# Supplementary material for: High-order sensory processing nanocircuit based on coupled VO2 oscillators
Source: Nat Commun. 2024 Feb 24;15:1693. doi: 10.1038/s41467-024-45992-8 (PMC10894221; doi:10.1038/s41467-024-45992-8)
Supplement: Supplementary file 3 — Source Data [file 41467_2024_45992_MOESM3_ESM.zip]

Archive with 32 entries (31 files):
- NCOMMS-23-18953B/
- __MACOSX/._NCOMMS-23-18953B
- NCOMMS-23-18953B/figure4d&e.xlsx
- __MACOSX/NCOMMS-23-18953B/._figure4d&e.xlsx
- NCOMMS-23-18953B/figure4b&c.xlsx
- __MACOSX/NCOMMS-23-18953B/._figure4b&c.xlsx
- NCOMMS-23-18953B/figure3e.xlsx
- __MACOSX/NCOMMS-23-18953B/._figure3e.xlsx
- NCOMMS-23-18953B/figure2c.xlsx
- __MACOSX/NCOMMS-23-18953B/._figure2c.xlsx
- NCOMMS-23-18953B/figure3d.xlsx
- __MACOSX/NCOMMS-23-18953B/._figure3d.xlsx
- NCOMMS-23-18953B/figure3c.xlsx
- __MACOSX/NCOMMS-23-18953B/._figure3c.xlsx
- NCOMMS-23-18953B/figure2e.xlsx
- __MACOSX/NCOMMS-23-18953B/._figure2e.xlsx
- NCOMMS-23-18953B/figure2h.xlsx
- __MACOSX/NCOMMS-23-18953B/._figure2h.xlsx
- NCOMMS-23-18953B/figure3b.xlsx
- __MACOSX/NCOMMS-23-18953B/._figure3b.xlsx
- NCOMMS-23-18953B/figure2g.xlsx
- __MACOSX/NCOMMS-23-18953B/._figure2g.xlsx
- NCOMMS-23-18953B/figure2k.xlsx
- __MACOSX/NCOMMS-23-18953B/._figure2k.xlsx
- NCOMMS-23-18953B/figure2j.xlsx
- __MACOSX/NCOMMS-23-18953B/._figure2j.xlsx
- NCOMMS-23-18953B/figure2f.xlsx
- __MACOSX/NCOMMS-23-18953B/._figure2f.xlsx
- NCOMMS-23-18953B/figure5.xlsx
- __MACOSX/NCOMMS-23-18953B/._figure5.xlsx
- NCOMMS-23-18953B/figure4f&g.xlsx
- __MACOSX/NCOMMS-23-18953B/._figure4f&g.xlsx
