# Supplementary material for: High-order sensory processing nanocircuit based on coupled VO2 oscillators
Source: Nat Commun. 2024 Feb 24;15:1693. doi: 10.1038/s41467-024-45992-8 (PMC10894221; doi:10.1038/s41467-024-45992-8)
Supplement: Supplementary file 3 — Source Data [file 41467_2024_45992_MOESM3_ESM.zip › NCOMMS-23-18953B/figure4d&e.xlsx]

## Sheet: Sheet1
-2.20088e-05	0	0	0	8.8167	8.8167	8.8167
-2.20044e-05	0	0	0	8.72412	8.72412	8.72412
-2.2e-05	0	0	0	8.63422	8.63422	8.63422
-2.19956e-05	0	0	0	8.5469	8.5469	8.5469
-2.19912e-05	0	0	0	8.46205	8.46205	8.46205
-2.19868e-05	0	0	0	8.37957	8.37957	8.37957
-2.19824e-05	0	0	0	8.29938	8.29938	8.29938
-2.1978e-05	0	0	0	8.22138	8.22138	8.22138
-2.19736e-05	0	0	0	8.14549	8.14549	8.14549
-2.19692e-05	0	0	0	8.07163	8.07163	8.07163
-2.19648e-05	0	0	0	7.99972	7.99972	7.99972
-2.19604e-05	0	0	0	7.9297	7.9297	7.9297
-2.1956e-05	0	0	0	7.86149	7.86149	7.86149
-2.19516e-05	0	0	0	7.79503	7.79503	7.79503
-2.19472e-05	0	0	0	7.73026	7.73026	7.73026
-2.19428e-05	0	0	0	7.66711	7.66711	7.66711
-2.19384e-05	0	0	0	7.60554	7.60554	7.60554
-2.1934e-05	0	0	0	7.54549	7.54549	7.54549
-2.19296e-05	0	0	0	7.4869	7.4869	7.4869
-2.19252e-05	0	0	0	7.42972	7.42972	7.42972
-2.19208e-05	0	0	0	7.37392	7.37392	7.37392
-2.19164e-05	0	0	0	7.31943	7.31943	7.31943
-2.1912e-05	0	0	0	7.26624	7.26624	7.26624
-2.19076e-05	0	0	0	7.21428	7.21428	7.21428
-2.19032e-05	0	0	0	7.16352	7.16352	7.16352
-2.18988e-05	0	0	0	7.11392	7.11392	7.11392
-2.18944e-05	0	0	0	7.06544	7.06544	7.06544
-2.189e-05	0	0	0	7.01807	7.01807	7.01807
-2.18856e-05	0	0	0	6.97174	6.97174	6.97174
-2.18812e-05	0	0	0	6.92644	6.92644	6.92644
-2.18768e-05	0	0	0	6.88214	6.88214	6.88214
-2.18724e-05	0	0	0	6.8388	6.8388	6.8388
-2.1868e-05	0	0	0	6.7964	6.7964	6.7964
-2.18636e-05	0	0	0	6.7549	6.7549	6.7549
-2.18592e-05	0	0	0	6.71429	6.71429	6.71429
-2.18548e-05	0	0	0	6.67454	6.67454	6.67454
-2.18504e-05	0	0	0	6.63562	6.63562	6.63562
-2.1846e-05	0	0	0	6.59751	6.59751	6.59751
-2.18416e-05	0	0	0	6.56018	6.56018	6.56018
-2.18372e-05	0	0	0	6.52362	6.52362	6.52362
-2.18328e-05	0	0	0	6.48781	6.48781	6.48781
-2.18284e-05	0	0	0	6.45271	6.45271	6.45271
-2.1824e-05	0	0	0	6.41833	6.41833	6.41833
-2.18196e-05	0	0	0	6.38462	6.38462	6.38462
-2.18152e-05	0	0	0	6.35159	6.35159	6.35159
-2.18108e-05	0	0	0	6.3192	6.3192	6.3192
-2.18064e-05	0	0	0	6.28744	6.28744	6.28744
-2.1802e-05	0	0	0	6.2563	6.2563	6.2563
-2.17976e-05	0	0	0	6.22576	6.22576	6.22576
-2.17932e-05	0	0	0	6.19581	6.19581	6.19581
-2.17888e-05	0	0	0	6.16642	6.16642	6.16642
-2.17844e-05	0	0	0	6.13759	6.13759	6.13759
-2.178e-05	0	0	0	6.10931	6.10931	6.10931
-2.17756e-05	0	0	0	6.08155	6.08155	6.08155
-2.17712e-05	0	0	0	6.0543	6.0543	6.0543
-2.17668e-05	0	0	0	6.02756	6.02756	6.02756
-2.17624e-05	0	0	0	6.00131	6.00131	6.00131
-2.1758e-05	0	0	0	5.97554	5.97554	5.97554
-2.17536e-05	0	0	0	5.95024	5.95024	5.95024
-2.17492e-05	0	0	0	5.92538	5.92538	5.92538
-2.17448e-05	0	0	0	5.90098	5.90098	5.90098
-2.17404e-05	0	0	0	5.87701	5.87701	5.87701
-2.1736e-05	0	0	0	5.85347	5.85347	5.85347
-2.17316e-05	0	0	0	5.83034	5.83034	5.83034
-2.17272e-05	0	0	0	5.80762	5.80762	5.80762
-2.17228e-05	0	0	0	5.78529	5.78529	5.78529
-2.17184e-05	0	0	0	5.76335	5.76335	5.76335
-2.1714e-05	0	0	0	5.7418	5.7418	5.7418
-2.17096e-05	0	0	0	5.7206	5.7206	5.7206
-2.17052e-05	0	0	0	5.69978	5.69978	5.69978
-2.17008e-05	0	0	0	5.67931	5.67931	5.67931
-2.16964e-05	0	0	0	5.65918	5.65918	5.65918
-2.1692e-05	0	0	0	5.63939	5.63939	5.63939
-2.16876e-05	0	0	0	5.61994	5.61994	5.61994
-2.16832e-05	0	0	0	5.6008	5.6008	5.6008
-2.16788e-05	0	0	0	5.58199	5.58199	5.58199
-2.16744e-05	0	0	0	5.56349	5.56349	5.56349
-2.167e-05	0	0	0	5.54529	5.54529	5.54529
-2.16656e-05	0	0	0	5.52739	5.52739	5.52739
-2.16612e-05	0	0	0	5.50978	5.50978	5.50978
-2.16568e-05	0	0	0	5.49246	5.49246	5.49246
-2.16524e-05	0	0	0	5.47541	5.47541	5.47541
-2.1648e-05	0	0	0	5.45865	5.45865	5.45865
-2.16436e-05	0	0	0	5.44214	5.44214	5.44214
-2.16392e-05	0	0	0	5.4259	5.4259	5.4259
-2.16348e-05	0	0	0	5.40993	5.40993	5.40993
-2.16304e-05	0	0	0	5.3942	5.3942	5.3942
-2.1626e-05	0	0	0	5.37872	5.37872	5.37872
-2.16216e-05	0	0	0	5.36349	5.36349	5.36349
-2.16172e-05	0	0	0	5.34849	5.34849	5.34849
-2.16128e-05	0	0	0	5.33372	5.33372	5.33372
-2.16084e-05	0	0	0	5.31919	5.31919	5.31919
-2.1604e-05	0	0	0	5.30488	5.30488	5.30488
-2.15996e-05	0	0	0	5.29079	5.29079	5.29079
-2.15952e-05	0	0	0	5.27691	5.27691	5.27691
-2.15908e-05	0	0	0	5.26325	5.26325	5.26325
-2.15864e-05	0	0	0	5.24979	5.24979	5.24979
-2.1582e-05	0	0	0	5.23654	5.23654	5.23654
-2.15776e-05	0	0	0	5.22349	5.22349	5.22349
-2.15732e-05	0	0	0	5.21063	5.21063	5.21063
-2.15688e-05	0	0	0	5.19797	5.19797	5.19797
-2.15644e-05	0	0	0	5.1855	5.1855	5.1855
-2.156e-05	0	0	0	5.17322	5.17322	5.17322
-2.15556e-05	0	0	0	5.16111	5.16111	5.16111
-2.15512e-05	0	0	0	5.14918	5.14918	5.14918
-2.15468e-05	0	0	0	5.13743	5.13743	5.13743
-2.15424e-05	0	0	0	5.12585	5.12585	5.12585
-2.1538e-05	0	0	0	5.11445	5.11445	5.11445
-2.15336e-05	0	0	0	5.10321	5.10321	5.10321
-2.15292e-05	0	0	0	5.09213	5.09213	5.09213
-2.15248e-05	0	0	0	5.08121	5.08121	5.08121
-2.15204e-05	0	0	0	5.07045	5.07045	5.07045
-2.1516e-05	0	0	0	5.05985	5.05985	5.05985
-2.15116e-05	0	0	0	5.0494	5.0494	5.0494
-2.15072e-05	0	0	0	5.03909	5.03909	5.03909
-2.15028e-05	0	0	0	5.02894	5.02894	5.02894
-2.14984e-05	0	0	0	5.01893	5.01893	5.01893
-2.1494e-05	0	0	0	5.00906	5.00906	5.00906
-2.14896e-05	0	0	0	4.99933	4.99933	4.99933
-2.14852e-05	0	0	0	4.98974	4.98974	4.98974
-2.14808e-05	0	0	0	4.98028	4.98028	4.98028
-2.14764e-05	0	0	0	4.97096	4.97096	4.97096
-2.1472e-05	0	0	0	4.96177	4.96177	4.96177
-2.14676e-05	0	0	0	4.9527	4.9527	4.9527
-2.14632e-05	0	0	0	4.94377	4.94377	4.94377
-2.14588e-05	0	0	0	4.93495	4.93495	4.93495
-2.14544e-05	0	0	0	4.92626	4.92626	4.92626
-2.145e-05	0	0	0	4.91769	4.91769	4.91769
-2.14456e-05	0	0	0	4.90923	4.90923	4.90923
-2.14412e-05	0	0	0	4.90089	4.90089	4.90089
-2.14368e-05	0	0	0	4.89267	4.89267	4.89267
-2.14324e-05	0	0	0	4.88456	4.88456	4.88456
-2.1428e-05	0	0	0	4.87656	4.87656	4.87656
-2.14236e-05	0	0	0	4.86867	4.86867	4.86867
-2.14192e-05	0	0	0	4.86088	4.86088	4.86088
-2.14148e-05	0	0	0	4.8532	4.8532	4.8532
-2.14104e-05	0	0	0	4.84563	4.84563	4.84563
-2.1406e-05	0	0	0	4.83815	4.83815	4.83815
-2.14016e-05	0	0	0	4.83078	4.83078	4.83078
-2.13972e-05	0	0	0	4.82351	4.82351	4.82351
-2.13928e-05	0	0	0	4.81633	4.81633	4.81633
-2.13884e-05	0	0	0	4.80925	4.80925	4.80925
-2.1384e-05	0	0	0	4.80226	4.80226	4.80226
-2.13796e-05	0	0	0	4.79537	4.79537	4.79537
-2.13752e-05	0	0	0	4.78857	4.78857	4.78857
-2.13708e-05	0	0	0	4.78185	4.78185	4.78185
-2.13664e-05	0	0	0	4.77523	4.77523	4.77523
-2.1362e-05	0	0	0	4.76869	4.76869	4.76869
-2.13576e-05	0	0	0	4.76224	4.76224	4.76224
-2.13532e-05	0	0	0	4.75588	4.75588	4.75588
-2.13488e-05	0	0	0	4.74959	4.74959	4.74959
-2.13444e-05	0	0	0	4.74339	4.74339	4.74339
-2.134e-05	0	0	0	4.73727	4.73727	4.73727
-2.13356e-05	0	0	0	4.73123	4.73123	4.73123
-2.13312e-05	0	0	0	4.72527	4.72527	4.72527
-2.13268e-05	0	0	0	4.71939	4.71939	4.71939
-2.13224e-05	0	0	0	4.71358	4.71358	4.71358
-2.1318e-05	0	0	0	4.70785	4.70785	4.70785
-2.13136e-05	0	0	0	4.70219	4.70219	4.70219
-2.13092e-05	0	0	0	4.6966	4.6966	4.6966
-2.13048e-05	0	0	0	4.69109	4.69109	4.69109
-2.13004e-05	0	0	0	4.68565	4.68565	4.68565
-2.1296e-05	0	0	0	4.68028	4.68028	4.68028
-2.12916e-05	0	0	0	4.67497	4.67497	4.67497
-2.12872e-05	0	0	0	4.66973	4.66973	4.66973
-2.12828e-05	0	0	0	4.66456	4.66456	4.66456
-2.12784e-05	0	0	0	4.65945	4.65945	4.65945
-2.1274e-05	0	0	0	4.65442	4.65442	4.65442
-2.12696e-05	0	0	0	4.64944	4.64944	4.64944
-2.12652e-05	0	0	0	4.64453	4.64453	4.64453
-2.12608e-05	0	0	0	4.63968	4.63968	4.63968
-2.12564e-05	0	0	0	4.63489	4.63489	4.63489
-2.1252e-05	0	0	0	4.63016	4.63016	4.63016
-2.12476e-05	0	0	0	4.62548	4.62548	4.62548
-2.12432e-05	0	0	0	4.62087	4.62087	4.62087
-2.12388e-05	0	0	0	4.61632	4.61632	4.61632
-2.12344e-05	0	0	0	4.61182	4.61182	4.61182
-2.123e-05	0	0	0	4.60738	4.60738	4.60738
-2.12256e-05	0	0	0	4.603	4.603	4.603
-2.12212e-05	0	0	0	4.59866	4.59866	4.59866
-2.12168e-05	0	0	0	4.59439	4.59439	4.59439
-2.12124e-05	0	0	0	4.59017	4.59017	4.59017
-2.1208e-05	0	0	0	4.586	4.586	4.586
-2.12036e-05	0	0	0	4.58187	4.58187	4.58187
-2.11992e-05	0	0	0	4.57781	4.57781	4.57781
-2.11948e-05	0	0	0	4.57379	4.57379	4.57379
-2.11904e-05	0	0	0	4.56982	4.56982	4.56982
-2.1186e-05	0	0	0	4.5659	4.5659	4.5659
-2.11816e-05	0	0	0	4.56202	4.56202	4.56202
-2.11772e-05	0	0	0	4.5582	4.5582	4.5582
-2.11728e-05	0	0	0	4.55443	4.55443	4.55443
-2.11684e-05	0	0	0	4.55069	4.55069	4.55069
-2.1164e-05	0	0	0	4.54701	4.54701	4.54701
-2.11596e-05	0	0	0	4.54337	4.54337	4.54337
-2.11552e-05	0	0	0	4.53977	4.53977	4.53977
-2.11508e-05	0	0	0	4.53622	4.53622	4.53622
-2.11464e-05	0	0	0	4.53271	4.53271	4.53271
-2.1142e-05	0	0	0	4.52924	4.52924	4.52924
-2.11376e-05	0	0	0	4.52582	4.52582	4.52582
-2.11332e-05	0	0	0	4.52243	4.52243	4.52243
-2.11288e-05	0	0	0	4.5191	4.5191	4.5191
-2.11244e-05	0	0	0	4.5158	4.5158	4.5158
-2.112e-05	0	0	0	4.51253	4.51253	4.51253
-2.11156e-05	0	0	0	4.50931	4.50931	4.50931
-2.11112e-05	0	0	0	4.50612	4.50612	4.50612
-2.11068e-05	0	0	0	4.50298	4.50298	4.50298
-2.11024e-05	0	0	0	4.49988	4.49988	4.49988
-2.1098e-05	0	0	0	4.49681	4.49681	4.49681
-2.10936e-05	0	0	0	4.49377	4.49377	4.49377
-2.10892e-05	0	0	0	4.49078	4.49078	4.49078
-2.10848e-05	0	0	0	4.48781	4.48781	4.48781
-2.10804e-05	0	0	0	4.48489	4.48489	4.48489
-2.1076e-05	0	0	0	4.482	4.482	4.482
-2.10716e-05	0	0	0	4.47914	4.47914	4.47914
-2.10672e-05	0	0	0	4.47632	4.47632	4.47632
-2.10628e-05	0	0	0	4.47353	4.47353	4.47353
-2.10584e-05	0	0	0	4.47078	4.47078	4.47078
-2.1054e-05	0	0	0	4.46806	4.46806	4.46806
-2.10496e-05	0	0	0	4.46537	4.46537	4.46537
-2.10452e-05	0	0	0	4.46271	4.46271	4.46271
-2.10408e-05	0	0	0	4.46009	4.46009	4.46009
-2.10364e-05	0	0	0	4.45749	4.45749	4.45749
-2.1032e-05	0	0	0	4.45493	4.45493	4.45493
-2.10276e-05	0	0	0	4.45239	4.45239	4.45239
-2.10232e-05	0	0	0	4.44989	4.44989	4.44989
-2.10188e-05	0	0	0	4.44741	4.44741	4.44741
-2.10144e-05	0	0	0	4.44497	4.44497	4.44497
-2.101e-05	0	0	0	4.44255	4.44255	4.44255
-2.10056e-05	0	0	0	4.44016	4.44016	4.44016
-2.10012e-05	0	0	0	4.4378	4.4378	4.4378
-2.09968e-05	0	0	0	4.43547	4.43547	4.43547
-2.09924e-05	0	0	0	4.43317	4.43317	4.43317
-2.0988e-05	0	0	0	4.43089	4.43089	4.43089
-2.09836e-05	0	0	0	4.42864	4.42864	4.42864
-2.09792e-05	0	0	0	4.42642	4.42642	4.42642
-2.09748e-05	0	0	0	4.42421	4.42421	4.42421
-2.09704e-05	0	0	0	4.42204	4.42204	4.42204
-2.0966e-05	0	0	0	4.4199	4.4199	4.4199
-2.09616e-05	0	0	0	4.41777	4.41777	4.41777
-2.09572e-05	0	0	0	4.41567	4.41567	4.41567
-2.09528e-05	0	0	0	4.4136	4.4136	4.4136
-2.09484e-05	0	0	0	4.41155	4.41155	4.41155
-2.0944e-05	0	0	0	4.40953	4.40953	4.40953
-2.09396e-05	0	0	0	4.40753	4.40753	4.40753
-2.09352e-05	0	0	0	4.40555	4.40555	4.40555
-2.09308e-05	0	0	0	4.40359	4.40359	4.40359
-2.09264e-05	0	0	0	4.40166	4.40166	4.40166
-2.0922e-05	0	0	0	4.39975	4.39975	4.39975
-2.09176e-05	0	0	0	4.39786	4.39786	4.39786
-2.09132e-05	0	0	0	4.396	4.396	4.396
-2.09088e-05	0	0	0	4.39415	4.39415	4.39415
-2.09044e-05	0	0	0	4.39233	4.39233	4.39233
-2.09e-05	0	0	0	4.39052	4.39052	4.39052
-2.08956e-05	0	0	0	4.38875	4.38875	4.38875
-2.08912e-05	0	0	0	4.38698	4.38698	4.38698
-2.08868e-05	0	0	0	4.38524	4.38524	4.38524
-2.08824e-05	0	0	0	4.38353	4.38353	4.38353
-2.0878e-05	0	0	0	4.38182	4.38182	4.38182
-2.08736e-05	0	0	0	4.38014	4.38014	4.38014
-2.08692e-05	0	0	0	4.37848	4.37848	4.37848
-2.08648e-05	0	0	0	4.37684	4.37684	4.37684
-2.08604e-05	0	0	0	4.37522	4.37522	4.37522
-2.0856e-05	0	0	0	4.37361	4.37361	4.37361
-2.08516e-05	0	0	0	4.37202	4.37202	4.37202
-2.08472e-05	0	0	0	4.37045	4.37045	4.37045
-2.08428e-05	0	0	0	4.3689	4.3689	4.3689
-2.08384e-05	0	0	0	4.36737	4.36737	4.36737
-2.0834e-05	0	0	0	4.36586	4.36586	4.36586
-2.08296e-05	0	0	0	4.36436	4.36436	4.36436
-2.08252e-05	0	0	0	4.36288	4.36288	4.36288
-2.08208e-05	0	0	0	4.36142	4.36142	4.36142
-2.08164e-05	0	0	0	4.35997	4.35997	4.35997
-2.0812e-05	0	0	0	4.35854	4.35854	4.35854
-2.08076e-05	0	0	0	4.35712	4.35712	4.35712
-2.08032e-05	0	0	0	4.35573	4.35573	4.35573
-2.07988e-05	0	0	0	4.35434	4.35434	4.35434
-2.07944e-05	0	0	0	4.35298	4.35298	4.35298
-2.079e-05	0	0	0	4.35163	4.35163	4.35163
-2.07856e-05	0	0	0	4.35029	4.35029	4.35029
-2.07812e-05	0	0	0	4.34897	4.34897	4.34897
-2.07768e-05	0	0	0	4.34767	4.34767	4.34767
-2.07724e-05	0	0	0	4.34638	4.34638	4.34638
-2.0768e-05	0	0	0	4.3451	4.3451	4.3451
-2.07636e-05	0	0	0	4.34384	4.34384	4.34384
-2.07592e-05	0	0	0	4.34259	4.34259	4.34259
-2.07548e-05	0	0	0	4.34136	4.34136	4.34136
-2.07504e-05	0	0	0	4.34014	4.34014	4.34014
-2.0746e-05	0	0	0	4.33894	4.33894	4.33894
-2.07416e-05	0	0	0	4.33775	4.33775	4.33775
-2.07372e-05	0	0	0	4.33657	4.33657	4.33657
-2.07328e-05	0	0	0	4.33541	4.33541	4.33541
-2.07284e-05	0	0	0	4.33426	4.33426	4.33426
-2.0724e-05	0	0	0	4.33312	4.33312	4.33312
-2.07196e-05	0	0	0	4.33199	4.33199	4.33199
-2.07152e-05	0	0	0	4.33088	4.33088	4.33088
-2.07108e-05	0	0	0	4.32978	4.32978	4.32978
-2.07064e-05	0	0	0	4.32869	4.32869	4.32869
-2.0702e-05	0	0	0	4.32762	4.32762	4.32762
-2.06976e-05	0	0	0	4.32655	4.32655	4.32655
-2.06932e-05	0	0	0	4.32551	4.32551	4.32551
-2.06888e-05	0	0	0	4.32447	4.32447	4.32447
-2.06844e-05	0	0	0	4.32344	4.32344	4.32344
-2.068e-05	0	0	0	4.32242	4.32242	4.32242
-2.06756e-05	0	0	0	4.32142	4.32142	4.32142
-2.06712e-05	0	0	0	4.32043	4.32043	4.32043
-2.06668e-05	0	0	0	4.31944	4.31944	4.31944
-2.06624e-05	0	0	0	4.31847	4.31847	4.31847
-2.0658e-05	0	0	0	4.31751	4.31751	4.31751
-2.06536e-05	0	0	0	4.31656	4.31656	4.31656
-2.06492e-05	0	0	0	4.31562	4.31562	4.31562
-2.06448e-05	0	0	0	4.31469	4.31469	4.31469
-2.06404e-05	0	0	0	4.31378	4.31378	4.31378
-2.0636e-05	0	0	0	4.31287	4.31287	4.31287
-2.06316e-05	0	0	0	4.31198	4.31198	4.31198
-2.06272e-05	0	0	0	4.31109	4.31109	4.31109
-2.06228e-05	0	0	0	4.31021	4.31021	4.31021
-2.06184e-05	0	0	0	4.30934	4.30934	4.30934
-2.0614e-05	0	0	0	4.30849	4.30849	4.30849
-2.06096e-05	0	0	0	4.30764	4.30764	4.30764
-2.06052e-05	0	0	0	4.3068	4.3068	4.3068
-2.06008e-05	0	0	0	4.30597	4.30597	4.30597
-2.05964e-05	0	0	0	4.30515	4.30515	4.30515
-2.0592e-05	0	0	0	4.30434	4.30434	4.30434
-2.05876e-05	0	0	0	4.30354	4.30354	4.30354
-2.05832e-05	0	0	0	4.30275	4.30275	4.30275
-2.05788e-05	0	0	0	4.30196	4.30196	4.30196
-2.05744e-05	0	0	0	4.30119	4.30119	4.30119
-2.057e-05	0	0	0	4.30042	4.30042	4.30042
-2.05656e-05	0	0	0	4.29966	4.29966	4.29966
-2.05612e-05	0	0	0	4.29892	4.29892	4.29892
-2.05568e-05	0	0	0	4.29817	4.29817	4.29817
-2.05524e-05	0	0	0	4.29744	4.29744	4.29744
-2.0548e-05	0	0	0	4.29672	4.29672	4.29672
-2.05436e-05	0	0	0	4.296	4.296	4.296
-2.05392e-05	0	0	0	4.29529	4.29529	4.29529
-2.05348e-05	0	0	0	4.29459	4.29459	4.29459
-2.05304e-05	0	0	0	4.2939	4.2939	4.2939
-2.0526e-05	0	0	0	4.29322	4.29322	4.29322
-2.05216e-05	0	0	0	4.29254	4.29254	4.29254
-2.05172e-05	0	0	0	4.29187	4.29187	4.29187
-2.05128e-05	0	0	0	4.29121	4.29121	4.29121
-2.05084e-05	0	0	0	4.29055	4.29055	4.29055
-2.0504e-05	0	0	0	4.2899	4.2899	4.2899
-2.04996e-05	0	0	0	4.28926	4.28926	4.28926
-2.04952e-05	0	0	0	4.28863	4.28863	4.28863
-2.04908e-05	0	0	0	4.288	4.288	4.288
-2.04864e-05	0	0	0	4.28739	4.28739	4.28739
-2.0482e-05	0	0	0	4.28677	4.28677	4.28677
-2.04776e-05	0	0	0	4.28616	4.28616	4.28616
-2.04732e-05	0	0	0	4.28556	4.28556	4.28556
-2.04688e-05	0	0	0	4.28497	4.28497	4.28497
-2.04644e-05	0	0	0	4.28439	4.28439	4.28439
-2.046e-05	0	0	0	4.28381	4.28381	4.28381
-2.04556e-05	0	0	0	4.28324	4.28324	4.28324
-2.04512e-05	0	0	0	4.28267	4.28267	4.28267
-2.04468e-05	0	0	0	4.28211	4.28211	4.28211
-2.04424e-05	0	0	0	4.28156	4.28156	4.28156
-2.0438e-05	0	0	0	4.28101	4.28101	4.28101
-2.04336e-05	0	0	0	4.28047	4.28047	4.28047
-2.04292e-05	0	0	0	4.27993	4.27993	4.27993
-2.04248e-05	0	0	0	4.2794	4.2794	4.2794
-2.04204e-05	0	0	0	4.27888	4.27888	4.27888
-2.0416e-05	0	0	0	4.27836	4.27836	4.27836
-2.04116e-05	0	0	0	4.27785	4.27785	4.27785
-2.04072e-05	0	0	0	4.27734	4.27734	4.27734
-2.04028e-05	0	0	0	4.27684	4.27684	4.27684
-2.03984e-05	0	0	0	4.27634	4.27634	4.27634
-2.0394e-05	0	0	0	4.27586	4.27586	4.27586
-2.03896e-05	0	0	0	4.27537	4.27537	4.27537
-2.03852e-05	0	0	0	4.27489	4.27489	4.27489
-2.03808e-05	0	0	0	4.27442	4.27442	4.27442
-2.03764e-05	0	0	0	4.27395	4.27395	4.27395
-2.0372e-05	0	0	0	4.27349	4.27349	4.27349
-2.03676e-05	0	0	0	4.27303	4.27303	4.27303
-2.03632e-05	0	0	0	4.27257	4.27257	4.27257
-2.03588e-05	0	0	0	4.27213	4.27213	4.27213
-2.03544e-05	0	0	0	4.27168	4.27168	4.27168
-2.035e-05	0	0	0	4.27125	4.27125	4.27125
-2.03456e-05	0	0	0	4.27081	4.27081	4.27081
-2.03412e-05	0	0	0	4.27038	4.27038	4.27038
-2.03368e-05	0	0	0	4.26996	4.26996	4.26996
-2.03324e-05	0	0	0	4.26954	4.26954	4.26954
-2.0328e-05	0	0	0	4.26912	4.26912	4.26912
-2.03236e-05	0	0	0	4.26871	4.26871	4.26871
-2.03192e-05	0	0	0	4.26831	4.26831	4.26831
-2.03148e-05	0	0	0	4.26791	4.26791	4.26791
-2.03104e-05	0	0	0	4.26751	4.26751	4.26751
-2.0306e-05	0	0	0	4.26712	4.26712	4.26712
-2.03016e-05	0	0	0	4.26673	4.26673	4.26673
-2.02972e-05	0	0	0	4.26635	4.26635	4.26635
-2.02928e-05	0	0	0	4.26597	4.26597	4.26597
-2.02884e-05	0	0	0	4.26559	4.26559	4.26559
-2.0284e-05	0	0	0	4.26522	4.26522	4.26522
-2.02796e-05	0	0	0	4.26485	4.26485	4.26485
-2.02752e-05	0	0	0	4.26449	4.26449	4.26449
-2.02708e-05	0	0	0	4.26413	4.26413	4.26413
-2.02664e-05	0	0	0	4.26378	4.26378	4.26378
-2.0262e-05	0	0	0	4.26342	4.26342	4.26342
-2.02576e-05	0	0	0	4.26308	4.26308	4.26308
-2.02532e-05	0	0	0	4.26273	4.26273	4.26273
-2.02488e-05	0	0	0	4.26239	4.26239	4.26239
-2.02444e-05	0	0	0	4.26206	4.26206	4.26206
-2.024e-05	0	0	0	4.26173	4.26173	4.26173
-2.02356e-05	0	0	0	4.2614	4.2614	4.2614
-2.02312e-05	0	0	0	4.26107	4.26107	4.26107
-2.02268e-05	0	0	0	4.26075	4.26075	4.26075
-2.02224e-05	0	0	0	4.26043	4.26043	4.26043
-2.0218e-05	0	0	0	4.26012	4.26012	4.26012
-2.02136e-05	0	0	0	4.25981	4.25981	4.25981
-2.02092e-05	0	0	0	4.2595	4.2595	4.2595
-2.02048e-05	0	0	0	4.25919	4.25919	4.25919
-2.02004e-05	0	0	0	4.25889	4.25889	4.25889
-2.0196e-05	0	0	0	4.2586	4.2586	4.2586
-2.01916e-05	0	0	0	4.2583	4.2583	4.2583
-2.01872e-05	0	0	0	4.25801	4.25801	4.25801
-2.01828e-05	0	0	0	4.25772	4.25772	4.25772
-2.01784e-05	0	0	0	4.25744	4.25744	4.25744
-2.0174e-05	0	0	0	4.25716	4.25716	4.25716
-2.01696e-05	0	0	0	4.25688	4.25688	4.25688
-2.01652e-05	0	0	0	4.2566	4.2566	4.2566
-2.01608e-05	0	0	0	4.25633	4.25633	4.25633
-2.01564e-05	0	0	0	4.25606	4.25606	4.25606
-2.0152e-05	0	0	0	4.2558	4.2558	4.2558
-2.01476e-05	0	0	0	4.25553	4.25553	4.25553
-2.01432e-05	0	0	0	4.25527	4.25527	4.25527
-2.01388e-05	0	0	0	4.25501	4.25501	4.25501
-2.01344e-05	0	0	0	4.25476	4.25476	4.25476
-2.013e-05	0	0	0	4.25451	4.25451	4.25451
-2.01256e-05	0	0	0	4.25426	4.25426	4.25426
-2.01212e-05	0	0	0	4.25401	4.25401	4.25401
-2.01168e-05	0	0	0	4.25377	4.25377	4.25377
-2.01124e-05	0	0	0	4.25353	4.25353	4.25353
-2.0108e-05	0	0	0	4.25329	4.25329	4.25329
-2.01036e-05	0	0	0	4.25305	4.25305	4.25305
-2.00992e-05	0	0	0	4.25282	4.25282	4.25282
-2.00948e-05	0	0	0	4.25259	4.25259	4.25259
-2.00904e-05	0	0	0	4.25236	4.25236	4.25236
-2.0086e-05	0	0	0	4.25214	4.25214	4.25214
-2.00816e-05	0	0	0	4.25191	4.25191	4.25191
-2.00772e-05	0	0	0	4.25169	4.25169	4.25169
-2.00728e-05	0	0	0	4.25147	4.25147	4.25147
-2.00684e-05	0	0	0	4.25126	4.25126	4.25126
-2.0064e-05	0	0	0	4.25104	4.25104	4.25104
-2.00596e-05	0	0	0	4.25083	4.25083	4.25083
-2.00552e-05	0	0	0	4.25062	4.25062	4.25062
-2.00508e-05	0	0	0	4.25042	4.25042	4.25042
-2.00464e-05	0	0	0	4.25021	4.25021	4.25021
-2.0042e-05	0	0	0	4.25001	4.25001	4.25001
-2.00376e-05	0	0	0	4.24981	4.24981	4.24981
-2.00332e-05	0	0	0	4.24961	4.24961	4.24961
-2.00288e-05	0	0	0	4.24942	4.24942	4.24942
-2.00244e-05	0	0	0	4.24922	4.24922	4.24922
-2.002e-05	0	0	0	4.24903	4.24903	4.24903
-2.00156e-05	0	0	0	4.24884	4.24884	4.24884
-2.00112e-05	0	0	0	4.24865	4.24865	4.24865
-2.00068e-05	0	0	0	4.24847	4.24847	4.24847
-2.00024e-05	0	0	0	4.24829	4.24829	4.24829
-1.9998e-05	0	0	0	4.24811	4.24811	4.24811
-1.99936e-05	0	0	0	4.24793	4.24793	4.24793
-1.99892e-05	0	0	0	4.24775	4.24775	4.24775
-1.99848e-05	0	0	0	4.24757	4.24757	4.24757
-1.99804e-05	0	0	0	4.2474	4.2474	4.2474
-1.9976e-05	0	0	0	4.24723	4.24723	4.24723
-1.99716e-05	0	0	0	4.24706	4.24706	4.24706
-1.99672e-05	0	0	0	4.24689	4.24689	4.24689
-1.99628e-05	0	0	0	4.24673	4.24673	4.24673
-1.99584e-05	0	0	0	4.24656	4.24656	4.24656
-1.9954e-05	0	0	0	4.2464	4.2464	4.2464
-1.99496e-05	0	0	0	4.24624	4.24624	4.24624
-1.99452e-05	0	0	0	4.24608	4.24608	4.24608
-1.99408e-05	0	0	0	4.24592	4.24592	4.24592
-1.99364e-05	0	0	0	4.24577	4.24577	4.24577
-1.9932e-05	0	0	0	4.24561	4.24561	4.24561
-1.99276e-05	0	0	0	4.24546	4.24546	4.24546
-1.99232e-05	0	0	0	4.24531	4.24531	4.24531
-1.99188e-05	0	0	0	4.24516	4.24516	4.24516
-1.99144e-05	0	0	0	4.24502	4.24502	4.24502
-1.991e-05	0	0	0	4.24487	4.24487	4.24487
-1.99056e-05	0	0	0	4.24473	4.24473	4.24473
-1.99012e-05	0	0	0	4.24459	4.24459	4.24459
-1.98968e-05	0	0	0	4.24445	4.24445	4.24445
-1.98924e-05	0	0	0	4.24431	4.24431	4.24431
-1.9888e-05	0	0	0	4.24417	4.24417	4.24417
-1.98836e-05	0	0	0	4.24403	4.24403	4.24403
-1.98792e-05	0	0	0	4.2439	4.2439	4.2439
-1.98748e-05	0	0	0	4.24377	4.24377	4.24377
-1.98704e-05	0	0	0	4.24363	4.24363	4.24363
-1.9866e-05	0	0	0	4.2435	4.2435	4.2435
-1.98616e-05	0	0	0	4.24338	4.24338	4.24338
-1.98572e-05	0	0	0	4.24325	4.24325	4.24325
-1.98528e-05	0	0	0	4.24312	4.24312	4.24312
-1.98484e-05	0	0	0	4.243	4.243	4.243
-1.9844e-05	0	0	0	4.24287	4.24287	4.24287
-1.98396e-05	0	0	0	4.24275	4.24275	4.24275
-1.98352e-05	0	0	0	4.24263	4.24263	4.24263
-1.98308e-05	0	0	0	4.24251	4.24251	4.24251
-1.98264e-05	0	0	0	4.24239	4.24239	4.24239
-1.9822e-05	0	0	0	4.24228	4.24228	4.24228
-1.98176e-05	0	0	0	4.24216	4.24216	4.24216
-1.98132e-05	0	0	0	4.24205	4.24205	4.24205
-1.98088e-05	0	0	0	4.24194	4.24194	4.24194
-1.98044e-05	0	0	0	4.24182	4.24182	4.24182
-1.98e-05	0	0	0	4.24171	4.24171	4.24171
-1.97956e-05	0	0	0	4.2416	4.2416	4.2416
-1.97912e-05	0	0	0	4.2415	4.2415	4.2415
-1.97868e-05	0	0	0	4.24139	4.24139	4.24139
-1.97824e-05	0	0	0	4.24128	4.24128	4.24128
-1.9778e-05	0	0	0	4.24118	4.24118	4.24118
-1.97736e-05	0	0	0	4.24108	4.24108	4.24108
-1.97692e-05	0	0	0	4.24097	4.24097	4.24097
-1.97648e-05	0	0	0	4.24087	4.24087	4.24087
-1.97604e-05	0	0	0	4.24077	4.24077	4.24077
-1.9756e-05	0	0	0	4.24067	4.24067	4.24067
-1.97516e-05	0	0	0	4.24058	4.24058	4.24058
-1.97472e-05	0	0	0	4.24048	4.24048	4.24048
-1.97428e-05	0	0	0	4.24038	4.24038	4.24038
-1.97384e-05	0	0	0	4.24029	4.24029	4.24029
-1.9734e-05	0	0	0	4.24019	4.24019	4.24019
-1.97296e-05	0	0	0	4.2401	4.2401	4.2401
-1.97252e-05	0	0	0	4.24001	4.24001	4.24001
-1.97208e-05	0	0	0	4.23992	4.23992	4.23992
-1.97164e-05	0	0	0	4.23983	4.23983	4.23983
-1.9712e-05	0	0	0	4.23974	4.23974	4.23974
-1.97076e-05	0	0	0	4.23965	4.23965	4.23965
-1.97032e-05	0	0	0	4.23957	4.23957	4.23957
-1.96988e-05	0	0	0	4.23948	4.23948	4.23948
-1.96944e-05	0	0	0	4.2394	4.2394	4.2394
-1.969e-05	0	0	0	4.23931	4.23931	4.23931
-1.96856e-05	0	0	0	4.23923	4.23923	4.23923
-1.96812e-05	0	0	0	4.23915	4.23915	4.23915
-1.96768e-05	0	0	0	4.23907	4.23907	4.23907
-1.96724e-05	0	0	0	4.23899	4.23899	4.23899
-1.9668e-05	0	0	0	4.23891	4.23891	4.23891
-1.96636e-05	0	0	0	4.23883	4.23883	4.23883
-1.96592e-05	0	0	0	4.23875	4.23875	4.23875
-1.96548e-05	0	0	0	4.23868	4.23868	4.23868
-1.96504e-05	0	0	0	4.2386	4.2386	4.2386
-1.9646e-05	0	0	0	4.23853	4.23853	4.23853
-1.96416e-05	0	0	0	4.23845	4.23845	4.23845
-1.96372e-05	0	0	0	4.23838	4.23838	4.23838
-1.96328e-05	0	0	0	4.2383	4.2383	4.2383
-1.96284e-05	0	0	0	4.23823	4.23823	4.23823
-1.9624e-05	0	0	0	4.23816	4.23816	4.23816
-1.96196e-05	0	0	0	4.23809	4.23809	4.23809
-1.96152e-05	0	0	0	4.23802	4.23802	4.23802
-1.96108e-05	0	0	0	4.23795	4.23795	4.23795
-1.96064e-05	0	0	0	4.23788	4.23788	4.23788
-1.9602e-05	0	0	0	4.23781	4.23781	4.23781
-1.95976e-05	0	0	0	4.23775	4.23775	4.23775
-1.95932e-05	0	0	0	4.23768	4.23768	4.23768
-1.95888e-05	0	0	0	4.23762	4.23762	4.23762
-1.95844e-05	0	0	0	4.23755	4.23755	4.23755
-1.958e-05	0	0	0	4.23749	4.23749	4.23749
-1.95756e-05	0	0	0	4.23743	4.23743	4.23743
-1.95712e-05	0	0	0	4.23736	4.23736	4.23736
-1.95668e-05	0	0	0	4.2373	4.2373	4.2373
-1.95624e-05	0	0	0	4.23724	4.23724	4.23724
-1.9558e-05	0	0	0	4.23718	4.23718	4.23718
-1.95536e-05	0	0	0	4.23712	4.23712	4.23712
-1.95492e-05	0	0	0	4.23706	4.23706	4.23706
-1.95448e-05	0	0	0	4.237	4.237	4.237
-1.95404e-05	0	0	0	4.23694	4.23694	4.23694
-1.9536e-05	0	0	0	4.23689	4.23689	4.23689
-1.95316e-05	0	0	0	4.23683	4.23683	4.23683
-1.95272e-05	0	0	0	4.23678	4.23678	4.23678
-1.95228e-05	0	0	0	4.23672	4.23672	4.23672
-1.95184e-05	0	0	0	4.23666	4.23666	4.23666
-1.9514e-05	0	0	0	4.23661	4.23661	4.23661
-1.95096e-05	0	0	0	4.23656	4.23656	4.23656
-1.95052e-05	0	0	0	4.23651	4.23651	4.23651
-1.95008e-05	0	0	0	4.23645	4.23645	4.23645
-1.94964e-05	0	0	0	4.2364	4.2364	4.2364
-1.9492e-05	0	0	0	4.23635	4.23635	4.23635
-1.94876e-05	0	0	0	4.2363	4.2363	4.2363
-1.94832e-05	0	0	0	4.23625	4.23625	4.23625
-1.94788e-05	0	0	0	4.2362	4.2362	4.2362
-1.94744e-05	0	0	0	4.23615	4.23615	4.23615
-1.947e-05	0	0	0	4.2361	4.2361	4.2361
-1.94656e-05	0	0	0	4.23606	4.23606	4.23606
-1.94612e-05	0	0	0	4.236	4.236	4.236
-1.94568e-05	0	0	0	4.23596	4.23596	4.23596
-1.94524e-05	0	0	0	4.23591	4.23591	4.23591
-1.9448e-05	0	0	0	4.23587	4.23587	4.23587
-1.94436e-05	0	0	0	4.23582	4.23582	4.23582
-1.94392e-05	0	0	0	4.23578	4.23578	4.23578
-1.94348e-05	0	0	0	4.23573	4.23573	4.23573
-1.94304e-05	0	0	0	4.23569	4.23569	4.23569
-1.9426e-05	0	0	0	4.23564	4.23564	4.23564
-1.94216e-05	0	0	0	4.2356	4.2356	4.2356
-1.94172e-05	0	0	0	4.23556	4.23556	4.23556
-1.94128e-05	0	0	0	4.23551	4.23551	4.23551
-1.94084e-05	0	0	0	4.23548	4.23548	4.23548
-1.9404e-05	0	0	0	4.23543	4.23543	4.23543
-1.93996e-05	0	0	0	4.23539	4.23539	4.23539
-1.93952e-05	0	0	0	4.23535	4.23535	4.23535
-1.93908e-05	0	0	0	4.23531	4.23531	4.23531
-1.93864e-05	0	0	0	4.23527	4.23527	4.23527
-1.9382e-05	0	0	0	4.23524	4.23524	4.23524
-1.93776e-05	0	0	0	4.2352	4.2352	4.2352
-1.93732e-05	0	0	0	4.23516	4.23516	4.23516
-1.93688e-05	0	0	0	4.23512	4.23512	4.23512
-1.93644e-05	0	0	0	4.23508	4.23508	4.23508
-1.936e-05	0	0	0	4.23505	4.23505	4.23505
-1.93556e-05	0	0	0	4.23501	4.23501	4.23501
-1.93512e-05	0	0	0	4.23497	4.23497	4.23497
-1.93468e-05	0	0	0	4.23494	4.23494	4.23494
-1.93424e-05	0	0	0	4.2349	4.2349	4.2349
-1.9338e-05	0	0	0	4.23487	4.23487	4.23487
-1.93336e-05	0	0	0	4.23483	4.23483	4.23483
-1.93292e-05	0	0	0	4.2348	4.2348	4.2348
-1.93248e-05	0	0	0	4.23476	4.23476	4.23476
-1.93204e-05	0	0	0	4.23473	4.23473	4.23473
-1.9316e-05	0	0	0	4.2347	4.2347	4.2347
-1.93116e-05	0	0	0	4.23467	4.23467	4.23467
-1.93072e-05	0	0	0	4.23463	4.23463	4.23463
-1.93028e-05	0	0	0	4.2346	4.2346	4.2346
-1.92984e-05	0	0	0	4.23457	4.23457	4.23457
-1.9294e-05	0	0	0	4.23454	4.23454	4.23454
-1.92896e-05	0	0	0	4.23451	4.23451	4.23451
-1.92852e-05	0	0	0	4.23448	4.23448	4.23448
-1.92808e-05	0	0	0	4.23445	4.23445	4.23445
-1.92764e-05	0	0	0	4.23442	4.23442	4.23442
-1.9272e-05	0	0	0	4.23439	4.23439	4.23439
-1.92676e-05	0	0	0	4.23436	4.23436	4.23436
-1.92632e-05	0	0	0	4.23433	4.23433	4.23433
-1.92588e-05	0	0	0	4.2343	4.2343	4.2343
-1.92544e-05	0	0	0	4.23427	4.23427	4.23427
-1.925e-05	0	0	0	4.23424	4.23424	4.23424
-1.92456e-05	0	0	0	4.23422	4.23422	4.23422
-1.92412e-05	0	0	0	4.23419	4.23419	4.23419
-1.92368e-05	0	0	0	4.23416	4.23416	4.23416
-1.92324e-05	0	0	0	4.23413	4.23413	4.23413
-1.9228e-05	0	0	0	4.23411	4.23411	4.23411
-1.92236e-05	0	0	0	4.23408	4.23408	4.23408
-1.92192e-05	0	0	0	4.23406	4.23406	4.23406
-1.92148e-05	0	0	0	4.23403	4.23403	4.23403
-1.92104e-05	0	0	0	4.234	4.234	4.234
-1.9206e-05	0	0	0	4.23398	4.23398	4.23398
-1.92016e-05	0	0	0	4.23395	4.23395	4.23395
-1.91972e-05	0	0	0	4.23393	4.23393	4.23393
-1.91928e-05	0	0	0	4.23391	4.23391	4.23391
-1.91884e-05	0	0	0	4.23388	4.23388	4.23388
-1.9184e-05	0	0	0	4.23386	4.23386	4.23386
-1.91796e-05	0	0	0	4.23383	4.23383	4.23383
-1.91752e-05	0	0	0	4.23381	4.23381	4.23381
-1.91708e-05	0	0	0	4.23379	4.23379	4.23379
-1.91664e-05	0	0	0	4.23376	4.23376	4.23376
-1.9162e-05	0	0	0	4.23374	4.23374	4.23374
-1.91576e-05	0	0	0	4.23372	4.23372	4.23372
-1.91532e-05	0	0	0	4.2337	4.2337	4.2337
-1.91488e-05	0	0	0	4.23367	4.23367	4.23367
-1.91444e-05	0	0	0	4.23365	4.23365	4.23365
-1.914e-05	0	0	0	4.23363	4.23363	4.23363
-1.91356e-05	0	0	0	4.23361	4.23361	4.23361
-1.91312e-05	0	0	0	4.23359	4.23359	4.23359
-1.91268e-05	0	0	0	4.23357	4.23357	4.23357
-1.91224e-05	0	0	0	4.23355	4.23355	4.23355
-1.9118e-05	0	0	0	4.23353	4.23353	4.23353
-1.91136e-05	0	0	0	4.23351	4.23351	4.23351
-1.91092e-05	0	0	0	4.23349	4.23349	4.23349
-1.91048e-05	0	0	0	4.23347	4.23347	4.23347
-1.91004e-05	0	0	0	4.23345	4.23345	4.23345
-1.9096e-05	0	0	0	4.23343	4.23343	4.23343
-1.90916e-05	0	0	0	4.23341	4.23341	4.23341
-1.90872e-05	0	0	0	4.2334	4.2334	4.2334
-1.90828e-05	0	0	0	4.23337	4.23337	4.23337
-1.90784e-05	0	0	0	4.23336	4.23336	4.23336
-1.9074e-05	0	0	0	4.23334	4.23334	4.23334
-1.90696e-05	0	0	0	4.23332	4.23332	4.23332
-1.90652e-05	0	0	0	4.23331	4.23331	4.23331
-1.90608e-05	0	0	0	4.23328	4.23328	4.23328
-1.90564e-05	0	0	0	4.23327	4.23327	4.23327
-1.9052e-05	0	0	0	4.23325	4.23325	4.23325
-1.90476e-05	0	0	0	4.23323	4.23323	4.23323
-1.90432e-05	0	0	0	4.23322	4.23322	4.23322
-1.90388e-05	0	0	0	4.2332	4.2332	4.2332
-1.90344e-05	0	0	0	4.23319	4.23319	4.23319
-1.903e-05	0	0	0	4.23317	4.23317	4.23317
-1.90256e-05	0	0	0	4.23316	4.23316	4.23316
-1.90212e-05	0	0	0	4.23314	4.23314	4.23314
-1.90168e-05	0	0	0	4.23312	4.23312	4.23312
-1.90124e-05	0	0	0	4.23311	4.23311	4.23311
-1.9008e-05	0	0	0	4.23309	4.23309	4.23309
-1.90036e-05	0	0	0	4.23307	4.23307	4.23307
-1.89992e-05	0	0	0	4.23306	4.23306	4.23306
-1.89948e-05	0	0	0	4.23304	4.23304	4.23304
-1.89904e-05	0	0	0	4.23303	4.23303	4.23303
-1.8986e-05	0	0	0	4.23302	4.23302	4.23302
-1.89816e-05	0	0	0	4.233	4.233	4.233
-1.89772e-05	0	0	0	4.23299	4.23299	4.23299
-1.89728e-05	0	0	0	4.23298	4.23298	4.23298
-1.89684e-05	0	0	0	4.23296	4.23296	4.23296
-1.8964e-05	0	0	0	4.23295	4.23295	4.23295
-1.89596e-05	0	0	0	4.23293	4.23293	4.23293
-1.89552e-05	0	0	0	4.23292	4.23292	4.23292
-1.89508e-05	0	0	0	4.23291	4.23291	4.23291
-1.89464e-05	0	0	0	4.23289	4.23289	4.23289
-1.8942e-05	0	0	0	4.23288	4.23288	4.23288
-1.89376e-05	0	0	0	4.23286	4.23286	4.23286
-1.89332e-05	0	0	0	4.23286	4.23286	4.23286
-1.89288e-05	0	0	0	4.23284	4.23284	4.23284
-1.89244e-05	0	0	0	4.23283	4.23283	4.23283
-1.892e-05	0	0	0	4.23282	4.23282	4.23282
-1.89156e-05	0	0	0	4.2328	4.2328	4.2328
-1.89112e-05	0	0	0	4.23279	4.23279	4.23279
-1.89068e-05	0	0	0	4.23278	4.23278	4.23278
-1.89024e-05	0	0	0	4.23277	4.23277	4.23277
-1.8898e-05	0	0	0	4.23276	4.23276	4.23276
-1.88936e-05	0	0	0	4.23274	4.23274	4.23274
-1.88892e-05	0	0	0	4.23274	4.23274	4.23274
-1.88848e-05	0	0	0	4.23272	4.23272	4.23272
-1.88804e-05	0	0	0	4.23271	4.23271	4.23271
-1.8876e-05	0	0	0	4.2327	4.2327	4.2327
-1.88716e-05	0	0	0	4.23269	4.23269	4.23269
-1.88672e-05	0	0	0	4.23268	4.23268	4.23268
-1.88628e-05	0	0	0	4.23267	4.23267	4.23267
-1.88584e-05	0	0	0	4.23266	4.23266	4.23266
-1.8854e-05	0	0	0	4.23265	4.23265	4.23265
-1.88496e-05	0	0	0	4.23264	4.23264	4.23264
-1.88452e-05	0	0	0	4.23262	4.23262	4.23262
-1.88408e-05	0	0	0	4.23262	4.23262	4.23262
-1.88364e-05	0	0	0	4.23261	4.23261	4.23261
-1.8832e-05	0	0	0	4.2326	4.2326	4.2326
-1.88276e-05	0	0	0	4.23258	4.23258	4.23258
-1.88232e-05	0	0	0	4.23258	4.23258	4.23258
-1.88188e-05	0	0	0	4.23257	4.23257	4.23257
-1.88144e-05	0	0	0	4.23255	4.23255	4.23255
-1.881e-05	0	0	0	4.23255	4.23255	4.23255
-1.88056e-05	0	0	0	4.23254	4.23254	4.23254
-1.88012e-05	0	0	0	4.23253	4.23253	4.23253
-1.87968e-05	0	0	0	4.23252	4.23252	4.23252
-1.87924e-05	0	0	0	4.23251	4.23251	4.23251
-1.8788e-05	0	0	0	4.2325	4.2325	4.2325
-1.87836e-05	0	0	0	4.23249	4.23249	4.23249
-1.87792e-05	0	0	0	4.23249	4.23249	4.23249
-1.87748e-05	0	0	0	4.23248	4.23248	4.23248
-1.87704e-05	0	0	0	4.23247	4.23247	4.23247
-1.8766e-05	0	0	0	4.23246	4.23246	4.23246
-1.87616e-05	0	0	0	4.23245	4.23245	4.23245
-1.87572e-05	0	0	0	4.23244	4.23244	4.23244
-1.87528e-05	0	0	0	4.23243	4.23243	4.23243
-1.87484e-05	0	0	0	4.23243	4.23243	4.23243
-1.8744e-05	0	0	0	4.23242	4.23242	4.23242
-1.87396e-05	0	0	0	4.23241	4.23241	4.23241
-1.87352e-05	0	0	0	4.2324	4.2324	4.2324
-1.87308e-05	0	0	0	4.2324	4.2324	4.2324
-1.87264e-05	0	0	0	4.23239	4.23239	4.23239
-1.8722e-05	0	0	0	4.23238	4.23238	4.23238
-1.87176e-05	0	0	0	4.23237	4.23237	4.23237
-1.87132e-05	0	0	0	4.23237	4.23237	4.23237
-1.87088e-05	0	0	0	4.23236	4.23236	4.23236
-1.87044e-05	0	0	0	4.23235	4.23235	4.23235
-1.87e-05	0	0	0	4.23234	4.23234	4.23234
-1.86956e-05	0	0	0	4.23234	4.23234	4.23234
-1.86912e-05	0	0	0	4.23233	4.23233	4.23233
-1.86868e-05	0	0	0	4.23232	4.23232	4.23232
-1.86824e-05	0	0	0	4.23231	4.23231	4.23231
-1.8678e-05	0	0	0	4.23231	4.23231	4.23231
-1.86736e-05	0	0	0	4.2323	4.2323	4.2323
-1.86692e-05	0	0	0	4.2323	4.2323	4.2323
-1.86648e-05	0	0	0	4.23229	4.23229	4.23229
-1.86604e-05	0	0	0	4.23228	4.23228	4.23228
-1.8656e-05	0	0	0	4.23228	4.23228	4.23228
-1.86516e-05	0	0	0	4.23227	4.23227	4.23227
-1.86472e-05	0	0	0	4.23226	4.23226	4.23226
-1.86428e-05	0	0	0	4.23226	4.23226	4.23226
-1.86384e-05	0	0	0	4.23225	4.23225	4.23225
-1.8634e-05	0	0	0	4.23225	4.23225	4.23225
-1.86296e-05	0	0	0	4.23224	4.23224	4.23224
-1.86252e-05	0	0	0	4.23223	4.23223	4.23223
-1.86208e-05	0	0	0	4.23223	4.23223	4.23223
-1.86164e-05	0	0	0	4.23222	4.23222	4.23222
-1.8612e-05	0	0	0	4.23222	4.23222	4.23222
-1.86076e-05	0	0	0	4.23221	4.23221	4.23221
-1.86032e-05	0	0	0	4.2322	4.2322	4.2322
-1.85988e-05	0	0	0	4.2322	4.2322	4.2322
-1.85944e-05	0	0	0	4.23219	4.23219	4.23219
-1.859e-05	0	0	0	4.23219	4.23219	4.23219
-1.85856e-05	0	0	0	4.23218	4.23218	4.23218
-1.85812e-05	0	0	0	4.23218	4.23218	4.23218
-1.85768e-05	0	0	0	4.23217	4.23217	4.23217
-1.85724e-05	0	0	0	4.23217	4.23217	4.23217
-1.8568e-05	0	0	0	4.23216	4.23216	4.23216
-1.85636e-05	0	0	0	4.23216	4.23216	4.23216
-1.85592e-05	0	0	0	4.23215	4.23215	4.23215
-1.85548e-05	0	0	0	4.23215	4.23215	4.23215
-1.85504e-05	0	0	0	4.23214	4.23214	4.23214
-1.8546e-05	0	0	0	4.23214	4.23214	4.23214
-1.85416e-05	0	0	0	4.23213	4.23213	4.23213
-1.85372e-05	0	0	0	4.23213	4.23213	4.23213
-1.85328e-05	0	0	0	4.23212	4.23212	4.23212
-1.85284e-05	0	0	0	4.23212	4.23212	4.23212
-1.8524e-05	0	0	0	4.23211	4.23211	4.23211
-1.85196e-05	0	0	0	4.23211	4.23211	4.23211
-1.85152e-05	0	0	0	4.2321	4.2321	4.2321
-1.85108e-05	0	0	0	4.2321	4.2321	4.2321
-1.85064e-05	0	0	0	4.2321	4.2321	4.2321
-1.8502e-05	0	0	0	4.23209	4.23209	4.23209
-1.84976e-05	0	0	0	4.23209	4.23209	4.23209
-1.84932e-05	0	0	0	4.23208	4.23208	4.23208
-1.84888e-05	0	0	0	4.23208	4.23208	4.23208
-1.84844e-05	0	0	0	4.23207	4.23207	4.23207
-1.848e-05	0	0	0	4.23207	4.23207	4.23207
-1.84756e-05	0	0	0	4.23207	4.23207	4.23207
-1.84712e-05	0	0	0	4.23206	4.23206	4.23206
-1.84668e-05	0	0	0	4.23206	4.23206	4.23206
-1.84624e-05	0	0	0	4.23205	4.23205	4.23205
-1.8458e-05	0	0	0	4.23205	4.23205	4.23205
-1.84536e-05	0	0	0	4.23204	4.23204	4.23204
-1.84492e-05	0	0	0	4.23204	4.23204	4.23204
-1.84448e-05	0	0	0	4.23204	4.23204	4.23204
-1.84404e-05	0	0	0	4.23204	4.23204	4.23204
-1.8436e-05	0	0	0	4.23203	4.23203	4.23203
-1.84316e-05	0	0	0	4.23203	4.23203	4.23203
-1.84272e-05	0	0	0	4.23202	4.23202	4.23202
-1.84228e-05	0	0	0	4.23202	4.23202	4.23202
-1.84184e-05	0	0	0	4.23201	4.23201	4.23201
-1.8414e-05	0	0	0	4.23201	4.23201	4.23201
-1.84096e-05	0	0	0	4.23201	4.23201	4.23201
-1.84052e-05	0	0	0	4.23201	4.23201	4.23201
-1.84008e-05	0	0	0	4.232	4.232	4.232
-1.83964e-05	0	0	0	4.232	4.232	4.232
-1.8392e-05	0	0	0	4.232	4.232	4.232
-1.83876e-05	0	0	0	4.23199	4.23199	4.23199
-1.83832e-05	0	0	0	4.23199	4.23199	4.23199
-1.83788e-05	0	0	0	4.23199	4.23199	4.23199
-1.83744e-05	0	0	0	4.23198	4.23198	4.23198
-1.837e-05	0	0	0	4.23198	4.23198	4.23198
-1.83656e-05	0	0	0	4.23198	4.23198	4.23198
-1.83612e-05	0	0	0	4.23197	4.23197	4.23197
-1.83568e-05	0	0	0	4.23197	4.23197	4.23197
-1.83524e-05	0	0	0	4.23197	4.23197	4.23197
-1.8348e-05	0	0	0	4.23196	4.23196	4.23196
-1.83436e-05	0	0	0	4.23196	4.23196	4.23196
-1.83392e-05	0	0	0	4.23196	4.23196	4.23196
-1.83348e-05	0	0	0	4.23195	4.23195	4.23195
-1.83304e-05	0	0	0	4.23195	4.23195	4.23195
-1.8326e-05	0	0	0	4.23195	4.23195	4.23195
-1.83216e-05	0	0	0	4.23195	4.23195	4.23195
-1.83172e-05	0	0	0	4.23195	4.23195	4.23195
-1.83128e-05	0	0	0	4.23194	4.23194	4.23194
-1.83084e-05	0	0	0	4.23194	4.23194	4.23194
-1.8304e-05	0	0	0	4.23194	4.23194	4.23194
-1.82996e-05	0	0	0	4.23193	4.23193	4.23193
-1.82952e-05	0	0	0	4.23193	4.23193	4.23193
-1.82908e-05	0	0	0	4.23193	4.23193	4.23193
-1.82864e-05	0	0	0	4.23193	4.23193	4.23193
-1.8282e-05	0	0	0	4.23192	4.23192	4.23192
-1.82776e-05	0	0	0	4.23192	4.23192	4.23192
-1.82732e-05	0	0	0	4.23192	4.23192	4.23192
-1.82688e-05	0	0	0	4.23192	4.23192	4.23192
-1.82644e-05	0	0	0	4.23192	4.23192	4.23192
-1.826e-05	0	0	0	4.23191	4.23191	4.23191
-1.82556e-05	0	0	0	4.23191	4.23191	4.23191
-1.82512e-05	0	0	0	4.23191	4.23191	4.23191
-1.82468e-05	0	0	0	4.2319	4.2319	4.2319
-1.82424e-05	0	0	0	4.2319	4.2319	4.2319
-1.8238e-05	0	0	0	4.2319	4.2319	4.2319
-1.82336e-05	0	0	0	4.2319	4.2319	4.2319
-1.82292e-05	0	0	0	4.23189	4.23189	4.23189
-1.82248e-05	0	0	0	4.23189	4.23189	4.23189
-1.82204e-05	0	0	0	4.23189	4.23189	4.23189
-1.8216e-05	0	0	0	4.23189	4.23189	4.23189
-1.82116e-05	0	0	0	4.23189	4.23189	4.23189
-1.82072e-05	0	0	0	4.23189	4.23189	4.23189
-1.82028e-05	0	0	0	4.23188	4.23188	4.23188
-1.81984e-05	0	0	0	4.23188	4.23188	4.23188
-1.8194e-05	0	0	0	4.23188	4.23188	4.23188
-1.81896e-05	0	0	0	4.23188	4.23188	4.23188
-1.81852e-05	0	0	0	4.23188	4.23188	4.23188
-1.81808e-05	0	0	0	4.23187	4.23187	4.23187
-1.81764e-05	0	0	0	4.23187	4.23187	4.23187
-1.8172e-05	0	0	0	4.23187	4.23187	4.23187
-1.81676e-05	0	0	0	4.23187	4.23187	4.23187
-1.81632e-05	0	0	0	4.23186	4.23186	4.23186
-1.81588e-05	0	0	0	4.23186	4.23186	4.23186
-1.81544e-05	0	0	0	4.23186	4.23186	4.23186
-1.815e-05	0	0	0	4.23186	4.23186	4.23186
-1.81456e-05	0	0	0	4.23186	4.23186	4.23186
-1.81412e-05	0	0	0	4.23186	4.23186	4.23186
-1.81368e-05	0	0	0	4.23186	4.23186	4.23186
-1.81324e-05	0	0	0	4.23185	4.23185	4.23185
-1.8128e-05	0	0	0	4.23185	4.23185	4.23185
-1.81236e-05	0	0	0	4.23185	4.23185	4.23185
-1.81192e-05	0	0	0	4.23185	4.23185	4.23185
-1.81148e-05	0	0	0	4.23185	4.23185	4.23185
-1.81104e-05	0	0	0	4.23184	4.23184	4.23184
-1.8106e-05	0	0	0	4.23184	4.23184	4.23184
-1.81016e-05	0	0	0	4.23184	4.23184	4.23184
-1.80972e-05	0	0	0	4.23184	4.23184	4.23184
-1.80928e-05	0	0	0	4.23184	4.23184	4.23184
-1.80884e-05	0	0	0	4.23184	4.23184	4.23184
-1.8084e-05	0	0	0	4.23183	4.23183	4.23183
-1.80796e-05	0	0	0	4.23183	4.23183	4.23183
-1.80752e-05	0	0	0	4.23183	4.23183	4.23183
-1.80708e-05	0	0	0	4.23183	4.23183	4.23183
-1.80664e-05	0	0	0	4.23183	4.23183	4.23183
-1.8062e-05	0	0	0	4.23183	4.23183	4.23183
-1.80576e-05	0	0	0	4.23183	4.23183	4.23183
-1.80532e-05	0	0	0	4.23183	4.23183	4.23183
-1.80488e-05	0	0	0	4.23182	4.23182	4.23182
-1.80444e-05	0	0	0	4.23182	4.23182	4.23182
-1.804e-05	0	0	0	4.23182	4.23182	4.23182
-1.80356e-05	0	0	0	4.23182	4.23182	4.23182
-1.80312e-05	0	0	0	4.23182	4.23182	4.23182
-1.80268e-05	0	0	0	4.23182	4.23182	4.23182
-1.80224e-05	0	0	0	4.23182	4.23182	4.23182
-1.8018e-05	0	0	0	4.23181	4.23181	4.23181
-1.80136e-05	0	0	0	4.23181	4.23181	4.23181
-1.80092e-05	0	0	0	4.23181	4.23181	4.23181
-1.80048e-05	0	0	0	4.23181	4.23181	4.23181
-1.80004e-05	0	0	0	4.23181	4.23181	4.23181
-1.7996e-05	0	0	0	4.23181	4.23181	4.23181
-1.79916e-05	0	0	0	4.2318	4.2318	4.2318
-1.79872e-05	0	0	0	4.2318	4.2318	4.2318
-1.79828e-05	0	0	0	4.2318	4.2318	4.2318
-1.79784e-05	0	0	0	4.2318	4.2318	4.2318
-1.7974e-05	0	0	0	4.2318	4.2318	4.2318
-1.79696e-05	0	0	0	4.2318	4.2318	4.2318
-1.79652e-05	0	0	0	4.2318	4.2318	4.2318
-1.79608e-05	0	0	0	4.2318	4.2318	4.2318
-1.79564e-05	0	0	0	4.2318	4.2318	4.2318
-1.7952e-05	0	0	0	4.2318	4.2318	4.2318
-1.79476e-05	0	0	0	4.2318	4.2318	4.2318
-1.79432e-05	0	0	0	4.23179	4.23179	4.23179
-1.79388e-05	0	0	0	4.23179	4.23179	4.23179
-1.79344e-05	0	0	0	4.23179	4.23179	4.23179
-1.793e-05	0	0	0	4.23179	4.23179	4.23179
-1.79256e-05	0	0	0	4.23179	4.23179	4.23179
-1.79212e-05	0	0	0	4.23179	4.23179	4.23179
-1.79168e-05	0	0	0	4.23179	4.23179	4.23179
-1.79124e-05	0	0	0	4.23179	4.23179	4.23179
-1.7908e-05	0	0	0	4.23179	4.23179	4.23179
-1.79036e-05	0	0	0	4.23178	4.23178	4.23178
-1.78992e-05	0	0	0	4.23178	4.23178	4.23178
-1.78948e-05	0	0	0	4.23178	4.23178	4.23178
-1.78904e-05	0	0	0	4.23178	4.23178	4.23178
-1.7886e-05	0	0	0	4.23178	4.23178	4.23178
-1.78816e-05	0	0	0	4.23178	4.23178	4.23178
-1.78772e-05	0	0	0	4.23178	4.23178	4.23178
-1.78728e-05	0	0	0	4.23178	4.23178	4.23178
-1.78684e-05	0	0	0	4.23178	4.23178	4.23178
-1.7864e-05	0	0	0	4.23177	4.23177	4.23177
-1.78596e-05	0	0	0	4.23177	4.23177	4.23177
-1.78552e-05	0	0	0	4.23177	4.23177	4.23177
-1.78508e-05	0	0	0	4.23177	4.23177	4.23177
-1.78464e-05	0	0	0	4.23177	4.23177	4.23177
-1.7842e-05	0	0	0	4.23177	4.23177	4.23177
-1.78376e-05	0	0	0	4.23177	4.23177	4.23177
-1.78332e-05	0	0	0	4.23177	4.23177	4.23177
-1.78288e-05	0	0	0	4.23177	4.23177	4.23177
-1.78244e-05	0	0	0	4.23177	4.23177	4.23177
-1.782e-05	0	0	0	4.23177	4.23177	4.23177
-1.78156e-05	0	0	0	4.23177	4.23177	4.23177
-1.78112e-05	0	0	0	4.23177	4.23177	4.23177
-1.78068e-05	0	0	0	4.23177	4.23177	4.23177
-1.78024e-05	0	0	0	4.23177	4.23177	4.23177
-1.7798e-05	0	0	0	4.23177	4.23177	4.23177
-1.77936e-05	0	0	0	4.23176	4.23176	4.23176
-1.77892e-05	0	0	0	4.23176	4.23176	4.23176
-1.77848e-05	0	0	0	4.23176	4.23176	4.23176
-1.77804e-05	0	0	0	4.23176	4.23176	4.23176
-1.7776e-05	0	0	0	4.23176	4.23176	4.23176
-1.77716e-05	0	0	0	4.23176	4.23176	4.23176
-1.77672e-05	0	0	0	4.23176	4.23176	4.23176
-1.77628e-05	0	0	0	4.23176	4.23176	4.23176
-1.77584e-05	0	0	0	4.23176	4.23176	4.23176
-1.7754e-05	0	0	0	4.23176	4.23176	4.23176
-1.77496e-05	0	0	0	4.23176	4.23176	4.23176
-1.77452e-05	0	0	0	4.23176	4.23176	4.23176
-1.77408e-05	0	0	0	4.23176	4.23176	4.23176
-1.77364e-05	0	0	0	4.23176	4.23176	4.23176
-1.7732e-05	0	0	0	4.23175	4.23175	4.23175
-1.77276e-05	0	0	0	4.23175	4.23175	4.23175
-1.77232e-05	0	0	0	4.23175	4.23175	4.23175
-1.77188e-05	0	0	0	4.23175	4.23175	4.23175
-1.77144e-05	0	0	0	4.23175	4.23175	4.23175
-1.771e-05	0	0	0	4.23175	4.23175	4.23175
-1.77056e-05	0	0	0	4.23175	4.23175	4.23175
-1.77012e-05	0	0	0	4.23175	4.23175	4.23175
-1.76968e-05	0	0	0	4.23175	4.23175	4.23175
-1.76924e-05	0	0	0	4.23175	4.23175	4.23175
-1.7688e-05	0	0	0	4.23175	4.23175	4.23175
-1.76836e-05	0	0	0	4.23175	4.23175	4.23175
-1.76792e-05	0	0	0	4.23175	4.23175	4.23175
-1.76748e-05	0	0	0	4.23174	4.23174	4.23174
-1.76704e-05	0	0	0	4.23174	4.23174	4.23174
-1.7666e-05	0	0	0	4.23174	4.23174	4.23174
-1.76616e-05	0	0	0	4.23174	4.23174	4.23174
-1.76572e-05	0	0	0	4.23174	4.23174	4.23174
-1.76528e-05	0	0	0	4.23174	4.23174	4.23174
-1.76484e-05	0	0	0	4.23174	4.23174	4.23174
-1.7644e-05	0	0	0	4.23174	4.23174	4.23174
-1.76396e-05	0	0	0	4.23174	4.23174	4.23174
-1.76352e-05	0	0	0	4.23174	4.23174	4.23174
-1.76308e-05	0	0	0	4.23174	4.23174	4.23174
-1.76264e-05	0	0	0	4.23174	4.23174	4.23174
-1.7622e-05	0	0	0	4.23174	4.23174	4.23174
-1.76176e-05	0	0	0	4.23174	4.23174	4.23174
-1.76132e-05	0	0	0	4.23174	4.23174	4.23174
-1.76088e-05	0	0	0	4.23174	4.23174	4.23174
-1.76044e-05	0	0	0	4.23174	4.23174	4.23174
-1.76e-05	0	0	0	4.23174	4.23174	4.23174
-1.75956e-05	0	0	0	4.23174	4.23174	4.23174
-1.75912e-05	0	0	0	4.23174	4.23174	4.23174
-1.75868e-05	0	0	0	4.23174	4.23174	4.23174
-1.75824e-05	0	0	0	4.23174	4.23174	4.23174
-1.7578e-05	0	0	0	4.23174	4.23174	4.23174
-1.75736e-05	0	0	0	4.23174	4.23174	4.23174
-1.75692e-05	0	0	0	4.23174	4.23174	4.23174
-1.75648e-05	0	0	0	4.23174	4.23174	4.23174
-1.75604e-05	0	0	0	4.23173	4.23173	4.23173
-1.7556e-05	0	0	0	4.23173	4.23173	4.23173
-1.75516e-05	0	0	0	4.23173	4.23173	4.23173
-1.75472e-05	0	0	0	4.23173	4.23173	4.23173
-1.75428e-05	0	0	0	4.23173	4.23173	4.23173
-1.75384e-05	0	0	0	4.23173	4.23173	4.23173
-1.7534e-05	0	0	0	4.23173	4.23173	4.23173
-1.75296e-05	0	0	0	4.23173	4.23173	4.23173
-1.75252e-05	0	0	0	4.23173	4.23173	4.23173
-1.75208e-05	0	0	0	4.23173	4.23173	4.23173
-1.75164e-05	0	0	0	4.23173	4.23173	4.23173
-1.7512e-05	0	0	0	4.23173	4.23173	4.23173
-1.75076e-05	0	0	0	4.23173	4.23173	4.23173
-1.75032e-05	0	0	0	4.23173	4.23173	4.23173
-1.74988e-05	0	0	0	4.23173	4.23173	4.23173
-1.74944e-05	0	0	0	4.23173	4.23173	4.23173
-1.749e-05	0	0	0	4.23173	4.23173	4.23173
-1.74856e-05	0	0	0	4.23173	4.23173	4.23173
-1.74812e-05	0	0	0	4.23173	4.23173	4.23173
-1.74768e-05	0	0	0	4.23173	4.23173	4.23173
-1.74724e-05	0	0	0	4.23173	4.23173	4.23173
-1.7468e-05	0	0	0	4.23173	4.23173	4.23173
-1.74636e-05	0	0	0	4.23173	4.23173	4.23173
-1.74592e-05	0	0	0	4.23173	4.23173	4.23173
-1.74548e-05	0	0	0	4.23173	4.23173	4.23173
-1.74504e-05	0	0	0	4.23173	4.23173	4.23173
-1.7446e-05	0	0	0	4.23173	4.23173	4.23173
-1.74416e-05	0	0	0	4.23172	4.23172	4.23172
-1.74372e-05	0	0	0	4.23172	4.23172	4.23172
-1.74328e-05	0	0	0	4.23172	4.23172	4.23172
-1.74284e-05	0	0	0	4.23172	4.23172	4.23172
-1.7424e-05	0	0	0	4.23172	4.23172	4.23172
-1.74196e-05	0	0	0	4.23172	4.23172	4.23172
-1.74152e-05	0	0	0	4.23172	4.23172	4.23172
-1.74108e-05	0	0	0	4.23172	4.23172	4.23172
-1.74064e-05	0	0	0	4.23172	4.23172	4.23172
-1.7402e-05	0	0	0	4.23172	4.23172	4.23172
-1.73976e-05	0	0	0	4.23172	4.23172	4.23172
-1.73932e-05	0	0	0	4.23172	4.23172	4.23172
-1.73888e-05	0	0	0	4.23172	4.23172	4.23172
-1.73844e-05	0	0	0	4.23172	4.23172	4.23172
-1.738e-05	0	0	0	4.23172	4.23172	4.23172
-1.73756e-05	0	0	0	4.23172	4.23172	4.23172
-1.73712e-05	0	0	0	4.23172	4.23172	4.23172
-1.73668e-05	0	0	0	4.23172	4.23172	4.23172
-1.73624e-05	0	0	0	4.23172	4.23172	4.23172
-1.7358e-05	0	0	0	4.23172	4.23172	4.23172
-1.73536e-05	0	0	0	4.23172	4.23172	4.23172
-1.73492e-05	0	0	0	4.23172	4.23172	4.23172
-1.73448e-05	0	0	0	4.23172	4.23172	4.23172
-1.73404e-05	0	0	0	4.23172	4.23172	4.23172
-1.7336e-05	0	0	0	4.23172	4.23172	4.23172
-1.73316e-05	0	0	0	4.23172	4.23172	4.23172
-1.73272e-05	0	0	0	4.23172	4.23172	4.23172
-1.73228e-05	0	0	0	4.23171	4.23171	4.23171
-1.73184e-05	0	0	0	4.23171	4.23171	4.23171
-1.7314e-05	0	0	0	4.23171	4.23171	4.23171
-1.73096e-05	0	0	0	4.23171	4.23171	4.23171
-1.73052e-05	0	0	0	4.23171	4.23171	4.23171
-1.73008e-05	0	0	0	4.23171	4.23171	4.23171
-1.72964e-05	0	0	0	4.23171	4.23171	4.23171
-1.7292e-05	0	0	0	4.23171	4.23171	4.23171
-1.72876e-05	0	0	0	4.23171	4.23171	4.23171
-1.72832e-05	0	0	0	4.23171	4.23171	4.23171
-1.72788e-05	0	0	0	4.23171	4.23171	4.23171
-1.72744e-05	0	0	0	4.23171	4.23171	4.23171
-1.727e-05	0	0	0	4.23171	4.23171	4.23171
-1.72656e-05	0	0	0	4.23171	4.23171	4.23171
-1.72612e-05	0	0	0	4.23171	4.23171	4.23171
-1.72568e-05	0	0	0	4.23171	4.23171	4.23171
-1.72524e-05	0	0	0	4.23171	4.23171	4.23171
-1.7248e-05	0	0	0	4.23171	4.23171	4.23171
-1.72436e-05	0	0	0	4.23171	4.23171	4.23171
-1.72392e-05	0	0	0	4.23171	4.23171	4.23171
-1.72348e-05	0	0	0	4.23171	4.23171	4.23171
-1.72304e-05	0	0	0	4.23171	4.23171	4.23171
-1.7226e-05	0	0	0	4.23171	4.23171	4.23171
-1.72216e-05	0	0	0	4.23171	4.23171	4.23171
-1.72172e-05	0	0	0	4.23171	4.23171	4.23171
-1.72128e-05	0	0	0	4.23171	4.23171	4.23171
-1.72084e-05	0	0	0	4.23171	4.23171	4.23171
-1.7204e-05	0	0	0	4.23171	4.23171	4.23171
-1.71996e-05	0	0	0	4.23171	4.23171	4.23171
-1.71952e-05	0	0	0	4.23171	4.23171	4.23171
-1.71908e-05	0	0	0	4.23171	4.23171	4.23171
-1.71864e-05	0	0	0	4.23171	4.23171	4.23171
-1.7182e-05	0	0	0	4.23171	4.23171	4.23171
-1.71776e-05	0	0	0	4.23171	4.23171	4.23171
-1.71732e-05	0	0	0	4.23171	4.23171	4.23171
-1.71688e-05	0	0	0	4.23171	4.23171	4.23171
-1.71644e-05	0	0	0	4.23171	4.23171	4.23171
-1.716e-05	0	0	0	4.23171	4.23171	4.23171
-1.71556e-05	0	0	0	4.23171	4.23171	4.23171
-1.71512e-05	0	0	0	4.23171	4.23171	4.23171
-1.71468e-05	0	0	0	4.23171	4.23171	4.23171
-1.71424e-05	0	0	0	4.23171	4.23171	4.23171
-1.7138e-05	0	0	0	4.23171	4.23171	4.23171
-1.71336e-05	0	0	0	4.23171	4.23171	4.23171
-1.71292e-05	0	0	0	4.23171	4.23171	4.23171
-1.71248e-05	0	0	0	4.23171	4.23171	4.23171
-1.71204e-05	0	0	0	4.23171	4.23171	4.23171
-1.7116e-05	0	0	0	4.23171	4.23171	4.23171
-1.71116e-05	0	0	0	4.23171	4.23171	4.23171
-1.71072e-05	0	0	0	4.23171	4.23171	4.23171
-1.71028e-05	0	0	0	4.23171	4.23171	4.23171
-1.70984e-05	0	0	0	4.23171	4.23171	4.23171
-1.7094e-05	0	0	0	4.23171	4.23171	4.23171
-1.70896e-05	0	0	0	4.23171	4.23171	4.23171
-1.70852e-05	0	0	0	4.23171	4.23171	4.23171
-1.70808e-05	0	0	0	4.23171	4.23171	4.23171
-1.70764e-05	0	0	0	4.23171	4.23171	4.23171
-1.7072e-05	0	0	0	4.23171	4.23171	4.23171
-1.70676e-05	0	0	0	4.23171	4.23171	4.23171
-1.70632e-05	0	0	0	4.23171	4.23171	4.23171
-1.70588e-05	0	0	0	4.23171	4.23171	4.23171
-1.70544e-05	0	0	0	4.23171	4.23171	4.23171
-1.705e-05	0	0	0	4.23171	4.23171	4.23171
-1.70456e-05	0	0	0	4.23171	4.23171	4.23171
-1.70412e-05	0	0	0	4.23171	4.23171	4.23171
-1.70368e-05	0	0	0	4.23171	4.23171	4.23171
-1.70324e-05	0	0	0	4.23171	4.23171	4.23171
-1.7028e-05	0	0	0	4.23171	4.23171	4.23171
-1.70236e-05	0	0	0	4.23171	4.23171	4.23171
-1.70192e-05	0	0	0	4.23171	4.23171	4.23171
-1.70148e-05	0	0	0	4.23171	4.23171	4.23171
-1.70104e-05	0	0	0	4.23171	4.23171	4.23171
-1.7006e-05	0	0	0	4.23171	4.23171	4.23171
-1.70016e-05	0	0	0	4.23171	4.23171	4.23171
-1.69972e-05	0	0	0	4.23171	4.23171	4.23171
-1.69928e-05	0	0	0	4.23171	4.23171	4.23171
-1.69884e-05	0	0	0	4.23171	4.23171	4.23171
-1.6984e-05	0	0	0	4.23171	4.23171	4.23171
-1.69796e-05	0	0	0	4.23171	4.23171	4.23171
-1.69752e-05	0	0	0	4.23171	4.23171	4.23171
-1.69708e-05	0	0	0	4.23171	4.23171	4.23171
-1.69664e-05	0	0	0	4.23171	4.23171	4.23171
-1.6962e-05	0	0	0	4.23171	4.23171	4.23171
-1.69576e-05	0	0	0	4.23171	4.23171	4.23171
-1.69532e-05	0	0	0	4.23171	4.23171	4.23171
-1.69488e-05	0	0	0	4.23171	4.23171	4.23171
-1.69444e-05	0	0	0	4.23171	4.23171	4.23171
-1.694e-05	0	0	0	4.23171	4.23171	4.23171
-1.69356e-05	0	0	0	4.23171	4.23171	4.23171
-1.69312e-05	0	0	0	4.23171	4.23171	4.23171
-1.69268e-05	0	0	0	4.23171	4.23171	4.23171
-1.69224e-05	0	0	0	4.23171	4.23171	4.23171
-1.6918e-05	0	0	0	4.23171	4.23171	4.23171
-1.69136e-05	0	0	0	4.23171	4.23171	4.23171
-1.69092e-05	0	0	0	4.23171	4.23171	4.23171
-1.69048e-05	0	0	0	4.23171	4.23171	4.23171
-1.69004e-05	0	0	0	4.23171	4.23171	4.23171
-1.6896e-05	0	0	0	4.23171	4.23171	4.23171
-1.68916e-05	0	0	0	4.23171	4.23171	4.23171
-1.68872e-05	0	0	0	4.23171	4.23171	4.23171
-1.68828e-05	0	0	0	4.23171	4.23171	4.23171
-1.68784e-05	0	0	0	4.23171	4.23171	4.23171
-1.6874e-05	0	0	0	4.23171	4.23171	4.23171
-1.68696e-05	0	0	0	4.23171	4.23171	4.23171
-1.68652e-05	0	0	0	4.23171	4.23171	4.23171
-1.68608e-05	0	0	0	4.23171	4.23171	4.23171
-1.68564e-05	0	0	0	4.23171	4.23171	4.23171
-1.6852e-05	0	0	0	4.23171	4.23171	4.23171
-1.68476e-05	0	0	0	4.23171	4.23171	4.23171
-1.68432e-05	0	0	0	4.23171	4.23171	4.23171
-1.68388e-05	0	0	0	4.23171	4.23171	4.23171
-1.68344e-05	0	0	0	4.23171	4.23171	4.23171
-1.683e-05	0	0	0	4.23171	4.23171	4.23171
-1.68256e-05	0	0	0	4.23171	4.23171	4.23171
-1.68212e-05	0	0	0	4.23171	4.23171	4.23171
-1.68168e-05	0	0	0	4.23171	4.23171	4.23171
-1.68124e-05	0	0	0	4.23171	4.23171	4.23171
-1.6808e-05	0	0	0	4.23171	4.23171	4.23171
-1.68036e-05	0	0	0	4.23171	4.23171	4.23171
-1.67992e-05	0	0	0	4.23171	4.23171	4.23171
-1.67948e-05	0	0	0	4.23171	4.23171	4.23171
-1.67904e-05	0	0	0	4.23171	4.23171	4.23171
-1.6786e-05	0	0	0	4.23171	4.23171	4.23171
-1.67816e-05	0	0	0	4.23171	4.23171	4.23171
-1.67772e-05	0	0	0	4.23171	4.23171	4.23171
-1.67728e-05	0	0	0	4.23171	4.23171	4.23171
-1.67684e-05	0	0	0	4.23171	4.23171	4.23171
-1.6764e-05	0	0	0	4.23171	4.23171	4.23171
-1.67596e-05	0	0	0	4.23171	4.23171	4.23171
-1.67552e-05	0	0	0	4.23171	4.23171	4.23171
-1.67508e-05	0	0	0	4.23171	4.23171	4.23171
-1.67464e-05	0	0	0	4.23171	4.23171	4.23171
-1.6742e-05	0	0	0	4.23171	4.23171	4.23171
-1.67376e-05	0	0	0	4.23171	4.23171	4.23171
-1.67332e-05	0	0	0	4.23171	4.23171	4.23171
-1.67288e-05	0	0	0	4.23171	4.23171	4.23171
-1.67244e-05	0	0	0	4.23171	4.23171	4.23171
-1.672e-05	0	0	0	4.23171	4.23171	4.23171
-1.67156e-05	0	0	0	4.23171	4.23171	4.23171
-1.67112e-05	0	0	0	4.23171	4.23171	4.23171
-1.67068e-05	0	0	0	4.23171	4.23171	4.23171
-1.67024e-05	0	0	0	4.23171	4.23171	4.23171
-1.6698e-05	0	0	0	4.23171	4.23171	4.23171
-1.66936e-05	0	0	0	4.23171	4.23171	4.23171
-1.66892e-05	0	0	0	4.23171	4.23171	4.23171
-1.66848e-05	0	0	0	4.23171	4.23171	4.23171
-1.66804e-05	0	0	0	4.23171	4.23171	4.23171
-1.6676e-05	0	0	0	4.23171	4.23171	4.23171
-1.66716e-05	0	0	0	4.23171	4.23171	4.23171
-1.66672e-05	0	0	0	4.23171	4.23171	4.23171
-1.66628e-05	0	0	0	4.23171	4.23171	4.23171
-1.66584e-05	0	0	0	4.23171	4.23171	4.23171
-1.6654e-05	0	0	0	4.23171	4.23171	4.23171
-1.66496e-05	0	0	0	4.23171	4.23171	4.23171
-1.66452e-05	0	0	0	4.23171	4.23171	4.23171
-1.66408e-05	0	0	0	4.23171	4.23171	4.23171
-1.66364e-05	0	0	0	4.23171	4.23171	4.23171
-1.6632e-05	0	0	0	4.23171	4.23171	4.23171
-1.66276e-05	0	0	0	4.23171	4.23171	4.23171
-1.66232e-05	0	0	0	4.23171	4.23171	4.23171
-1.66188e-05	0	0	0	4.23171	4.23171	4.23171
-1.66144e-05	0	0	0	4.23171	4.23171	4.23171
-1.661e-05	0	0	0	4.23171	4.23171	4.23171
-1.66056e-05	0	0	0	4.23171	4.23171	4.23171
-1.66012e-05	0	0	0	4.23171	4.23171	4.23171
-1.65968e-05	0	0	0	4.23171	4.23171	4.23171
-1.65924e-05	0	0	0	4.23171	4.23171	4.23171
-1.6588e-05	0	0	0	4.23171	4.23171	4.23171
-1.65836e-05	0	0	0	4.23171	4.23171	4.23171
-1.65792e-05	0	0	0	4.23171	4.23171	4.23171
-1.65748e-05	0	0	0	4.23171	4.23171	4.23171
-1.65704e-05	0	0	0	4.23171	4.23171	4.23171
-1.6566e-05	0	0	0	4.23171	4.23171	4.23171
-1.65616e-05	0	0	0	4.23171	4.23171	4.23171
-1.65572e-05	0	0	0	4.23171	4.23171	4.23171
-1.65528e-05	0	0	0	4.23171	4.23171	4.23171
-1.65484e-05	0	0	0	4.23171	4.23171	4.23171
-1.6544e-05	0	0	0	4.23171	4.23171	4.23171
-1.65396e-05	0	0	0	4.23171	4.23171	4.23171
-1.65352e-05	0	0	0	4.23171	4.23171	4.23171
-1.65308e-05	0	0	0	4.23171	4.23171	4.23171
-1.65264e-05	0	0	0	4.23171	4.23171	4.23171
-1.6522e-05	0	0	0	4.23171	4.23171	4.23171
-1.65176e-05	0	0	0	4.23171	4.23171	4.23171
-1.65132e-05	0	0	0	4.23171	4.23171	4.23171
-1.65088e-05	0	0	0	4.23171	4.23171	4.23171
-1.65044e-05	0	0	0	4.23171	4.23171	4.23171
-1.65e-05	0	0	0	4.23171	4.23171	4.23171
-1.64956e-05	0	0	0	4.23171	4.23171	4.23171
-1.64912e-05	0	0	0	4.23171	4.23171	4.23171
-1.64868e-05	0	0	0	4.23171	4.23171	4.23171
-1.64824e-05	0	0	0	4.23171	4.23171	4.23171
-1.6478e-05	0	0	0	4.23171	4.23171	4.23171
-1.64736e-05	0	0	0	4.23171	4.23171	4.23171
-1.64692e-05	0	0	0	4.23171	4.23171	4.23171
-1.64648e-05	0	0	0	4.23171	4.23171	4.23171
-1.64604e-05	0	0	0	4.23171	4.23171	4.23171
-1.6456e-05	0	0	0	4.23171	4.23171	4.23171
-1.64516e-05	0	0	0	4.23171	4.23171	4.23171
-1.64472e-05	0	0	0	4.23171	4.23171	4.23171
-1.64428e-05	0	0	0	4.23171	4.23171	4.23171
-1.64384e-05	0	0	0	4.23171	4.23171	4.23171
-1.6434e-05	0	0	0	4.23171	4.23171	4.23171
-1.64296e-05	0	0	0	4.23171	4.23171	4.23171
-1.64252e-05	0	0	0	4.23171	4.23171	4.23171
-1.64208e-05	0	0	0	4.23171	4.23171	4.23171
-1.64164e-05	0	0	0	4.23171	4.23171	4.23171
-1.6412e-05	0	0	0	4.23171	4.23171	4.23171
-1.64076e-05	0	0	0	4.23171	4.23171	4.23171
-1.64032e-05	0	0	0	4.23171	4.23171	4.23171
-1.63988e-05	0	0	0	4.23171	4.23171	4.23171
-1.63944e-05	0	0	0	4.23171	4.23171	4.23171
-1.639e-05	0	0	0	4.23171	4.23171	4.23171
-1.63856e-05	0	0	0	4.23171	4.23171	4.23171
-1.63812e-05	0	0	0	4.23171	4.23171	4.23171
-1.63768e-05	0	0	0	4.23171	4.23171	4.23171
-1.63724e-05	0	0	0	4.23171	4.23171	4.23171
-1.6368e-05	0	0	0	4.23171	4.23171	4.23171
-1.63636e-05	0	0	0	4.23171	4.23171	4.23171
-1.63592e-05	0	0	0	4.23171	4.23171	4.23171
-1.63548e-05	0	0	0	4.23171	4.23171	4.23171
-1.63504e-05	0	0	0	4.23171	4.23171	4.23171
-1.6346e-05	0	0	0	4.23171	4.23171	4.23171
-1.63416e-05	0	0	0	4.23171	4.23171	4.23171
-1.63372e-05	0	0	0	4.23171	4.23171	4.23171
-1.63328e-05	0	0	0	4.23171	4.23171	4.23171
-1.63284e-05	0	0	0	4.23171	4.23171	4.23171
-1.6324e-05	0	0	0	4.23171	4.23171	4.23171
-1.63196e-05	0	0	0	4.23171	4.23171	4.23171
-1.63152e-05	0	0	0	4.23171	4.23171	4.23171
-1.63108e-05	0	0	0	4.23171	4.23171	4.23171
-1.63064e-05	0	0	0	4.23171	4.23171	4.23171
-1.6302e-05	0	0	0	4.23171	4.23171	4.23171
-1.62976e-05	0	0	0	4.23171	4.23171	4.23171
-1.62932e-05	0	0	0	4.23171	4.23171	4.23171
-1.62888e-05	0	0	0	4.23171	4.23171	4.23171
-1.62844e-05	0	0	0	4.23171	4.23171	4.23171
-1.628e-05	0	0	0	4.23171	4.23171	4.23171
-1.62756e-05	0	0	0	4.23171	4.23171	4.23171
-1.62712e-05	0	0	0	4.23171	4.23171	4.23171
-1.62668e-05	0	0	0	4.23171	4.23171	4.23171
-1.62624e-05	0	0	0	4.23171	4.23171	4.23171
-1.6258e-05	0	0	0	4.23171	4.23171	4.23171
-1.62536e-05	0	0	0	4.23171	4.23171	4.23171
-1.62492e-05	0	0	0	4.23171	4.23171	4.23171
-1.62448e-05	0	0	0	4.23171	4.23171	4.23171
-1.62404e-05	0	0	0	4.23171	4.23171	4.23171
-1.6236e-05	0	0	0	4.23171	4.23171	4.23171
-1.62316e-05	0	0	0	4.23171	4.23171	4.23171
-1.62272e-05	0	0	0	4.23171	4.23171	4.23171
-1.62228e-05	0	0	0	4.23171	4.23171	4.23171
-1.62184e-05	0	0	0	4.23171	4.23171	4.23171
-1.6214e-05	0	0	0	4.23171	4.23171	4.23171
-1.62096e-05	0	0	0	4.23171	4.23171	4.23171
-1.62052e-05	0	0	0	4.23171	4.23171	4.23171
-1.62008e-05	0	0	0	4.23171	4.23171	4.23171
-1.61964e-05	0	0	0	4.23171	4.23171	4.23171
-1.6192e-05	0	0	0	4.23171	4.23171	4.23171
-1.61876e-05	0	0	0	4.23171	4.23171	4.23171
-1.61832e-05	0	0	0	4.23171	4.23171	4.23171
-1.61788e-05	0	0	0	4.23171	4.23171	4.23171
-1.61744e-05	0	0	0	4.23171	4.23171	4.23171
-1.617e-05	0	0	0	4.23171	4.23171	4.23171
-1.61656e-05	0	0	0	4.23171	4.23171	4.23171
-1.61612e-05	0	0	0	4.23171	4.23171	4.23171
-1.61568e-05	0	0	0	4.23171	4.23171	4.23171
-1.61524e-05	0	0	0	4.23171	4.23171	4.23171
-1.6148e-05	0	0	0	4.23171	4.23171	4.23171
-1.61436e-05	0	0	0	4.23171	4.23171	4.23171
-1.61392e-05	0	0	0	4.23171	4.23171	4.23171
-1.61348e-05	0	0	0	4.23171	4.23171	4.23171
-1.61304e-05	0	0	0	4.23171	4.23171	4.23171
-1.6126e-05	0	0	0	4.23171	4.23171	4.23171
-1.61216e-05	0	0	0	4.23171	4.23171	4.23171
-1.61172e-05	0	0	0	4.23171	4.23171	4.23171
-1.61128e-05	0	0	0	4.23171	4.23171	4.23171
-1.61084e-05	0	0	0	4.23171	4.23171	4.23171
-1.6104e-05	0	0	0	4.23171	4.23171	4.23171
-1.60996e-05	0	0	0	4.23171	4.23171	4.23171
-1.60952e-05	0	0	0	4.23171	4.23171	4.23171
-1.60908e-05	0	0	0	4.23171	4.23171	4.23171
-1.60864e-05	0	0	0	4.23171	4.23171	4.23171
-1.6082e-05	0	0	0	4.23171	4.23171	4.23171
-1.60776e-05	0	0	0	4.23171	4.23171	4.23171
-1.60732e-05	0	0	0	4.23171	4.23171	4.23171
-1.60688e-05	0	0	0	4.23171	4.23171	4.23171
-1.60644e-05	0	0	0	4.23171	4.23171	4.23171
-1.606e-05	0	0	0	4.23171	4.23171	4.23171
-1.60556e-05	0	0	0	4.23171	4.23171	4.23171
-1.60512e-05	0	0	0	4.23171	4.23171	4.23171
-1.60468e-05	0	0	0	4.23171	4.23171	4.23171
-1.60424e-05	0	0	0	4.23171	4.23171	4.23171
-1.6038e-05	0	0	0	4.23171	4.23171	4.23171
-1.60336e-05	0	0	0	4.23171	4.23171	4.23171
-1.60292e-05	0	0	0	4.23171	4.23171	4.23171
-1.60248e-05	0	0	0	4.23171	4.23171	4.23171
-1.60204e-05	0	0	0	4.23171	4.23171	4.23171
-1.6016e-05	0	0	0	4.23171	4.23171	4.23171
-1.60116e-05	0	0	0	4.23171	4.23171	4.23171
-1.60072e-05	0	0	0	4.23171	4.23171	4.23171
-1.60028e-05	0	0	0	4.23171	4.23171	4.23171
-1.59984e-05	0	0	0	4.23171	4.23171	4.23171
-1.5994e-05	0	0	0	4.23171	4.23171	4.23171
-1.59896e-05	0	0	0	4.23171	4.23171	4.23171
-1.59852e-05	0	0	0	4.23171	4.23171	4.23171
-1.59808e-05	0	0	0	4.23171	4.23171	4.23171
-1.59764e-05	0	0	0	4.23171	4.23171	4.23171
-1.5972e-05	0	0	0	4.23171	4.23171	4.23171
-1.59676e-05	0	0	0	4.23171	4.23171	4.23171
-1.59632e-05	0	0	0	4.23171	4.23171	4.23171
-1.59588e-05	0	0	0	4.23171	4.23171	4.23171
-1.59544e-05	0	0	0	4.23171	4.23171	4.23171
-1.595e-05	0	0	0	4.23171	4.23171	4.23171
-1.59456e-05	0	0	0	4.23171	4.23171	4.23171
-1.59412e-05	0	0	0	4.23171	4.23171	4.23171
-1.59368e-05	0	0	0	4.23171	4.23171	4.23171
-1.59324e-05	0	0	0	4.23171	4.23171	4.23171
-1.5928e-05	0	0	0	4.23171	4.23171	4.23171
-1.59236e-05	0	0	0	4.23171	4.23171	4.23171
-1.59192e-05	0	0	0	4.23171	4.23171	4.23171
-1.59148e-05	0	0	0	4.23171	4.23171	4.23171
-1.59104e-05	0	0	0	4.23171	4.23171	4.23171
-1.5906e-05	0	0	0	4.23171	4.23171	4.23171
-1.59016e-05	0	0	0	4.23171	4.23171	4.23171
-1.58972e-05	0	0	0	4.23171	4.23171	4.23171
-1.58928e-05	0	0	0	4.23171	4.23171	4.23171
-1.58884e-05	0	0	0	4.23171	4.23171	4.23171
-1.5884e-05	0	0	0	4.23171	4.23171	4.23171
-1.58796e-05	0	0	0	4.23171	4.23171	4.23171
-1.58752e-05	0	0	0	4.23171	4.23171	4.23171
-1.58708e-05	0	0	0	4.23171	4.23171	4.23171
-1.58664e-05	0	0	0	4.23171	4.23171	4.23171
-1.5862e-05	0	0	0	4.23171	4.23171	4.23171
-1.58576e-05	0	0	0	4.23171	4.23171	4.23171
-1.58532e-05	0	0	0	4.23171	4.23171	4.23171
-1.58488e-05	0	0	0	4.23171	4.23171	4.23171
-1.58444e-05	0	0	0	4.23171	4.23171	4.23171
-1.584e-05	0	0	0	4.23171	4.23171	4.23171
-1.58356e-05	0	0	0	4.23171	4.23171	4.23171
-1.58312e-05	0	0	0	4.23171	4.23171	4.23171
-1.58268e-05	0	0	0	4.23171	4.23171	4.23171
-1.58224e-05	0	0	0	4.23171	4.23171	4.23171
-1.5818e-05	0	0	0	4.23171	4.23171	4.23171
-1.58136e-05	0	0	0	4.23171	4.23171	4.23171
-1.58092e-05	0	0	0	4.23171	4.23171	4.23171
-1.58048e-05	0	0	0	4.23171	4.23171	4.23171
-1.58004e-05	0	0	0	4.23171	4.23171	4.23171
-1.5796e-05	0	0	0	4.23171	4.23171	4.23171
-1.57916e-05	0	0	0	4.23171	4.23171	4.23171
-1.57872e-05	0	0	0	4.23171	4.23171	4.23171
-1.57828e-05	0	0	0	4.23171	4.23171	4.23171
-1.57784e-05	0	0	0	4.23171	4.23171	4.23171
-1.5774e-05	0	0	0	4.23171	4.23171	4.23171
-1.57696e-05	0	0	0	4.23171	4.23171	4.23171
-1.57652e-05	0	0	0	4.23171	4.23171	4.23171
-1.57608e-05	0	0	0	4.23171	4.23171	4.23171
-1.57564e-05	0	0	0	4.23171	4.23171	4.23171
-1.5752e-05	0	0	0	4.23171	4.23171	4.23171
-1.57476e-05	0	0	0	4.23171	4.23171	4.23171
-1.57432e-05	0	0	0	4.23171	4.23171	4.23171
-1.57388e-05	0	0	0	4.23171	4.23171	4.23171
-1.57344e-05	0	0	0	4.23171	4.23171	4.23171
-1.573e-05	0	0	0	4.23171	4.23171	4.23171
-1.57256e-05	0	0	0	4.23171	4.23171	4.23171
-1.57212e-05	0	0	0	4.23171	4.23171	4.23171
-1.57168e-05	0	0	0	4.23171	4.23171	4.23171
-1.57124e-05	0	0	0	4.23171	4.23171	4.23171
-1.5708e-05	0	0	0	4.23171	4.23171	4.23171
-1.57036e-05	0	0	0	4.23171	4.23171	4.23171
-1.56992e-05	0	0	0	4.23171	4.23171	4.23171
-1.56948e-05	0	0	0	4.23171	4.23171	4.23171
-1.56904e-05	0	0	0	4.23171	4.23171	4.23171
-1.5686e-05	0	0	0	4.23171	4.23171	4.23171
-1.56816e-05	0	0	0	4.23171	4.23171	4.23171
-1.56772e-05	0	0	0	4.23171	4.23171	4.23171
-1.56728e-05	0	0	0	4.23171	4.23171	4.23171
-1.56684e-05	0	0	0	4.23171	4.23171	4.23171
-1.5664e-05	0	0	0	4.23171	4.23171	4.23171
-1.56596e-05	0	0	0	4.23171	4.23171	4.23171
-1.56552e-05	0	0	0	4.23171	4.23171	4.23171
-1.56508e-05	0	0	0	4.23171	4.23171	4.23171
-1.56464e-05	0	0	0	4.23171	4.23171	4.23171
-1.5642e-05	0	0	0	4.23171	4.23171	4.23171
-1.56376e-05	0	0	0	4.23171	4.23171	4.23171
-1.56332e-05	0	0	0	4.23171	4.23171	4.23171
-1.56288e-05	0	0	0	4.23171	4.23171	4.23171
-1.56244e-05	0	0	0	4.23171	4.23171	4.23171
-1.562e-05	0	0	0	4.23171	4.23171	4.23171
-1.56156e-05	0	0	0	4.23171	4.23171	4.23171
-1.56112e-05	0	0	0	4.23171	4.23171	4.23171
-1.56068e-05	0	0	0	4.23171	4.23171	4.23171
-1.56024e-05	0	0	0	4.23171	4.23171	4.23171
-1.5598e-05	0	0	0	4.23171	4.23171	4.23171
-1.55936e-05	0	0	0	4.23171	4.23171	4.23171
-1.55892e-05	0	0	0	4.23171	4.23171	4.23171
-1.55848e-05	0	0	0	4.23171	4.23171	4.23171
-1.55804e-05	0	0	0	4.23171	4.23171	4.23171
-1.5576e-05	0	0	0	4.23171	4.23171	4.23171
-1.55716e-05	0	0	0	4.23171	4.23171	4.23171
-1.55672e-05	0	0	0	4.23171	4.23171	4.23171
-1.55628e-05	0	0	0	4.23171	4.23171	4.23171
-1.55584e-05	0	0	0	4.23171	4.23171	4.23171
-1.5554e-05	0	0	0	4.23171	4.23171	4.23171
-1.55496e-05	0	0	0	4.23171	4.23171	4.23171
-1.55452e-05	0	0	0	4.23171	4.23171	4.23171
-1.55408e-05	0	0	0	4.23171	4.23171	4.23171
-1.55364e-05	0	0	0	4.23171	4.23171	4.23171
-1.5532e-05	0	0	0	4.23171	4.23171	4.23171
-1.55276e-05	0	0	0	4.23171	4.23171	4.23171
-1.55232e-05	0	0	0	4.23171	4.23171	4.23171
-1.55188e-05	0	0	0	4.23171	4.23171	4.23171
-1.55144e-05	0	0	0	4.23171	4.23171	4.23171
-1.551e-05	0	0	0	4.23171	4.23171	4.23171
-1.55056e-05	0	0	0	4.23171	4.23171	4.23171
-1.55012e-05	0	0	0	4.23171	4.23171	4.23171
-1.54968e-05	0	0	0	4.23171	4.23171	4.23171
-1.54924e-05	0	0	0	4.23171	4.23171	4.23171
-1.5488e-05	0	0	0	4.23171	4.23171	4.23171
-1.54836e-05	0	0	0	4.23171	4.23171	4.23171
-1.54792e-05	0	0	0	4.23171	4.23171	4.23171
-1.54748e-05	0	0	0	4.23171	4.23171	4.23171
-1.54704e-05	0	0	0	4.23171	4.23171	4.23171
-1.5466e-05	0	0	0	4.23171	4.23171	4.23171
-1.54616e-05	0	0	0	4.23171	4.23171	4.23171
-1.54572e-05	0	0	0	4.23171	4.23171	4.23171
-1.54528e-05	0	0	0	4.23171	4.23171	4.23171
-1.54484e-05	0	0	0	4.23171	4.23171	4.23171
-1.5444e-05	0	0	0	4.23171	4.23171	4.23171
-1.54396e-05	0	0	0	4.23171	4.23171	4.23171
-1.54352e-05	0	0	0	4.23171	4.23171	4.23171
-1.54308e-05	0	0	0	4.23171	4.23171	4.23171
-1.54264e-05	0	0	0	4.23171	4.23171	4.23171
-1.5422e-05	0	0	0	4.23171	4.23171	4.23171
-1.54176e-05	0	0	0	4.23171	4.23171	4.23171
-1.54132e-05	0	0	0	4.23171	4.23171	4.23171
-1.54088e-05	0	0	0	4.23171	4.23171	4.23171
-1.54044e-05	0	0	0	4.23171	4.23171	4.23171
-1.54e-05	0	0	0	4.23171	4.23171	4.23171
-1.53956e-05	0	0	0	4.23171	4.23171	4.23171
-1.53912e-05	0	0	0	4.23171	4.23171	4.23171
-1.53868e-05	0	0	0	4.23171	4.23171	4.23171
-1.53824e-05	0	0	0	4.23171	4.23171	4.23171
-1.5378e-05	0	0	0	4.23171	4.23171	4.23171
-1.53736e-05	0	0	0	4.23171	4.23171	4.23171
-1.53692e-05	0	0	0	4.23171	4.23171	4.23171
-1.53648e-05	0	0	0	4.23171	4.23171	4.23171
-1.53604e-05	0	0	0	4.23171	4.23171	4.23171
-1.5356e-05	0	0	0	4.23171	4.23171	4.23171
-1.53516e-05	0	0	0	4.23171	4.23171	4.23171
-1.53472e-05	0	0	0	4.23171	4.23171	4.23171
-1.53428e-05	0	0	0	4.23171	4.23171	4.23171
-1.53384e-05	0	0	0	4.23171	4.23171	4.23171
-1.5334e-05	0	0	0	4.23171	4.23171	4.23171
-1.53296e-05	0	0	0	4.23171	4.23171	4.23171
-1.53252e-05	0	0	0	4.23171	4.23171	4.23171
-1.53208e-05	0	0	0	4.23171	4.23171	4.23171
-1.53164e-05	0	0	0	4.23171	4.23171	4.23171
-1.5312e-05	0	0	0	4.23171	4.23171	4.23171
-1.53076e-05	0	0	0	4.23171	4.23171	4.23171
-1.53032e-05	0	0	0	4.23171	4.23171	4.23171
-1.52988e-05	0	0	0	4.23171	4.23171	4.23171
-1.52944e-05	0	0	0	4.23171	4.23171	4.23171
-1.529e-05	0	0	0	4.23171	4.23171	4.23171
-1.52856e-05	0	0	0	4.23171	4.23171	4.23171
-1.52812e-05	0	0	0	4.23171	4.23171	4.23171
-1.52768e-05	0	0	0	4.23171	4.23171	4.23171
-1.52724e-05	0	0	0	4.23171	4.23171	4.23171
-1.5268e-05	0	0	0	4.23171	4.23171	4.23171
-1.52636e-05	0	0	0	4.23171	4.23171	4.23171
-1.52592e-05	0	0	0	4.23171	4.23171	4.23171
-1.52548e-05	0	0	0	4.23171	4.23171	4.23171
-1.52504e-05	0	0	0	4.23171	4.23171	4.23171
-1.5246e-05	0	0	0	4.23171	4.23171	4.23171
-1.52416e-05	0	0	0	4.23171	4.23171	4.23171
-1.52372e-05	0	0	0	4.23171	4.23171	4.23171
-1.52328e-05	0	0	0	4.23171	4.23171	4.23171
-1.52284e-05	0	0	0	4.23171	4.23171	4.23171
-1.5224e-05	0	0	0	4.23171	4.23171	4.23171
-1.52196e-05	0	0	0	4.23171	4.23171	4.23171
-1.52152e-05	0	0	0	4.23171	4.23171	4.23171
-1.52108e-05	0	0	0	4.23171	4.23171	4.23171
-1.52064e-05	0	0	0	4.23171	4.23171	4.23171
-1.5202e-05	0	0	0	4.23171	4.23171	4.23171
-1.51976e-05	0	0	0	4.23171	4.23171	4.23171
-1.51932e-05	0	0	0	4.23171	4.23171	4.23171
-1.51888e-05	0	0	0	4.23171	4.23171	4.23171
-1.51844e-05	0	0	0	4.23171	4.23171	4.23171
-1.518e-05	0	0	0	4.23171	4.23171	4.23171
-1.51756e-05	0	0	0	4.23171	4.23171	4.23171
-1.51712e-05	0	0	0	4.23171	4.23171	4.23171
-1.51668e-05	0	0	0	4.23171	4.23171	4.23171
-1.51624e-05	0	0	0	4.23171	4.23171	4.23171
-1.5158e-05	0	0	0	4.23171	4.23171	4.23171
-1.51536e-05	0	0	0	4.23171	4.23171	4.23171
-1.51492e-05	0	0	0	4.23171	4.23171	4.23171
-1.51448e-05	0	0	0	4.23171	4.23171	4.23171
-1.51404e-05	0	0	0	4.23171	4.23171	4.23171
-1.5136e-05	0	0	0	4.23171	4.23171	4.23171
-1.51316e-05	0	0	0	4.23171	4.23171	4.23171
-1.51272e-05	0	0	0	4.23171	4.23171	4.23171
-1.51228e-05	0	0	0	4.23171	4.23171	4.23171
-1.51184e-05	0	0	0	4.23171	4.23171	4.23171
-1.5114e-05	0	0	0	4.23171	4.23171	4.23171
-1.51096e-05	0	0	0	4.23171	4.23171	4.23171
-1.51052e-05	0	0	0	4.23171	4.23171	4.23171
-1.51008e-05	0	0	0	4.23171	4.23171	4.23171
-1.50964e-05	0	0	0	4.23171	4.23171	4.23171
-1.5092e-05	0	0	0	4.23171	4.23171	4.23171
-1.50876e-05	0	0	0	4.23171	4.23171	4.23171
-1.50832e-05	0	0	0	4.23171	4.23171	4.23171
-1.50788e-05	0	0	0	4.23171	4.23171	4.23171
-1.50744e-05	0	0	0	4.23171	4.23171	4.23171
-1.507e-05	0	0	0	4.23171	4.23171	4.23171
-1.50656e-05	0	0	0	4.23171	4.23171	4.23171
-1.50612e-05	0	0	0	4.23171	4.23171	4.23171
-1.50568e-05	0	0	0	4.23171	4.23171	4.23171
-1.50524e-05	0	0	0	4.23171	4.23171	4.23171
-1.5048e-05	0	0	0	4.23171	4.23171	4.23171
-1.50436e-05	0	0	0	4.23171	4.23171	4.23171
-1.50392e-05	0	0	0	4.23171	4.23171	4.23171
-1.50348e-05	0	0	0	4.23171	4.23171	4.23171
-1.50304e-05	0	0	0	4.23171	4.23171	4.23171
-1.5026e-05	0	0	0	4.23171	4.23171	4.23171
-1.50216e-05	0	0	0	4.23171	4.23171	4.23171
-1.50172e-05	0	0	0	4.23171	4.23171	4.23171
-1.50128e-05	0	0	0	4.23171	4.23171	4.23171
-1.50084e-05	0	0	0	4.23171	4.23171	4.23171
-1.5004e-05	0	0	0	4.23171	4.23171	4.23171
-1.49996e-05	0	0	0	4.23171	4.23171	4.23171
-1.49952e-05	0	0	0	4.23171	4.23171	4.23171
-1.49908e-05	0	0	0	4.23171	4.23171	4.23171
-1.49864e-05	0	0	0	4.23171	4.23171	4.23171
-1.4982e-05	0	0	0	4.23171	4.23171	4.23171
-1.49776e-05	0	0	0	4.23171	4.23171	4.23171
-1.49732e-05	0	0	0	4.23171	4.23171	4.23171
-1.49688e-05	0	0	0	4.23171	4.23171	4.23171
-1.49644e-05	0	0	0	4.23171	4.23171	4.23171
-1.496e-05	0	0	0	4.23171	4.23171	4.23171
-1.49556e-05	0	0	0	4.23171	4.23171	4.23171
-1.49512e-05	0	0	0	4.23171	4.23171	4.23171
-1.49468e-05	0	0	0	4.23171	4.23171	4.23171
-1.49424e-05	0	0	0	4.23171	4.23171	4.23171
-1.4938e-05	0	0	0	4.23171	4.23171	4.23171
-1.49336e-05	0	0	0	4.23171	4.23171	4.23171
-1.49292e-05	0	0	0	4.23171	4.23171	4.23171
-1.49248e-05	0	0	0	4.23171	4.23171	4.23171
-1.49204e-05	0	0	0	4.23171	4.23171	4.23171
-1.4916e-05	0	0	0	4.23171	4.23171	4.23171
-1.49116e-05	0	0	0	4.23171	4.23171	4.23171
-1.49072e-05	0	0	0	4.23171	4.23171	4.23171
-1.49028e-05	0	0	0	4.23171	4.23171	4.23171
-1.48984e-05	0	0	0	4.23171	4.23171	4.23171
-1.4894e-05	0	0	0	4.23171	4.23171	4.23171
-1.48896e-05	0	0	0	4.23171	4.23171	4.23171
-1.48852e-05	0	0	0	4.23171	4.23171	4.23171
-1.48808e-05	0	0	0	4.23171	4.23171	4.23171
-1.48764e-05	0	0	0	4.23171	4.23171	4.23171
-1.4872e-05	0	0	0	4.23171	4.23171	4.23171
-1.48676e-05	0	0	0	4.23171	4.23171	4.23171
-1.48632e-05	0	0	0	4.23171	4.23171	4.23171
-1.48588e-05	0	0	0	4.23171	4.23171	4.23171
-1.48544e-05	0	0	0	4.23171	4.23171	4.23171
-1.485e-05	0	0	0	4.23171	4.23171	4.23171
-1.48456e-05	0	0	0	4.23171	4.23171	4.23171
-1.48412e-05	0	0	0	4.23171	4.23171	4.23171
-1.48368e-05	0	0	0	4.23171	4.23171	4.23171
-1.48324e-05	0	0	0	4.23171	4.23171	4.23171
-1.4828e-05	0	0	0	4.23171	4.23171	4.23171
-1.48236e-05	0	0	0	4.23171	4.23171	4.23171
-1.48192e-05	0	0	0	4.23171	4.23171	4.23171
-1.48148e-05	0	0	0	4.23171	4.23171	4.23171
-1.48104e-05	0	0	0	4.23171	4.23171	4.23171
-1.4806e-05	0	0	0	4.23171	4.23171	4.23171
-1.48016e-05	0	0	0	4.23171	4.23171	4.23171
-1.47972e-05	0	0	0	4.23171	4.23171	4.23171
-1.47928e-05	0	0	0	4.23171	4.23171	4.23171
-1.47884e-05	0	0	0	4.23171	4.23171	4.23171
-1.4784e-05	0	0	0	4.23171	4.23171	4.23171
-1.47796e-05	0	0	0	4.23171	4.23171	4.23171
-1.47752e-05	0	0	0	4.23171	4.23171	4.23171
-1.47708e-05	0	0	0	4.23171	4.23171	4.23171
-1.47664e-05	0	0	0	4.23171	4.23171	4.23171
-1.4762e-05	0	0	0	4.23171	4.23171	4.23171
-1.47576e-05	0	0	0	4.23171	4.23171	4.23171
-1.47532e-05	0	0	0	4.23171	4.23171	4.23171
-1.47488e-05	0	0	0	4.23171	4.23171	4.23171
-1.47444e-05	0	0	0	4.23171	4.23171	4.23171
-1.474e-05	0	0	0	4.23171	4.23171	4.23171
-1.47356e-05	0	0	0	4.23171	4.23171	4.23171
-1.47312e-05	0	0	0	4.23171	4.23171	4.23171
-1.47268e-05	0	0	0	4.23171	4.23171	4.23171
-1.47224e-05	0	0	0	4.23171	4.23171	4.23171
-1.4718e-05	0	0	0	4.23171	4.23171	4.23171
-1.47136e-05	0	0	0	4.23171	4.23171	4.23171
-1.47092e-05	0	0	0	4.23171	4.23171	4.23171
-1.47048e-05	0	0	0	4.23171	4.23171	4.23171
-1.47004e-05	0	0	0	4.23171	4.23171	4.23171
-1.4696e-05	0	0	0	4.23171	4.23171	4.23171
-1.46916e-05	0	0	0	4.23171	4.23171	4.23171
-1.46872e-05	0	0	0	4.23171	4.23171	4.23171
-1.46828e-05	0	0	0	4.23171	4.23171	4.23171
-1.46784e-05	0	0	0	4.23171	4.23171	4.23171
-1.4674e-05	0	0	0	4.23171	4.23171	4.23171
-1.46696e-05	0	0	0	4.23171	4.23171	4.23171
-1.46652e-05	0	0	0	4.23171	4.23171	4.23171
-1.46608e-05	0	0	0	4.23171	4.23171	4.23171
-1.46564e-05	0	0	0	4.23171	4.23171	4.23171
-1.4652e-05	0	0	0	4.23171	4.23171	4.23171
-1.46476e-05	0	0	0	4.23171	4.23171	4.23171
-1.46432e-05	0	0	0	4.23171	4.23171	4.23171
-1.46388e-05	0	0	0	4.23171	4.23171	4.23171
-1.46344e-05	0	0	0	4.23171	4.23171	4.23171
-1.463e-05	0	0	0	4.23171	4.23171	4.23171
-1.46256e-05	0	0	0	4.23171	4.23171	4.23171
-1.46212e-05	0	0	0	4.23171	4.23171	4.23171
-1.46168e-05	0	0	0	4.23171	4.23171	4.23171
-1.46124e-05	0	0	0	4.23171	4.23171	4.23171
-1.4608e-05	0	0	0	4.23171	4.23171	4.23171
-1.46036e-05	0	0	0	4.23171	4.23171	4.23171
-1.45992e-05	0	0	0	4.23171	4.23171	4.23171
-1.45948e-05	0	0	0	4.23171	4.23171	4.23171
-1.45904e-05	0	0	0	4.23171	4.23171	4.23171
-1.4586e-05	0	0	0	4.23171	4.23171	4.23171
-1.45816e-05	0	0	0	4.23171	4.23171	4.23171
-1.45772e-05	0	0	0	4.23171	4.23171	4.23171
-1.45728e-05	0	0	0	4.23171	4.23171	4.23171
-1.45684e-05	0	0	0	4.23171	4.23171	4.23171
-1.4564e-05	0	0	0	4.23171	4.23171	4.23171
-1.45596e-05	0	0	0	4.23171	4.23171	4.23171
-1.45552e-05	0	0	0	4.23171	4.23171	4.23171
-1.45508e-05	0	0	0	4.23171	4.23171	4.23171
-1.45464e-05	0	0	0	4.23171	4.23171	4.23171
-1.4542e-05	0	0	0	4.23171	4.23171	4.23171
-1.45376e-05	0	0	0	4.23171	4.23171	4.23171
-1.45332e-05	0	0	0	4.23171	4.23171	4.23171
-1.45288e-05	0	0	0	4.23171	4.23171	4.23171
-1.45244e-05	0	0	0	4.23171	4.23171	4.23171
-1.452e-05	0	0	0	4.23171	4.23171	4.23171
-1.45156e-05	0	0	0	4.23171	4.23171	4.23171
-1.45112e-05	0	0	0	4.23171	4.23171	4.23171
-1.45068e-05	0	0	0	4.23171	4.23171	4.23171
-1.45024e-05	0	0	0	4.23171	4.23171	4.23171
-1.4498e-05	0	0	0	4.23171	4.23171	4.23171
-1.44936e-05	0	0	0	4.23171	4.23171	4.23171
-1.44892e-05	0	0	0	4.23171	4.23171	4.23171
-1.44848e-05	0	0	0	4.23171	4.23171	4.23171
-1.44804e-05	0	0	0	4.23171	4.23171	4.23171
-1.4476e-05	0	0	0	4.23171	4.23171	4.23171
-1.44716e-05	0	0	0	4.23171	4.23171	4.23171
-1.44672e-05	0	0	0	4.23171	4.23171	4.23171
-1.44628e-05	0	0	0	4.23171	4.23171	4.23171
-1.44584e-05	0	0	0	4.23171	4.23171	4.23171
-1.4454e-05	0	0	0	4.23171	4.23171	4.23171
-1.44496e-05	0	0	0	4.23171	4.23171	4.23171
-1.44452e-05	0	0	0	4.23171	4.23171	4.23171
-1.44408e-05	0	0	0	4.23171	4.23171	4.23171
-1.44364e-05	0	0	0	4.23171	4.23171	4.23171
-1.4432e-05	0	0	0	4.23171	4.23171	4.23171
-1.44276e-05	0	0	0	4.23171	4.23171	4.23171
-1.44232e-05	0	0	0	4.23171	4.23171	4.23171
-1.44188e-05	0	0	0	4.23171	4.23171	4.23171
-1.44144e-05	0	0	0	4.23171	4.23171	4.23171
-1.441e-05	0	0	0	4.23171	4.23171	4.23171
-1.44056e-05	0	0	0	4.23171	4.23171	4.23171
-1.44012e-05	0	0	0	4.23171	4.23171	4.23171
-1.43968e-05	0	0	0	4.23171	4.23171	4.23171
-1.43924e-05	0	0	0	4.23171	4.23171	4.23171
-1.4388e-05	0	0	0	4.23171	4.23171	4.23171
-1.43836e-05	0	0	0	4.23171	4.23171	4.23171
-1.43792e-05	0	0	0	4.23171	4.23171	4.23171
-1.43748e-05	0	0	0	4.23171	4.23171	4.23171
-1.43704e-05	0	0	0	4.23171	4.23171	4.23171
-1.4366e-05	0	0	0	4.23171	4.23171	4.23171
-1.43616e-05	0	0	0	4.23171	4.23171	4.23171
-1.43572e-05	0	0	0	4.23171	4.23171	4.23171
-1.43528e-05	0	0	0	4.23171	4.23171	4.23171
-1.43484e-05	0	0	0	4.23171	4.23171	4.23171
-1.4344e-05	0	0	0	4.23171	4.23171	4.23171
-1.43396e-05	0	0	0	4.23171	4.23171	4.23171
-1.43352e-05	0	0	0	4.23171	4.23171	4.23171
-1.43308e-05	0	0	0	4.23171	4.23171	4.23171
-1.43264e-05	0	0	0	4.23171	4.23171	4.23171
-1.4322e-05	0	0	0	4.23171	4.23171	4.23171
-1.43176e-05	0	0	0	4.23171	4.23171	4.23171
-1.43132e-05	0	0	0	4.23171	4.23171	4.23171
-1.43088e-05	0	0	0	4.23171	4.23171	4.23171
-1.43044e-05	0	0	0	4.23171	4.23171	4.23171
-1.43e-05	0	0	0	4.23171	4.23171	4.23171
-1.42956e-05	0	0	0	4.23171	4.23171	4.23171
-1.42912e-05	0	0	0	4.23171	4.23171	4.23171
-1.42868e-05	0	0	0	4.23171	4.23171	4.23171
-1.42824e-05	0	0	0	4.23171	4.23171	4.23171
-1.4278e-05	0	0	0	4.23171	4.23171	4.23171
-1.42736e-05	0	0	0	4.23171	4.23171	4.23171
-1.42692e-05	0	0	0	4.23171	4.23171	4.23171
-1.42648e-05	0	0	0	4.23171	4.23171	4.23171
-1.42604e-05	0	0	0	4.23171	4.23171	4.23171
-1.4256e-05	0	0	0	4.23171	4.23171	4.23171
-1.42516e-05	0	0	0	4.23171	4.23171	4.23171
-1.42472e-05	0	0	0	4.23171	4.23171	4.23171
-1.42428e-05	0	0	0	4.23171	4.23171	4.23171
-1.42384e-05	0	0	0	4.23171	4.23171	4.23171
-1.4234e-05	0	0	0	4.23171	4.23171	4.23171
-1.42296e-05	0	0	0	4.23171	4.23171	4.23171
-1.42252e-05	0	0	0	4.23171	4.23171	4.23171
-1.42208e-05	0	0	0	4.23171	4.23171	4.23171
-1.42164e-05	0	0	0	4.23171	4.23171	4.23171
-1.4212e-05	0	0	0	4.23171	4.23171	4.23171
-1.42076e-05	0	0	0	4.23171	4.23171	4.23171
-1.42032e-05	0	0	0	4.23171	4.23171	4.23171
-1.41988e-05	0	0	0	4.23171	4.23171	4.23171
-1.41944e-05	0	0	0	4.23171	4.23171	4.23171
-1.419e-05	0	0	0	4.23171	4.23171	4.23171
-1.41856e-05	0	0	0	4.23171	4.23171	4.23171
-1.41812e-05	0	0	0	4.23171	4.23171	4.23171
-1.41768e-05	0	0	0	4.23171	4.23171	4.23171
-1.41724e-05	0	0	0	4.23171	4.23171	4.23171
-1.4168e-05	0	0	0	4.23171	4.23171	4.23171
-1.41636e-05	0	0	0	4.23171	4.23171	4.23171
-1.41592e-05	0	0	0	4.23171	4.23171	4.23171
-1.41548e-05	0	0	0	4.23171	4.23171	4.23171
-1.41504e-05	0	0	0	4.23171	4.23171	4.23171
-1.4146e-05	0	0	0	4.23171	4.23171	4.23171
-1.41416e-05	0	0	0	4.23171	4.23171	4.23171
-1.41372e-05	0	0	0	4.23171	4.23171	4.23171
-1.41328e-05	0	0	0	4.23171	4.23171	4.23171
-1.41284e-05	0	0	0	4.23171	4.23171	4.23171
-1.4124e-05	0	0	0	4.23171	4.23171	4.23171
-1.41196e-05	0	0	0	4.23171	4.23171	4.23171
-1.41152e-05	0	0	0	4.23171	4.23171	4.23171
-1.41108e-05	0	0	0	4.23171	4.23171	4.23171
-1.41064e-05	0	0	0	4.23171	4.23171	4.23171
-1.4102e-05	0	0	0	4.23171	4.23171	4.23171
-1.40976e-05	0	0	0	4.23171	4.23171	4.23171
-1.40932e-05	0	0	0	4.23171	4.23171	4.23171
-1.40888e-05	0	0	0	4.23171	4.23171	4.23171
-1.40844e-05	0	0	0	4.23171	4.23171	4.23171
-1.408e-05	0	0	0	4.23171	4.23171	4.23171
-1.40756e-05	0	0	0	4.23171	4.23171	4.23171
-1.40712e-05	0	0	0	4.23171	4.23171	4.23171
-1.40668e-05	0	0	0	4.23171	4.23171	4.23171
-1.40624e-05	0	0	0	4.23171	4.23171	4.23171
-1.4058e-05	0	0	0	4.23171	4.23171	4.23171
-1.40536e-05	0	0	0	4.23171	4.23171	4.23171
-1.40492e-05	0	0	0	4.23171	4.23171	4.23171
-1.40448e-05	0	0	0	4.23171	4.23171	4.23171
-1.40404e-05	0	0	0	4.23171	4.23171	4.23171
-1.4036e-05	0	0	0	4.23171	4.23171	4.23171
-1.40316e-05	0	0	0	4.23171	4.23171	4.23171
-1.40272e-05	0	0	0	4.23171	4.23171	4.23171
-1.40228e-05	0	0	0	4.23171	4.23171	4.23171
-1.40184e-05	0	0	0	4.23171	4.23171	4.23171
-1.4014e-05	0	0	0	4.23171	4.23171	4.23171
-1.40096e-05	0	0	0	4.23171	4.23171	4.23171
-1.40052e-05	0	0	0	4.23171	4.23171	4.23171
-1.40008e-05	0	0	0	4.23171	4.23171	4.23171
-1.39964e-05	0	0	0	4.23171	4.23171	4.23171
-1.3992e-05	0	0	0	4.23171	4.23171	4.23171
-1.39876e-05	0	0	0	4.23171	4.23171	4.23171
-1.39832e-05	0	0	0	4.23171	4.23171	4.23171
-1.39788e-05	0	0	0	4.23171	4.23171	4.23171
-1.39744e-05	0	0	0	4.23171	4.23171	4.23171
-1.397e-05	0	0	0	4.23171	4.23171	4.23171
-1.39656e-05	0	0	0	4.23171	4.23171	4.23171
-1.39612e-05	0	0	0	4.23171	4.23171	4.23171
-1.39568e-05	0	0	0	4.23171	4.23171	4.23171
-1.39524e-05	0	0	0	4.23171	4.23171	4.23171
-1.3948e-05	0	0	0	4.23171	4.23171	4.23171
-1.39436e-05	0	0	0	4.23171	4.23171	4.23171
-1.39392e-05	0	0	0	4.23171	4.23171	4.23171
-1.39348e-05	0	0	0	4.23171	4.23171	4.23171
-1.39304e-05	0	0	0	4.23171	4.23171	4.23171
-1.3926e-05	0	0	0	4.23171	4.23171	4.23171
-1.39216e-05	0	0	0	4.23171	4.23171	4.23171
-1.39172e-05	0	0	0	4.23171	4.23171	4.23171
-1.39128e-05	0	0	0	4.23171	4.23171	4.23171
-1.39084e-05	0	0	0	4.23171	4.23171	4.23171
-1.3904e-05	0	0	0	4.23171	4.23171	4.23171
-1.38996e-05	0	0	0	4.23171	4.23171	4.23171
-1.38952e-05	0	0	0	4.23171	4.23171	4.23171
-1.38908e-05	0	0	0	4.23171	4.23171	4.23171
-1.38864e-05	0	0	0	4.23171	4.23171	4.23171
-1.3882e-05	0	0	0	4.23171	4.23171	4.23171
-1.38776e-05	0	0	0	4.23171	4.23171	4.23171
-1.38732e-05	0	0	0	4.23171	4.23171	4.23171
-1.38688e-05	0	0	0	4.23171	4.23171	4.23171
-1.38644e-05	0	0	0	4.23171	4.23171	4.23171
-1.386e-05	0	0	0	4.23171	4.23171	4.23171
-1.38556e-05	0	0	0	4.23171	4.23171	4.23171
-1.38512e-05	0	0	0	4.23171	4.23171	4.23171
-1.38468e-05	0	0	0	4.23171	4.23171	4.23171
-1.38424e-05	0	0	0	4.23171	4.23171	4.23171
-1.3838e-05	0	0	0	4.23171	4.23171	4.23171
-1.38336e-05	0	0	0	4.23171	4.23171	4.23171
-1.38292e-05	0	0	0	4.23171	4.23171	4.23171
-1.38248e-05	0	0	0	4.23171	4.23171	4.23171
-1.38204e-05	0	0	0	4.23171	4.23171	4.23171
-1.3816e-05	0	0	0	4.23171	4.23171	4.23171
-1.38116e-05	0	0	0	4.23171	4.23171	4.23171
-1.38072e-05	0	0	0	4.23171	4.23171	4.23171
-1.38028e-05	0	0	0	4.23171	4.23171	4.23171
-1.37984e-05	0	0	0	4.23171	4.23171	4.23171
-1.3794e-05	0	0	0	4.23171	4.23171	4.23171
-1.37896e-05	0	0	0	4.23171	4.23171	4.23171
-1.37852e-05	0	0	0	4.23171	4.23171	4.23171
-1.37808e-05	0	0	0	4.23171	4.23171	4.23171
-1.37764e-05	0	0	0	4.23171	4.23171	4.23171
-1.3772e-05	0	0	0	4.23171	4.23171	4.23171
-1.37676e-05	0	0	0	4.23171	4.23171	4.23171
-1.37632e-05	0	0	0	4.23171	4.23171	4.23171
-1.37588e-05	0	0	0	4.23171	4.23171	4.23171
-1.37544e-05	0	0	0	4.23171	4.23171	4.23171
-1.375e-05	0	0	0	4.23171	4.23171	4.23171
-1.37456e-05	0	0	0	4.23171	4.23171	4.23171
-1.37412e-05	0	0	0	4.23171	4.23171	4.23171
-1.37368e-05	0	0	0	4.23171	4.23171	4.23171
-1.37324e-05	0	0	0	4.23171	4.23171	4.23171
-1.3728e-05	0	0	0	4.23171	4.23171	4.23171
-1.37236e-05	0	0	0	4.23171	4.23171	4.23171
-1.37192e-05	0	0	0	4.23171	4.23171	4.23171
-1.37148e-05	0	0	0	4.23171	4.23171	4.23171
-1.37104e-05	0	0	0	4.23171	4.23171	4.23171
-1.3706e-05	0	0	0	4.23171	4.23171	4.23171
-1.37016e-05	0	0	0	4.23171	4.23171	4.23171
-1.36972e-05	0	0	0	4.23171	4.23171	4.23171
-1.36928e-05	0	0	0	4.23171	4.23171	4.23171
-1.36884e-05	0	0	0	4.23171	4.23171	4.23171
-1.3684e-05	0	0	0	4.23171	4.23171	4.23171
-1.36796e-05	0	0	0	4.23171	4.23171	4.23171
-1.36752e-05	0	0	0	4.23171	4.23171	4.23171
-1.36708e-05	0	0	0	4.23171	4.23171	4.23171
-1.36664e-05	0	0	0	4.23171	4.23171	4.23171
-1.3662e-05	0	0	0	4.23171	4.23171	4.23171
-1.36576e-05	0	0	0	4.23171	4.23171	4.23171
-1.36532e-05	0	0	0	4.23171	4.23171	4.23171
-1.36488e-05	0	0	0	4.23171	4.23171	4.23171
-1.36444e-05	0	0	0	4.23171	4.23171	4.23171
-1.364e-05	0	0	0	4.23171	4.23171	4.23171
-1.36356e-05	0	0	0	4.23171	4.23171	4.23171
-1.36312e-05	0	0	0	4.23171	4.23171	4.23171
-1.36268e-05	0	0	0	4.23171	4.23171	4.23171
-1.36224e-05	0	0	0	4.23171	4.23171	4.23171
-1.3618e-05	0	0	0	4.23171	4.23171	4.23171
-1.36136e-05	0	0	0	4.23171	4.23171	4.23171
-1.36092e-05	0	0	0	4.23171	4.23171	4.23171
-1.36048e-05	0	0	0	4.23171	4.23171	4.23171
-1.36004e-05	0	0	0	4.23171	4.23171	4.23171
-1.3596e-05	0	0	0	4.23171	4.23171	4.23171
-1.35916e-05	0	0	0	4.23171	4.23171	4.23171
-1.35872e-05	0	0	0	4.23171	4.23171	4.23171
-1.35828e-05	0	0	0	4.23171	4.23171	4.23171
-1.35784e-05	0	0	0	4.23171	4.23171	4.23171
-1.3574e-05	0	0	0	4.23171	4.23171	4.23171
-1.35696e-05	0	0	0	4.23171	4.23171	4.23171
-1.35652e-05	0	0	0	4.23171	4.23171	4.23171
-1.35608e-05	0	0	0	4.23171	4.23171	4.23171
-1.35564e-05	0	0	0	4.23171	4.23171	4.23171
-1.3552e-05	0	0	0	4.23171	4.23171	4.23171
-1.35476e-05	0	0	0	4.23171	4.23171	4.23171
-1.35432e-05	0	0	0	4.23171	4.23171	4.23171
-1.35388e-05	0	0	0	4.23171	4.23171	4.23171
-1.35344e-05	0	0	0	4.23171	4.23171	4.23171
-1.353e-05	0	0	0	4.23171	4.23171	4.23171
-1.35256e-05	0	0	0	4.23171	4.23171	4.23171
-1.35212e-05	0	0	0	4.23171	4.23171	4.23171
-1.35168e-05	0	0	0	4.23171	4.23171	4.23171
-1.35124e-05	0	0	0	4.23171	4.23171	4.23171
-1.3508e-05	0	0	0	4.23171	4.23171	4.23171
-1.35036e-05	0	0	0	4.23171	4.23171	4.23171
-1.34992e-05	0	0	0	4.23171	4.23171	4.23171
-1.34948e-05	0	0	0	4.23171	4.23171	4.23171
-1.34904e-05	0	0	0	4.23171	4.23171	4.23171
-1.3486e-05	0	0	0	4.23171	4.23171	4.23171
-1.34816e-05	0	0	0	4.23171	4.23171	4.23171
-1.34772e-05	0	0	0	4.23171	4.23171	4.23171
-1.34728e-05	0	0	0	4.23171	4.23171	4.23171
-1.34684e-05	0	0	0	4.23171	4.23171	4.23171
-1.3464e-05	0	0	0	4.23171	4.23171	4.23171
-1.34596e-05	0	0	0	4.23171	4.23171	4.23171
-1.34552e-05	0	0	0	4.23171	4.23171	4.23171
-1.34508e-05	0	0	0	4.23171	4.23171	4.23171
-1.34464e-05	0	0	0	4.23171	4.23171	4.23171
-1.3442e-05	0	0	0	4.23171	4.23171	4.23171
-1.34376e-05	0	0	0	4.23171	4.23171	4.23171
-1.34332e-05	0	0	0	4.23171	4.23171	4.23171
-1.34288e-05	0	0	0	4.23171	4.23171	4.23171
-1.34244e-05	0	0	0	4.23171	4.23171	4.23171
-1.342e-05	0	0	0	4.23171	4.23171	4.23171
-1.34156e-05	0	0	0	4.23171	4.23171	4.23171
-1.34112e-05	0	0	0	4.23171	4.23171	4.23171
-1.34068e-05	0	0	0	4.23171	4.23171	4.23171
-1.34024e-05	0	0	0	4.23171	4.23171	4.23171
-1.3398e-05	0	0	0	4.23171	4.23171	4.23171
-1.33936e-05	0	0	0	4.23171	4.23171	4.23171
-1.33892e-05	0	0	0	4.23171	4.23171	4.23171
-1.33848e-05	0	0	0	4.23171	4.23171	4.23171
-1.33804e-05	0	0	0	4.23171	4.23171	4.23171
-1.3376e-05	0	0	0	4.23171	4.23171	4.23171
-1.33716e-05	0	0	0	4.23171	4.23171	4.23171
-1.33672e-05	0	0	0	4.23171	4.23171	4.23171
-1.33628e-05	0	0	0	4.23171	4.23171	4.23171
-1.33584e-05	0	0	0	4.23171	4.23171	4.23171
-1.3354e-05	0	0	0	4.23171	4.23171	4.23171
-1.33496e-05	0	0	0	4.23171	4.23171	4.23171
-1.33452e-05	0	0	0	4.23171	4.23171	4.23171
-1.33408e-05	0	0	0	4.23171	4.23171	4.23171
-1.33364e-05	0	0	0	4.23171	4.23171	4.23171
-1.3332e-05	0	0	0	4.23171	4.23171	4.23171
-1.33276e-05	0	0	0	4.23171	4.23171	4.23171
-1.33232e-05	0	0	0	4.23171	4.23171	4.23171
-1.33188e-05	0	0	0	4.23171	4.23171	4.23171
-1.33144e-05	0	0	0	4.23171	4.23171	4.23171
-1.331e-05	0	0	0	4.23171	4.23171	4.23171
-1.33056e-05	0	0	0	4.23171	4.23171	4.23171
-1.33012e-05	0	0	0	4.23171	4.23171	4.23171
-1.32968e-05	0	0	0	4.23171	4.23171	4.23171
-1.32924e-05	0	0	0	4.23171	4.23171	4.23171
-1.3288e-05	0	0	0	4.23171	4.23171	4.23171
-1.32836e-05	0	0	0	4.23171	4.23171	4.23171
-1.32792e-05	0	0	0	4.23171	4.23171	4.23171
-1.32748e-05	0	0	0	4.23171	4.23171	4.23171
-1.32704e-05	0	0	0	4.23171	4.23171	4.23171
-1.3266e-05	0	0	0	4.23171	4.23171	4.23171
-1.32616e-05	0	0	0	4.23171	4.23171	4.23171
-1.32572e-05	0	0	0	4.23171	4.23171	4.23171
-1.32528e-05	0	0	0	4.23171	4.23171	4.23171
-1.32484e-05	0	0	0	4.23171	4.23171	4.23171
-1.3244e-05	0	0	0	4.23171	4.23171	4.23171
-1.32396e-05	0	0	0	4.23171	4.23171	4.23171
-1.32352e-05	0	0	0	4.23171	4.23171	4.23171
-1.32308e-05	0	0	0	4.23171	4.23171	4.23171
-1.32264e-05	0	0	0	4.23171	4.23171	4.23171
-1.3222e-05	0	0	0	4.23171	4.23171	4.23171
-1.32176e-05	0	0	0	4.23171	4.23171	4.23171
-1.32132e-05	0	0	0	4.23171	4.23171	4.23171
[truncated: 41,393 more rows]
