# Supplementary material for: High-order sensory processing nanocircuit based on coupled VO2 oscillators
Source: Nat Commun. 2024 Feb 24;15:1693. doi: 10.1038/s41467-024-45992-8 (PMC10894221; doi:10.1038/s41467-024-45992-8)
Supplement: Supplementary file 3 — Source Data [file 41467_2024_45992_MOESM3_ESM.zip › NCOMMS-23-18953B/figure4b&c.xlsx]

## Sheet: Sheet1
-2.0008e-05	0	0	0	8.8167	8.8167	8.8167
-2.0004e-05	0	0	0	8.72412	8.72412	8.72412
-2e-05	0	0	0	8.63422	8.63422	8.63422
-1.9996e-05	0	0	0	8.5469	8.5469	8.5469
-1.9992e-05	0	0	0	8.46205	8.46205	8.46205
-1.9988e-05	0	0	0	8.37957	8.37957	8.37957
-1.9984e-05	0	0	0	8.29938	8.29938	8.29938
-1.998e-05	0	0	0	8.22138	8.22138	8.22138
-1.9976e-05	0	0	0	8.14549	8.14549	8.14549
-1.9972e-05	0	0	0	8.07163	8.07163	8.07163
-1.9968e-05	0	0	0	7.99972	7.99972	7.99972
-1.9964e-05	0	0	0	7.9297	7.9297	7.9297
-1.996e-05	0	0	0	7.86149	7.86149	7.86149
-1.9956e-05	0	0	0	7.79503	7.79503	7.79503
-1.9952e-05	0	0	0	7.73026	7.73026	7.73026
-1.9948e-05	0	0	0	7.66711	7.66711	7.66711
-1.9944e-05	0	0	0	7.60554	7.60554	7.60554
-1.994e-05	0	0	0	7.54549	7.54549	7.54549
-1.9936e-05	0	0	0	7.4869	7.4869	7.4869
-1.9932e-05	0	0	0	7.42972	7.42972	7.42972
-1.9928e-05	0	0	0	7.37392	7.37392	7.37392
-1.9924e-05	0	0	0	7.31943	7.31943	7.31943
-1.992e-05	0	0	0	7.26624	7.26624	7.26624
-1.9916e-05	0	0	0	7.21428	7.21428	7.21428
-1.9912e-05	0	0	0	7.16352	7.16352	7.16352
-1.9908e-05	0	0	0	7.11392	7.11392	7.11392
-1.9904e-05	0	0	0	7.06544	7.06544	7.06544
-1.99e-05	0	0	0	7.01807	7.01807	7.01807
-1.9896e-05	0	0	0	6.97174	6.97174	6.97174
-1.9892e-05	0	0	0	6.92644	6.92644	6.92644
-1.9888e-05	0	0	0	6.88214	6.88214	6.88214
-1.9884e-05	0	0	0	6.8388	6.8388	6.8388
-1.988e-05	0	0	0	6.7964	6.7964	6.7964
-1.9876e-05	0	0	0	6.7549	6.7549	6.7549
-1.9872e-05	0	0	0	6.71429	6.71429	6.71429
-1.9868e-05	0	0	0	6.67454	6.67454	6.67454
-1.9864e-05	0	0	0	6.63562	6.63562	6.63562
-1.986e-05	0	0	0	6.59751	6.59751	6.59751
-1.9856e-05	0	0	0	6.56018	6.56018	6.56018
-1.9852e-05	0	0	0	6.52362	6.52362	6.52362
-1.9848e-05	0	0	0	6.48781	6.48781	6.48781
-1.9844e-05	0	0	0	6.45271	6.45271	6.45271
-1.984e-05	0	0	0	6.41833	6.41833	6.41833
-1.9836e-05	0	0	0	6.38462	6.38462	6.38462
-1.9832e-05	0	0	0	6.35159	6.35159	6.35159
-1.9828e-05	0	0	0	6.3192	6.3192	6.3192
-1.9824e-05	0	0	0	6.28744	6.28744	6.28744
-1.982e-05	0	0	0	6.2563	6.2563	6.2563
-1.9816e-05	0	0	0	6.22576	6.22576	6.22576
-1.9812e-05	0	0	0	6.19581	6.19581	6.19581
-1.9808e-05	0	0	0	6.16642	6.16642	6.16642
-1.9804e-05	0	0	0	6.13759	6.13759	6.13759
-1.98e-05	0	0	0	6.10931	6.10931	6.10931
-1.9796e-05	0	0	0	6.08155	6.08155	6.08155
-1.9792e-05	0	0	0	6.0543	6.0543	6.0543
-1.9788e-05	0	0	0	6.02756	6.02756	6.02756
-1.9784e-05	0	0	0	6.00131	6.00131	6.00131
-1.978e-05	0	0	0	5.97554	5.97554	5.97554
-1.9776e-05	0	0	0	5.95024	5.95024	5.95024
-1.9772e-05	0	0	0	5.92538	5.92538	5.92538
-1.9768e-05	0	0	0	5.90098	5.90098	5.90098
-1.9764e-05	0	0	0	5.87701	5.87701	5.87701
-1.976e-05	0	0	0	5.85347	5.85347	5.85347
-1.9756e-05	0	0	0	5.83034	5.83034	5.83034
-1.9752e-05	0	0	0	5.80762	5.80762	5.80762
-1.9748e-05	0	0	0	5.78529	5.78529	5.78529
-1.9744e-05	0	0	0	5.76335	5.76335	5.76335
-1.974e-05	0	0	0	5.7418	5.7418	5.7418
-1.9736e-05	0	0	0	5.7206	5.7206	5.7206
-1.9732e-05	0	0	0	5.69978	5.69978	5.69978
-1.9728e-05	0	0	0	5.67931	5.67931	5.67931
-1.9724e-05	0	0	0	5.65918	5.65918	5.65918
-1.972e-05	0	0	0	5.63939	5.63939	5.63939
-1.9716e-05	0	0	0	5.61994	5.61994	5.61994
-1.9712e-05	0	0	0	5.6008	5.6008	5.6008
-1.9708e-05	0	0	0	5.58199	5.58199	5.58199
-1.9704e-05	0	0	0	5.56349	5.56349	5.56349
-1.97e-05	0	0	0	5.54529	5.54529	5.54529
-1.9696e-05	0	0	0	5.52739	5.52739	5.52739
-1.9692e-05	0	0	0	5.50978	5.50978	5.50978
-1.9688e-05	0	0	0	5.49246	5.49246	5.49246
-1.9684e-05	0	0	0	5.47541	5.47541	5.47541
-1.968e-05	0	0	0	5.45865	5.45865	5.45865
-1.9676e-05	0	0	0	5.44214	5.44214	5.44214
-1.9672e-05	0	0	0	5.4259	5.4259	5.4259
-1.9668e-05	0	0	0	5.40993	5.40993	5.40993
-1.9664e-05	0	0	0	5.3942	5.3942	5.3942
-1.966e-05	0	0	0	5.37872	5.37872	5.37872
-1.9656e-05	0	0	0	5.36349	5.36349	5.36349
-1.9652e-05	0	0	0	5.34849	5.34849	5.34849
-1.9648e-05	0	0	0	5.33372	5.33372	5.33372
-1.9644e-05	0	0	0	5.31919	5.31919	5.31919
-1.964e-05	0	0	0	5.30488	5.30488	5.30488
-1.9636e-05	0	0	0	5.29079	5.29079	5.29079
-1.9632e-05	0	0	0	5.27691	5.27691	5.27691
-1.9628e-05	0	0	0	5.26325	5.26325	5.26325
-1.9624e-05	0	0	0	5.24979	5.24979	5.24979
-1.962e-05	0	0	0	5.23654	5.23654	5.23654
-1.9616e-05	0	0	0	5.22349	5.22349	5.22349
-1.9612e-05	0	0	0	5.21063	5.21063	5.21063
-1.9608e-05	0	0	0	5.19797	5.19797	5.19797
-1.9604e-05	0	0	0	5.1855	5.1855	5.1855
-1.96e-05	0	0	0	5.17322	5.17322	5.17322
-1.9596e-05	0	0	0	5.16111	5.16111	5.16111
-1.9592e-05	0	0	0	5.14918	5.14918	5.14918
-1.9588e-05	0	0	0	5.13743	5.13743	5.13743
-1.9584e-05	0	0	0	5.12585	5.12585	5.12585
-1.958e-05	0	0	0	5.11445	5.11445	5.11445
-1.9576e-05	0	0	0	5.10321	5.10321	5.10321
-1.9572e-05	0	0	0	5.09213	5.09213	5.09213
-1.9568e-05	0	0	0	5.08121	5.08121	5.08121
-1.9564e-05	0	0	0	5.07045	5.07045	5.07045
-1.956e-05	0	0	0	5.05985	5.05985	5.05985
-1.9556e-05	0	0	0	5.0494	5.0494	5.0494
-1.9552e-05	0	0	0	5.03909	5.03909	5.03909
-1.9548e-05	0	0	0	5.02894	5.02894	5.02894
-1.9544e-05	0	0	0	5.01893	5.01893	5.01893
-1.954e-05	0	0	0	5.00906	5.00906	5.00906
-1.9536e-05	0	0	0	4.99933	4.99933	4.99933
-1.9532e-05	0	0	0	4.98974	4.98974	4.98974
-1.9528e-05	0	0	0	4.98028	4.98028	4.98028
-1.9524e-05	0	0	0	4.97096	4.97096	4.97096
-1.952e-05	0	0	0	4.96177	4.96177	4.96177
-1.9516e-05	0	0	0	4.9527	4.9527	4.9527
-1.9512e-05	0	0	0	4.94377	4.94377	4.94377
-1.9508e-05	0	0	0	4.93495	4.93495	4.93495
-1.9504e-05	0	0	0	4.92626	4.92626	4.92626
-1.95e-05	0	0	0	4.91769	4.91769	4.91769
-1.9496e-05	0	0	0	4.90923	4.90923	4.90923
-1.9492e-05	0	0	0	4.90089	4.90089	4.90089
-1.9488e-05	0	0	0	4.89267	4.89267	4.89267
-1.9484e-05	0	0	0	4.88456	4.88456	4.88456
-1.948e-05	0	0	0	4.87656	4.87656	4.87656
-1.9476e-05	0	0	0	4.86867	4.86867	4.86867
-1.9472e-05	0	0	0	4.86088	4.86088	4.86088
-1.9468e-05	0	0	0	4.8532	4.8532	4.8532
-1.9464e-05	0	0	0	4.84563	4.84563	4.84563
-1.946e-05	0	0	0	4.83815	4.83815	4.83815
-1.9456e-05	0	0	0	4.83078	4.83078	4.83078
-1.9452e-05	0	0	0	4.82351	4.82351	4.82351
-1.9448e-05	0	0	0	4.81633	4.81633	4.81633
-1.9444e-05	0	0	0	4.80925	4.80925	4.80925
-1.944e-05	0	0	0	4.80226	4.80226	4.80226
-1.9436e-05	0	0	0	4.79537	4.79537	4.79537
-1.9432e-05	0	0	0	4.78857	4.78857	4.78857
-1.9428e-05	0	0	0	4.78185	4.78185	4.78185
-1.9424e-05	0	0	0	4.77523	4.77523	4.77523
-1.942e-05	0	0	0	4.76869	4.76869	4.76869
-1.9416e-05	0	0	0	4.76224	4.76224	4.76224
-1.9412e-05	0	0	0	4.75588	4.75588	4.75588
-1.9408e-05	0	0	0	4.74959	4.74959	4.74959
-1.9404e-05	0	0	0	4.74339	4.74339	4.74339
-1.94e-05	0	0	0	4.73727	4.73727	4.73727
-1.9396e-05	0	0	0	4.73123	4.73123	4.73123
-1.9392e-05	0	0	0	4.72527	4.72527	4.72527
-1.9388e-05	0	0	0	4.71939	4.71939	4.71939
-1.9384e-05	0	0	0	4.71358	4.71358	4.71358
-1.938e-05	0	0	0	4.70785	4.70785	4.70785
-1.9376e-05	0	0	0	4.70219	4.70219	4.70219
-1.9372e-05	0	0	0	4.6966	4.6966	4.6966
-1.9368e-05	0	0	0	4.69109	4.69109	4.69109
-1.9364e-05	0	0	0	4.68565	4.68565	4.68565
-1.936e-05	0	0	0	4.68028	4.68028	4.68028
-1.9356e-05	0	0	0	4.67497	4.67497	4.67497
-1.9352e-05	0	0	0	4.66973	4.66973	4.66973
-1.9348e-05	0	0	0	4.66456	4.66456	4.66456
-1.9344e-05	0	0	0	4.65945	4.65945	4.65945
-1.934e-05	0	0	0	4.65442	4.65442	4.65442
-1.9336e-05	0	0	0	4.64944	4.64944	4.64944
-1.9332e-05	0	0	0	4.64453	4.64453	4.64453
-1.9328e-05	0	0	0	4.63968	4.63968	4.63968
-1.9324e-05	0	0	0	4.63489	4.63489	4.63489
-1.932e-05	0	0	0	4.63016	4.63016	4.63016
-1.9316e-05	0	0	0	4.62548	4.62548	4.62548
-1.9312e-05	0	0	0	4.62087	4.62087	4.62087
-1.9308e-05	0	0	0	4.61632	4.61632	4.61632
-1.9304e-05	0	0	0	4.61182	4.61182	4.61182
-1.93e-05	0	0	0	4.60738	4.60738	4.60738
-1.9296e-05	0	0	0	4.603	4.603	4.603
-1.9292e-05	0	0	0	4.59866	4.59866	4.59866
-1.9288e-05	0	0	0	4.59439	4.59439	4.59439
-1.9284e-05	0	0	0	4.59017	4.59017	4.59017
-1.928e-05	0	0	0	4.586	4.586	4.586
-1.9276e-05	0	0	0	4.58187	4.58187	4.58187
-1.9272e-05	0	0	0	4.57781	4.57781	4.57781
-1.9268e-05	0	0	0	4.57379	4.57379	4.57379
-1.9264e-05	0	0	0	4.56982	4.56982	4.56982
-1.926e-05	0	0	0	4.5659	4.5659	4.5659
-1.9256e-05	0	0	0	4.56202	4.56202	4.56202
-1.9252e-05	0	0	0	4.5582	4.5582	4.5582
-1.9248e-05	0	0	0	4.55443	4.55443	4.55443
-1.9244e-05	0	0	0	4.55069	4.55069	4.55069
-1.924e-05	0	0	0	4.54701	4.54701	4.54701
-1.9236e-05	0	0	0	4.54337	4.54337	4.54337
-1.9232e-05	0	0	0	4.53977	4.53977	4.53977
-1.9228e-05	0	0	0	4.53622	4.53622	4.53622
-1.9224e-05	0	0	0	4.53271	4.53271	4.53271
-1.922e-05	0	0	0	4.52924	4.52924	4.52924
-1.9216e-05	0	0	0	4.52582	4.52582	4.52582
-1.9212e-05	0	0	0	4.52243	4.52243	4.52243
-1.9208e-05	0	0	0	4.5191	4.5191	4.5191
-1.9204e-05	0	0	0	4.5158	4.5158	4.5158
-1.92e-05	0	0	0	4.51253	4.51253	4.51253
-1.9196e-05	0	0	0	4.50931	4.50931	4.50931
-1.9192e-05	0	0	0	4.50612	4.50612	4.50612
-1.9188e-05	0	0	0	4.50298	4.50298	4.50298
-1.9184e-05	0	0	0	4.49988	4.49988	4.49988
-1.918e-05	0	0	0	4.49681	4.49681	4.49681
-1.9176e-05	0	0	0	4.49377	4.49377	4.49377
-1.9172e-05	0	0	0	4.49078	4.49078	4.49078
-1.9168e-05	0	0	0	4.48781	4.48781	4.48781
-1.9164e-05	0	0	0	4.48489	4.48489	4.48489
-1.916e-05	0	0	0	4.482	4.482	4.482
-1.9156e-05	0	0	0	4.47914	4.47914	4.47914
-1.9152e-05	0	0	0	4.47632	4.47632	4.47632
-1.9148e-05	0	0	0	4.47353	4.47353	4.47353
-1.9144e-05	0	0	0	4.47078	4.47078	4.47078
-1.914e-05	0	0	0	4.46806	4.46806	4.46806
-1.9136e-05	0	0	0	4.46537	4.46537	4.46537
-1.9132e-05	0	0	0	4.46271	4.46271	4.46271
-1.9128e-05	0	0	0	4.46009	4.46009	4.46009
-1.9124e-05	0	0	0	4.45749	4.45749	4.45749
-1.912e-05	0	0	0	4.45493	4.45493	4.45493
-1.9116e-05	0	0	0	4.45239	4.45239	4.45239
-1.9112e-05	0	0	0	4.44989	4.44989	4.44989
-1.9108e-05	0	0	0	4.44741	4.44741	4.44741
-1.9104e-05	0	0	0	4.44497	4.44497	4.44497
-1.91e-05	0	0	0	4.44255	4.44255	4.44255
-1.9096e-05	0	0	0	4.44016	4.44016	4.44016
-1.9092e-05	0	0	0	4.4378	4.4378	4.4378
-1.9088e-05	0	0	0	4.43547	4.43547	4.43547
-1.9084e-05	0	0	0	4.43317	4.43317	4.43317
-1.908e-05	0	0	0	4.43089	4.43089	4.43089
-1.9076e-05	0	0	0	4.42864	4.42864	4.42864
-1.9072e-05	0	0	0	4.42642	4.42642	4.42642
-1.9068e-05	0	0	0	4.42421	4.42421	4.42421
-1.9064e-05	0	0	0	4.42204	4.42204	4.42204
-1.906e-05	0	0	0	4.4199	4.4199	4.4199
-1.9056e-05	0	0	0	4.41777	4.41777	4.41777
-1.9052e-05	0	0	0	4.41567	4.41567	4.41567
-1.9048e-05	0	0	0	4.4136	4.4136	4.4136
-1.9044e-05	0	0	0	4.41155	4.41155	4.41155
-1.904e-05	0	0	0	4.40953	4.40953	4.40953
-1.9036e-05	0	0	0	4.40753	4.40753	4.40753
-1.9032e-05	0	0	0	4.40555	4.40555	4.40555
-1.9028e-05	0	0	0	4.40359	4.40359	4.40359
-1.9024e-05	0	0	0	4.40166	4.40166	4.40166
-1.902e-05	0	0	0	4.39975	4.39975	4.39975
-1.9016e-05	0	0	0	4.39786	4.39786	4.39786
-1.9012e-05	0	0	0	4.396	4.396	4.396
-1.9008e-05	0	0	0	4.39415	4.39415	4.39415
-1.9004e-05	0	0	0	4.39233	4.39233	4.39233
-1.9e-05	0	0	0	4.39052	4.39052	4.39052
-1.8996e-05	0	0	0	4.38875	4.38875	4.38875
-1.8992e-05	0	0	0	4.38698	4.38698	4.38698
-1.8988e-05	0	0	0	4.38524	4.38524	4.38524
-1.8984e-05	0	0	0	4.38353	4.38353	4.38353
-1.898e-05	0	0	0	4.38182	4.38182	4.38182
-1.8976e-05	0	0	0	4.38014	4.38014	4.38014
-1.8972e-05	0	0	0	4.37848	4.37848	4.37848
-1.8968e-05	0	0	0	4.37684	4.37684	4.37684
-1.8964e-05	0	0	0	4.37522	4.37522	4.37522
-1.896e-05	0	0	0	4.37361	4.37361	4.37361
-1.8956e-05	0	0	0	4.37202	4.37202	4.37202
-1.8952e-05	0	0	0	4.37045	4.37045	4.37045
-1.8948e-05	0	0	0	4.3689	4.3689	4.3689
-1.8944e-05	0	0	0	4.36737	4.36737	4.36737
-1.894e-05	0	0	0	4.36586	4.36586	4.36586
-1.8936e-05	0	0	0	4.36436	4.36436	4.36436
-1.8932e-05	0	0	0	4.36288	4.36288	4.36288
-1.8928e-05	0	0	0	4.36142	4.36142	4.36142
-1.8924e-05	0	0	0	4.35997	4.35997	4.35997
-1.892e-05	0	0	0	4.35854	4.35854	4.35854
-1.8916e-05	0	0	0	4.35712	4.35712	4.35712
-1.8912e-05	0	0	0	4.35573	4.35573	4.35573
-1.8908e-05	0	0	0	4.35434	4.35434	4.35434
-1.8904e-05	0	0	0	4.35298	4.35298	4.35298
-1.89e-05	0	0	0	4.35163	4.35163	4.35163
-1.8896e-05	0	0	0	4.35029	4.35029	4.35029
-1.8892e-05	0	0	0	4.34897	4.34897	4.34897
-1.8888e-05	0	0	0	4.34767	4.34767	4.34767
-1.8884e-05	0	0	0	4.34638	4.34638	4.34638
-1.888e-05	0	0	0	4.3451	4.3451	4.3451
-1.8876e-05	0	0	0	4.34384	4.34384	4.34384
-1.8872e-05	0	0	0	4.34259	4.34259	4.34259
-1.8868e-05	0	0	0	4.34136	4.34136	4.34136
-1.8864e-05	0	0	0	4.34014	4.34014	4.34014
-1.886e-05	0	0	0	4.33894	4.33894	4.33894
-1.8856e-05	0	0	0	4.33775	4.33775	4.33775
-1.8852e-05	0	0	0	4.33657	4.33657	4.33657
-1.8848e-05	0	0	0	4.33541	4.33541	4.33541
-1.8844e-05	0	0	0	4.33426	4.33426	4.33426
-1.884e-05	0	0	0	4.33312	4.33312	4.33312
-1.8836e-05	0	0	0	4.33199	4.33199	4.33199
-1.8832e-05	0	0	0	4.33088	4.33088	4.33088
-1.8828e-05	0	0	0	4.32978	4.32978	4.32978
-1.8824e-05	0	0	0	4.32869	4.32869	4.32869
-1.882e-05	0	0	0	4.32762	4.32762	4.32762
-1.8816e-05	0	0	0	4.32655	4.32655	4.32655
-1.8812e-05	0	0	0	4.32551	4.32551	4.32551
-1.8808e-05	0	0	0	4.32447	4.32447	4.32447
-1.8804e-05	0	0	0	4.32344	4.32344	4.32344
-1.88e-05	0	0	0	4.32242	4.32242	4.32242
-1.8796e-05	0	0	0	4.32142	4.32142	4.32142
-1.8792e-05	0	0	0	4.32043	4.32043	4.32043
-1.8788e-05	0	0	0	4.31944	4.31944	4.31944
-1.8784e-05	0	0	0	4.31847	4.31847	4.31847
-1.878e-05	0	0	0	4.31751	4.31751	4.31751
-1.8776e-05	0	0	0	4.31656	4.31656	4.31656
-1.8772e-05	0	0	0	4.31562	4.31562	4.31562
-1.8768e-05	0	0	0	4.31469	4.31469	4.31469
-1.8764e-05	0	0	0	4.31378	4.31378	4.31378
-1.876e-05	0	0	0	4.31287	4.31287	4.31287
-1.8756e-05	0	0	0	4.31198	4.31198	4.31198
-1.8752e-05	0	0	0	4.31109	4.31109	4.31109
-1.8748e-05	0	0	0	4.31021	4.31021	4.31021
-1.8744e-05	0	0	0	4.30934	4.30934	4.30934
-1.874e-05	0	0	0	4.30849	4.30849	4.30849
-1.8736e-05	0	0	0	4.30764	4.30764	4.30764
-1.8732e-05	0	0	0	4.3068	4.3068	4.3068
-1.8728e-05	0	0	0	4.30597	4.30597	4.30597
-1.8724e-05	0	0	0	4.30515	4.30515	4.30515
-1.872e-05	0	0	0	4.30434	4.30434	4.30434
-1.8716e-05	0	0	0	4.30354	4.30354	4.30354
-1.8712e-05	0	0	0	4.30275	4.30275	4.30275
-1.8708e-05	0	0	0	4.30196	4.30196	4.30196
-1.8704e-05	0	0	0	4.30119	4.30119	4.30119
-1.87e-05	0	0	0	4.30042	4.30042	4.30042
-1.8696e-05	0	0	0	4.29966	4.29966	4.29966
-1.8692e-05	0	0	0	4.29892	4.29892	4.29892
-1.8688e-05	0	0	0	4.29817	4.29817	4.29817
-1.8684e-05	0	0	0	4.29744	4.29744	4.29744
-1.868e-05	0	0	0	4.29672	4.29672	4.29672
-1.8676e-05	0	0	0	4.296	4.296	4.296
-1.8672e-05	0	0	0	4.29529	4.29529	4.29529
-1.8668e-05	0	0	0	4.29459	4.29459	4.29459
-1.8664e-05	0	0	0	4.2939	4.2939	4.2939
-1.866e-05	0	0	0	4.29322	4.29322	4.29322
-1.8656e-05	0	0	0	4.29254	4.29254	4.29254
-1.8652e-05	0	0	0	4.29187	4.29187	4.29187
-1.8648e-05	0	0	0	4.29121	4.29121	4.29121
-1.8644e-05	0	0	0	4.29055	4.29055	4.29055
-1.864e-05	0	0	0	4.2899	4.2899	4.2899
-1.8636e-05	0	0	0	4.28926	4.28926	4.28926
-1.8632e-05	0	0	0	4.28863	4.28863	4.28863
-1.8628e-05	0	0	0	4.288	4.288	4.288
-1.8624e-05	0	0	0	4.28739	4.28739	4.28739
-1.862e-05	0	0	0	4.28677	4.28677	4.28677
-1.8616e-05	0	0	0	4.28616	4.28616	4.28616
-1.8612e-05	0	0	0	4.28556	4.28556	4.28556
-1.8608e-05	0	0	0	4.28497	4.28497	4.28497
-1.8604e-05	0	0	0	4.28439	4.28439	4.28439
-1.86e-05	0	0	0	4.28381	4.28381	4.28381
-1.8596e-05	0	0	0	4.28324	4.28324	4.28324
-1.8592e-05	0	0	0	4.28267	4.28267	4.28267
-1.8588e-05	0	0	0	4.28211	4.28211	4.28211
-1.8584e-05	0	0	0	4.28156	4.28156	4.28156
-1.858e-05	0	0	0	4.28101	4.28101	4.28101
-1.8576e-05	0	0	0	4.28047	4.28047	4.28047
-1.8572e-05	0	0	0	4.27993	4.27993	4.27993
-1.8568e-05	0	0	0	4.2794	4.2794	4.2794
-1.8564e-05	0	0	0	4.27888	4.27888	4.27888
-1.856e-05	0	0	0	4.27836	4.27836	4.27836
-1.8556e-05	0	0	0	4.27785	4.27785	4.27785
-1.8552e-05	0	0	0	4.27734	4.27734	4.27734
-1.8548e-05	0	0	0	4.27684	4.27684	4.27684
-1.8544e-05	0	0	0	4.27634	4.27634	4.27634
-1.854e-05	0	0	0	4.27586	4.27586	4.27586
-1.8536e-05	0	0	0	4.27537	4.27537	4.27537
-1.8532e-05	0	0	0	4.27489	4.27489	4.27489
-1.8528e-05	0	0	0	4.27442	4.27442	4.27442
-1.8524e-05	0	0	0	4.27395	4.27395	4.27395
-1.852e-05	0	0	0	4.27349	4.27349	4.27349
-1.8516e-05	0	0	0	4.27303	4.27303	4.27303
-1.8512e-05	0	0	0	4.27257	4.27257	4.27257
-1.8508e-05	0	0	0	4.27213	4.27213	4.27213
-1.8504e-05	0	0	0	4.27168	4.27168	4.27168
-1.85e-05	0	0	0	4.27125	4.27125	4.27125
-1.8496e-05	0	0	0	4.27081	4.27081	4.27081
-1.8492e-05	0	0	0	4.27038	4.27038	4.27038
-1.8488e-05	0	0	0	4.26996	4.26996	4.26996
-1.8484e-05	0	0	0	4.26954	4.26954	4.26954
-1.848e-05	0	0	0	4.26912	4.26912	4.26912
-1.8476e-05	0	0	0	4.26871	4.26871	4.26871
-1.8472e-05	0	0	0	4.26831	4.26831	4.26831
-1.8468e-05	0	0	0	4.26791	4.26791	4.26791
-1.8464e-05	0	0	0	4.26751	4.26751	4.26751
-1.846e-05	0	0	0	4.26712	4.26712	4.26712
-1.8456e-05	0	0	0	4.26673	4.26673	4.26673
-1.8452e-05	0	0	0	4.26635	4.26635	4.26635
-1.8448e-05	0	0	0	4.26597	4.26597	4.26597
-1.8444e-05	0	0	0	4.26559	4.26559	4.26559
-1.844e-05	0	0	0	4.26522	4.26522	4.26522
-1.8436e-05	0	0	0	4.26485	4.26485	4.26485
-1.8432e-05	0	0	0	4.26449	4.26449	4.26449
-1.8428e-05	0	0	0	4.26413	4.26413	4.26413
-1.8424e-05	0	0	0	4.26378	4.26378	4.26378
-1.842e-05	0	0	0	4.26342	4.26342	4.26342
-1.8416e-05	0	0	0	4.26308	4.26308	4.26308
-1.8412e-05	0	0	0	4.26273	4.26273	4.26273
-1.8408e-05	0	0	0	4.26239	4.26239	4.26239
-1.8404e-05	0	0	0	4.26206	4.26206	4.26206
-1.84e-05	0	0	0	4.26173	4.26173	4.26173
-1.8396e-05	0	0	0	4.2614	4.2614	4.2614
-1.8392e-05	0	0	0	4.26107	4.26107	4.26107
-1.8388e-05	0	0	0	4.26075	4.26075	4.26075
-1.8384e-05	0	0	0	4.26043	4.26043	4.26043
-1.838e-05	0	0	0	4.26012	4.26012	4.26012
-1.8376e-05	0	0	0	4.25981	4.25981	4.25981
-1.8372e-05	0	0	0	4.2595	4.2595	4.2595
-1.8368e-05	0	0	0	4.25919	4.25919	4.25919
-1.8364e-05	0	0	0	4.25889	4.25889	4.25889
-1.836e-05	0	0	0	4.2586	4.2586	4.2586
-1.8356e-05	0	0	0	4.2583	4.2583	4.2583
-1.8352e-05	0	0	0	4.25801	4.25801	4.25801
-1.8348e-05	0	0	0	4.25772	4.25772	4.25772
-1.8344e-05	0	0	0	4.25744	4.25744	4.25744
-1.834e-05	0	0	0	4.25716	4.25716	4.25716
-1.8336e-05	0	0	0	4.25688	4.25688	4.25688
-1.8332e-05	0	0	0	4.2566	4.2566	4.2566
-1.8328e-05	0	0	0	4.25633	4.25633	4.25633
-1.8324e-05	0	0	0	4.25606	4.25606	4.25606
-1.832e-05	0	0	0	4.2558	4.2558	4.2558
-1.8316e-05	0	0	0	4.25553	4.25553	4.25553
-1.8312e-05	0	0	0	4.25527	4.25527	4.25527
-1.8308e-05	0	0	0	4.25501	4.25501	4.25501
-1.8304e-05	0	0	0	4.25476	4.25476	4.25476
-1.83e-05	0	0	0	4.25451	4.25451	4.25451
-1.8296e-05	0	0	0	4.25426	4.25426	4.25426
-1.8292e-05	0	0	0	4.25401	4.25401	4.25401
-1.8288e-05	0	0	0	4.25377	4.25377	4.25377
-1.8284e-05	0	0	0	4.25353	4.25353	4.25353
-1.828e-05	0	0	0	4.25329	4.25329	4.25329
-1.8276e-05	0	0	0	4.25305	4.25305	4.25305
-1.8272e-05	0	0	0	4.25282	4.25282	4.25282
-1.8268e-05	0	0	0	4.25259	4.25259	4.25259
-1.8264e-05	0	0	0	4.25236	4.25236	4.25236
-1.826e-05	0	0	0	4.25214	4.25214	4.25214
-1.8256e-05	0	0	0	4.25191	4.25191	4.25191
-1.8252e-05	0	0	0	4.25169	4.25169	4.25169
-1.8248e-05	0	0	0	4.25147	4.25147	4.25147
-1.8244e-05	0	0	0	4.25126	4.25126	4.25126
-1.824e-05	0	0	0	4.25104	4.25104	4.25104
-1.8236e-05	0	0	0	4.25083	4.25083	4.25083
-1.8232e-05	0	0	0	4.25062	4.25062	4.25062
-1.8228e-05	0	0	0	4.25042	4.25042	4.25042
-1.8224e-05	0	0	0	4.25021	4.25021	4.25021
-1.822e-05	0	0	0	4.25001	4.25001	4.25001
-1.8216e-05	0	0	0	4.24981	4.24981	4.24981
-1.8212e-05	0	0	0	4.24961	4.24961	4.24961
-1.8208e-05	0	0	0	4.24942	4.24942	4.24942
-1.8204e-05	0	0	0	4.24922	4.24922	4.24922
-1.82e-05	0	0	0	4.24903	4.24903	4.24903
-1.8196e-05	0	0	0	4.24884	4.24884	4.24884
-1.8192e-05	0	0	0	4.24865	4.24865	4.24865
-1.8188e-05	0	0	0	4.24847	4.24847	4.24847
-1.8184e-05	0	0	0	4.24829	4.24829	4.24829
-1.818e-05	0	0	0	4.24811	4.24811	4.24811
-1.8176e-05	0	0	0	4.24793	4.24793	4.24793
-1.8172e-05	0	0	0	4.24775	4.24775	4.24775
-1.8168e-05	0	0	0	4.24757	4.24757	4.24757
-1.8164e-05	0	0	0	4.2474	4.2474	4.2474
-1.816e-05	0	0	0	4.24723	4.24723	4.24723
-1.8156e-05	0	0	0	4.24706	4.24706	4.24706
-1.8152e-05	0	0	0	4.24689	4.24689	4.24689
-1.8148e-05	0	0	0	4.24673	4.24673	4.24673
-1.8144e-05	0	0	0	4.24656	4.24656	4.24656
-1.814e-05	0	0	0	4.2464	4.2464	4.2464
-1.8136e-05	0	0	0	4.24624	4.24624	4.24624
-1.8132e-05	0	0	0	4.24608	4.24608	4.24608
-1.8128e-05	0	0	0	4.24592	4.24592	4.24592
-1.8124e-05	0	0	0	4.24577	4.24577	4.24577
-1.812e-05	0	0	0	4.24561	4.24561	4.24561
-1.8116e-05	0	0	0	4.24546	4.24546	4.24546
-1.8112e-05	0	0	0	4.24531	4.24531	4.24531
-1.8108e-05	0	0	0	4.24516	4.24516	4.24516
-1.8104e-05	0	0	0	4.24502	4.24502	4.24502
-1.81e-05	0	0	0	4.24487	4.24487	4.24487
-1.8096e-05	0	0	0	4.24473	4.24473	4.24473
-1.8092e-05	0	0	0	4.24459	4.24459	4.24459
-1.8088e-05	0	0	0	4.24445	4.24445	4.24445
-1.8084e-05	0	0	0	4.24431	4.24431	4.24431
-1.808e-05	0	0	0	4.24417	4.24417	4.24417
-1.8076e-05	0	0	0	4.24403	4.24403	4.24403
-1.8072e-05	0	0	0	4.2439	4.2439	4.2439
-1.8068e-05	0	0	0	4.24377	4.24377	4.24377
-1.8064e-05	0	0	0	4.24363	4.24363	4.24363
-1.806e-05	0	0	0	4.2435	4.2435	4.2435
-1.8056e-05	0	0	0	4.24338	4.24338	4.24338
-1.8052e-05	0	0	0	4.24325	4.24325	4.24325
-1.8048e-05	0	0	0	4.24312	4.24312	4.24312
-1.8044e-05	0	0	0	4.243	4.243	4.243
-1.804e-05	0	0	0	4.24287	4.24287	4.24287
-1.8036e-05	0	0	0	4.24275	4.24275	4.24275
-1.8032e-05	0	0	0	4.24263	4.24263	4.24263
-1.8028e-05	0	0	0	4.24251	4.24251	4.24251
-1.8024e-05	0	0	0	4.24239	4.24239	4.24239
-1.802e-05	0	0	0	4.24228	4.24228	4.24228
-1.8016e-05	0	0	0	4.24216	4.24216	4.24216
-1.8012e-05	0	0	0	4.24205	4.24205	4.24205
-1.8008e-05	0	0	0	4.24194	4.24194	4.24194
-1.8004e-05	0	0	0	4.24182	4.24182	4.24182
-1.8e-05	0	0	0	4.24171	4.24171	4.24171
-1.7996e-05	0	0	0	4.2416	4.2416	4.2416
-1.7992e-05	0	0	0	4.2415	4.2415	4.2415
-1.7988e-05	0	0	0	4.24139	4.24139	4.24139
-1.7984e-05	0	0	0	4.24128	4.24128	4.24128
-1.798e-05	0	0	0	4.24118	4.24118	4.24118
-1.7976e-05	0	0	0	4.24108	4.24108	4.24108
-1.7972e-05	0	0	0	4.24097	4.24097	4.24097
-1.7968e-05	0	0	0	4.24087	4.24087	4.24087
-1.7964e-05	0	0	0	4.24077	4.24077	4.24077
-1.796e-05	0	0	0	4.24067	4.24067	4.24067
-1.7956e-05	0	0	0	4.24058	4.24058	4.24058
-1.7952e-05	0	0	0	4.24048	4.24048	4.24048
-1.7948e-05	0	0	0	4.24038	4.24038	4.24038
-1.7944e-05	0	0	0	4.24029	4.24029	4.24029
-1.794e-05	0	0	0	4.24019	4.24019	4.24019
-1.7936e-05	0	0	0	4.2401	4.2401	4.2401
-1.7932e-05	0	0	0	4.24001	4.24001	4.24001
-1.7928e-05	0	0	0	4.23992	4.23992	4.23992
-1.7924e-05	0	0	0	4.23983	4.23983	4.23983
-1.792e-05	0	0	0	4.23974	4.23974	4.23974
-1.7916e-05	0	0	0	4.23965	4.23965	4.23965
-1.7912e-05	0	0	0	4.23957	4.23957	4.23957
-1.7908e-05	0	0	0	4.23948	4.23948	4.23948
-1.7904e-05	0	0	0	4.2394	4.2394	4.2394
-1.79e-05	0	0	0	4.23931	4.23931	4.23931
-1.7896e-05	0	0	0	4.23923	4.23923	4.23923
-1.7892e-05	0	0	0	4.23915	4.23915	4.23915
-1.7888e-05	0	0	0	4.23907	4.23907	4.23907
-1.7884e-05	0	0	0	4.23899	4.23899	4.23899
-1.788e-05	0	0	0	4.23891	4.23891	4.23891
-1.7876e-05	0	0	0	4.23883	4.23883	4.23883
-1.7872e-05	0	0	0	4.23875	4.23875	4.23875
-1.7868e-05	0	0	0	4.23868	4.23868	4.23868
-1.7864e-05	0	0	0	4.2386	4.2386	4.2386
-1.786e-05	0	0	0	4.23853	4.23853	4.23853
-1.7856e-05	0	0	0	4.23845	4.23845	4.23845
-1.7852e-05	0	0	0	4.23838	4.23838	4.23838
-1.7848e-05	0	0	0	4.2383	4.2383	4.2383
-1.7844e-05	0	0	0	4.23823	4.23823	4.23823
-1.784e-05	0	0	0	4.23816	4.23816	4.23816
-1.7836e-05	0	0	0	4.23809	4.23809	4.23809
-1.7832e-05	0	0	0	4.23802	4.23802	4.23802
-1.7828e-05	0	0	0	4.23795	4.23795	4.23795
-1.7824e-05	0	0	0	4.23788	4.23788	4.23788
-1.782e-05	0	0	0	4.23781	4.23781	4.23781
-1.7816e-05	0	0	0	4.23775	4.23775	4.23775
-1.7812e-05	0	0	0	4.23768	4.23768	4.23768
-1.7808e-05	0	0	0	4.23762	4.23762	4.23762
-1.7804e-05	0	0	0	4.23755	4.23755	4.23755
-1.78e-05	0	0	0	4.23749	4.23749	4.23749
-1.7796e-05	0	0	0	4.23743	4.23743	4.23743
-1.7792e-05	0	0	0	4.23736	4.23736	4.23736
-1.7788e-05	0	0	0	4.2373	4.2373	4.2373
-1.7784e-05	0	0	0	4.23724	4.23724	4.23724
-1.778e-05	0	0	0	4.23718	4.23718	4.23718
-1.7776e-05	0	0	0	4.23712	4.23712	4.23712
-1.7772e-05	0	0	0	4.23706	4.23706	4.23706
-1.7768e-05	0	0	0	4.237	4.237	4.237
-1.7764e-05	0	0	0	4.23694	4.23694	4.23694
-1.776e-05	0	0	0	4.23689	4.23689	4.23689
-1.7756e-05	0	0	0	4.23683	4.23683	4.23683
-1.7752e-05	0	0	0	4.23678	4.23678	4.23678
-1.7748e-05	0	0	0	4.23672	4.23672	4.23672
-1.7744e-05	0	0	0	4.23666	4.23666	4.23666
-1.774e-05	0	0	0	4.23661	4.23661	4.23661
-1.7736e-05	0	0	0	4.23656	4.23656	4.23656
-1.7732e-05	0	0	0	4.23651	4.23651	4.23651
-1.7728e-05	0	0	0	4.23645	4.23645	4.23645
-1.7724e-05	0	0	0	4.2364	4.2364	4.2364
-1.772e-05	0	0	0	4.23635	4.23635	4.23635
-1.7716e-05	0	0	0	4.2363	4.2363	4.2363
-1.7712e-05	0	0	0	4.23625	4.23625	4.23625
-1.7708e-05	0	0	0	4.2362	4.2362	4.2362
-1.7704e-05	0	0	0	4.23615	4.23615	4.23615
-1.77e-05	0	0	0	4.2361	4.2361	4.2361
-1.7696e-05	0	0	0	4.23606	4.23606	4.23606
-1.7692e-05	0	0	0	4.236	4.236	4.236
-1.7688e-05	0	0	0	4.23596	4.23596	4.23596
-1.7684e-05	0	0	0	4.23591	4.23591	4.23591
-1.768e-05	0	0	0	4.23587	4.23587	4.23587
-1.7676e-05	0	0	0	4.23582	4.23582	4.23582
-1.7672e-05	0	0	0	4.23578	4.23578	4.23578
-1.7668e-05	0	0	0	4.23573	4.23573	4.23573
-1.7664e-05	0	0	0	4.23569	4.23569	4.23569
-1.766e-05	0	0	0	4.23564	4.23564	4.23564
-1.7656e-05	0	0	0	4.2356	4.2356	4.2356
-1.7652e-05	0	0	0	4.23556	4.23556	4.23556
-1.7648e-05	0	0	0	4.23551	4.23551	4.23551
-1.7644e-05	0	0	0	4.23548	4.23548	4.23548
-1.764e-05	0	0	0	4.23543	4.23543	4.23543
-1.7636e-05	0	0	0	4.23539	4.23539	4.23539
-1.7632e-05	0	0	0	4.23535	4.23535	4.23535
-1.7628e-05	0	0	0	4.23531	4.23531	4.23531
-1.7624e-05	0	0	0	4.23527	4.23527	4.23527
-1.762e-05	0	0	0	4.23524	4.23524	4.23524
-1.7616e-05	0	0	0	4.2352	4.2352	4.2352
-1.7612e-05	0	0	0	4.23516	4.23516	4.23516
-1.7608e-05	0	0	0	4.23512	4.23512	4.23512
-1.7604e-05	0	0	0	4.23508	4.23508	4.23508
-1.76e-05	0	0	0	4.23505	4.23505	4.23505
-1.7596e-05	0	0	0	4.23501	4.23501	4.23501
-1.7592e-05	0	0	0	4.23497	4.23497	4.23497
-1.7588e-05	0	0	0	4.23494	4.23494	4.23494
-1.7584e-05	0	0	0	4.2349	4.2349	4.2349
-1.758e-05	0	0	0	4.23487	4.23487	4.23487
-1.7576e-05	0	0	0	4.23483	4.23483	4.23483
-1.7572e-05	0	0	0	4.2348	4.2348	4.2348
-1.7568e-05	0	0	0	4.23476	4.23476	4.23476
-1.7564e-05	0	0	0	4.23473	4.23473	4.23473
-1.756e-05	0	0	0	4.2347	4.2347	4.2347
-1.7556e-05	0	0	0	4.23467	4.23467	4.23467
-1.7552e-05	0	0	0	4.23463	4.23463	4.23463
-1.7548e-05	0	0	0	4.2346	4.2346	4.2346
-1.7544e-05	0	0	0	4.23457	4.23457	4.23457
-1.754e-05	0	0	0	4.23454	4.23454	4.23454
-1.7536e-05	0	0	0	4.23451	4.23451	4.23451
-1.7532e-05	0	0	0	4.23448	4.23448	4.23448
-1.7528e-05	0	0	0	4.23445	4.23445	4.23445
-1.7524e-05	0	0	0	4.23442	4.23442	4.23442
-1.752e-05	0	0	0	4.23439	4.23439	4.23439
-1.7516e-05	0	0	0	4.23436	4.23436	4.23436
-1.7512e-05	0	0	0	4.23433	4.23433	4.23433
-1.7508e-05	0	0	0	4.2343	4.2343	4.2343
-1.7504e-05	0	0	0	4.23427	4.23427	4.23427
-1.75e-05	0	0	0	4.23424	4.23424	4.23424
-1.7496e-05	0	0	0	4.23422	4.23422	4.23422
-1.7492e-05	0	0	0	4.23419	4.23419	4.23419
-1.7488e-05	0	0	0	4.23416	4.23416	4.23416
-1.7484e-05	0	0	0	4.23413	4.23413	4.23413
-1.748e-05	0	0	0	4.23411	4.23411	4.23411
-1.7476e-05	0	0	0	4.23408	4.23408	4.23408
-1.7472e-05	0	0	0	4.23406	4.23406	4.23406
-1.7468e-05	0	0	0	4.23403	4.23403	4.23403
-1.7464e-05	0	0	0	4.234	4.234	4.234
-1.746e-05	0	0	0	4.23398	4.23398	4.23398
-1.7456e-05	0	0	0	4.23395	4.23395	4.23395
-1.7452e-05	0	0	0	4.23393	4.23393	4.23393
-1.7448e-05	0	0	0	4.23391	4.23391	4.23391
-1.7444e-05	0	0	0	4.23388	4.23388	4.23388
-1.744e-05	0	0	0	4.23386	4.23386	4.23386
-1.7436e-05	0	0	0	4.23383	4.23383	4.23383
-1.7432e-05	0	0	0	4.23381	4.23381	4.23381
-1.7428e-05	0	0	0	4.23379	4.23379	4.23379
-1.7424e-05	0	0	0	4.23376	4.23376	4.23376
-1.742e-05	0	0	0	4.23374	4.23374	4.23374
-1.7416e-05	0	0	0	4.23372	4.23372	4.23372
-1.7412e-05	0	0	0	4.2337	4.2337	4.2337
-1.7408e-05	0	0	0	4.23367	4.23367	4.23367
-1.7404e-05	0	0	0	4.23365	4.23365	4.23365
-1.74e-05	0	0	0	4.23363	4.23363	4.23363
-1.7396e-05	0	0	0	4.23361	4.23361	4.23361
-1.7392e-05	0	0	0	4.23359	4.23359	4.23359
-1.7388e-05	0	0	0	4.23357	4.23357	4.23357
-1.7384e-05	0	0	0	4.23355	4.23355	4.23355
-1.738e-05	0	0	0	4.23353	4.23353	4.23353
-1.7376e-05	0	0	0	4.23351	4.23351	4.23351
-1.7372e-05	0	0	0	4.23349	4.23349	4.23349
-1.7368e-05	0	0	0	4.23347	4.23347	4.23347
-1.7364e-05	0	0	0	4.23345	4.23345	4.23345
-1.736e-05	0	0	0	4.23343	4.23343	4.23343
-1.7356e-05	0	0	0	4.23341	4.23341	4.23341
-1.7352e-05	0	0	0	4.2334	4.2334	4.2334
-1.7348e-05	0	0	0	4.23337	4.23337	4.23337
-1.7344e-05	0	0	0	4.23336	4.23336	4.23336
-1.734e-05	0	0	0	4.23334	4.23334	4.23334
-1.7336e-05	0	0	0	4.23332	4.23332	4.23332
-1.7332e-05	0	0	0	4.23331	4.23331	4.23331
-1.7328e-05	0	0	0	4.23328	4.23328	4.23328
-1.7324e-05	0	0	0	4.23327	4.23327	4.23327
-1.732e-05	0	0	0	4.23325	4.23325	4.23325
-1.7316e-05	0	0	0	4.23323	4.23323	4.23323
-1.7312e-05	0	0	0	4.23322	4.23322	4.23322
-1.7308e-05	0	0	0	4.2332	4.2332	4.2332
-1.7304e-05	0	0	0	4.23319	4.23319	4.23319
-1.73e-05	0	0	0	4.23317	4.23317	4.23317
-1.7296e-05	0	0	0	4.23316	4.23316	4.23316
-1.7292e-05	0	0	0	4.23314	4.23314	4.23314
-1.7288e-05	0	0	0	4.23312	4.23312	4.23312
-1.7284e-05	0	0	0	4.23311	4.23311	4.23311
-1.728e-05	0	0	0	4.23309	4.23309	4.23309
-1.7276e-05	0	0	0	4.23307	4.23307	4.23307
-1.7272e-05	0	0	0	4.23306	4.23306	4.23306
-1.7268e-05	0	0	0	4.23304	4.23304	4.23304
-1.7264e-05	0	0	0	4.23303	4.23303	4.23303
-1.726e-05	0	0	0	4.23302	4.23302	4.23302
-1.7256e-05	0	0	0	4.233	4.233	4.233
-1.7252e-05	0	0	0	4.23299	4.23299	4.23299
-1.7248e-05	0	0	0	4.23298	4.23298	4.23298
-1.7244e-05	0	0	0	4.23296	4.23296	4.23296
-1.724e-05	0	0	0	4.23295	4.23295	4.23295
-1.7236e-05	0	0	0	4.23293	4.23293	4.23293
-1.7232e-05	0	0	0	4.23292	4.23292	4.23292
-1.7228e-05	0	0	0	4.23291	4.23291	4.23291
-1.7224e-05	0	0	0	4.23289	4.23289	4.23289
-1.722e-05	0	0	0	4.23288	4.23288	4.23288
-1.7216e-05	0	0	0	4.23286	4.23286	4.23286
-1.7212e-05	0	0	0	4.23286	4.23286	4.23286
-1.7208e-05	0	0	0	4.23284	4.23284	4.23284
-1.7204e-05	0	0	0	4.23283	4.23283	4.23283
-1.72e-05	0	0	0	4.23282	4.23282	4.23282
-1.7196e-05	0	0	0	4.2328	4.2328	4.2328
-1.7192e-05	0	0	0	4.23279	4.23279	4.23279
-1.7188e-05	0	0	0	4.23278	4.23278	4.23278
-1.7184e-05	0	0	0	4.23277	4.23277	4.23277
-1.718e-05	0	0	0	4.23276	4.23276	4.23276
-1.7176e-05	0	0	0	4.23274	4.23274	4.23274
-1.7172e-05	0	0	0	4.23274	4.23274	4.23274
-1.7168e-05	0	0	0	4.23272	4.23272	4.23272
-1.7164e-05	0	0	0	4.23271	4.23271	4.23271
-1.716e-05	0	0	0	4.2327	4.2327	4.2327
-1.7156e-05	0	0	0	4.23269	4.23269	4.23269
-1.7152e-05	0	0	0	4.23268	4.23268	4.23268
-1.7148e-05	0	0	0	4.23267	4.23267	4.23267
-1.7144e-05	0	0	0	4.23266	4.23266	4.23266
-1.714e-05	0	0	0	4.23265	4.23265	4.23265
-1.7136e-05	0	0	0	4.23264	4.23264	4.23264
-1.7132e-05	0	0	0	4.23262	4.23262	4.23262
-1.7128e-05	0	0	0	4.23262	4.23262	4.23262
-1.7124e-05	0	0	0	4.23261	4.23261	4.23261
-1.712e-05	0	0	0	4.2326	4.2326	4.2326
-1.7116e-05	0	0	0	4.23258	4.23258	4.23258
-1.7112e-05	0	0	0	4.23258	4.23258	4.23258
-1.7108e-05	0	0	0	4.23257	4.23257	4.23257
-1.7104e-05	0	0	0	4.23255	4.23255	4.23255
-1.71e-05	0	0	0	4.23255	4.23255	4.23255
-1.7096e-05	0	0	0	4.23254	4.23254	4.23254
-1.7092e-05	0	0	0	4.23253	4.23253	4.23253
-1.7088e-05	0	0	0	4.23252	4.23252	4.23252
-1.7084e-05	0	0	0	4.23251	4.23251	4.23251
-1.708e-05	0	0	0	4.2325	4.2325	4.2325
-1.7076e-05	0	0	0	4.23249	4.23249	4.23249
-1.7072e-05	0	0	0	4.23249	4.23249	4.23249
-1.7068e-05	0	0	0	4.23248	4.23248	4.23248
-1.7064e-05	0	0	0	4.23247	4.23247	4.23247
-1.706e-05	0	0	0	4.23246	4.23246	4.23246
-1.7056e-05	0	0	0	4.23245	4.23245	4.23245
-1.7052e-05	0	0	0	4.23244	4.23244	4.23244
-1.7048e-05	0	0	0	4.23243	4.23243	4.23243
-1.7044e-05	0	0	0	4.23243	4.23243	4.23243
-1.704e-05	0	0	0	4.23242	4.23242	4.23242
-1.7036e-05	0	0	0	4.23241	4.23241	4.23241
-1.7032e-05	0	0	0	4.2324	4.2324	4.2324
-1.7028e-05	0	0	0	4.2324	4.2324	4.2324
-1.7024e-05	0	0	0	4.23239	4.23239	4.23239
-1.702e-05	0	0	0	4.23238	4.23238	4.23238
-1.7016e-05	0	0	0	4.23237	4.23237	4.23237
-1.7012e-05	0	0	0	4.23237	4.23237	4.23237
-1.7008e-05	0	0	0	4.23236	4.23236	4.23236
-1.7004e-05	0	0	0	4.23235	4.23235	4.23235
-1.7e-05	0	0	0	4.23234	4.23234	4.23234
-1.6996e-05	0	0	0	4.23234	4.23234	4.23234
-1.6992e-05	0	0	0	4.23233	4.23233	4.23233
-1.6988e-05	0	0	0	4.23232	4.23232	4.23232
-1.6984e-05	0	0	0	4.23231	4.23231	4.23231
-1.698e-05	0	0	0	4.23231	4.23231	4.23231
-1.6976e-05	0	0	0	4.2323	4.2323	4.2323
-1.6972e-05	0	0	0	4.2323	4.2323	4.2323
-1.6968e-05	0	0	0	4.23229	4.23229	4.23229
-1.6964e-05	0	0	0	4.23228	4.23228	4.23228
-1.696e-05	0	0	0	4.23228	4.23228	4.23228
-1.6956e-05	0	0	0	4.23227	4.23227	4.23227
-1.6952e-05	0	0	0	4.23226	4.23226	4.23226
-1.6948e-05	0	0	0	4.23226	4.23226	4.23226
-1.6944e-05	0	0	0	4.23225	4.23225	4.23225
-1.694e-05	0	0	0	4.23225	4.23225	4.23225
-1.6936e-05	0	0	0	4.23224	4.23224	4.23224
-1.6932e-05	0	0	0	4.23223	4.23223	4.23223
-1.6928e-05	0	0	0	4.23223	4.23223	4.23223
-1.6924e-05	0	0	0	4.23222	4.23222	4.23222
-1.692e-05	0	0	0	4.23222	4.23222	4.23222
-1.6916e-05	0	0	0	4.23221	4.23221	4.23221
-1.6912e-05	0	0	0	4.2322	4.2322	4.2322
-1.6908e-05	0	0	0	4.2322	4.2322	4.2322
-1.6904e-05	0	0	0	4.23219	4.23219	4.23219
-1.69e-05	0	0	0	4.23219	4.23219	4.23219
-1.6896e-05	0	0	0	4.23218	4.23218	4.23218
-1.6892e-05	0	0	0	4.23218	4.23218	4.23218
-1.6888e-05	0	0	0	4.23217	4.23217	4.23217
-1.6884e-05	0	0	0	4.23217	4.23217	4.23217
-1.688e-05	0	0	0	4.23216	4.23216	4.23216
-1.6876e-05	0	0	0	4.23216	4.23216	4.23216
-1.6872e-05	0	0	0	4.23215	4.23215	4.23215
-1.6868e-05	0	0	0	4.23215	4.23215	4.23215
-1.6864e-05	0	0	0	4.23214	4.23214	4.23214
-1.686e-05	0	0	0	4.23214	4.23214	4.23214
-1.6856e-05	0	0	0	4.23213	4.23213	4.23213
-1.6852e-05	0	0	0	4.23213	4.23213	4.23213
-1.6848e-05	0	0	0	4.23212	4.23212	4.23212
-1.6844e-05	0	0	0	4.23212	4.23212	4.23212
-1.684e-05	0	0	0	4.23211	4.23211	4.23211
-1.6836e-05	0	0	0	4.23211	4.23211	4.23211
-1.6832e-05	0	0	0	4.2321	4.2321	4.2321
-1.6828e-05	0	0	0	4.2321	4.2321	4.2321
-1.6824e-05	0	0	0	4.2321	4.2321	4.2321
-1.682e-05	0	0	0	4.23209	4.23209	4.23209
-1.6816e-05	0	0	0	4.23209	4.23209	4.23209
-1.6812e-05	0	0	0	4.23208	4.23208	4.23208
-1.6808e-05	0	0	0	4.23208	4.23208	4.23208
-1.6804e-05	0	0	0	4.23207	4.23207	4.23207
-1.68e-05	0	0	0	4.23207	4.23207	4.23207
-1.6796e-05	0	0	0	4.23207	4.23207	4.23207
-1.6792e-05	0	0	0	4.23206	4.23206	4.23206
-1.6788e-05	0	0	0	4.23206	4.23206	4.23206
-1.6784e-05	0	0	0	4.23205	4.23205	4.23205
-1.678e-05	0	0	0	4.23205	4.23205	4.23205
-1.6776e-05	0	0	0	4.23204	4.23204	4.23204
-1.6772e-05	0	0	0	4.23204	4.23204	4.23204
-1.6768e-05	0	0	0	4.23204	4.23204	4.23204
-1.6764e-05	0	0	0	4.23204	4.23204	4.23204
-1.676e-05	0	0	0	4.23203	4.23203	4.23203
-1.6756e-05	0	0	0	4.23203	4.23203	4.23203
-1.6752e-05	0	0	0	4.23202	4.23202	4.23202
-1.6748e-05	0	0	0	4.23202	4.23202	4.23202
-1.6744e-05	0	0	0	4.23201	4.23201	4.23201
-1.674e-05	0	0	0	4.23201	4.23201	4.23201
-1.6736e-05	0	0	0	4.23201	4.23201	4.23201
-1.6732e-05	0	0	0	4.23201	4.23201	4.23201
-1.6728e-05	0	0	0	4.232	4.232	4.232
-1.6724e-05	0	0	0	4.232	4.232	4.232
-1.672e-05	0	0	0	4.232	4.232	4.232
-1.6716e-05	0	0	0	4.23199	4.23199	4.23199
-1.6712e-05	0	0	0	4.23199	4.23199	4.23199
-1.6708e-05	0	0	0	4.23199	4.23199	4.23199
-1.6704e-05	0	0	0	4.23198	4.23198	4.23198
-1.67e-05	0	0	0	4.23198	4.23198	4.23198
-1.6696e-05	0	0	0	4.23198	4.23198	4.23198
-1.6692e-05	0	0	0	4.23197	4.23197	4.23197
-1.6688e-05	0	0	0	4.23197	4.23197	4.23197
-1.6684e-05	0	0	0	4.23197	4.23197	4.23197
-1.668e-05	0	0	0	4.23196	4.23196	4.23196
-1.6676e-05	0	0	0	4.23196	4.23196	4.23196
-1.6672e-05	0	0	0	4.23196	4.23196	4.23196
-1.6668e-05	0	0	0	4.23195	4.23195	4.23195
-1.6664e-05	0	0	0	4.23195	4.23195	4.23195
-1.666e-05	0	0	0	4.23195	4.23195	4.23195
-1.6656e-05	0	0	0	4.23195	4.23195	4.23195
-1.6652e-05	0	0	0	4.23195	4.23195	4.23195
-1.6648e-05	0	0	0	4.23194	4.23194	4.23194
-1.6644e-05	0	0	0	4.23194	4.23194	4.23194
-1.664e-05	0	0	0	4.23194	4.23194	4.23194
-1.6636e-05	0	0	0	4.23193	4.23193	4.23193
-1.6632e-05	0	0	0	4.23193	4.23193	4.23193
-1.6628e-05	0	0	0	4.23193	4.23193	4.23193
-1.6624e-05	0	0	0	4.23193	4.23193	4.23193
-1.662e-05	0	0	0	4.23192	4.23192	4.23192
-1.6616e-05	0	0	0	4.23192	4.23192	4.23192
-1.6612e-05	0	0	0	4.23192	4.23192	4.23192
-1.6608e-05	0	0	0	4.23192	4.23192	4.23192
-1.6604e-05	0	0	0	4.23192	4.23192	4.23192
-1.66e-05	0	0	0	4.23191	4.23191	4.23191
-1.6596e-05	0	0	0	4.23191	4.23191	4.23191
-1.6592e-05	0	0	0	4.23191	4.23191	4.23191
-1.6588e-05	0	0	0	4.2319	4.2319	4.2319
-1.6584e-05	0	0	0	4.2319	4.2319	4.2319
-1.658e-05	0	0	0	4.2319	4.2319	4.2319
-1.6576e-05	0	0	0	4.2319	4.2319	4.2319
-1.6572e-05	0	0	0	4.23189	4.23189	4.23189
-1.6568e-05	0	0	0	4.23189	4.23189	4.23189
-1.6564e-05	0	0	0	4.23189	4.23189	4.23189
-1.656e-05	0	0	0	4.23189	4.23189	4.23189
-1.6556e-05	0	0	0	4.23189	4.23189	4.23189
-1.6552e-05	0	0	0	4.23189	4.23189	4.23189
-1.6548e-05	0	0	0	4.23188	4.23188	4.23188
-1.6544e-05	0	0	0	4.23188	4.23188	4.23188
-1.654e-05	0	0	0	4.23188	4.23188	4.23188
-1.6536e-05	0	0	0	4.23188	4.23188	4.23188
-1.6532e-05	0	0	0	4.23188	4.23188	4.23188
-1.6528e-05	0	0	0	4.23187	4.23187	4.23187
-1.6524e-05	0	0	0	4.23187	4.23187	4.23187
-1.652e-05	0	0	0	4.23187	4.23187	4.23187
-1.6516e-05	0	0	0	4.23187	4.23187	4.23187
-1.6512e-05	0	0	0	4.23186	4.23186	4.23186
-1.6508e-05	0	0	0	4.23186	4.23186	4.23186
-1.6504e-05	0	0	0	4.23186	4.23186	4.23186
-1.65e-05	0	0	0	4.23186	4.23186	4.23186
-1.6496e-05	0	0	0	4.23186	4.23186	4.23186
-1.6492e-05	0	0	0	4.23186	4.23186	4.23186
-1.6488e-05	0	0	0	4.23186	4.23186	4.23186
-1.6484e-05	0	0	0	4.23185	4.23185	4.23185
-1.648e-05	0	0	0	4.23185	4.23185	4.23185
-1.6476e-05	0	0	0	4.23185	4.23185	4.23185
-1.6472e-05	0	0	0	4.23185	4.23185	4.23185
-1.6468e-05	0	0	0	4.23185	4.23185	4.23185
-1.6464e-05	0	0	0	4.23184	4.23184	4.23184
-1.646e-05	0	0	0	4.23184	4.23184	4.23184
-1.6456e-05	0	0	0	4.23184	4.23184	4.23184
-1.6452e-05	0	0	0	4.23184	4.23184	4.23184
-1.6448e-05	0	0	0	4.23184	4.23184	4.23184
-1.6444e-05	0	0	0	4.23184	4.23184	4.23184
-1.644e-05	0	0	0	4.23183	4.23183	4.23183
-1.6436e-05	0	0	0	4.23183	4.23183	4.23183
-1.6432e-05	0	0	0	4.23183	4.23183	4.23183
-1.6428e-05	0	0	0	4.23183	4.23183	4.23183
-1.6424e-05	0	0	0	4.23183	4.23183	4.23183
-1.642e-05	0	0	0	4.23183	4.23183	4.23183
-1.6416e-05	0	0	0	4.23183	4.23183	4.23183
-1.6412e-05	0	0	0	4.23183	4.23183	4.23183
-1.6408e-05	0	0	0	4.23182	4.23182	4.23182
-1.6404e-05	0	0	0	4.23182	4.23182	4.23182
-1.64e-05	0	0	0	4.23182	4.23182	4.23182
-1.6396e-05	0	0	0	4.23182	4.23182	4.23182
-1.6392e-05	0	0	0	4.23182	4.23182	4.23182
-1.6388e-05	0	0	0	4.23182	4.23182	4.23182
-1.6384e-05	0	0	0	4.23182	4.23182	4.23182
-1.638e-05	0	0	0	4.23181	4.23181	4.23181
-1.6376e-05	0	0	0	4.23181	4.23181	4.23181
-1.6372e-05	0	0	0	4.23181	4.23181	4.23181
-1.6368e-05	0	0	0	4.23181	4.23181	4.23181
-1.6364e-05	0	0	0	4.23181	4.23181	4.23181
-1.636e-05	0	0	0	4.23181	4.23181	4.23181
-1.6356e-05	0	0	0	4.2318	4.2318	4.2318
-1.6352e-05	0	0	0	4.2318	4.2318	4.2318
-1.6348e-05	0	0	0	4.2318	4.2318	4.2318
-1.6344e-05	0	0	0	4.2318	4.2318	4.2318
-1.634e-05	0	0	0	4.2318	4.2318	4.2318
-1.6336e-05	0	0	0	4.2318	4.2318	4.2318
-1.6332e-05	0	0	0	4.2318	4.2318	4.2318
-1.6328e-05	0	0	0	4.2318	4.2318	4.2318
-1.6324e-05	0	0	0	4.2318	4.2318	4.2318
-1.632e-05	0	0	0	4.2318	4.2318	4.2318
-1.6316e-05	0	0	0	4.2318	4.2318	4.2318
-1.6312e-05	0	0	0	4.23179	4.23179	4.23179
-1.6308e-05	0	0	0	4.23179	4.23179	4.23179
-1.6304e-05	0	0	0	4.23179	4.23179	4.23179
-1.63e-05	0	0	0	4.23179	4.23179	4.23179
-1.6296e-05	0	0	0	4.23179	4.23179	4.23179
-1.6292e-05	0	0	0	4.23179	4.23179	4.23179
-1.6288e-05	0	0	0	4.23179	4.23179	4.23179
-1.6284e-05	0	0	0	4.23179	4.23179	4.23179
-1.628e-05	0	0	0	4.23179	4.23179	4.23179
-1.6276e-05	0	0	0	4.23178	4.23178	4.23178
-1.6272e-05	0	0	0	4.23178	4.23178	4.23178
-1.6268e-05	0	0	0	4.23178	4.23178	4.23178
-1.6264e-05	0	0	0	4.23178	4.23178	4.23178
-1.626e-05	0	0	0	4.23178	4.23178	4.23178
-1.6256e-05	0	0	0	4.23178	4.23178	4.23178
-1.6252e-05	0	0	0	4.23178	4.23178	4.23178
-1.6248e-05	0	0	0	4.23178	4.23178	4.23178
-1.6244e-05	0	0	0	4.23178	4.23178	4.23178
-1.624e-05	0	0	0	4.23177	4.23177	4.23177
-1.6236e-05	0	0	0	4.23177	4.23177	4.23177
-1.6232e-05	0	0	0	4.23177	4.23177	4.23177
-1.6228e-05	0	0	0	4.23177	4.23177	4.23177
-1.6224e-05	0	0	0	4.23177	4.23177	4.23177
-1.622e-05	0	0	0	4.23177	4.23177	4.23177
-1.6216e-05	0	0	0	4.23177	4.23177	4.23177
-1.6212e-05	0	0	0	4.23177	4.23177	4.23177
-1.6208e-05	0	0	0	4.23177	4.23177	4.23177
-1.6204e-05	0	0	0	4.23177	4.23177	4.23177
-1.62e-05	0	0	0	4.23177	4.23177	4.23177
-1.6196e-05	0	0	0	4.23177	4.23177	4.23177
-1.6192e-05	0	0	0	4.23177	4.23177	4.23177
-1.6188e-05	0	0	0	4.23177	4.23177	4.23177
-1.6184e-05	0	0	0	4.23177	4.23177	4.23177
-1.618e-05	0	0	0	4.23177	4.23177	4.23177
-1.6176e-05	0	0	0	4.23176	4.23176	4.23176
-1.6172e-05	0	0	0	4.23176	4.23176	4.23176
-1.6168e-05	0	0	0	4.23176	4.23176	4.23176
-1.6164e-05	0	0	0	4.23176	4.23176	4.23176
-1.616e-05	0	0	0	4.23176	4.23176	4.23176
-1.6156e-05	0	0	0	4.23176	4.23176	4.23176
-1.6152e-05	0	0	0	4.23176	4.23176	4.23176
-1.6148e-05	0	0	0	4.23176	4.23176	4.23176
-1.6144e-05	0	0	0	4.23176	4.23176	4.23176
-1.614e-05	0	0	0	4.23176	4.23176	4.23176
-1.6136e-05	0	0	0	4.23176	4.23176	4.23176
-1.6132e-05	0	0	0	4.23176	4.23176	4.23176
-1.6128e-05	0	0	0	4.23176	4.23176	4.23176
-1.6124e-05	0	0	0	4.23176	4.23176	4.23176
-1.612e-05	0	0	0	4.23175	4.23175	4.23175
-1.6116e-05	0	0	0	4.23175	4.23175	4.23175
-1.6112e-05	0	0	0	4.23175	4.23175	4.23175
-1.6108e-05	0	0	0	4.23175	4.23175	4.23175
-1.6104e-05	0	0	0	4.23175	4.23175	4.23175
-1.61e-05	0	0	0	4.23175	4.23175	4.23175
-1.6096e-05	0	0	0	4.23175	4.23175	4.23175
-1.6092e-05	0	0	0	4.23175	4.23175	4.23175
-1.6088e-05	0	0	0	4.23175	4.23175	4.23175
-1.6084e-05	0	0	0	4.23175	4.23175	4.23175
-1.608e-05	0	0	0	4.23175	4.23175	4.23175
-1.6076e-05	0	0	0	4.23175	4.23175	4.23175
-1.6072e-05	0	0	0	4.23175	4.23175	4.23175
-1.6068e-05	0	0	0	4.23174	4.23174	4.23174
-1.6064e-05	0	0	0	4.23174	4.23174	4.23174
-1.606e-05	0	0	0	4.23174	4.23174	4.23174
-1.6056e-05	0	0	0	4.23174	4.23174	4.23174
-1.6052e-05	0	0	0	4.23174	4.23174	4.23174
-1.6048e-05	0	0	0	4.23174	4.23174	4.23174
-1.6044e-05	0	0	0	4.23174	4.23174	4.23174
-1.604e-05	0	0	0	4.23174	4.23174	4.23174
-1.6036e-05	0	0	0	4.23174	4.23174	4.23174
-1.6032e-05	0	0	0	4.23174	4.23174	4.23174
-1.6028e-05	0	0	0	4.23174	4.23174	4.23174
-1.6024e-05	0	0	0	4.23174	4.23174	4.23174
-1.602e-05	0	0	0	4.23174	4.23174	4.23174
-1.6016e-05	0	0	0	4.23174	4.23174	4.23174
-1.6012e-05	0	0	0	4.23174	4.23174	4.23174
-1.6008e-05	0	0	0	4.23174	4.23174	4.23174
-1.6004e-05	0	0	0	4.23174	4.23174	4.23174
-1.6e-05	0	0	0	4.23174	4.23174	4.23174
-1.5996e-05	0	0	0	4.23174	4.23174	4.23174
-1.5992e-05	0	0	0	4.23174	4.23174	4.23174
-1.5988e-05	0	0	0	4.23174	4.23174	4.23174
-1.5984e-05	0	0	0	4.23174	4.23174	4.23174
-1.598e-05	0	0	0	4.23174	4.23174	4.23174
-1.5976e-05	0	0	0	4.23174	4.23174	4.23174
-1.5972e-05	0	0	0	4.23174	4.23174	4.23174
-1.5968e-05	0	0	0	4.23174	4.23174	4.23174
-1.5964e-05	0	0	0	4.23173	4.23173	4.23173
-1.596e-05	0	0	0	4.23173	4.23173	4.23173
-1.5956e-05	0	0	0	4.23173	4.23173	4.23173
-1.5952e-05	0	0	0	4.23173	4.23173	4.23173
-1.5948e-05	0	0	0	4.23173	4.23173	4.23173
-1.5944e-05	0	0	0	4.23173	4.23173	4.23173
-1.594e-05	0	0	0	4.23173	4.23173	4.23173
-1.5936e-05	0	0	0	4.23173	4.23173	4.23173
-1.5932e-05	0	0	0	4.23173	4.23173	4.23173
-1.5928e-05	0	0	0	4.23173	4.23173	4.23173
-1.5924e-05	0	0	0	4.23173	4.23173	4.23173
-1.592e-05	0	0	0	4.23173	4.23173	4.23173
-1.5916e-05	0	0	0	4.23173	4.23173	4.23173
-1.5912e-05	0	0	0	4.23173	4.23173	4.23173
-1.5908e-05	0	0	0	4.23173	4.23173	4.23173
-1.5904e-05	0	0	0	4.23173	4.23173	4.23173
-1.59e-05	0	0	0	4.23173	4.23173	4.23173
-1.5896e-05	0	0	0	4.23173	4.23173	4.23173
-1.5892e-05	0	0	0	4.23173	4.23173	4.23173
-1.5888e-05	0	0	0	4.23173	4.23173	4.23173
-1.5884e-05	0	0	0	4.23173	4.23173	4.23173
-1.588e-05	0	0	0	4.23173	4.23173	4.23173
-1.5876e-05	0	0	0	4.23173	4.23173	4.23173
-1.5872e-05	0	0	0	4.23173	4.23173	4.23173
-1.5868e-05	0	0	0	4.23173	4.23173	4.23173
-1.5864e-05	0	0	0	4.23173	4.23173	4.23173
-1.586e-05	0	0	0	4.23173	4.23173	4.23173
-1.5856e-05	0	0	0	4.23172	4.23172	4.23172
-1.5852e-05	0	0	0	4.23172	4.23172	4.23172
-1.5848e-05	0	0	0	4.23172	4.23172	4.23172
-1.5844e-05	0	0	0	4.23172	4.23172	4.23172
-1.584e-05	0	0	0	4.23172	4.23172	4.23172
-1.5836e-05	0	0	0	4.23172	4.23172	4.23172
-1.5832e-05	0	0	0	4.23172	4.23172	4.23172
-1.5828e-05	0	0	0	4.23172	4.23172	4.23172
-1.5824e-05	0	0	0	4.23172	4.23172	4.23172
-1.582e-05	0	0	0	4.23172	4.23172	4.23172
-1.5816e-05	0	0	0	4.23172	4.23172	4.23172
-1.5812e-05	0	0	0	4.23172	4.23172	4.23172
-1.5808e-05	0	0	0	4.23172	4.23172	4.23172
-1.5804e-05	0	0	0	4.23172	4.23172	4.23172
-1.58e-05	0	0	0	4.23172	4.23172	4.23172
-1.5796e-05	0	0	0	4.23172	4.23172	4.23172
-1.5792e-05	0	0	0	4.23172	4.23172	4.23172
-1.5788e-05	0	0	0	4.23172	4.23172	4.23172
-1.5784e-05	0	0	0	4.23172	4.23172	4.23172
-1.578e-05	0	0	0	4.23172	4.23172	4.23172
-1.5776e-05	0	0	0	4.23172	4.23172	4.23172
-1.5772e-05	0	0	0	4.23172	4.23172	4.23172
-1.5768e-05	0	0	0	4.23172	4.23172	4.23172
-1.5764e-05	0	0	0	4.23172	4.23172	4.23172
-1.576e-05	0	0	0	4.23172	4.23172	4.23172
-1.5756e-05	0	0	0	4.23172	4.23172	4.23172
-1.5752e-05	0	0	0	4.23172	4.23172	4.23172
-1.5748e-05	0	0	0	4.23171	4.23171	4.23171
-1.5744e-05	0	0	0	4.23171	4.23171	4.23171
-1.574e-05	0	0	0	4.23171	4.23171	4.23171
-1.5736e-05	0	0	0	4.23171	4.23171	4.23171
-1.5732e-05	0	0	0	4.23171	4.23171	4.23171
-1.5728e-05	0	0	0	4.23171	4.23171	4.23171
-1.5724e-05	0	0	0	4.23171	4.23171	4.23171
-1.572e-05	0	0	0	4.23171	4.23171	4.23171
-1.5716e-05	0	0	0	4.23171	4.23171	4.23171
-1.5712e-05	0	0	0	4.23171	4.23171	4.23171
-1.5708e-05	0	0	0	4.23171	4.23171	4.23171
-1.5704e-05	0	0	0	4.23171	4.23171	4.23171
-1.57e-05	0	0	0	4.23171	4.23171	4.23171
-1.5696e-05	0	0	0	4.23171	4.23171	4.23171
-1.5692e-05	0	0	0	4.23171	4.23171	4.23171
-1.5688e-05	0	0	0	4.23171	4.23171	4.23171
-1.5684e-05	0	0	0	4.23171	4.23171	4.23171
-1.568e-05	0	0	0	4.23171	4.23171	4.23171
-1.5676e-05	0	0	0	4.23171	4.23171	4.23171
-1.5672e-05	0	0	0	4.23171	4.23171	4.23171
-1.5668e-05	0	0	0	4.23171	4.23171	4.23171
-1.5664e-05	0	0	0	4.23171	4.23171	4.23171
-1.566e-05	0	0	0	4.23171	4.23171	4.23171
-1.5656e-05	0	0	0	4.23171	4.23171	4.23171
-1.5652e-05	0	0	0	4.23171	4.23171	4.23171
-1.5648e-05	0	0	0	4.23171	4.23171	4.23171
-1.5644e-05	0	0	0	4.23171	4.23171	4.23171
-1.564e-05	0	0	0	4.23171	4.23171	4.23171
-1.5636e-05	0	0	0	4.23171	4.23171	4.23171
-1.5632e-05	0	0	0	4.23171	4.23171	4.23171
-1.5628e-05	0	0	0	4.23171	4.23171	4.23171
-1.5624e-05	0	0	0	4.23171	4.23171	4.23171
-1.562e-05	0	0	0	4.23171	4.23171	4.23171
-1.5616e-05	0	0	0	4.23171	4.23171	4.23171
-1.5612e-05	0	0	0	4.23171	4.23171	4.23171
-1.5608e-05	0	0	0	4.23171	4.23171	4.23171
-1.5604e-05	0	0	0	4.23171	4.23171	4.23171
-1.56e-05	0	0	0	4.23171	4.23171	4.23171
-1.5596e-05	0	0	0	4.23171	4.23171	4.23171
-1.5592e-05	0	0	0	4.23171	4.23171	4.23171
-1.5588e-05	0	0	0	4.23171	4.23171	4.23171
-1.5584e-05	0	0	0	4.23171	4.23171	4.23171
-1.558e-05	0	0	0	4.23171	4.23171	4.23171
-1.5576e-05	0	0	0	4.23171	4.23171	4.23171
-1.5572e-05	0	0	0	4.23171	4.23171	4.23171
-1.5568e-05	0	0	0	4.23171	4.23171	4.23171
-1.5564e-05	0	0	0	4.23171	4.23171	4.23171
-1.556e-05	0	0	0	4.23171	4.23171	4.23171
-1.5556e-05	0	0	0	4.23171	4.23171	4.23171
-1.5552e-05	0	0	0	4.23171	4.23171	4.23171
-1.5548e-05	0	0	0	4.23171	4.23171	4.23171
-1.5544e-05	0	0	0	4.23171	4.23171	4.23171
-1.554e-05	0	0	0	4.23171	4.23171	4.23171
-1.5536e-05	0	0	0	4.23171	4.23171	4.23171
-1.5532e-05	0	0	0	4.23171	4.23171	4.23171
-1.5528e-05	0	0	0	4.23171	4.23171	4.23171
-1.5524e-05	0	0	0	4.23171	4.23171	4.23171
-1.552e-05	0	0	0	4.23171	4.23171	4.23171
-1.5516e-05	0	0	0	4.23171	4.23171	4.23171
-1.5512e-05	0	0	0	4.23171	4.23171	4.23171
-1.5508e-05	0	0	0	4.23171	4.23171	4.23171
-1.5504e-05	0	0	0	4.23171	4.23171	4.23171
-1.55e-05	0	0	0	4.23171	4.23171	4.23171
-1.5496e-05	0	0	0	4.23171	4.23171	4.23171
-1.5492e-05	0	0	0	4.23171	4.23171	4.23171
-1.5488e-05	0	0	0	4.23171	4.23171	4.23171
-1.5484e-05	0	0	0	4.23171	4.23171	4.23171
-1.548e-05	0	0	0	4.23171	4.23171	4.23171
-1.5476e-05	0	0	0	4.23171	4.23171	4.23171
-1.5472e-05	0	0	0	4.23171	4.23171	4.23171
-1.5468e-05	0	0	0	4.23171	4.23171	4.23171
-1.5464e-05	0	0	0	4.23171	4.23171	4.23171
-1.546e-05	0	0	0	4.23171	4.23171	4.23171
-1.5456e-05	0	0	0	4.23171	4.23171	4.23171
-1.5452e-05	0	0	0	4.23171	4.23171	4.23171
-1.5448e-05	0	0	0	4.23171	4.23171	4.23171
-1.5444e-05	0	0	0	4.23171	4.23171	4.23171
-1.544e-05	0	0	0	4.23171	4.23171	4.23171
-1.5436e-05	0	0	0	4.23171	4.23171	4.23171
-1.5432e-05	0	0	0	4.23171	4.23171	4.23171
-1.5428e-05	0	0	0	4.23171	4.23171	4.23171
-1.5424e-05	0	0	0	4.23171	4.23171	4.23171
-1.542e-05	0	0	0	4.23171	4.23171	4.23171
-1.5416e-05	0	0	0	4.23171	4.23171	4.23171
-1.5412e-05	0	0	0	4.23171	4.23171	4.23171
-1.5408e-05	0	0	0	4.23171	4.23171	4.23171
-1.5404e-05	0	0	0	4.23171	4.23171	4.23171
-1.54e-05	0	0	0	4.23171	4.23171	4.23171
-1.5396e-05	0	0	0	4.23171	4.23171	4.23171
-1.5392e-05	0	0	0	4.23171	4.23171	4.23171
-1.5388e-05	0	0	0	4.23171	4.23171	4.23171
-1.5384e-05	0	0	0	4.23171	4.23171	4.23171
-1.538e-05	0	0	0	4.23171	4.23171	4.23171
-1.5376e-05	0	0	0	4.23171	4.23171	4.23171
-1.5372e-05	0	0	0	4.23171	4.23171	4.23171
-1.5368e-05	0	0	0	4.23171	4.23171	4.23171
-1.5364e-05	0	0	0	4.23171	4.23171	4.23171
-1.536e-05	0	0	0	4.23171	4.23171	4.23171
-1.5356e-05	0	0	0	4.23171	4.23171	4.23171
-1.5352e-05	0	0	0	4.23171	4.23171	4.23171
-1.5348e-05	0	0	0	4.23171	4.23171	4.23171
-1.5344e-05	0	0	0	4.23171	4.23171	4.23171
-1.534e-05	0	0	0	4.23171	4.23171	4.23171
-1.5336e-05	0	0	0	4.23171	4.23171	4.23171
-1.5332e-05	0	0	0	4.23171	4.23171	4.23171
-1.5328e-05	0	0	0	4.23171	4.23171	4.23171
-1.5324e-05	0	0	0	4.23171	4.23171	4.23171
-1.532e-05	0	0	0	4.23171	4.23171	4.23171
-1.5316e-05	0	0	0	4.23171	4.23171	4.23171
-1.5312e-05	0	0	0	4.23171	4.23171	4.23171
-1.5308e-05	0	0	0	4.23171	4.23171	4.23171
-1.5304e-05	0	0	0	4.23171	4.23171	4.23171
-1.53e-05	0	0	0	4.23171	4.23171	4.23171
-1.5296e-05	0	0	0	4.23171	4.23171	4.23171
-1.5292e-05	0	0	0	4.23171	4.23171	4.23171
-1.5288e-05	0	0	0	4.23171	4.23171	4.23171
-1.5284e-05	0	0	0	4.23171	4.23171	4.23171
-1.528e-05	0	0	0	4.23171	4.23171	4.23171
-1.5276e-05	0	0	0	4.23171	4.23171	4.23171
-1.5272e-05	0	0	0	4.23171	4.23171	4.23171
-1.5268e-05	0	0	0	4.23171	4.23171	4.23171
-1.5264e-05	0	0	0	4.23171	4.23171	4.23171
-1.526e-05	0	0	0	4.23171	4.23171	4.23171
-1.5256e-05	0	0	0	4.23171	4.23171	4.23171
-1.5252e-05	0	0	0	4.23171	4.23171	4.23171
-1.5248e-05	0	0	0	4.23171	4.23171	4.23171
-1.5244e-05	0	0	0	4.23171	4.23171	4.23171
-1.524e-05	0	0	0	4.23171	4.23171	4.23171
-1.5236e-05	0	0	0	4.23171	4.23171	4.23171
-1.5232e-05	0	0	0	4.23171	4.23171	4.23171
-1.5228e-05	0	0	0	4.23171	4.23171	4.23171
-1.5224e-05	0	0	0	4.23171	4.23171	4.23171
-1.522e-05	0	0	0	4.23171	4.23171	4.23171
-1.5216e-05	0	0	0	4.23171	4.23171	4.23171
-1.5212e-05	0	0	0	4.23171	4.23171	4.23171
-1.5208e-05	0	0	0	4.23171	4.23171	4.23171
-1.5204e-05	0	0	0	4.23171	4.23171	4.23171
-1.52e-05	0	0	0	4.23171	4.23171	4.23171
-1.5196e-05	0	0	0	4.23171	4.23171	4.23171
-1.5192e-05	0	0	0	4.23171	4.23171	4.23171
-1.5188e-05	0	0	0	4.23171	4.23171	4.23171
-1.5184e-05	0	0	0	4.23171	4.23171	4.23171
-1.518e-05	0	0	0	4.23171	4.23171	4.23171
-1.5176e-05	0	0	0	4.23171	4.23171	4.23171
-1.5172e-05	0	0	0	4.23171	4.23171	4.23171
-1.5168e-05	0	0	0	4.23171	4.23171	4.23171
-1.5164e-05	0	0	0	4.23171	4.23171	4.23171
-1.516e-05	0	0	0	4.23171	4.23171	4.23171
-1.5156e-05	0	0	0	4.23171	4.23171	4.23171
-1.5152e-05	0	0	0	4.23171	4.23171	4.23171
-1.5148e-05	0	0	0	4.23171	4.23171	4.23171
-1.5144e-05	0	0	0	4.23171	4.23171	4.23171
-1.514e-05	0	0	0	4.23171	4.23171	4.23171
-1.5136e-05	0	0	0	4.23171	4.23171	4.23171
-1.5132e-05	0	0	0	4.23171	4.23171	4.23171
-1.5128e-05	0	0	0	4.23171	4.23171	4.23171
-1.5124e-05	0	0	0	4.23171	4.23171	4.23171
-1.512e-05	0	0	0	4.23171	4.23171	4.23171
-1.5116e-05	0	0	0	4.23171	4.23171	4.23171
-1.5112e-05	0	0	0	4.23171	4.23171	4.23171
-1.5108e-05	0	0	0	4.23171	4.23171	4.23171
-1.5104e-05	0	0	0	4.23171	4.23171	4.23171
-1.51e-05	0	0	0	4.23171	4.23171	4.23171
-1.5096e-05	0	0	0	4.23171	4.23171	4.23171
-1.5092e-05	0	0	0	4.23171	4.23171	4.23171
-1.5088e-05	0	0	0	4.23171	4.23171	4.23171
-1.5084e-05	0	0	0	4.23171	4.23171	4.23171
-1.508e-05	0	0	0	4.23171	4.23171	4.23171
-1.5076e-05	0	0	0	4.23171	4.23171	4.23171
-1.5072e-05	0	0	0	4.23171	4.23171	4.23171
-1.5068e-05	0	0	0	4.23171	4.23171	4.23171
-1.5064e-05	0	0	0	4.23171	4.23171	4.23171
-1.506e-05	0	0	0	4.23171	4.23171	4.23171
-1.5056e-05	0	0	0	4.23171	4.23171	4.23171
-1.5052e-05	0	0	0	4.23171	4.23171	4.23171
-1.5048e-05	0	0	0	4.23171	4.23171	4.23171
-1.5044e-05	0	0	0	4.23171	4.23171	4.23171
-1.504e-05	0	0	0	4.23171	4.23171	4.23171
-1.5036e-05	0	0	0	4.23171	4.23171	4.23171
-1.5032e-05	0	0	0	4.23171	4.23171	4.23171
-1.5028e-05	0	0	0	4.23171	4.23171	4.23171
-1.5024e-05	0	0	0	4.23171	4.23171	4.23171
-1.502e-05	0	0	0	4.23171	4.23171	4.23171
-1.5016e-05	0	0	0	4.23171	4.23171	4.23171
-1.5012e-05	0	0	0	4.23171	4.23171	4.23171
-1.5008e-05	0	0	0	4.23171	4.23171	4.23171
-1.5004e-05	0	0	0	4.23171	4.23171	4.23171
-1.5e-05	0	0	0	4.23171	4.23171	4.23171
-1.4996e-05	0	0	0	4.23171	4.23171	4.23171
-1.4992e-05	0	0	0	4.23171	4.23171	4.23171
-1.4988e-05	0	0	0	4.23171	4.23171	4.23171
-1.4984e-05	0	0	0	4.23171	4.23171	4.23171
-1.498e-05	0	0	0	4.23171	4.23171	4.23171
-1.4976e-05	0	0	0	4.23171	4.23171	4.23171
-1.4972e-05	0	0	0	4.23171	4.23171	4.23171
-1.4968e-05	0	0	0	4.23171	4.23171	4.23171
-1.4964e-05	0	0	0	4.23171	4.23171	4.23171
-1.496e-05	0	0	0	4.23171	4.23171	4.23171
-1.4956e-05	0	0	0	4.23171	4.23171	4.23171
-1.4952e-05	0	0	0	4.23171	4.23171	4.23171
-1.4948e-05	0	0	0	4.23171	4.23171	4.23171
-1.4944e-05	0	0	0	4.23171	4.23171	4.23171
-1.494e-05	0	0	0	4.23171	4.23171	4.23171
-1.4936e-05	0	0	0	4.23171	4.23171	4.23171
-1.4932e-05	0	0	0	4.23171	4.23171	4.23171
-1.4928e-05	0	0	0	4.23171	4.23171	4.23171
-1.4924e-05	0	0	0	4.23171	4.23171	4.23171
-1.492e-05	0	0	0	4.23171	4.23171	4.23171
-1.4916e-05	0	0	0	4.23171	4.23171	4.23171
-1.4912e-05	0	0	0	4.23171	4.23171	4.23171
-1.4908e-05	0	0	0	4.23171	4.23171	4.23171
-1.4904e-05	0	0	0	4.23171	4.23171	4.23171
-1.49e-05	0	0	0	4.23171	4.23171	4.23171
-1.4896e-05	0	0	0	4.23171	4.23171	4.23171
-1.4892e-05	0	0	0	4.23171	4.23171	4.23171
-1.4888e-05	0	0	0	4.23171	4.23171	4.23171
-1.4884e-05	0	0	0	4.23171	4.23171	4.23171
-1.488e-05	0	0	0	4.23171	4.23171	4.23171
-1.4876e-05	0	0	0	4.23171	4.23171	4.23171
-1.4872e-05	0	0	0	4.23171	4.23171	4.23171
-1.4868e-05	0	0	0	4.23171	4.23171	4.23171
-1.4864e-05	0	0	0	4.23171	4.23171	4.23171
-1.486e-05	0	0	0	4.23171	4.23171	4.23171
-1.4856e-05	0	0	0	4.23171	4.23171	4.23171
-1.4852e-05	0	0	0	4.23171	4.23171	4.23171
-1.4848e-05	0	0	0	4.23171	4.23171	4.23171
-1.4844e-05	0	0	0	4.23171	4.23171	4.23171
-1.484e-05	0	0	0	4.23171	4.23171	4.23171
-1.4836e-05	0	0	0	4.23171	4.23171	4.23171
-1.4832e-05	0	0	0	4.23171	4.23171	4.23171
-1.4828e-05	0	0	0	4.23171	4.23171	4.23171
-1.4824e-05	0	0	0	4.23171	4.23171	4.23171
-1.482e-05	0	0	0	4.23171	4.23171	4.23171
-1.4816e-05	0	0	0	4.23171	4.23171	4.23171
-1.4812e-05	0	0	0	4.23171	4.23171	4.23171
-1.4808e-05	0	0	0	4.23171	4.23171	4.23171
-1.4804e-05	0	0	0	4.23171	4.23171	4.23171
-1.48e-05	0	0	0	4.23171	4.23171	4.23171
-1.4796e-05	0	0	0	4.23171	4.23171	4.23171
-1.4792e-05	0	0	0	4.23171	4.23171	4.23171
-1.4788e-05	0	0	0	4.23171	4.23171	4.23171
-1.4784e-05	0	0	0	4.23171	4.23171	4.23171
-1.478e-05	0	0	0	4.23171	4.23171	4.23171
-1.4776e-05	0	0	0	4.23171	4.23171	4.23171
-1.4772e-05	0	0	0	4.23171	4.23171	4.23171
-1.4768e-05	0	0	0	4.23171	4.23171	4.23171
-1.4764e-05	0	0	0	4.23171	4.23171	4.23171
-1.476e-05	0	0	0	4.23171	4.23171	4.23171
-1.4756e-05	0	0	0	4.23171	4.23171	4.23171
-1.4752e-05	0	0	0	4.23171	4.23171	4.23171
-1.4748e-05	0	0	0	4.23171	4.23171	4.23171
-1.4744e-05	0	0	0	4.23171	4.23171	4.23171
-1.474e-05	0	0	0	4.23171	4.23171	4.23171
-1.4736e-05	0	0	0	4.23171	4.23171	4.23171
-1.4732e-05	0	0	0	4.23171	4.23171	4.23171
-1.4728e-05	0	0	0	4.23171	4.23171	4.23171
-1.4724e-05	0	0	0	4.23171	4.23171	4.23171
-1.472e-05	0	0	0	4.23171	4.23171	4.23171
-1.4716e-05	0	0	0	4.23171	4.23171	4.23171
-1.4712e-05	0	0	0	4.23171	4.23171	4.23171
-1.4708e-05	0	0	0	4.23171	4.23171	4.23171
-1.4704e-05	0	0	0	4.23171	4.23171	4.23171
-1.47e-05	0	0	0	4.23171	4.23171	4.23171
-1.4696e-05	0	0	0	4.23171	4.23171	4.23171
-1.4692e-05	0	0	0	4.23171	4.23171	4.23171
-1.4688e-05	0	0	0	4.23171	4.23171	4.23171
-1.4684e-05	0	0	0	4.23171	4.23171	4.23171
-1.468e-05	0	0	0	4.23171	4.23171	4.23171
-1.4676e-05	0	0	0	4.23171	4.23171	4.23171
-1.4672e-05	0	0	0	4.23171	4.23171	4.23171
-1.4668e-05	0	0	0	4.23171	4.23171	4.23171
-1.4664e-05	0	0	0	4.23171	4.23171	4.23171
-1.466e-05	0	0	0	4.23171	4.23171	4.23171
-1.4656e-05	0	0	0	4.23171	4.23171	4.23171
-1.4652e-05	0	0	0	4.23171	4.23171	4.23171
-1.4648e-05	0	0	0	4.23171	4.23171	4.23171
-1.4644e-05	0	0	0	4.23171	4.23171	4.23171
-1.464e-05	0	0	0	4.23171	4.23171	4.23171
-1.4636e-05	0	0	0	4.23171	4.23171	4.23171
-1.4632e-05	0	0	0	4.23171	4.23171	4.23171
-1.4628e-05	0	0	0	4.23171	4.23171	4.23171
-1.4624e-05	0	0	0	4.23171	4.23171	4.23171
-1.462e-05	0	0	0	4.23171	4.23171	4.23171
-1.4616e-05	0	0	0	4.23171	4.23171	4.23171
-1.4612e-05	0	0	0	4.23171	4.23171	4.23171
-1.4608e-05	0	0	0	4.23171	4.23171	4.23171
-1.4604e-05	0	0	0	4.23171	4.23171	4.23171
-1.46e-05	0	0	0	4.23171	4.23171	4.23171
-1.4596e-05	0	0	0	4.23171	4.23171	4.23171
-1.4592e-05	0	0	0	4.23171	4.23171	4.23171
-1.4588e-05	0	0	0	4.23171	4.23171	4.23171
-1.4584e-05	0	0	0	4.23171	4.23171	4.23171
-1.458e-05	0	0	0	4.23171	4.23171	4.23171
-1.4576e-05	0	0	0	4.23171	4.23171	4.23171
-1.4572e-05	0	0	0	4.23171	4.23171	4.23171
-1.4568e-05	0	0	0	4.23171	4.23171	4.23171
-1.4564e-05	0	0	0	4.23171	4.23171	4.23171
-1.456e-05	0	0	0	4.23171	4.23171	4.23171
-1.4556e-05	0	0	0	4.23171	4.23171	4.23171
-1.4552e-05	0	0	0	4.23171	4.23171	4.23171
-1.4548e-05	0	0	0	4.23171	4.23171	4.23171
-1.4544e-05	0	0	0	4.23171	4.23171	4.23171
-1.454e-05	0	0	0	4.23171	4.23171	4.23171
-1.4536e-05	0	0	0	4.23171	4.23171	4.23171
-1.4532e-05	0	0	0	4.23171	4.23171	4.23171
-1.4528e-05	0	0	0	4.23171	4.23171	4.23171
-1.4524e-05	0	0	0	4.23171	4.23171	4.23171
-1.452e-05	0	0	0	4.23171	4.23171	4.23171
-1.4516e-05	0	0	0	4.23171	4.23171	4.23171
-1.4512e-05	0	0	0	4.23171	4.23171	4.23171
-1.4508e-05	0	0	0	4.23171	4.23171	4.23171
-1.4504e-05	0	0	0	4.23171	4.23171	4.23171
-1.45e-05	0	0	0	4.23171	4.23171	4.23171
-1.4496e-05	0	0	0	4.23171	4.23171	4.23171
-1.4492e-05	0	0	0	4.23171	4.23171	4.23171
-1.4488e-05	0	0	0	4.23171	4.23171	4.23171
-1.4484e-05	0	0	0	4.23171	4.23171	4.23171
-1.448e-05	0	0	0	4.23171	4.23171	4.23171
-1.4476e-05	0	0	0	4.23171	4.23171	4.23171
-1.4472e-05	0	0	0	4.23171	4.23171	4.23171
-1.4468e-05	0	0	0	4.23171	4.23171	4.23171
-1.4464e-05	0	0	0	4.23171	4.23171	4.23171
-1.446e-05	0	0	0	4.23171	4.23171	4.23171
-1.4456e-05	0	0	0	4.23171	4.23171	4.23171
-1.4452e-05	0	0	0	4.23171	4.23171	4.23171
-1.4448e-05	0	0	0	4.23171	4.23171	4.23171
-1.4444e-05	0	0	0	4.23171	4.23171	4.23171
-1.444e-05	0	0	0	4.23171	4.23171	4.23171
-1.4436e-05	0	0	0	4.23171	4.23171	4.23171
-1.4432e-05	0	0	0	4.23171	4.23171	4.23171
-1.4428e-05	0	0	0	4.23171	4.23171	4.23171
-1.4424e-05	0	0	0	4.23171	4.23171	4.23171
-1.442e-05	0	0	0	4.23171	4.23171	4.23171
-1.4416e-05	0	0	0	4.23171	4.23171	4.23171
-1.4412e-05	0	0	0	4.23171	4.23171	4.23171
-1.4408e-05	0	0	0	4.23171	4.23171	4.23171
-1.4404e-05	0	0	0	4.23171	4.23171	4.23171
-1.44e-05	0	0	0	4.23171	4.23171	4.23171
-1.4396e-05	0	0	0	4.23171	4.23171	4.23171
-1.4392e-05	0	0	0	4.23171	4.23171	4.23171
-1.4388e-05	0	0	0	4.23171	4.23171	4.23171
-1.4384e-05	0	0	0	4.23171	4.23171	4.23171
-1.438e-05	0	0	0	4.23171	4.23171	4.23171
-1.4376e-05	0	0	0	4.23171	4.23171	4.23171
-1.4372e-05	0	0	0	4.23171	4.23171	4.23171
-1.4368e-05	0	0	0	4.23171	4.23171	4.23171
-1.4364e-05	0	0	0	4.23171	4.23171	4.23171
-1.436e-05	0	0	0	4.23171	4.23171	4.23171
-1.4356e-05	0	0	0	4.23171	4.23171	4.23171
-1.4352e-05	0	0	0	4.23171	4.23171	4.23171
-1.4348e-05	0	0	0	4.23171	4.23171	4.23171
-1.4344e-05	0	0	0	4.23171	4.23171	4.23171
-1.434e-05	0	0	0	4.23171	4.23171	4.23171
-1.4336e-05	0	0	0	4.23171	4.23171	4.23171
-1.4332e-05	0	0	0	4.23171	4.23171	4.23171
-1.4328e-05	0	0	0	4.23171	4.23171	4.23171
-1.4324e-05	0	0	0	4.23171	4.23171	4.23171
-1.432e-05	0	0	0	4.23171	4.23171	4.23171
-1.4316e-05	0	0	0	4.23171	4.23171	4.23171
-1.4312e-05	0	0	0	4.23171	4.23171	4.23171
-1.4308e-05	0	0	0	4.23171	4.23171	4.23171
-1.4304e-05	0	0	0	4.23171	4.23171	4.23171
-1.43e-05	0	0	0	4.23171	4.23171	4.23171
-1.4296e-05	0	0	0	4.23171	4.23171	4.23171
-1.4292e-05	0	0	0	4.23171	4.23171	4.23171
-1.4288e-05	0	0	0	4.23171	4.23171	4.23171
-1.4284e-05	0	0	0	4.23171	4.23171	4.23171
-1.428e-05	0	0	0	4.23171	4.23171	4.23171
-1.4276e-05	0	0	0	4.23171	4.23171	4.23171
-1.4272e-05	0	0	0	4.23171	4.23171	4.23171
-1.4268e-05	0	0	0	4.23171	4.23171	4.23171
-1.4264e-05	0	0	0	4.23171	4.23171	4.23171
-1.426e-05	0	0	0	4.23171	4.23171	4.23171
-1.4256e-05	0	0	0	4.23171	4.23171	4.23171
-1.4252e-05	0	0	0	4.23171	4.23171	4.23171
-1.4248e-05	0	0	0	4.23171	4.23171	4.23171
-1.4244e-05	0	0	0	4.23171	4.23171	4.23171
-1.424e-05	0	0	0	4.23171	4.23171	4.23171
-1.4236e-05	0	0	0	4.23171	4.23171	4.23171
-1.4232e-05	0	0	0	4.23171	4.23171	4.23171
-1.4228e-05	0	0	0	4.23171	4.23171	4.23171
-1.4224e-05	0	0	0	4.23171	4.23171	4.23171
-1.422e-05	0	0	0	4.23171	4.23171	4.23171
-1.4216e-05	0	0	0	4.23171	4.23171	4.23171
-1.4212e-05	0	0	0	4.23171	4.23171	4.23171
-1.4208e-05	0	0	0	4.23171	4.23171	4.23171
-1.4204e-05	0	0	0	4.23171	4.23171	4.23171
-1.42e-05	0	0	0	4.23171	4.23171	4.23171
-1.4196e-05	0	0	0	4.23171	4.23171	4.23171
-1.4192e-05	0	0	0	4.23171	4.23171	4.23171
-1.4188e-05	0	0	0	4.23171	4.23171	4.23171
-1.4184e-05	0	0	0	4.23171	4.23171	4.23171
-1.418e-05	0	0	0	4.23171	4.23171	4.23171
-1.4176e-05	0	0	0	4.23171	4.23171	4.23171
-1.4172e-05	0	0	0	4.23171	4.23171	4.23171
-1.4168e-05	0	0	0	4.23171	4.23171	4.23171
-1.4164e-05	0	0	0	4.23171	4.23171	4.23171
-1.416e-05	0	0	0	4.23171	4.23171	4.23171
-1.4156e-05	0	0	0	4.23171	4.23171	4.23171
-1.4152e-05	0	0	0	4.23171	4.23171	4.23171
-1.4148e-05	0	0	0	4.23171	4.23171	4.23171
-1.4144e-05	0	0	0	4.23171	4.23171	4.23171
-1.414e-05	0	0	0	4.23171	4.23171	4.23171
-1.4136e-05	0	0	0	4.23171	4.23171	4.23171
-1.4132e-05	0	0	0	4.23171	4.23171	4.23171
-1.4128e-05	0	0	0	4.23171	4.23171	4.23171
-1.4124e-05	0	0	0	4.23171	4.23171	4.23171
-1.412e-05	0	0	0	4.23171	4.23171	4.23171
-1.4116e-05	0	0	0	4.23171	4.23171	4.23171
-1.4112e-05	0	0	0	4.23171	4.23171	4.23171
-1.4108e-05	0	0	0	4.23171	4.23171	4.23171
-1.4104e-05	0	0	0	4.23171	4.23171	4.23171
-1.41e-05	0	0	0	4.23171	4.23171	4.23171
-1.4096e-05	0	0	0	4.23171	4.23171	4.23171
-1.4092e-05	0	0	0	4.23171	4.23171	4.23171
-1.4088e-05	0	0	0	4.23171	4.23171	4.23171
-1.4084e-05	0	0	0	4.23171	4.23171	4.23171
-1.408e-05	0	0	0	4.23171	4.23171	4.23171
-1.4076e-05	0	0	0	4.23171	4.23171	4.23171
-1.4072e-05	0	0	0	4.23171	4.23171	4.23171
-1.4068e-05	0	0	0	4.23171	4.23171	4.23171
-1.4064e-05	0	0	0	4.23171	4.23171	4.23171
-1.406e-05	0	0	0	4.23171	4.23171	4.23171
-1.4056e-05	0	0	0	4.23171	4.23171	4.23171
-1.4052e-05	0	0	0	4.23171	4.23171	4.23171
-1.4048e-05	0	0	0	4.23171	4.23171	4.23171
-1.4044e-05	0	0	0	4.23171	4.23171	4.23171
-1.404e-05	0	0	0	4.23171	4.23171	4.23171
-1.4036e-05	0	0	0	4.23171	4.23171	4.23171
-1.4032e-05	0	0	0	4.23171	4.23171	4.23171
-1.4028e-05	0	0	0	4.23171	4.23171	4.23171
-1.4024e-05	0	0	0	4.23171	4.23171	4.23171
-1.402e-05	0	0	0	4.23171	4.23171	4.23171
-1.4016e-05	0	0	0	4.23171	4.23171	4.23171
-1.4012e-05	0	0	0	4.23171	4.23171	4.23171
-1.4008e-05	0	0	0	4.23171	4.23171	4.23171
-1.4004e-05	0	0	0	4.23171	4.23171	4.23171
-1.4e-05	0	0	0	4.23171	4.23171	4.23171
-1.3996e-05	0	0	0	4.23171	4.23171	4.23171
-1.3992e-05	0	0	0	4.23171	4.23171	4.23171
-1.3988e-05	0	0	0	4.23171	4.23171	4.23171
-1.3984e-05	0	0	0	4.23171	4.23171	4.23171
-1.398e-05	0	0	0	4.23171	4.23171	4.23171
-1.3976e-05	0	0	0	4.23171	4.23171	4.23171
-1.3972e-05	0	0	0	4.23171	4.23171	4.23171
-1.3968e-05	0	0	0	4.23171	4.23171	4.23171
-1.3964e-05	0	0	0	4.23171	4.23171	4.23171
-1.396e-05	0	0	0	4.23171	4.23171	4.23171
-1.3956e-05	0	0	0	4.23171	4.23171	4.23171
-1.3952e-05	0	0	0	4.23171	4.23171	4.23171
-1.3948e-05	0	0	0	4.23171	4.23171	4.23171
-1.3944e-05	0	0	0	4.23171	4.23171	4.23171
-1.394e-05	0	0	0	4.23171	4.23171	4.23171
-1.3936e-05	0	0	0	4.23171	4.23171	4.23171
-1.3932e-05	0	0	0	4.23171	4.23171	4.23171
-1.3928e-05	0	0	0	4.23171	4.23171	4.23171
-1.3924e-05	0	0	0	4.23171	4.23171	4.23171
-1.392e-05	0	0	0	4.23171	4.23171	4.23171
-1.3916e-05	0	0	0	4.23171	4.23171	4.23171
-1.3912e-05	0	0	0	4.23171	4.23171	4.23171
-1.3908e-05	0	0	0	4.23171	4.23171	4.23171
-1.3904e-05	0	0	0	4.23171	4.23171	4.23171
-1.39e-05	0	0	0	4.23171	4.23171	4.23171
-1.3896e-05	0	0	0	4.23171	4.23171	4.23171
-1.3892e-05	0	0	0	4.23171	4.23171	4.23171
-1.3888e-05	0	0	0	4.23171	4.23171	4.23171
-1.3884e-05	0	0	0	4.23171	4.23171	4.23171
-1.388e-05	0	0	0	4.23171	4.23171	4.23171
-1.3876e-05	0	0	0	4.23171	4.23171	4.23171
-1.3872e-05	0	0	0	4.23171	4.23171	4.23171
-1.3868e-05	0	0	0	4.23171	4.23171	4.23171
-1.3864e-05	0	0	0	4.23171	4.23171	4.23171
-1.386e-05	0	0	0	4.23171	4.23171	4.23171
-1.3856e-05	0	0	0	4.23171	4.23171	4.23171
-1.3852e-05	0	0	0	4.23171	4.23171	4.23171
-1.3848e-05	0	0	0	4.23171	4.23171	4.23171
-1.3844e-05	0	0	0	4.23171	4.23171	4.23171
-1.384e-05	0	0	0	4.23171	4.23171	4.23171
-1.3836e-05	0	0	0	4.23171	4.23171	4.23171
-1.3832e-05	0	0	0	4.23171	4.23171	4.23171
-1.3828e-05	0	0	0	4.23171	4.23171	4.23171
-1.3824e-05	0	0	0	4.23171	4.23171	4.23171
-1.382e-05	0	0	0	4.23171	4.23171	4.23171
-1.3816e-05	0	0	0	4.23171	4.23171	4.23171
-1.3812e-05	0	0	0	4.23171	4.23171	4.23171
-1.3808e-05	0	0	0	4.23171	4.23171	4.23171
-1.3804e-05	0	0	0	4.23171	4.23171	4.23171
-1.38e-05	0	0	0	4.23171	4.23171	4.23171
-1.3796e-05	0	0	0	4.23171	4.23171	4.23171
-1.3792e-05	0	0	0	4.23171	4.23171	4.23171
-1.3788e-05	0	0	0	4.23171	4.23171	4.23171
-1.3784e-05	0	0	0	4.23171	4.23171	4.23171
-1.378e-05	0	0	0	4.23171	4.23171	4.23171
-1.3776e-05	0	0	0	4.23171	4.23171	4.23171
-1.3772e-05	0	0	0	4.23171	4.23171	4.23171
-1.3768e-05	0	0	0	4.23171	4.23171	4.23171
-1.3764e-05	0	0	0	4.23171	4.23171	4.23171
-1.376e-05	0	0	0	4.23171	4.23171	4.23171
-1.3756e-05	0	0	0	4.23171	4.23171	4.23171
-1.3752e-05	0	0	0	4.23171	4.23171	4.23171
-1.3748e-05	0	0	0	4.23171	4.23171	4.23171
-1.3744e-05	0	0	0	4.23171	4.23171	4.23171
-1.374e-05	0	0	0	4.23171	4.23171	4.23171
-1.3736e-05	0	0	0	4.23171	4.23171	4.23171
-1.3732e-05	0	0	0	4.23171	4.23171	4.23171
-1.3728e-05	0	0	0	4.23171	4.23171	4.23171
-1.3724e-05	0	0	0	4.23171	4.23171	4.23171
-1.372e-05	0	0	0	4.23171	4.23171	4.23171
-1.3716e-05	0	0	0	4.23171	4.23171	4.23171
-1.3712e-05	0	0	0	4.23171	4.23171	4.23171
-1.3708e-05	0	0	0	4.23171	4.23171	4.23171
-1.3704e-05	0	0	0	4.23171	4.23171	4.23171
-1.37e-05	0	0	0	4.23171	4.23171	4.23171
-1.3696e-05	0	0	0	4.23171	4.23171	4.23171
-1.3692e-05	0	0	0	4.23171	4.23171	4.23171
-1.3688e-05	0	0	0	4.23171	4.23171	4.23171
-1.3684e-05	0	0	0	4.23171	4.23171	4.23171
-1.368e-05	0	0	0	4.23171	4.23171	4.23171
-1.3676e-05	0	0	0	4.23171	4.23171	4.23171
-1.3672e-05	0	0	0	4.23171	4.23171	4.23171
-1.3668e-05	0	0	0	4.23171	4.23171	4.23171
-1.3664e-05	0	0	0	4.23171	4.23171	4.23171
-1.366e-05	0	0	0	4.23171	4.23171	4.23171
-1.3656e-05	0	0	0	4.23171	4.23171	4.23171
-1.3652e-05	0	0	0	4.23171	4.23171	4.23171
-1.3648e-05	0	0	0	4.23171	4.23171	4.23171
-1.3644e-05	0	0	0	4.23171	4.23171	4.23171
-1.364e-05	0	0	0	4.23171	4.23171	4.23171
-1.3636e-05	0	0	0	4.23171	4.23171	4.23171
-1.3632e-05	0	0	0	4.23171	4.23171	4.23171
-1.3628e-05	0	0	0	4.23171	4.23171	4.23171
-1.3624e-05	0	0	0	4.23171	4.23171	4.23171
-1.362e-05	0	0	0	4.23171	4.23171	4.23171
-1.3616e-05	0	0	0	4.23171	4.23171	4.23171
-1.3612e-05	0	0	0	4.23171	4.23171	4.23171
-1.3608e-05	0	0	0	4.23171	4.23171	4.23171
-1.3604e-05	0	0	0	4.23171	4.23171	4.23171
-1.36e-05	0	0	0	4.23171	4.23171	4.23171
-1.3596e-05	0	0	0	4.23171	4.23171	4.23171
-1.3592e-05	0	0	0	4.23171	4.23171	4.23171
-1.3588e-05	0	0	0	4.23171	4.23171	4.23171
-1.3584e-05	0	0	0	4.23171	4.23171	4.23171
-1.358e-05	0	0	0	4.23171	4.23171	4.23171
-1.3576e-05	0	0	0	4.23171	4.23171	4.23171
-1.3572e-05	0	0	0	4.23171	4.23171	4.23171
-1.3568e-05	0	0	0	4.23171	4.23171	4.23171
-1.3564e-05	0	0	0	4.23171	4.23171	4.23171
-1.356e-05	0	0	0	4.23171	4.23171	4.23171
-1.3556e-05	0	0	0	4.23171	4.23171	4.23171
-1.3552e-05	0	0	0	4.23171	4.23171	4.23171
-1.3548e-05	0	0	0	4.23171	4.23171	4.23171
-1.3544e-05	0	0	0	4.23171	4.23171	4.23171
-1.354e-05	0	0	0	4.23171	4.23171	4.23171
-1.3536e-05	0	0	0	4.23171	4.23171	4.23171
-1.3532e-05	0	0	0	4.23171	4.23171	4.23171
-1.3528e-05	0	0	0	4.23171	4.23171	4.23171
-1.3524e-05	0	0	0	4.23171	4.23171	4.23171
-1.352e-05	0	0	0	4.23171	4.23171	4.23171
-1.3516e-05	0	0	0	4.23171	4.23171	4.23171
-1.3512e-05	0	0	0	4.23171	4.23171	4.23171
-1.3508e-05	0	0	0	4.23171	4.23171	4.23171
-1.3504e-05	0	0	0	4.23171	4.23171	4.23171
-1.35e-05	0	0	0	4.23171	4.23171	4.23171
-1.3496e-05	0	0	0	4.23171	4.23171	4.23171
-1.3492e-05	0	0	0	4.23171	4.23171	4.23171
-1.3488e-05	0	0	0	4.23171	4.23171	4.23171
-1.3484e-05	0	0	0	4.23171	4.23171	4.23171
-1.348e-05	0	0	0	4.23171	4.23171	4.23171
-1.3476e-05	0	0	0	4.23171	4.23171	4.23171
-1.3472e-05	0	0	0	4.23171	4.23171	4.23171
-1.3468e-05	0	0	0	4.23171	4.23171	4.23171
-1.3464e-05	0	0	0	4.23171	4.23171	4.23171
-1.346e-05	0	0	0	4.23171	4.23171	4.23171
-1.3456e-05	0	0	0	4.23171	4.23171	4.23171
-1.3452e-05	0	0	0	4.23171	4.23171	4.23171
-1.3448e-05	0	0	0	4.23171	4.23171	4.23171
-1.3444e-05	0	0	0	4.23171	4.23171	4.23171
-1.344e-05	0	0	0	4.23171	4.23171	4.23171
-1.3436e-05	0	0	0	4.23171	4.23171	4.23171
-1.3432e-05	0	0	0	4.23171	4.23171	4.23171
-1.3428e-05	0	0	0	4.23171	4.23171	4.23171
-1.3424e-05	0	0	0	4.23171	4.23171	4.23171
-1.342e-05	0	0	0	4.23171	4.23171	4.23171
-1.3416e-05	0	0	0	4.23171	4.23171	4.23171
-1.3412e-05	0	0	0	4.23171	4.23171	4.23171
-1.3408e-05	0	0	0	4.23171	4.23171	4.23171
-1.3404e-05	0	0	0	4.23171	4.23171	4.23171
-1.34e-05	0	0	0	4.23171	4.23171	4.23171
-1.3396e-05	0	0	0	4.23171	4.23171	4.23171
-1.3392e-05	0	0	0	4.23171	4.23171	4.23171
-1.3388e-05	0	0	0	4.23171	4.23171	4.23171
-1.3384e-05	0	0	0	4.23171	4.23171	4.23171
-1.338e-05	0	0	0	4.23171	4.23171	4.23171
-1.3376e-05	0	0	0	4.23171	4.23171	4.23171
-1.3372e-05	0	0	0	4.23171	4.23171	4.23171
-1.3368e-05	0	0	0	4.23171	4.23171	4.23171
-1.3364e-05	0	0	0	4.23171	4.23171	4.23171
-1.336e-05	0	0	0	4.23171	4.23171	4.23171
-1.3356e-05	0	0	0	4.23171	4.23171	4.23171
-1.3352e-05	0	0	0	4.23171	4.23171	4.23171
-1.3348e-05	0	0	0	4.23171	4.23171	4.23171
-1.3344e-05	0	0	0	4.23171	4.23171	4.23171
-1.334e-05	0	0	0	4.23171	4.23171	4.23171
-1.3336e-05	0	0	0	4.23171	4.23171	4.23171
-1.3332e-05	0	0	0	4.23171	4.23171	4.23171
-1.3328e-05	0	0	0	4.23171	4.23171	4.23171
-1.3324e-05	0	0	0	4.23171	4.23171	4.23171
-1.332e-05	0	0	0	4.23171	4.23171	4.23171
-1.3316e-05	0	0	0	4.23171	4.23171	4.23171
-1.3312e-05	0	0	0	4.23171	4.23171	4.23171
-1.3308e-05	0	0	0	4.23171	4.23171	4.23171
-1.3304e-05	0	0	0	4.23171	4.23171	4.23171
-1.33e-05	0	0	0	4.23171	4.23171	4.23171
-1.3296e-05	0	0	0	4.23171	4.23171	4.23171
-1.3292e-05	0	0	0	4.23171	4.23171	4.23171
-1.3288e-05	0	0	0	4.23171	4.23171	4.23171
-1.3284e-05	0	0	0	4.23171	4.23171	4.23171
-1.328e-05	0	0	0	4.23171	4.23171	4.23171
-1.3276e-05	0	0	0	4.23171	4.23171	4.23171
-1.3272e-05	0	0	0	4.23171	4.23171	4.23171
-1.3268e-05	0	0	0	4.23171	4.23171	4.23171
-1.3264e-05	0	0	0	4.23171	4.23171	4.23171
-1.326e-05	0	0	0	4.23171	4.23171	4.23171
-1.3256e-05	0	0	0	4.23171	4.23171	4.23171
-1.3252e-05	0	0	0	4.23171	4.23171	4.23171
-1.3248e-05	0	0	0	4.23171	4.23171	4.23171
-1.3244e-05	0	0	0	4.23171	4.23171	4.23171
-1.324e-05	0	0	0	4.23171	4.23171	4.23171
-1.3236e-05	0	0	0	4.23171	4.23171	4.23171
-1.3232e-05	0	0	0	4.23171	4.23171	4.23171
-1.3228e-05	0	0	0	4.23171	4.23171	4.23171
-1.3224e-05	0	0	0	4.23171	4.23171	4.23171
-1.322e-05	0	0	0	4.23171	4.23171	4.23171
-1.3216e-05	0	0	0	4.23171	4.23171	4.23171
-1.3212e-05	0	0	0	4.23171	4.23171	4.23171
-1.3208e-05	0	0	0	4.23171	4.23171	4.23171
-1.3204e-05	0	0	0	4.23171	4.23171	4.23171
-1.32e-05	0	0	0	4.23171	4.23171	4.23171
-1.3196e-05	0	0	0	4.23171	4.23171	4.23171
-1.3192e-05	0	0	0	4.23171	4.23171	4.23171
-1.3188e-05	0	0	0	4.23171	4.23171	4.23171
-1.3184e-05	0	0	0	4.23171	4.23171	4.23171
-1.318e-05	0	0	0	4.23171	4.23171	4.23171
-1.3176e-05	0	0	0	4.23171	4.23171	4.23171
-1.3172e-05	0	0	0	4.23171	4.23171	4.23171
-1.3168e-05	0	0	0	4.23171	4.23171	4.23171
-1.3164e-05	0	0	0	4.23171	4.23171	4.23171
-1.316e-05	0	0	0	4.23171	4.23171	4.23171
-1.3156e-05	0	0	0	4.23171	4.23171	4.23171
-1.3152e-05	0	0	0	4.23171	4.23171	4.23171
-1.3148e-05	0	0	0	4.23171	4.23171	4.23171
-1.3144e-05	0	0	0	4.23171	4.23171	4.23171
-1.314e-05	0	0	0	4.23171	4.23171	4.23171
-1.3136e-05	0	0	0	4.23171	4.23171	4.23171
-1.3132e-05	0	0	0	4.23171	4.23171	4.23171
-1.3128e-05	0	0	0	4.23171	4.23171	4.23171
-1.3124e-05	0	0	0	4.23171	4.23171	4.23171
-1.312e-05	0	0	0	4.23171	4.23171	4.23171
-1.3116e-05	0	0	0	4.23171	4.23171	4.23171
-1.3112e-05	0	0	0	4.23171	4.23171	4.23171
-1.3108e-05	0	0	0	4.23171	4.23171	4.23171
-1.3104e-05	0	0	0	4.23171	4.23171	4.23171
-1.31e-05	0	0	0	4.23171	4.23171	4.23171
-1.3096e-05	0	0	0	4.23171	4.23171	4.23171
-1.3092e-05	0	0	0	4.23171	4.23171	4.23171
-1.3088e-05	0	0	0	4.23171	4.23171	4.23171
-1.3084e-05	0	0	0	4.23171	4.23171	4.23171
-1.308e-05	0	0	0	4.23171	4.23171	4.23171
-1.3076e-05	0	0	0	4.23171	4.23171	4.23171
-1.3072e-05	0	0	0	4.23171	4.23171	4.23171
-1.3068e-05	0	0	0	4.23171	4.23171	4.23171
-1.3064e-05	0	0	0	4.23171	4.23171	4.23171
-1.306e-05	0	0	0	4.23171	4.23171	4.23171
-1.3056e-05	0	0	0	4.23171	4.23171	4.23171
-1.3052e-05	0	0	0	4.23171	4.23171	4.23171
-1.3048e-05	0	0	0	4.23171	4.23171	4.23171
-1.3044e-05	0	0	0	4.23171	4.23171	4.23171
-1.304e-05	0	0	0	4.23171	4.23171	4.23171
-1.3036e-05	0	0	0	4.23171	4.23171	4.23171
-1.3032e-05	0	0	0	4.23171	4.23171	4.23171
-1.3028e-05	0	0	0	4.23171	4.23171	4.23171
-1.3024e-05	0	0	0	4.23171	4.23171	4.23171
-1.302e-05	0	0	0	4.23171	4.23171	4.23171
-1.3016e-05	0	0	0	4.23171	4.23171	4.23171
-1.3012e-05	0	0	0	4.23171	4.23171	4.23171
-1.3008e-05	0	0	0	4.23171	4.23171	4.23171
-1.3004e-05	0	0	0	4.23171	4.23171	4.23171
-1.3e-05	0	0	0	4.23171	4.23171	4.23171
-1.2996e-05	0	0	0	4.23171	4.23171	4.23171
-1.2992e-05	0	0	0	4.23171	4.23171	4.23171
-1.2988e-05	0	0	0	4.23171	4.23171	4.23171
-1.2984e-05	0	0	0	4.23171	4.23171	4.23171
-1.298e-05	0	0	0	4.23171	4.23171	4.23171
-1.2976e-05	0	0	0	4.23171	4.23171	4.23171
-1.2972e-05	0	0	0	4.23171	4.23171	4.23171
-1.2968e-05	0	0	0	4.23171	4.23171	4.23171
-1.2964e-05	0	0	0	4.23171	4.23171	4.23171
-1.296e-05	0	0	0	4.23171	4.23171	4.23171
-1.2956e-05	0	0	0	4.23171	4.23171	4.23171
-1.2952e-05	0	0	0	4.23171	4.23171	4.23171
-1.2948e-05	0	0	0	4.23171	4.23171	4.23171
-1.2944e-05	0	0	0	4.23171	4.23171	4.23171
-1.294e-05	0	0	0	4.23171	4.23171	4.23171
-1.2936e-05	0	0	0	4.23171	4.23171	4.23171
-1.2932e-05	0	0	0	4.23171	4.23171	4.23171
-1.2928e-05	0	0	0	4.23171	4.23171	4.23171
-1.2924e-05	0	0	0	4.23171	4.23171	4.23171
-1.292e-05	0	0	0	4.23171	4.23171	4.23171
-1.2916e-05	0	0	0	4.23171	4.23171	4.23171
-1.2912e-05	0	0	0	4.23171	4.23171	4.23171
-1.2908e-05	0	0	0	4.23171	4.23171	4.23171
-1.2904e-05	0	0	0	4.23171	4.23171	4.23171
-1.29e-05	0	0	0	4.23171	4.23171	4.23171
-1.2896e-05	0	0	0	4.23171	4.23171	4.23171
-1.2892e-05	0	0	0	4.23171	4.23171	4.23171
-1.2888e-05	0	0	0	4.23171	4.23171	4.23171
-1.2884e-05	0	0	0	4.23171	4.23171	4.23171
-1.288e-05	0	0	0	4.23171	4.23171	4.23171
-1.2876e-05	0	0	0	4.23171	4.23171	4.23171
-1.2872e-05	0	0	0	4.23171	4.23171	4.23171
-1.2868e-05	0	0	0	4.23171	4.23171	4.23171
-1.2864e-05	0	0	0	4.23171	4.23171	4.23171
-1.286e-05	0	0	0	4.23171	4.23171	4.23171
-1.2856e-05	0	0	0	4.23171	4.23171	4.23171
-1.2852e-05	0	0	0	4.23171	4.23171	4.23171
-1.2848e-05	0	0	0	4.23171	4.23171	4.23171
-1.2844e-05	0	0	0	4.23171	4.23171	4.23171
-1.284e-05	0	0	0	4.23171	4.23171	4.23171
-1.2836e-05	0	0	0	4.23171	4.23171	4.23171
-1.2832e-05	0	0	0	4.23171	4.23171	4.23171
-1.2828e-05	0	0	0	4.23171	4.23171	4.23171
-1.2824e-05	0	0	0	4.23171	4.23171	4.23171
-1.282e-05	0	0	0	4.23171	4.23171	4.23171
-1.2816e-05	0	0	0	4.23171	4.23171	4.23171
-1.2812e-05	0	0	0	4.23171	4.23171	4.23171
-1.2808e-05	0	0	0	4.23171	4.23171	4.23171
-1.2804e-05	0	0	0	4.23171	4.23171	4.23171
-1.28e-05	0	0	0	4.23171	4.23171	4.23171
-1.2796e-05	0	0	0	4.23171	4.23171	4.23171
-1.2792e-05	0	0	0	4.23171	4.23171	4.23171
-1.2788e-05	0	0	0	4.23171	4.23171	4.23171
-1.2784e-05	0	0	0	4.23171	4.23171	4.23171
-1.278e-05	0	0	0	4.23171	4.23171	4.23171
-1.2776e-05	0	0	0	4.23171	4.23171	4.23171
-1.2772e-05	0	0	0	4.23171	4.23171	4.23171
-1.2768e-05	0	0	0	4.23171	4.23171	4.23171
-1.2764e-05	0	0	0	4.23171	4.23171	4.23171
-1.276e-05	0	0	0	4.23171	4.23171	4.23171
-1.2756e-05	0	0	0	4.23171	4.23171	4.23171
-1.2752e-05	0	0	0	4.23171	4.23171	4.23171
-1.2748e-05	0	0	0	4.23171	4.23171	4.23171
-1.2744e-05	0	0	0	4.23171	4.23171	4.23171
-1.274e-05	0	0	0	4.23171	4.23171	4.23171
-1.2736e-05	0	0	0	4.23171	4.23171	4.23171
-1.2732e-05	0	0	0	4.23171	4.23171	4.23171
-1.2728e-05	0	0	0	4.23171	4.23171	4.23171
-1.2724e-05	0	0	0	4.23171	4.23171	4.23171
-1.272e-05	0	0	0	4.23171	4.23171	4.23171
-1.2716e-05	0	0	0	4.23171	4.23171	4.23171
-1.2712e-05	0	0	0	4.23171	4.23171	4.23171
-1.2708e-05	0	0	0	4.23171	4.23171	4.23171
-1.2704e-05	0	0	0	4.23171	4.23171	4.23171
-1.27e-05	0	0	0	4.23171	4.23171	4.23171
-1.2696e-05	0	0	0	4.23171	4.23171	4.23171
-1.2692e-05	0	0	0	4.23171	4.23171	4.23171
-1.2688e-05	0	0	0	4.23171	4.23171	4.23171
-1.2684e-05	0	0	0	4.23171	4.23171	4.23171
-1.268e-05	0	0	0	4.23171	4.23171	4.23171
-1.2676e-05	0	0	0	4.23171	4.23171	4.23171
-1.2672e-05	0	0	0	4.23171	4.23171	4.23171
-1.2668e-05	0	0	0	4.23171	4.23171	4.23171
-1.2664e-05	0	0	0	4.23171	4.23171	4.23171
-1.266e-05	0	0	0	4.23171	4.23171	4.23171
-1.2656e-05	0	0	0	4.23171	4.23171	4.23171
-1.2652e-05	0	0	0	4.23171	4.23171	4.23171
-1.2648e-05	0	0	0	4.23171	4.23171	4.23171
-1.2644e-05	0	0	0	4.23171	4.23171	4.23171
-1.264e-05	0	0	0	4.23171	4.23171	4.23171
-1.2636e-05	0	0	0	4.23171	4.23171	4.23171
-1.2632e-05	0	0	0	4.23171	4.23171	4.23171
-1.2628e-05	0	0	0	4.23171	4.23171	4.23171
-1.2624e-05	0	0	0	4.23171	4.23171	4.23171
-1.262e-05	0	0	0	4.23171	4.23171	4.23171
-1.2616e-05	0	0	0	4.23171	4.23171	4.23171
-1.2612e-05	0	0	0	4.23171	4.23171	4.23171
-1.2608e-05	0	0	0	4.23171	4.23171	4.23171
-1.2604e-05	0	0	0	4.23171	4.23171	4.23171
-1.26e-05	0	0	0	4.23171	4.23171	4.23171
-1.2596e-05	0	0	0	4.23171	4.23171	4.23171
-1.2592e-05	0	0	0	4.23171	4.23171	4.23171
-1.2588e-05	0	0	0	4.23171	4.23171	4.23171
-1.2584e-05	0	0	0	4.23171	4.23171	4.23171
-1.258e-05	0	0	0	4.23171	4.23171	4.23171
-1.2576e-05	0	0	0	4.23171	4.23171	4.23171
-1.2572e-05	0	0	0	4.23171	4.23171	4.23171
-1.2568e-05	0	0	0	4.23171	4.23171	4.23171
-1.2564e-05	0	0	0	4.23171	4.23171	4.23171
-1.256e-05	0	0	0	4.23171	4.23171	4.23171
-1.2556e-05	0	0	0	4.23171	4.23171	4.23171
-1.2552e-05	0	0	0	4.23171	4.23171	4.23171
-1.2548e-05	0	0	0	4.23171	4.23171	4.23171
-1.2544e-05	0	0	0	4.23171	4.23171	4.23171
-1.254e-05	0	0	0	4.23171	4.23171	4.23171
-1.2536e-05	0	0	0	4.23171	4.23171	4.23171
-1.2532e-05	0	0	0	4.23171	4.23171	4.23171
-1.2528e-05	0	0	0	4.23171	4.23171	4.23171
-1.2524e-05	0	0	0	4.23171	4.23171	4.23171
-1.252e-05	0	0	0	4.23171	4.23171	4.23171
-1.2516e-05	0	0	0	4.23171	4.23171	4.23171
-1.2512e-05	0	0	0	4.23171	4.23171	4.23171
-1.2508e-05	0	0	0	4.23171	4.23171	4.23171
-1.2504e-05	0	0	0	4.23171	4.23171	4.23171
-1.25e-05	0	0	0	4.23171	4.23171	4.23171
-1.2496e-05	0	0	0	4.23171	4.23171	4.23171
-1.2492e-05	0	0	0	4.23171	4.23171	4.23171
-1.2488e-05	0	0	0	4.23171	4.23171	4.23171
-1.2484e-05	0	0	0	4.23171	4.23171	4.23171
-1.248e-05	0	0	0	4.23171	4.23171	4.23171
-1.2476e-05	0	0	0	4.23171	4.23171	4.23171
-1.2472e-05	0	0	0	4.23171	4.23171	4.23171
-1.2468e-05	0	0	0	4.23171	4.23171	4.23171
-1.2464e-05	0	0	0	4.23171	4.23171	4.23171
-1.246e-05	0	0	0	4.23171	4.23171	4.23171
-1.2456e-05	0	0	0	4.23171	4.23171	4.23171
-1.2452e-05	0	0	0	4.23171	4.23171	4.23171
-1.2448e-05	0	0	0	4.23171	4.23171	4.23171
-1.2444e-05	0	0	0	4.23171	4.23171	4.23171
-1.244e-05	0	0	0	4.23171	4.23171	4.23171
-1.2436e-05	0	0	0	4.23171	4.23171	4.23171
-1.2432e-05	0	0	0	4.23171	4.23171	4.23171
-1.2428e-05	0	0	0	4.23171	4.23171	4.23171
-1.2424e-05	0	0	0	4.23171	4.23171	4.23171
-1.242e-05	0	0	0	4.23171	4.23171	4.23171
-1.2416e-05	0	0	0	4.23171	4.23171	4.23171
-1.2412e-05	0	0	0	4.23171	4.23171	4.23171
-1.2408e-05	0	0	0	4.23171	4.23171	4.23171
-1.2404e-05	0	0	0	4.23171	4.23171	4.23171
-1.24e-05	0	0	0	4.23171	4.23171	4.23171
-1.2396e-05	0	0	0	4.23171	4.23171	4.23171
-1.2392e-05	0	0	0	4.23171	4.23171	4.23171
-1.2388e-05	0	0	0	4.23171	4.23171	4.23171
-1.2384e-05	0	0	0	4.23171	4.23171	4.23171
-1.238e-05	0	0	0	4.23171	4.23171	4.23171
-1.2376e-05	0	0	0	4.23171	4.23171	4.23171
-1.2372e-05	0	0	0	4.23171	4.23171	4.23171
-1.2368e-05	0	0	0	4.23171	4.23171	4.23171
-1.2364e-05	0	0	0	4.23171	4.23171	4.23171
-1.236e-05	0	0	0	4.23171	4.23171	4.23171
-1.2356e-05	0	0	0	4.23171	4.23171	4.23171
-1.2352e-05	0	0	0	4.23171	4.23171	4.23171
-1.2348e-05	0	0	0	4.23171	4.23171	4.23171
-1.2344e-05	0	0	0	4.23171	4.23171	4.23171
-1.234e-05	0	0	0	4.23171	4.23171	4.23171
-1.2336e-05	0	0	0	4.23171	4.23171	4.23171
-1.2332e-05	0	0	0	4.23171	4.23171	4.23171
-1.2328e-05	0	0	0	4.23171	4.23171	4.23171
-1.2324e-05	0	0	0	4.23171	4.23171	4.23171
-1.232e-05	0	0	0	4.23171	4.23171	4.23171
-1.2316e-05	0	0	0	4.23171	4.23171	4.23171
-1.2312e-05	0	0	0	4.23171	4.23171	4.23171
-1.2308e-05	0	0	0	4.23171	4.23171	4.23171
-1.2304e-05	0	0	0	4.23171	4.23171	4.23171
-1.23e-05	0	0	0	4.23171	4.23171	4.23171
-1.2296e-05	0	0	0	4.23171	4.23171	4.23171
-1.2292e-05	0	0	0	4.23171	4.23171	4.23171
-1.2288e-05	0	0	0	4.23171	4.23171	4.23171
-1.2284e-05	0	0	0	4.23171	4.23171	4.23171
-1.228e-05	0	0	0	4.23171	4.23171	4.23171
-1.2276e-05	0	0	0	4.23171	4.23171	4.23171
-1.2272e-05	0	0	0	4.23171	4.23171	4.23171
-1.2268e-05	0	0	0	4.23171	4.23171	4.23171
-1.2264e-05	0	0	0	4.23171	4.23171	4.23171
-1.226e-05	0	0	0	4.23171	4.23171	4.23171
-1.2256e-05	0	0	0	4.23171	4.23171	4.23171
-1.2252e-05	0	0	0	4.23171	4.23171	4.23171
-1.2248e-05	0	0	0	4.23171	4.23171	4.23171
-1.2244e-05	0	0	0	4.23171	4.23171	4.23171
-1.224e-05	0	0	0	4.23171	4.23171	4.23171
-1.2236e-05	0	0	0	4.23171	4.23171	4.23171
-1.2232e-05	0	0	0	4.23171	4.23171	4.23171
-1.2228e-05	0	0	0	4.23171	4.23171	4.23171
-1.2224e-05	0	0	0	4.23171	4.23171	4.23171
-1.222e-05	0	0	0	4.23171	4.23171	4.23171
-1.2216e-05	0	0	0	4.23171	4.23171	4.23171
-1.2212e-05	0	0	0	4.23171	4.23171	4.23171
-1.2208e-05	0	0	0	4.23171	4.23171	4.23171
-1.2204e-05	0	0	0	4.23171	4.23171	4.23171
-1.22e-05	0	0	0	4.23171	4.23171	4.23171
-1.2196e-05	0	0	0	4.23171	4.23171	4.23171
-1.2192e-05	0	0	0	4.23171	4.23171	4.23171
-1.2188e-05	0	0	0	4.23171	4.23171	4.23171
-1.2184e-05	0	0	0	4.23171	4.23171	4.23171
-1.218e-05	0	0	0	4.23171	4.23171	4.23171
-1.2176e-05	0	0	0	4.23171	4.23171	4.23171
-1.2172e-05	0	0	0	4.23171	4.23171	4.23171
-1.2168e-05	0	0	0	4.23171	4.23171	4.23171
-1.2164e-05	0	0	0	4.23171	4.23171	4.23171
-1.216e-05	0	0	0	4.23171	4.23171	4.23171
-1.2156e-05	0	0	0	4.23171	4.23171	4.23171
-1.2152e-05	0	0	0	4.23171	4.23171	4.23171
-1.2148e-05	0	0	0	4.23171	4.23171	4.23171
-1.2144e-05	0	0	0	4.23171	4.23171	4.23171
-1.214e-05	0	0	0	4.23171	4.23171	4.23171
-1.2136e-05	0	0	0	4.23171	4.23171	4.23171
-1.2132e-05	0	0	0	4.23171	4.23171	4.23171
-1.2128e-05	0	0	0	4.23171	4.23171	4.23171
-1.2124e-05	0	0	0	4.23171	4.23171	4.23171
-1.212e-05	0	0	0	4.23171	4.23171	4.23171
-1.2116e-05	0	0	0	4.23171	4.23171	4.23171
-1.2112e-05	0	0	0	4.23171	4.23171	4.23171
-1.2108e-05	0	0	0	4.23171	4.23171	4.23171
-1.2104e-05	0	0	0	4.23171	4.23171	4.23171
-1.21e-05	0	0	0	4.23171	4.23171	4.23171
-1.2096e-05	0	0	0	4.23171	4.23171	4.23171
-1.2092e-05	0	0	0	4.23171	4.23171	4.23171
-1.2088e-05	0	0	0	4.23171	4.23171	4.23171
-1.2084e-05	0	0	0	4.23171	4.23171	4.23171
-1.208e-05	0	0	0	4.23171	4.23171	4.23171
-1.2076e-05	0	0	0	4.23171	4.23171	4.23171
-1.2072e-05	0	0	0	4.23171	4.23171	4.23171
-1.2068e-05	0	0	0	4.23171	4.23171	4.23171
-1.2064e-05	0	0	0	4.23171	4.23171	4.23171
-1.206e-05	0	0	0	4.23171	4.23171	4.23171
-1.2056e-05	0	0	0	4.23171	4.23171	4.23171
-1.2052e-05	0	0	0	4.23171	4.23171	4.23171
-1.2048e-05	0	0	0	4.23171	4.23171	4.23171
-1.2044e-05	0	0	0	4.23171	4.23171	4.23171
-1.204e-05	0	0	0	4.23171	4.23171	4.23171
-1.2036e-05	0	0	0	4.23171	4.23171	4.23171
-1.2032e-05	0	0	0	4.23171	4.23171	4.23171
-1.2028e-05	0	0	0	4.23171	4.23171	4.23171
-1.2024e-05	0	0	0	4.23171	4.23171	4.23171
-1.202e-05	0	0	0	4.23171	4.23171	4.23171
-1.2016e-05	0	0	0	4.23171	4.23171	4.23171
-1.2012e-05	0	0	0	4.23171	4.23171	4.23171
[truncated: 44,473 more rows]
