# Supplementary material for: High-order sensory processing nanocircuit based on coupled VO2 oscillators
Source: Nat Commun. 2024 Feb 24;15:1693. doi: 10.1038/s41467-024-45992-8 (PMC10894221; doi:10.1038/s41467-024-45992-8)
Supplement: Supplementary file 3 — Source Data [file 41467_2024_45992_MOESM3_ESM.zip › NCOMMS-23-18953B/figure3e.xlsx]

## Sheet: Sheet1
# Time (point 35344 1.3538e-06s)	Out1(sync)	Out2(unsync)
0	1.22974	1.22974
1	1.2302	1.2302
2	1.23065	1.23065
3	1.23111	1.23111
4	1.23157	1.23157
5	1.23203	1.23203
6	1.23249	1.23249
7	1.23295	1.23295
8	1.23341	1.23341
9	1.23386	1.23386
10	1.23432	1.23432
11	1.23478	1.23478
12	1.23524	1.23524
13	1.23569	1.23569
14	1.23615	1.23615
15	1.23661	1.23661
16	1.23707	1.23707
17	1.23752	1.23752
18	1.23798	1.23798
19	1.23843	1.23843
20	1.23889	1.23889
21	1.23935	1.23935
22	1.23981	1.23981
23	1.24027	1.24027
24	1.24072	1.24072
25	1.24118	1.24118
26	1.24163	1.24163
27	1.24209	1.24209
28	1.24255	1.24255
29	1.24301	1.24301
30	1.24346	1.24346
31	1.24392	1.24392
32	1.24438	1.24438
33	1.24483	1.24483
34	1.24529	1.24529
35	1.24574	1.24574
36	1.2462	1.2462
37	1.24666	1.24666
38	1.24712	1.24712
39	1.24757	1.24757
40	1.24803	1.24803
41	1.24848	1.24848
42	1.24894	1.24894
43	1.2494	1.2494
44	1.24985	1.24985
45	1.2503	1.2503
46	1.25076	1.25076
47	1.25121	1.25121
48	1.25167	1.25167
49	1.25213	1.25213
50	1.25258	1.25258
51	1.25304	1.25304
52	1.25349	1.25349
53	1.25395	1.25395
54	1.2544	1.2544
55	1.25486	1.25486
56	1.25531	1.25531
57	1.25577	1.25577
58	1.25622	1.25622
59	1.25668	1.25668
60	1.25713	1.25713
61	1.25759	1.25759
62	1.25805	1.25805
63	1.2585	1.2585
64	1.25896	1.25896
65	1.25941	1.25941
66	1.25986	1.25986
67	1.26032	1.26032
68	1.26077	1.26077
69	1.26123	1.26123
70	1.26168	1.26168
71	1.26214	1.26214
72	1.26259	1.26259
73	1.26304	1.26304
74	1.2635	1.2635
75	1.26395	1.26395
76	1.2644	1.2644
77	1.26486	1.26486
78	1.26531	1.26531
79	1.26577	1.26577
80	1.26622	1.26622
81	1.26667	1.26667
82	1.26713	1.26713
83	1.26758	1.26758
84	1.26803	1.26803
85	1.26849	1.26849
86	1.26894	1.26894
87	1.26939	1.26939
88	1.26984	1.26984
89	1.2703	1.2703
90	1.27076	1.27076
91	1.27121	1.27121
92	1.27166	1.27166
93	1.27211	1.27211
94	1.27257	1.27257
95	1.27302	1.27302
96	1.27347	1.27347
97	1.27392	1.27392
98	1.27438	1.27438
99	1.27483	1.27483
100	1.27528	1.27528
101	1.27573	1.27573
102	1.27619	1.27619
103	1.27664	1.27664
104	1.27709	1.27709
105	1.27754	1.27754
106	1.27799	1.27799
107	1.27845	1.27845
108	1.2789	1.2789
109	1.27935	1.27935
110	1.2798	1.2798
111	1.28025	1.28025
112	1.2807	1.2807
113	1.28116	1.28116
114	1.28161	1.28161
115	1.28206	1.28206
116	1.28251	1.28251
117	1.28296	1.28296
118	1.28341	1.28341
119	1.28387	1.28387
120	1.28432	1.28432
121	1.28477	1.28477
122	1.28522	1.28522
123	1.28567	1.28567
124	1.28612	1.28612
125	1.28657	1.28657
126	1.28702	1.28702
127	1.28747	1.28747
128	1.28793	1.28793
129	1.28837	1.28837
130	1.28883	1.28883
131	1.28927	1.28927
132	1.28973	1.28973
133	1.29017	1.29017
134	1.29063	1.29063
135	1.29108	1.29108
136	1.29153	1.29153
137	1.29198	1.29198
138	1.29243	1.29243
139	1.29288	1.29288
140	1.29333	1.29333
141	1.29377	1.29377
142	1.29423	1.29423
143	1.29468	1.29468
144	1.29513	1.29513
145	1.29558	1.29558
146	1.29603	1.29603
147	1.29648	1.29648
148	1.29692	1.29692
149	1.29738	1.29738
150	1.29782	1.29782
151	1.29827	1.29827
152	1.29872	1.29872
153	1.29917	1.29917
154	1.29962	1.29962
155	1.30007	1.30007
156	1.30052	1.30052
157	1.30097	1.30097
158	1.30141	1.30141
159	1.30186	1.30186
160	1.30231	1.30231
161	1.30276	1.30276
162	1.30321	1.30321
163	1.30366	1.30366
164	1.30411	1.30411
165	1.30456	1.30456
166	1.30501	1.30501
167	1.30545	1.30545
168	1.3059	1.3059
169	1.30635	1.30635
170	1.3068	1.3068
171	1.30724	1.30724
172	1.30769	1.30769
173	1.30814	1.30814
174	1.30859	1.30859
175	1.30903	1.30903
176	1.30948	1.30948
177	1.30993	1.30993
178	1.31038	1.31038
179	1.31083	1.31083
180	1.31127	1.31127
181	1.31172	1.31172
182	1.31217	1.31217
183	1.31262	1.31262
184	1.31306	1.31306
185	1.31351	1.31351
186	1.31396	1.31396
187	1.31441	1.31441
188	1.31485	1.31485
189	1.3153	1.3153
190	1.31574	1.31574
191	1.31619	1.31619
192	1.31664	1.31664
193	1.31708	1.31708
194	1.31753	1.31753
195	1.31798	1.31798
196	1.31842	1.31842
197	1.31887	1.31887
198	1.31932	1.31932
199	1.31976	1.31976
200	1.32021	1.32021
201	1.32065	1.32065
202	1.3211	1.3211
203	1.32155	1.32155
204	1.32199	1.32199
205	1.32244	1.32244
206	1.32288	1.32288
207	1.32333	1.32333
208	1.32378	1.32378
209	1.32422	1.32422
210	1.32467	1.32467
211	1.32511	1.32511
212	1.32556	1.32556
213	1.326	1.326
214	1.32645	1.32645
215	1.32689	1.32689
216	1.32734	1.32734
217	1.32778	1.32778
218	1.32823	1.32823
219	1.32867	1.32867
220	1.32912	1.32912
221	1.32956	1.32956
222	1.33001	1.33001
223	1.33045	1.33045
224	1.33089	1.33089
225	1.33134	1.33134
226	1.33178	1.33178
227	1.33223	1.33223
228	1.33268	1.33268
229	1.33312	1.33312
230	1.33356	1.33356
231	1.33401	1.33401
232	1.33445	1.33445
233	1.33489	1.33489
234	1.33534	1.33534
235	1.33578	1.33578
236	1.33623	1.33623
237	1.33667	1.33667
238	1.33711	1.33711
239	1.33755	1.33755
240	1.338	1.338
241	1.33844	1.33844
242	1.33889	1.33889
243	1.33933	1.33933
244	1.33977	1.33977
245	1.34021	1.34021
246	1.34066	1.34066
247	1.3411	1.3411
248	1.34154	1.34154
249	1.34199	1.34199
250	1.34243	1.34243
251	1.34288	1.34288
252	1.34332	1.34332
253	1.34376	1.34376
254	1.3442	1.3442
255	1.34465	1.34465
256	1.34508	1.34508
257	1.34553	1.34553
258	1.34597	1.34597
259	1.34641	1.34641
260	1.34685	1.34685
261	1.3473	1.3473
262	1.34774	1.34774
263	1.34818	1.34818
264	1.34862	1.34862
265	1.34906	1.34906
266	1.3495	1.3495
267	1.34995	1.34995
268	1.35039	1.35039
269	1.35083	1.35083
270	1.35127	1.35127
271	1.35171	1.35171
272	1.35216	1.35216
273	1.3526	1.3526
274	1.35304	1.35304
275	1.35348	1.35348
276	1.35392	1.35392
277	1.35436	1.35436
278	1.3548	1.3548
279	1.35525	1.35525
280	1.35568	1.35568
281	1.35613	1.35613
282	1.35657	1.35657
283	1.35701	1.35701
284	1.35745	1.35745
285	1.35789	1.35789
286	1.35833	1.35833
287	1.35877	1.35877
288	1.35921	1.35921
289	1.35965	1.35965
290	1.36009	1.36009
291	1.36053	1.36053
292	1.36097	1.36097
293	1.36141	1.36141
294	1.36185	1.36185
295	1.36229	1.36229
296	1.36272	1.36272
297	1.36317	1.36317
298	1.3636	1.3636
299	1.36405	1.36405
300	1.36449	1.36449
301	1.36492	1.36492
302	1.36537	1.36537
303	1.3658	1.3658
304	1.36624	1.36624
305	1.36668	1.36668
306	1.36712	1.36712
307	1.36756	1.36756
308	1.368	1.368
309	1.36844	1.36844
310	1.36888	1.36888
311	1.36932	1.36932
312	1.36975	1.36975
313	1.37019	1.37019
314	1.37063	1.37063
315	1.37107	1.37107
316	1.37151	1.37151
317	1.37195	1.37195
318	1.37238	1.37238
319	1.37282	1.37282
320	1.37326	1.37326
321	1.3737	1.3737
322	1.37414	1.37414
323	1.37457	1.37457
324	1.37501	1.37501
325	1.37545	1.37545
326	1.37589	1.37589
327	1.37632	1.37632
328	1.37676	1.37676
329	1.3772	1.3772
330	1.37764	1.37764
331	1.37807	1.37807
332	1.37851	1.37851
333	1.37895	1.37895
334	1.37939	1.37939
335	1.37982	1.37982
336	1.38026	1.38026
337	1.3807	1.3807
338	1.38113	1.38113
339	1.38157	1.38157
340	1.38201	1.38201
341	1.38244	1.38244
342	1.38288	1.38288
343	1.38332	1.38332
344	1.38375	1.38375
345	1.38419	1.38419
346	1.38462	1.38462
347	1.38506	1.38506
348	1.38549	1.38549
349	1.38593	1.38593
350	1.38637	1.38637
351	1.3868	1.3868
352	1.38724	1.38724
353	1.38768	1.38768
354	1.38811	1.38811
355	1.38855	1.38855
356	1.38898	1.38898
357	1.38942	1.38942
358	1.38985	1.38985
359	1.39029	1.39029
360	1.39072	1.39072
361	1.39116	1.39116
362	1.39159	1.39159
363	1.39203	1.39203
364	1.39246	1.39246
365	1.3929	1.3929
366	1.39333	1.39333
367	1.39377	1.39377
368	1.3942	1.3942
369	1.39464	1.39464
370	1.39507	1.39507
371	1.39551	1.39551
372	1.39594	1.39594
373	1.39638	1.39638
374	1.39681	1.39681
375	1.39724	1.39724
376	1.39768	1.39768
377	1.39811	1.39811
378	1.39855	1.39855
379	1.39898	1.39898
380	1.39942	1.39942
381	1.39985	1.39985
382	1.40028	1.40028
383	1.40071	1.40071
384	1.40115	1.40115
385	1.40159	1.40159
386	1.40202	1.40202
387	1.40245	1.40245
388	1.40288	1.40288
389	1.40332	1.40332
390	1.40375	1.40375
391	1.40418	1.40418
392	1.40461	1.40461
393	1.40505	1.40505
394	1.40548	1.40548
395	1.40591	1.40591
396	1.40634	1.40634
397	1.40678	1.40678
398	1.40721	1.40721
399	1.40764	1.40764
400	1.40808	1.40808
401	1.40851	1.40851
402	1.40894	1.40894
403	1.40937	1.40937
404	1.40981	1.40981
405	1.41024	1.41024
406	1.41067	1.41067
407	1.4111	1.4111
408	1.41153	1.41153
409	1.41197	1.41197
410	1.4124	1.4124
411	1.41283	1.41283
412	1.41326	1.41326
413	1.41369	1.41369
414	1.41413	1.41413
415	1.41455	1.41455
416	1.41499	1.41499
417	1.41542	1.41542
418	1.41585	1.41585
419	1.41628	1.41628
420	1.41671	1.41671
421	1.41714	1.41714
422	1.41757	1.41757
423	1.418	1.418
424	1.41843	1.41843
425	1.41887	1.41887
426	1.41929	1.41929
427	1.41973	1.41973
428	1.42015	1.42015
429	1.42059	1.42059
430	1.42101	1.42101
431	1.42145	1.42145
432	1.42188	1.42188
433	1.42231	1.42231
434	1.42274	1.42274
435	1.42317	1.42317
436	1.4236	1.4236
437	1.42403	1.42403
438	1.42446	1.42446
439	1.42488	1.42488
440	1.42532	1.42532
441	1.42575	1.42575
442	1.42617	1.42617
443	1.4266	1.4266
444	1.42703	1.42703
445	1.42746	1.42746
446	1.42789	1.42789
447	1.42832	1.42832
448	1.42875	1.42875
449	1.42918	1.42918
450	1.42961	1.42961
451	1.43004	1.43004
452	1.43047	1.43047
453	1.43089	1.43089
454	1.43132	1.43132
455	1.43175	1.43175
456	1.43218	1.43218
457	1.4326	1.4326
458	1.43303	1.43303
459	1.43346	1.43346
460	1.43389	1.43389
461	1.43432	1.43432
462	1.43475	1.43475
463	1.43518	1.43518
464	1.43561	1.43561
465	1.43603	1.43603
466	1.43646	1.43646
467	1.43689	1.43689
468	1.43732	1.43732
469	1.43774	1.43774
470	1.43817	1.43817
471	1.4386	1.4386
472	1.43902	1.43902
473	1.43945	1.43945
474	1.43988	1.43988
475	1.44031	1.44031
476	1.44073	1.44073
477	1.44116	1.44116
478	1.44158	1.44158
479	1.44201	1.44201
480	1.44244	1.44244
481	1.44286	1.44286
482	1.44329	1.44329
483	1.44372	1.44372
484	1.44415	1.44415
485	1.44457	1.44457
486	1.445	1.445
487	1.44542	1.44542
488	1.44585	1.44585
489	1.44628	1.44628
490	1.4467	1.4467
491	1.44713	1.44713
492	1.44755	1.44755
493	1.44798	1.44798
494	1.4484	1.4484
495	1.44883	1.44883
496	1.44926	1.44926
497	1.44968	1.44968
498	1.45011	1.45011
499	1.45053	1.45053
500	1.45096	1.45096
501	1.45138	1.45138
502	1.45181	1.45181
503	1.45223	1.45223
504	1.45265	1.45265
505	1.45308	1.45308
506	1.45351	1.45351
507	1.45393	1.45393
508	1.45436	1.45436
509	1.45478	1.45478
510	1.45521	1.45521
511	1.45563	1.45563
512	1.45605	1.45605
513	1.45647	1.45647
514	1.4569	1.4569
515	1.45733	1.45733
516	1.45775	1.45775
517	1.45817	1.45817
518	1.4586	1.4586
519	1.45902	1.45902
520	1.45945	1.45945
521	1.45987	1.45987
522	1.46029	1.46029
523	1.46071	1.46071
524	1.46114	1.46114
525	1.46156	1.46156
526	1.46198	1.46198
527	1.46241	1.46241
528	1.46283	1.46283
529	1.46326	1.46326
530	1.46368	1.46368
531	1.4641	1.4641
532	1.46453	1.46453
533	1.46494	1.46494
534	1.46537	1.46537
535	1.46579	1.46579
536	1.46621	1.46621
537	1.46663	1.46663
538	1.46706	1.46706
539	1.46748	1.46748
540	1.4679	1.4679
541	1.46833	1.46833
542	1.46874	1.46874
543	1.46917	1.46917
544	1.46959	1.46959
545	1.47001	1.47001
546	1.47044	1.47044
547	1.47086	1.47086
548	1.47128	1.47128
549	1.4717	1.4717
550	1.47212	1.47212
551	1.47254	1.47254
552	1.47296	1.47296
553	1.47339	1.47339
554	1.47381	1.47381
555	1.47423	1.47423
556	1.47465	1.47465
557	1.47507	1.47507
558	1.47549	1.47549
559	1.47591	1.47591
560	1.47633	1.47633
561	1.47675	1.47675
562	1.47717	1.47717
563	1.47759	1.47759
564	1.47802	1.47802
565	1.47843	1.47843
566	1.47886	1.47886
567	1.47927	1.47927
568	1.4797	1.4797
569	1.48012	1.48012
570	1.48053	1.48053
571	1.48096	1.48096
572	1.48137	1.48137
573	1.48179	1.48179
574	1.48222	1.48222
575	1.48263	1.48263
576	1.48305	1.48305
577	1.48347	1.48347
578	1.48389	1.48389
579	1.48431	1.48431
580	1.48473	1.48473
581	1.48515	1.48515
582	1.48557	1.48557
583	1.48599	1.48599
584	1.4864	1.4864
585	1.48682	1.48682
586	1.48725	1.48725
587	1.48766	1.48766
588	1.48808	1.48808
589	1.4885	1.4885
590	1.48892	1.48892
591	1.48934	1.48934
592	1.48975	1.48975
593	1.49017	1.49017
594	1.49059	1.49059
595	1.49101	1.49101
596	1.49143	1.49143
597	1.49185	1.49185
598	1.49226	1.49226
599	1.49268	1.49268
600	1.4931	1.4931
601	1.49352	1.49352
602	1.49394	1.49394
603	1.49435	1.49435
604	1.49477	1.49477
605	1.49519	1.49519
606	1.4956	1.4956
607	1.49602	1.49602
608	1.49644	1.49644
609	1.49686	1.49686
610	1.49727	1.49727
611	1.49769	1.49769
612	1.49811	1.49811
613	1.49852	1.49852
614	1.49894	1.49894
615	1.49935	1.49935
616	1.49977	1.49977
617	1.50019	1.50019
618	1.5006	1.5006
619	1.50102	1.50102
620	1.50144	1.50144
621	1.50185	1.50185
622	1.50227	1.50227
623	1.50269	1.50269
624	1.5031	1.5031
625	1.50352	1.50352
626	1.50393	1.50393
627	1.50435	1.50435
628	1.50476	1.50476
629	1.50518	1.50518
630	1.5056	1.5056
631	1.50601	1.50601
632	1.50643	1.50643
633	1.50684	1.50684
634	1.50726	1.50726
635	1.50767	1.50767
636	1.50808	1.50808
637	1.5085	1.5085
638	1.50892	1.50892
639	1.50933	1.50933
640	1.50975	1.50975
641	1.51016	1.51016
642	1.51057	1.51057
643	1.51099	1.51099
644	1.51141	1.51141
645	1.51182	1.51182
646	1.51223	1.51223
647	1.51265	1.51265
648	1.51306	1.51306
649	1.51348	1.51348
650	1.51389	1.51389
651	1.5143	1.5143
652	1.51472	1.51472
653	1.51513	1.51513
654	1.51554	1.51554
655	1.51595	1.51595
656	1.51637	1.51637
657	1.51678	1.51678
658	1.5172	1.5172
659	1.51761	1.51761
660	1.51802	1.51802
661	1.51843	1.51843
662	1.51885	1.51885
663	1.51926	1.51926
664	1.51967	1.51967
665	1.52009	1.52009
666	1.5205	1.5205
667	1.52091	1.52091
668	1.52133	1.52133
669	1.52174	1.52174
670	1.52215	1.52215
671	1.52256	1.52256
672	1.52297	1.52297
673	1.52339	1.52339
674	1.5238	1.5238
675	1.52421	1.52421
676	1.52462	1.52462
677	1.52503	1.52503
678	1.52545	1.52545
679	1.52586	1.52586
680	1.52627	1.52627
681	1.52668	1.52668
682	1.52709	1.52709
683	1.5275	1.5275
684	1.52792	1.52792
685	1.52833	1.52833
686	1.52874	1.52874
687	1.52915	1.52915
688	1.52956	1.52956
689	1.52997	1.52997
690	1.53038	1.53038
691	1.53079	1.53079
692	1.5312	1.5312
693	1.53162	1.53162
694	1.53202	1.53202
695	1.53243	1.53243
696	1.53285	1.53285
697	1.53326	1.53326
698	1.53367	1.53367
699	1.53408	1.53408
700	1.53449	1.53449
701	1.5349	1.5349
702	1.53531	1.53531
703	1.53571	1.53571
704	1.53613	1.53613
705	1.53654	1.53654
706	1.53694	1.53694
707	1.53735	1.53735
708	1.53777	1.53777
709	1.53817	1.53817
710	1.53858	1.53858
711	1.53899	1.53899
712	1.5394	1.5394
713	1.53981	1.53981
714	1.54022	1.54022
715	1.54063	1.54063
716	1.54104	1.54104
717	1.54144	1.54144
718	1.54185	1.54185
719	1.54226	1.54226
720	1.54267	1.54267
721	1.54308	1.54308
722	1.54349	1.54349
723	1.5439	1.5439
724	1.5443	1.5443
725	1.54471	1.54471
726	1.54512	1.54512
727	1.54553	1.54553
728	1.54594	1.54594
729	1.54635	1.54635
730	1.54675	1.54675
731	1.54716	1.54716
732	1.54757	1.54757
733	1.54797	1.54797
734	1.54838	1.54838
735	1.54879	1.54879
736	1.5492	1.5492
737	1.54961	1.54961
738	1.55001	1.55001
739	1.55042	1.55042
740	1.55083	1.55083
741	1.55123	1.55123
742	1.55164	1.55164
743	1.55205	1.55205
744	1.55245	1.55245
745	1.55286	1.55286
746	1.55327	1.55327
747	1.55367	1.55367
748	1.55408	1.55408
749	1.55449	1.55449
750	1.55489	1.55489
751	1.5553	1.5553
752	1.5557	1.5557
753	1.55611	1.55611
754	1.55652	1.55652
755	1.55692	1.55692
756	1.55733	1.55733
757	1.55773	1.55773
758	1.55814	1.55814
759	1.55855	1.55855
760	1.55895	1.55895
761	1.55935	1.55935
762	1.55976	1.55976
763	1.56017	1.56017
764	1.56057	1.56057
765	1.56098	1.56098
766	1.56138	1.56138
767	1.56178	1.56178
768	1.56219	1.56219
769	1.56259	1.56259
770	1.563	1.563
771	1.5634	1.5634
772	1.56381	1.56381
773	1.56421	1.56421
774	1.56462	1.56462
775	1.56502	1.56502
776	1.56543	1.56543
777	1.56583	1.56583
778	1.56623	1.56623
779	1.56664	1.56664
780	1.56704	1.56704
781	1.56745	1.56745
782	1.56785	1.56785
783	1.56825	1.56825
784	1.56866	1.56866
785	1.56906	1.56906
786	1.56946	1.56946
787	1.56987	1.56987
788	1.57027	1.57027
789	1.57068	1.57068
790	1.57107	1.57107
791	1.57148	1.57148
792	1.57188	1.57188
793	1.57228	1.57228
794	1.57269	1.57269
795	1.57309	1.57309
796	1.57349	1.57349
797	1.5739	1.5739
798	1.5743	1.5743
799	1.5747	1.5747
800	1.5751	1.5751
801	1.57551	1.57551
802	1.57591	1.57591
803	1.57631	1.57631
804	1.57671	1.57671
805	1.57711	1.57711
806	1.57752	1.57752
807	1.57792	1.57792
808	1.57832	1.57832
809	1.57872	1.57872
810	1.57912	1.57912
811	1.57952	1.57952
812	1.57993	1.57993
813	1.58032	1.58032
814	1.58073	1.58073
815	1.58113	1.58113
816	1.58153	1.58153
817	1.58193	1.58193
818	1.58233	1.58233
819	1.58273	1.58273
820	1.58313	1.58313
821	1.58353	1.58353
822	1.58393	1.58393
823	1.58434	1.58434
824	1.58473	1.58473
825	1.58514	1.58514
826	1.58554	1.58554
827	1.58594	1.58594
828	1.58633	1.58633
829	1.58674	1.58674
830	1.58713	1.58713
831	1.58753	1.58753
832	1.58793	1.58793
833	1.58834	1.58834
834	1.58874	1.58874
835	1.58913	1.58913
836	1.58953	1.58953
837	1.58993	1.58993
838	1.59033	1.59033
839	1.59073	1.59073
840	1.59113	1.59113
841	1.59153	1.59153
842	1.59193	1.59193
843	1.59233	1.59233
844	1.59273	1.59273
845	1.59312	1.59312
846	1.59352	1.59352
847	1.59392	1.59392
848	1.59432	1.59432
849	1.59472	1.59472
850	1.59512	1.59512
851	1.59552	1.59552
852	1.59591	1.59591
853	1.59631	1.59631
854	1.59671	1.59671
855	1.59711	1.59711
856	1.5975	1.5975
857	1.5979	1.5979
858	1.5983	1.5983
859	1.5987	1.5987
860	1.5991	1.5991
861	1.59949	1.59949
862	1.59989	1.59989
863	1.60029	1.60029
864	1.60068	1.60068
865	1.60108	1.60108
866	1.60148	1.60148
867	1.60188	1.60188
868	1.60227	1.60227
869	1.60267	1.60267
870	1.60307	1.60307
871	1.60346	1.60346
872	1.60386	1.60386
873	1.60426	1.60426
874	1.60466	1.60466
875	1.60505	1.60505
876	1.60545	1.60545
877	1.60584	1.60584
878	1.60624	1.60624
879	1.60664	1.60664
880	1.60703	1.60703
881	1.60743	1.60743
882	1.60783	1.60783
883	1.60822	1.60822
884	1.60861	1.60861
885	1.60901	1.60901
886	1.60941	1.60941
887	1.6098	1.6098
888	1.6102	1.6102
889	1.61059	1.61059
890	1.61099	1.61099
891	1.61139	1.61139
892	1.61178	1.61178
893	1.61217	1.61217
894	1.61257	1.61257
895	1.61296	1.61296
896	1.61336	1.61336
897	1.61375	1.61375
898	1.61415	1.61415
899	1.61454	1.61454
900	1.61493	1.61493
901	1.61533	1.61533
902	1.61572	1.61572
903	1.61612	1.61612
904	1.61651	1.61651
905	1.61691	1.61691
906	1.6173	1.6173
907	1.6177	1.6177
908	1.61809	1.61809
909	1.61848	1.61848
910	1.61888	1.61888
911	1.61927	1.61927
912	1.61966	1.61966
913	1.62005	1.62005
914	1.62045	1.62045
915	1.62084	1.62084
916	1.62124	1.62124
917	1.62163	1.62163
918	1.62202	1.62202
919	1.62241	1.62241
920	1.62281	1.62281
921	1.6232	1.6232
922	1.62359	1.62359
923	1.62398	1.62398
924	1.62438	1.62438
925	1.62477	1.62477
926	1.62516	1.62516
927	1.62555	1.62555
928	1.62595	1.62595
929	1.62634	1.62634
930	1.62673	1.62673
931	1.62712	1.62712
932	1.62751	1.62751
933	1.62791	1.62791
934	1.6283	1.6283
935	1.62869	1.62869
936	1.62908	1.62908
937	1.62947	1.62947
938	1.62987	1.62987
939	1.63026	1.63026
940	1.63065	1.63065
941	1.63104	1.63104
942	1.63143	1.63143
943	1.63182	1.63182
944	1.63221	1.63221
945	1.6326	1.6326
946	1.63299	1.63299
947	1.63338	1.63338
948	1.63377	1.63377
949	1.63417	1.63417
950	1.63455	1.63455
951	1.63495	1.63495
952	1.63534	1.63534
953	1.63573	1.63573
954	1.63611	1.63611
955	1.63651	1.63651
956	1.6369	1.6369
957	1.63729	1.63729
958	1.63767	1.63767
959	1.63806	1.63806
960	1.63845	1.63845
961	1.63884	1.63884
962	1.63924	1.63924
963	1.63963	1.63963
964	1.64001	1.64001
965	1.6404	1.6404
966	1.64079	1.64079
967	1.64118	1.64118
968	1.64157	1.64157
969	1.64196	1.64196
970	1.64235	1.64235
971	1.64274	1.64274
972	1.64313	1.64313
973	1.64352	1.64352
974	1.6439	1.6439
975	1.64429	1.64429
976	1.64468	1.64468
977	1.64507	1.64507
978	1.64546	1.64546
979	1.64585	1.64585
980	1.64623	1.64623
981	1.64662	1.64662
982	1.64701	1.64701
983	1.6474	1.6474
984	1.64779	1.64779
985	1.64817	1.64817
986	1.64856	1.64856
987	1.64895	1.64895
988	1.64933	1.64933
989	1.64972	1.64972
990	1.65011	1.65011
991	1.65049	1.65049
992	1.65088	1.65088
993	1.65127	1.65127
994	1.65166	1.65166
995	1.65204	1.65204
996	1.65243	1.65243
997	1.65282	1.65282
998	1.6532	1.6532
999	1.65359	1.65359
1000	1.65397	1.65397
1001	1.65437	1.65437
1002	1.65475	1.65475
1003	1.65513	1.65513
1004	1.65552	1.65552
1005	1.65591	1.65591
1006	1.6563	1.6563
1007	1.65668	1.65668
1008	1.65706	1.65706
1009	1.65745	1.65745
1010	1.65784	1.65784
1011	1.65822	1.65822
1012	1.65861	1.65861
1013	1.65899	1.65899
1014	1.65938	1.65938
1015	1.65976	1.65976
1016	1.66015	1.66015
1017	1.66053	1.66053
1018	1.66092	1.66092
1019	1.6613	1.6613
1020	1.66169	1.66169
1021	1.66207	1.66207
1022	1.66246	1.66246
1023	1.66284	1.66284
1024	1.66323	1.66323
1025	1.66361	1.66361
1026	1.66399	1.66399
1027	1.66438	1.66438
1028	1.66476	1.66476
1029	1.66515	1.66515
1030	1.66553	1.66553
1031	1.66592	1.66592
1032	1.6663	1.6663
1033	1.66668	1.66668
1034	1.66707	1.66707
1035	1.66745	1.66745
1036	1.66784	1.66784
1037	1.66822	1.66822
1038	1.6686	1.6686
1039	1.66898	1.66898
1040	1.66937	1.66937
1041	1.66975	1.66975
1042	1.67014	1.67014
1043	1.67052	1.67052
1044	1.6709	1.6709
1045	1.67128	1.67128
1046	1.67166	1.67166
1047	1.67205	1.67205
1048	1.67243	1.67243
1049	1.67282	1.67282
1050	1.6732	1.6732
1051	1.67358	1.67358
1052	1.67396	1.67396
1053	1.67434	1.67434
1054	1.67473	1.67473
1055	1.67511	1.67511
1056	1.67549	1.67549
1057	1.67587	1.67587
1058	1.67626	1.67626
1059	1.67664	1.67664
1060	1.67702	1.67702
1061	1.6774	1.6774
1062	1.67778	1.67778
1063	1.67816	1.67816
1064	1.67854	1.67854
1065	1.67893	1.67893
1066	1.67931	1.67931
1067	1.67969	1.67969
1068	1.68007	1.68007
1069	1.68045	1.68045
1070	1.68083	1.68083
1071	1.68121	1.68121
1072	1.68159	1.68159
1073	1.68197	1.68197
1074	1.68235	1.68235
1075	1.68273	1.68273
1076	1.68311	1.68311
1077	1.68349	1.68349
1078	1.68387	1.68387
1079	1.68425	1.68425
1080	1.68463	1.68463
1081	1.68501	1.68501
1082	1.68539	1.68539
1083	1.68577	1.68577
1084	1.68615	1.68615
1085	1.68653	1.68653
1086	1.68691	1.68691
1087	1.68729	1.68729
1088	1.68767	1.68767
1089	1.68805	1.68805
1090	1.68843	1.68843
1091	1.68881	1.68881
1092	1.68919	1.68919
1093	1.68957	1.68957
1094	1.68994	1.68994
1095	1.69032	1.69032
1096	1.6907	1.6907
1097	1.69108	1.69108
1098	1.69146	1.69146
1099	1.69184	1.69184
1100	1.69222	1.69222
1101	1.6926	1.6926
1102	1.69297	1.69297
1103	1.69335	1.69335
1104	1.69373	1.69373
1105	1.69411	1.69411
1106	1.69449	1.69449
1107	1.69486	1.69486
1108	1.69524	1.69524
1109	1.69562	1.69562
1110	1.69599	1.69599
1111	1.69637	1.69637
1112	1.69675	1.69675
1113	1.69713	1.69713
1114	1.69751	1.69751
1115	1.69788	1.69788
1116	1.69826	1.69826
1117	1.69864	1.69864
1118	1.69902	1.69902
1119	1.69939	1.69939
1120	1.69977	1.69977
1121	1.70015	1.70015
1122	1.70052	1.70052
1123	1.7009	1.7009
1124	1.70127	1.70127
1125	1.70165	1.70165
1126	1.70203	1.70203
1127	1.7024	1.7024
1128	1.70278	1.70278
1129	1.70316	1.70316
1130	1.70353	1.70353
1131	1.70391	1.70391
1132	1.70429	1.70429
1133	1.70466	1.70466
1134	1.70503	1.70503
1135	1.70541	1.70541
1136	1.70579	1.70579
1137	1.70616	1.70616
1138	1.70654	1.70654
1139	1.70691	1.70691
1140	1.70729	1.70729
1141	1.70767	1.70767
1142	1.70804	1.70804
1143	1.70842	1.70842
1144	1.70879	1.70879
1145	1.70917	1.70917
1146	1.70954	1.70954
1147	1.70991	1.70991
1148	1.71029	1.71029
1149	1.71066	1.71066
1150	1.71104	1.71104
1151	1.71141	1.71141
1152	1.71179	1.71179
1153	1.71216	1.71216
1154	1.71253	1.71253
1155	1.71291	1.71291
1156	1.71328	1.71328
1157	1.71366	1.71366
1158	1.71403	1.71403
1159	1.7144	1.7144
1160	1.71477	1.71477
1161	1.71515	1.71515
1162	1.71552	1.71552
1163	1.7159	1.7159
1164	1.71627	1.71627
1165	1.71664	1.71664
1166	1.71702	1.71702
1167	1.71739	1.71739
1168	1.71776	1.71776
1169	1.71814	1.71814
1170	1.71851	1.71851
1171	1.71888	1.71888
1172	1.71925	1.71925
1173	1.71963	1.71963
1174	1.72	1.72
1175	1.72037	1.72037
1176	1.72075	1.72075
1177	1.72112	1.72112
1178	1.72149	1.72149
1179	1.72186	1.72186
1180	1.72223	1.72223
1181	1.7226	1.7226
1182	1.72297	1.72297
1183	1.72335	1.72335
1184	1.72372	1.72372
1185	1.72409	1.72409
1186	1.72446	1.72446
1187	1.72483	1.72483
1188	1.7252	1.7252
1189	1.72558	1.72558
1190	1.72595	1.72595
1191	1.72632	1.72632
1192	1.72669	1.72669
1193	1.72706	1.72706
1194	1.72743	1.72743
1195	1.7278	1.7278
1196	1.72817	1.72817
1197	1.72855	1.72855
1198	1.72892	1.72892
1199	1.72929	1.72929
1200	1.72966	1.72966
1201	1.73003	1.73003
1202	1.7304	1.7304
1203	1.73077	1.73077
1204	1.73114	1.73114
1205	1.73151	1.73151
1206	1.73188	1.73188
1207	1.73225	1.73225
1208	1.73262	1.73262
1209	1.73298	1.73298
1210	1.73335	1.73335
1211	1.73372	1.73372
1212	1.73409	1.73409
1213	1.73446	1.73446
1214	1.73483	1.73483
1215	1.7352	1.7352
1216	1.73557	1.73557
1217	1.73594	1.73594
1218	1.73631	1.73631
1219	1.73668	1.73668
1220	1.73705	1.73705
1221	1.73741	1.73741
1222	1.73778	1.73778
1223	1.73815	1.73815
1224	1.73852	1.73852
1225	1.73889	1.73889
1226	1.73926	1.73926
1227	1.73963	1.73963
1228	1.73999	1.73999
1229	1.74036	1.74036
1230	1.74073	1.74073
1231	1.7411	1.7411
1232	1.74147	1.74147
1233	1.74183	1.74183
1234	1.7422	1.7422
1235	1.74257	1.74257
1236	1.74294	1.74294
1237	1.7433	1.7433
1238	1.74367	1.74367
1239	1.74404	1.74404
1240	1.74441	1.74441
1241	1.74477	1.74477
1242	1.74514	1.74514
1243	1.74551	1.74551
1244	1.74587	1.74587
1245	1.74624	1.74624
1246	1.74661	1.74661
1247	1.74697	1.74697
1248	1.74734	1.74734
1249	1.74771	1.74771
1250	1.74807	1.74807
1251	1.74844	1.74844
1252	1.7488	1.7488
1253	1.74917	1.74917
1254	1.74954	1.74954
1255	1.7499	1.7499
1256	1.75027	1.75027
1257	1.75063	1.75063
1258	1.751	1.751
1259	1.75137	1.75137
1260	1.75173	1.75173
1261	1.7521	1.7521
1262	1.75246	1.75246
1263	1.75283	1.75283
1264	1.75319	1.75319
1265	1.75356	1.75356
1266	1.75392	1.75392
1267	1.75429	1.75429
1268	1.75466	1.75466
1269	1.75502	1.75502
1270	1.75538	1.75538
1271	1.75575	1.75575
1272	1.75612	1.75612
1273	1.75648	1.75648
1274	1.75684	1.75684
1275	1.75721	1.75721
1276	1.75757	1.75757
1277	1.75794	1.75794
1278	1.7583	1.7583
1279	1.75866	1.75866
1280	1.75903	1.75903
1281	1.75939	1.75939
1282	1.75976	1.75976
1283	1.76012	1.76012
1284	1.76048	1.76048
1285	1.76085	1.76085
1286	1.76121	1.76121
1287	1.76157	1.76157
1288	1.76194	1.76194
1289	1.7623	1.7623
1290	1.76266	1.76266
1291	1.76302	1.76302
1292	1.76339	1.76339
1293	1.76375	1.76375
1294	1.76411	1.76411
1295	1.76448	1.76448
1296	1.76484	1.76484
1297	1.7652	1.7652
1298	1.76557	1.76557
1299	1.76593	1.76593
1300	1.76629	1.76629
1301	1.76665	1.76665
1302	1.76702	1.76702
1303	1.76738	1.76738
1304	1.76774	1.76774
1305	1.7681	1.7681
1306	1.76846	1.76846
1307	1.76882	1.76882
1308	1.76919	1.76919
1309	1.76955	1.76955
1310	1.76991	1.76991
1311	1.77027	1.77027
1312	1.77063	1.77063
1313	1.77099	1.77099
1314	1.77135	1.77135
1315	1.77171	1.77171
1316	1.77208	1.77208
1317	1.77244	1.77244
1318	1.7728	1.7728
1319	1.77316	1.77316
1320	1.77352	1.77352
1321	1.77388	1.77388
1322	1.77424	1.77424
1323	1.7746	1.7746
1324	1.77496	1.77496
1325	1.77532	1.77532
1326	1.77568	1.77568
1327	1.77604	1.77604
1328	1.7764	1.7764
1329	1.77676	1.77676
1330	1.77713	1.77713
1331	1.77748	1.77748
1332	1.77784	1.77784
1333	1.7782	1.7782
1334	1.77856	1.77856
1335	1.77892	1.77892
1336	1.77928	1.77928
1337	1.77964	1.77964
1338	1.78	1.78
1339	1.78036	1.78036
1340	1.78072	1.78072
1341	1.78108	1.78108
1342	1.78144	1.78144
1343	1.7818	1.7818
1344	1.78215	1.78215
1345	1.78251	1.78251
1346	1.78287	1.78287
1347	1.78323	1.78323
1348	1.78359	1.78359
1349	1.78395	1.78395
1350	1.7843	1.7843
1351	1.78466	1.78466
1352	1.78502	1.78502
1353	1.78538	1.78538
1354	1.78574	1.78574
1355	1.78609	1.78609
1356	1.78645	1.78645
1357	1.78681	1.78681
1358	1.78717	1.78717
1359	1.78753	1.78753
1360	1.78788	1.78788
1361	1.78824	1.78824
1362	1.7886	1.7886
1363	1.78896	1.78896
1364	1.78931	1.78931
1365	1.78967	1.78967
1366	1.79003	1.79003
1367	1.79039	1.79039
1368	1.79074	1.79074
1369	1.7911	1.7911
1370	1.79145	1.79145
1371	1.79181	1.79181
1372	1.79217	1.79217
1373	1.79252	1.79252
1374	1.79288	1.79288
1375	1.79324	1.79324
1376	1.79359	1.79359
1377	1.79395	1.79395
1378	1.79431	1.79431
1379	1.79466	1.79466
1380	1.79502	1.79502
1381	1.79537	1.79537
1382	1.79573	1.79573
1383	1.79608	1.79608
1384	1.79644	1.79644
1385	1.7968	1.7968
1386	1.79715	1.79715
1387	1.79751	1.79751
1388	1.79786	1.79786
1389	1.79822	1.79822
1390	1.79858	1.79858
1391	1.79893	1.79893
1392	1.79928	1.79928
1393	1.79964	1.79964
1394	1.79999	1.79999
1395	1.80035	1.80035
1396	1.8007	1.8007
1397	1.80105	1.80105
1398	1.80141	1.80141
1399	1.80177	1.80177
1400	1.80212	1.80212
1401	1.80247	1.80247
1402	1.80283	1.80283
1403	1.80318	1.80318
1404	1.80354	1.80354
1405	1.80389	1.80389
1406	1.80425	1.80425
1407	1.8046	1.8046
1408	1.80495	1.80495
1409	1.8053	1.8053
1410	1.80566	1.80566
1411	1.80601	1.80601
1412	1.80636	1.80636
1413	1.80672	1.80672
1414	1.80707	1.80707
1415	1.80743	1.80743
1416	1.80778	1.80778
1417	1.80813	1.80813
1418	1.80848	1.80848
1419	1.80883	1.80883
1420	1.80919	1.80919
1421	1.80954	1.80954
1422	1.80989	1.80989
1423	1.81025	1.81025
1424	1.8106	1.8106
1425	1.81095	1.81095
1426	1.8113	1.8113
1427	1.81166	1.81166
1428	1.81201	1.81201
1429	1.81236	1.81236
1430	1.81271	1.81271
1431	1.81306	1.81306
1432	1.81341	1.81341
1433	1.81377	1.81377
1434	1.81412	1.81412
1435	1.81447	1.81447
1436	1.81482	1.81482
1437	1.81517	1.81517
1438	1.81553	1.81553
1439	1.81588	1.81588
1440	1.81623	1.81623
1441	1.81658	1.81658
1442	1.81693	1.81693
1443	1.81728	1.81728
1444	1.81763	1.81763
1445	1.81798	1.81798
1446	1.81833	1.81833
1447	1.81868	1.81868
1448	1.81903	1.81903
1449	1.81938	1.81938
1450	1.81974	1.81974
1451	1.82009	1.82009
1452	1.82044	1.82044
1453	1.82078	1.82078
1454	1.82113	1.82113
1455	1.82149	1.82149
1456	1.82184	1.82184
1457	1.82218	1.82218
1458	1.82253	1.82253
1459	1.82288	1.82288
1460	1.82323	1.82323
1461	1.82358	1.82358
1462	1.82393	1.82393
1463	1.82428	1.82428
1464	1.82463	1.82463
1465	1.82498	1.82498
1466	1.82533	1.82533
1467	1.82568	1.82568
1468	1.82603	1.82603
1469	1.82637	1.82637
1470	1.82672	1.82672
1471	1.82707	1.82707
1472	1.82742	1.82742
1473	1.82777	1.82777
1474	1.82812	1.82812
1475	1.82846	1.82846
1476	1.82882	1.82882
1477	1.82916	1.82916
1478	1.82951	1.82951
1479	1.82986	1.82986
1480	1.8302	1.8302
1481	1.83055	1.83055
1482	1.8309	1.8309
1483	1.83125	1.83125
1484	1.8316	1.8316
1485	1.83194	1.83194
1486	1.83229	1.83229
1487	1.83264	1.83264
1488	1.83299	1.83299
1489	1.83333	1.83333
1490	1.83368	1.83368
1491	1.83403	1.83403
1492	1.83438	1.83438
1493	1.83472	1.83472
1494	1.83507	1.83507
1495	1.83542	1.83542
1496	1.83576	1.83576
1497	1.83611	1.83611
1498	1.83645	1.83645
1499	1.8368	1.8368
1500	1.83715	1.83715
1501	1.8375	1.8375
1502	1.83784	1.83784
1503	1.83819	1.83819
1504	1.83854	1.83854
1505	1.83888	1.83888
1506	1.83922	1.83922
1507	1.83957	1.83957
1508	1.83991	1.83991
1509	1.84026	1.84026
1510	1.84061	1.84061
1511	1.84095	1.84095
1512	1.8413	1.8413
1513	1.84164	1.84164
1514	1.84199	1.84199
1515	1.84233	1.84233
1516	1.84268	1.84268
1517	1.84302	1.84302
1518	1.84337	1.84337
1519	1.84371	1.84371
1520	1.84406	1.84406
1521	1.8444	1.8444
1522	1.84475	1.84475
1523	1.84509	1.84509
1524	1.84543	1.84543
1525	1.84578	1.84578
1526	1.84613	1.84613
1527	1.84647	1.84647
1528	1.84681	1.84681
1529	1.84716	1.84716
1530	1.8475	1.8475
1531	1.84785	1.84785
1532	1.84819	1.84819
1533	1.84853	1.84853
1534	1.84888	1.84888
1535	1.84922	1.84922
1536	1.84956	1.84956
1537	1.8499	1.8499
1538	1.85025	1.85025
1539	1.85059	1.85059
1540	1.85093	1.85093
1541	1.85128	1.85128
1542	1.85162	1.85162
1543	1.85196	1.85196
1544	1.85231	1.85231
1545	1.85265	1.85265
1546	1.85299	1.85299
1547	1.85334	1.85334
1548	1.85368	1.85368
1549	1.85402	1.85402
1550	1.85436	1.85436
1551	1.8547	1.8547
1552	1.85505	1.85505
1553	1.85539	1.85539
1554	1.85573	1.85573
1555	1.85607	1.85607
1556	1.85641	1.85641
1557	1.85676	1.85676
1558	1.8571	1.8571
1559	1.85744	1.85744
1560	1.85778	1.85778
1561	1.85812	1.85812
1562	1.85846	1.85846
1563	1.8588	1.8588
1564	1.85915	1.85915
1565	1.85949	1.85949
1566	1.85983	1.85983
1567	1.86017	1.86017
1568	1.86051	1.86051
1569	1.86085	1.86085
1570	1.86119	1.86119
1571	1.86153	1.86153
1572	1.86187	1.86187
1573	1.86221	1.86221
1574	1.86255	1.86255
1575	1.8629	1.8629
1576	1.86323	1.86323
1577	1.86357	1.86357
1578	1.86392	1.86392
1579	1.86426	1.86426
1580	1.86459	1.86459
1581	1.86494	1.86494
1582	1.86528	1.86528
1583	1.86561	1.86561
1584	1.86596	1.86596
1585	1.8663	1.8663
1586	1.86663	1.86663
1587	1.86697	1.86697
1588	1.86731	1.86731
1589	1.86765	1.86765
1590	1.86799	1.86799
1591	1.86833	1.86833
1592	1.86867	1.86867
1593	1.86901	1.86901
1594	1.86935	1.86935
1595	1.86969	1.86969
1596	1.87002	1.87002
1597	1.87037	1.87037
1598	1.8707	1.8707
1599	1.87104	1.87104
1600	1.87138	1.87138
1601	1.87172	1.87172
1602	1.87205	1.87205
1603	1.87239	1.87239
1604	1.87273	1.87273
1605	1.87307	1.87307
1606	1.87341	1.87341
1607	1.87375	1.87375
1608	1.87408	1.87408
1609	1.87442	1.87442
1610	1.87476	1.87476
1611	1.8751	1.8751
1612	1.87543	1.87543
1613	1.87577	1.87577
1614	1.87611	1.87611
1615	1.87644	1.87644
1616	1.87678	1.87678
1617	1.87712	1.87712
1618	1.87745	1.87745
1619	1.87779	1.87779
1620	1.87813	1.87813
1621	1.87846	1.87846
1622	1.8788	1.8788
1623	1.87914	1.87914
1624	1.87947	1.87947
1625	1.87981	1.87981
1626	1.88015	1.88015
1627	1.88048	1.88048
1628	1.88082	1.88082
1629	1.88116	1.88116
1630	1.88149	1.88149
1631	1.88183	1.88183
1632	1.88216	1.88216
1633	1.8825	1.8825
1634	1.88284	1.88284
1635	1.88317	1.88317
1636	1.88351	1.88351
1637	1.88384	1.88384
1638	1.88418	1.88418
1639	1.88451	1.88451
1640	1.88485	1.88485
1641	1.88518	1.88518
1642	1.88552	1.88552
1643	1.88585	1.88585
1644	1.88619	1.88619
1645	1.88653	1.88653
1646	1.88686	1.88686
1647	1.88719	1.88719
1648	1.88753	1.88753
1649	1.88786	1.88786
1650	1.88819	1.88819
1651	1.88853	1.88853
1652	1.88886	1.88886
1653	1.8892	1.8892
1654	1.88953	1.88953
1655	1.88987	1.88987
1656	1.8902	1.8902
1657	1.89054	1.89054
1658	1.89087	1.89087
1659	1.8912	1.8912
1660	1.89154	1.89154
1661	1.89187	1.89187
1662	1.8922	1.8922
1663	1.89254	1.89254
1664	1.89287	1.89287
1665	1.8932	1.8932
1666	1.89353	1.89353
1667	1.89387	1.89387
1668	1.8942	1.8942
1669	1.89453	1.89453
1670	1.89487	1.89487
1671	1.8952	1.8952
1672	1.89553	1.89553
1673	1.89587	1.89587
1674	1.8962	1.8962
1675	1.89653	1.89653
1676	1.89686	1.89686
1677	1.89719	1.89719
1678	1.89753	1.89753
1679	1.89786	1.89786
1680	1.89819	1.89819
1681	1.89852	1.89852
1682	1.89885	1.89885
1683	1.89919	1.89919
1684	1.89952	1.89952
1685	1.89985	1.89985
1686	1.90018	1.90018
1687	1.90051	1.90051
1688	1.90085	1.90085
1689	1.90118	1.90118
1690	1.90151	1.90151
1691	1.90184	1.90184
1692	1.90217	1.90217
1693	1.9025	1.9025
1694	1.90283	1.90283
1695	1.90316	1.90316
1696	1.90349	1.90349
1697	1.90382	1.90382
1698	1.90416	1.90416
1699	1.90448	1.90448
1700	1.90482	1.90482
1701	1.90515	1.90515
1702	1.90548	1.90548
1703	1.90581	1.90581
1704	1.90614	1.90614
1705	1.90647	1.90647
1706	1.9068	1.9068
1707	1.90713	1.90713
1708	1.90746	1.90746
1709	1.90779	1.90779
1710	1.90812	1.90812
1711	1.90845	1.90845
1712	1.90878	1.90878
1713	1.90911	1.90911
1714	1.90943	1.90943
1715	1.90976	1.90976
1716	1.91009	1.91009
1717	1.91042	1.91042
1718	1.91075	1.91075
1719	1.91108	1.91108
1720	1.91141	1.91141
1721	1.91174	1.91174
1722	1.91207	1.91207
1723	1.91239	1.91239
1724	1.91273	1.91273
1725	1.91305	1.91305
1726	1.91338	1.91338
1727	1.91371	1.91371
1728	1.91404	1.91404
1729	1.91437	1.91437
1730	1.91469	1.91469
1731	1.91502	1.91502
1732	1.91535	1.91535
1733	1.91568	1.91568
1734	1.916	1.916
1735	1.91633	1.91633
1736	1.91666	1.91666
1737	1.91699	1.91699
1738	1.91732	1.91732
1739	1.91764	1.91764
1740	1.91797	1.91797
1741	1.9183	1.9183
1742	1.91863	1.91863
1743	1.91895	1.91895
1744	1.91928	1.91928
1745	1.91961	1.91961
1746	1.91993	1.91993
1747	1.92026	1.92026
1748	1.92058	1.92058
1749	1.92091	1.92091
1750	1.92124	1.92124
1751	1.92157	1.92157
1752	1.92189	1.92189
1753	1.92222	1.92222
1754	1.92254	1.92254
1755	1.92287	1.92287
1756	1.9232	1.9232
1757	1.92352	1.92352
1758	1.92385	1.92385
1759	1.92417	1.92417
1760	1.9245	1.9245
1761	1.92483	1.92483
1762	1.92515	1.92515
1763	1.92548	1.92548
1764	1.9258	1.9258
1765	1.92613	1.92613
1766	1.92646	1.92646
1767	1.92678	1.92678
1768	1.92711	1.92711
1769	1.92743	1.92743
1770	1.92776	1.92776
1771	1.92808	1.92808
1772	1.92841	1.92841
1773	1.92873	1.92873
1774	1.92905	1.92905
1775	1.92938	1.92938
1776	1.9297	1.9297
1777	1.93003	1.93003
1778	1.93035	1.93035
1779	1.93068	1.93068
1780	1.931	1.931
1781	1.93132	1.93132
1782	1.93165	1.93165
1783	1.93197	1.93197
1784	1.9323	1.9323
1785	1.93262	1.93262
1786	1.93294	1.93294
1787	1.93327	1.93327
1788	1.93359	1.93359
1789	1.93391	1.93391
1790	1.93424	1.93424
1791	1.93456	1.93456
1792	1.93488	1.93488
1793	1.93521	1.93521
1794	1.93553	1.93553
1795	1.93585	1.93585
1796	1.93617	1.93617
1797	1.9365	1.9365
1798	1.93683	1.93683
1799	1.93715	1.93715
1800	1.93747	1.93747
1801	1.93779	1.93779
1802	1.93812	1.93812
1803	1.93844	1.93844
1804	1.93876	1.93876
1805	1.93908	1.93908
1806	1.9394	1.9394
1807	1.93972	1.93972
1808	1.94005	1.94005
1809	1.94037	1.94037
1810	1.94069	1.94069
1811	1.94101	1.94101
1812	1.94134	1.94134
1813	1.94165	1.94165
1814	1.94198	1.94198
1815	1.9423	1.9423
1816	1.94262	1.94262
1817	1.94294	1.94294
1818	1.94326	1.94326
1819	1.94358	1.94358
1820	1.9439	1.9439
1821	1.94422	1.94422
1822	1.94455	1.94455
1823	1.94487	1.94487
1824	1.94519	1.94519
1825	1.94551	1.94551
1826	1.94583	1.94583
1827	1.94615	1.94615
1828	1.94647	1.94647
1829	1.94679	1.94679
1830	1.94711	1.94711
1831	1.94743	1.94743
1832	1.94775	1.94775
1833	1.94807	1.94807
1834	1.94839	1.94839
1835	1.94871	1.94871
1836	1.94903	1.94903
1837	1.94935	1.94935
1838	1.94967	1.94967
1839	1.94999	1.94999
1840	1.95031	1.95031
1841	1.95063	1.95063
1842	1.95095	1.95095
1843	1.95127	1.95127
1844	1.95159	1.95159
1845	1.9519	1.9519
1846	1.95223	1.95223
1847	1.95254	1.95254
1848	1.95286	1.95286
1849	1.95318	1.95318
1850	1.9535	1.9535
1851	1.95382	1.95382
1852	1.95414	1.95414
1853	1.95446	1.95446
1854	1.95477	1.95477
1855	1.95509	1.95509
1856	1.95541	1.95541
1857	1.95573	1.95573
1858	1.95605	1.95605
1859	1.95637	1.95637
1860	1.95669	1.95669
1861	1.957	1.957
1862	1.95732	1.95732
1863	1.95764	1.95764
1864	1.95796	1.95796
1865	1.95827	1.95827
1866	1.95859	1.95859
1867	1.95891	1.95891
1868	1.95922	1.95922
1869	1.95954	1.95954
1870	1.95986	1.95986
1871	1.96018	1.96018
1872	1.9605	1.9605
1873	1.96081	1.96081
1874	1.96113	1.96113
1875	1.96144	1.96144
1876	1.96176	1.96176
1877	1.96208	1.96208
1878	1.96239	1.96239
1879	1.96271	1.96271
1880	1.96303	1.96303
1881	1.96334	1.96334
1882	1.96366	1.96366
1883	1.96398	1.96398
1884	1.96429	1.96429
1885	1.96461	1.96461
1886	1.96493	1.96493
1887	1.96524	1.96524
1888	1.96556	1.96556
1889	1.96587	1.96587
1890	1.96619	1.96619
1891	1.9665	1.9665
1892	1.96682	1.96682
1893	1.96713	1.96713
1894	1.96745	1.96745
1895	1.96776	1.96776
1896	1.96808	1.96808
1897	1.96839	1.96839
1898	1.96871	1.96871
1899	1.96903	1.96903
1900	1.96934	1.96934
1901	1.96966	1.96966
1902	1.96997	1.96997
1903	1.97028	1.97028
1904	1.9706	1.9706
1905	1.97091	1.97091
1906	1.97123	1.97123
1907	1.97155	1.97155
1908	1.97186	1.97186
1909	1.97217	1.97217
1910	1.97249	1.97249
1911	1.9728	1.9728
1912	1.97312	1.97312
1913	1.97343	1.97343
1914	1.97374	1.97374
1915	1.97405	1.97405
1916	1.97437	1.97437
1917	1.97468	1.97468
1918	1.975	1.975
1919	1.97531	1.97531
1920	1.97562	1.97562
1921	1.97593	1.97593
1922	1.97625	1.97625
1923	1.97656	1.97656
1924	1.97687	1.97687
1925	1.97719	1.97719
1926	1.9775	1.9775
1927	1.97781	1.97781
1928	1.97813	1.97813
1929	1.97844	1.97844
1930	1.97875	1.97875
1931	1.97907	1.97907
1932	1.97938	1.97938
1933	1.97969	1.97969
1934	1.98	1.98
1935	1.98031	1.98031
1936	1.98063	1.98063
1937	1.98094	1.98094
1938	1.98125	1.98125
1939	1.98156	1.98156
1940	1.98188	1.98188
1941	1.98218	1.98218
1942	1.9825	1.9825
1943	1.98281	1.98281
1944	1.98312	1.98312
1945	1.98343	1.98343
1946	1.98374	1.98374
1947	1.98405	1.98405
1948	1.98437	1.98437
1949	1.98468	1.98468
1950	1.98499	1.98499
1951	1.9853	1.9853
1952	1.98561	1.98561
1953	1.98592	1.98592
1954	1.98623	1.98623
1955	1.98654	1.98654
1956	1.98685	1.98685
1957	1.98717	1.98717
1958	1.98747	1.98747
1959	1.98778	1.98778
1960	1.9881	1.9881
1961	1.9884	1.9884
1962	1.98871	1.98871
1963	1.98903	1.98903
1964	1.98933	1.98933
1965	1.98964	1.98964
1966	1.98996	1.98996
1967	1.99026	1.99026
1968	1.99057	1.99057
1969	1.99089	1.99089
1970	1.99119	1.99119
1971	1.9915	1.9915
1972	1.99181	1.99181
1973	1.99212	1.99212
1974	1.99243	1.99243
1975	1.99274	1.99274
1976	1.99305	1.99305
1977	1.99336	1.99336
1978	1.99367	1.99367
1979	1.99398	1.99398
1980	1.99428	1.99428
1981	1.99459	1.99459
1982	1.9949	1.9949
1983	1.99521	1.99521
1984	1.99552	1.99552
1985	1.99583	1.99583
1986	1.99613	1.99613
1987	1.99644	1.99644
1988	1.99675	1.99675
1989	1.99706	1.99706
1990	1.99737	1.99737
1991	1.99768	1.99768
1992	1.99799	1.99799
1993	1.99829	1.99829
1994	1.9986	1.9986
1995	1.99891	1.99891
1996	1.99921	1.99921
1997	1.99952	1.99952
1998	1.99983	1.99983
[truncated: 20,889 more rows]
