# Supplementary material for: High-order sensory processing nanocircuit based on coupled VO2 oscillators
Source: Nat Commun. 2024 Feb 24;15:1693. doi: 10.1038/s41467-024-45992-8 (PMC10894221; doi:10.1038/s41467-024-45992-8)
Supplement: Supplementary file 3 — Source Data [file 41467_2024_45992_MOESM3_ESM.zip › NCOMMS-23-18953B/figure2c.xlsx]

## Sheet: Sheet1
0	-1.45e-09	-2.14e-09	-1.67e-09	-1.74e-09	-1.41e-09	-1.54e-09	-1.98e-09	-2.03e-09	-2.03e-09	-1.62e-09	-1.9e-09	-2.08e-09	-1.75e-09	-2.08e-09	-1.61e-09	-1.6e-09	-1.72e-09	-1.43e-09	-1.49e-09	-1.68e-09	-2.16e-09	-1.7e-09	-1.72e-09	-1.68e-09	-1.74e-09	-1.43e-09	-2.15e-09	-1.64e-09	-1.37e-09	-1.71e-09	-1.38e-09	-1.59e-09	-1.63e-09	-1.65e-09	-1.6e-09	-1.97e-09	-1.67e-09	-2.07e-09	-2.05e-09	-1.51e-09	-1.53e-09	-1.99e-09	-1.98e-09	-1.98e-09	-1.6e-09	-1.65e-09	-1.74e-09	-1.49e-09	-1.37e-09
0.06	2.78e-06	2.77e-06	2.78e-06	2.78e-06	2.78e-06	2.77e-06	2.77e-06	2.78e-06	2.78e-06	2.77e-06	2.78e-06	2.78e-06	2.78e-06	2.77e-06	2.77e-06	2.78e-06	2.77e-06	2.77e-06	2.77e-06	2.78e-06	2.77e-06	2.77e-06	2.78e-06	2.78e-06	2.78e-06	2.78e-06	2.78e-06	2.78e-06	2.78e-06	2.78e-06	2.78e-06	2.78e-06	2.77e-06	2.77e-06	2.78e-06	2.77e-06	2.78e-06	2.78e-06	2.78e-06	2.78e-06	2.78e-06	2.77e-06	2.77e-06	2.77e-06	2.78e-06	2.78e-06	2.77e-06	2.77e-06	2.77e-06
0.12	5.53e-06	5.52e-06	5.53e-06	5.52e-06	5.53e-06	5.52e-06	5.52e-06	5.52e-06	5.53e-06	5.52e-06	5.53e-06	5.53e-06	5.52e-06	5.51e-06	5.52e-06	5.53e-06	5.52e-06	5.51e-06	5.52e-06	5.52e-06	5.52e-06	5.52e-06	5.53e-06	5.54e-06	5.53e-06	5.53e-06	5.53e-06	5.53e-06	5.53e-06	5.53e-06	5.53e-06	5.52e-06	5.51e-06	5.52e-06	5.52e-06	5.52e-06	5.53e-06	5.52e-06	5.53e-06	5.53e-06	5.53e-06	5.52e-06	5.52e-06	5.52e-06	5.52e-06	5.53e-06	5.52e-06	5.52e-06	5.52e-06
0.18	8.31e-06	8.3e-06	8.31e-06	8.31e-06	8.32e-06	8.3e-06	8.31e-06	8.31e-06	8.31e-06	8.29e-06	8.31e-06	8.31e-06	8.31e-06	8.29e-06	8.29e-06	8.31e-06	8.29e-06	8.29e-06	8.3e-06	8.31e-06	8.3e-06	8.3e-06	8.31e-06	8.33e-06	8.31e-06	8.31e-06	8.31e-06	8.32e-06	8.32e-06	8.32e-06	8.31e-06	8.31e-06	8.29e-06	8.3e-06	8.3e-06	8.3e-06	8.32e-06	8.31e-06	8.32e-06	8.32e-06	8.31e-06	8.29e-06	8.3e-06	8.3e-06	8.3e-06	8.31e-06	8.3e-06	8.29e-06	8.3e-06
0.24	1.11e-05	1.1e-05	1.11e-05	1.11e-05	1.11e-05	1.1e-05	1.1e-05	1.11e-05	1.11e-05	1.1e-05	1.11e-05	1.11e-05	1.11e-05	1.1e-05	1.1e-05	1.11e-05	1.1e-05	1.1e-05	1.1e-05	1.11e-05	1.1e-05	1.11e-05	1.11e-05	1.11e-05	1.11e-05	1.11e-05	1.11e-05	1.11e-05	1.11e-05	1.11e-05	1.1e-05	1.1e-05	1.1e-05	1.1e-05	1.1e-05	1.1e-05	1.11e-05	1.11e-05	1.11e-05	1.11e-05	1.11e-05	1.1e-05	1.1e-05	1.1e-05	1.1e-05	1.11e-05	1.1e-05	1.1e-05	1.1e-05
0.3	1.38e-05	1.38e-05	1.38e-05	1.38e-05	1.39e-05	1.38e-05	1.38e-05	1.38e-05	1.38e-05	1.38e-05	1.38e-05	1.38e-05	1.38e-05	1.38e-05	1.38e-05	1.38e-05	1.38e-05	1.38e-05	1.38e-05	1.38e-05	1.38e-05	1.38e-05	1.39e-05	1.39e-05	1.39e-05	1.38e-05	1.38e-05	1.39e-05	1.39e-05	1.39e-05	1.38e-05	1.38e-05	1.38e-05	1.38e-05	1.38e-05	1.38e-05	1.39e-05	1.38e-05	1.39e-05	1.38e-05	1.38e-05	1.38e-05	1.38e-05	1.38e-05	1.38e-05	1.38e-05	1.38e-05	1.38e-05	1.38e-05
0.36	1.66e-05	1.66e-05	1.66e-05	1.66e-05	1.67e-05	1.66e-05	1.66e-05	1.66e-05	1.66e-05	1.66e-05	1.66e-05	1.66e-05	1.66e-05	1.66e-05	1.66e-05	1.66e-05	1.66e-05	1.66e-05	1.66e-05	1.66e-05	1.66e-05	1.66e-05	1.66e-05	1.67e-05	1.66e-05	1.66e-05	1.66e-05	1.66e-05	1.66e-05	1.66e-05	1.66e-05	1.66e-05	1.66e-05	1.66e-05	1.66e-05	1.66e-05	1.66e-05	1.66e-05	1.66e-05	1.66e-05	1.66e-05	1.66e-05	1.66e-05	1.66e-05	1.66e-05	1.66e-05	1.66e-05	1.66e-05	1.66e-05
0.42	1.94e-05	1.94e-05	1.94e-05	1.94e-05	1.94e-05	1.94e-05	1.94e-05	1.94e-05	1.94e-05	1.93e-05	1.94e-05	1.94e-05	1.94e-05	1.93e-05	1.93e-05	1.94e-05	1.93e-05	1.93e-05	1.94e-05	1.94e-05	1.94e-05	1.94e-05	1.94e-05	1.94e-05	1.94e-05	1.94e-05	1.94e-05	1.94e-05	1.94e-05	1.94e-05	1.94e-05	1.94e-05	1.93e-05	1.93e-05	1.94e-05	1.94e-05	1.94e-05	1.94e-05	1.94e-05	1.94e-05	1.94e-05	1.93e-05	1.94e-05	1.94e-05	1.94e-05	1.94e-05	1.94e-05	1.93e-05	1.94e-05
0.48	2.22e-05	2.22e-05	2.22e-05	2.22e-05	2.22e-05	2.22e-05	2.22e-05	2.22e-05	2.22e-05	2.21e-05	2.22e-05	2.22e-05	2.22e-05	2.21e-05	2.21e-05	2.22e-05	2.21e-05	2.21e-05	2.22e-05	2.22e-05	2.22e-05	2.22e-05	2.22e-05	2.23e-05	2.22e-05	2.22e-05	2.22e-05	2.22e-05	2.22e-05	2.22e-05	2.22e-05	2.22e-05	2.21e-05	2.21e-05	2.22e-05	2.22e-05	2.22e-05	2.22e-05	2.22e-05	2.22e-05	2.22e-05	2.21e-05	2.22e-05	2.21e-05	2.22e-05	2.22e-05	2.22e-05	2.21e-05	2.21e-05
0.54	2.5e-05	2.49e-05	2.49e-05	2.49e-05	2.5e-05	2.49e-05	2.49e-05	2.49e-05	2.49e-05	2.49e-05	2.49e-05	2.49e-05	2.49e-05	2.49e-05	2.49e-05	2.49e-05	2.49e-05	2.49e-05	2.49e-05	2.49e-05	2.49e-05	2.49e-05	2.5e-05	2.5e-05	2.5e-05	2.5e-05	2.49e-05	2.5e-05	2.5e-05	2.5e-05	2.49e-05	2.49e-05	2.49e-05	2.49e-05	2.49e-05	2.49e-05	2.5e-05	2.49e-05	2.5e-05	2.5e-05	2.49e-05	2.49e-05	2.49e-05	2.49e-05	2.49e-05	2.49e-05	2.49e-05	2.49e-05	2.49e-05
0.6	2.78e-05	2.77e-05	2.77e-05	2.77e-05	2.78e-05	2.77e-05	2.77e-05	2.77e-05	2.78e-05	2.77e-05	2.77e-05	2.77e-05	2.77e-05	2.77e-05	2.77e-05	2.77e-05	2.77e-05	2.77e-05	2.77e-05	2.77e-05	2.77e-05	2.77e-05	2.78e-05	2.78e-05	2.78e-05	2.78e-05	2.78e-05	2.78e-05	2.78e-05	2.78e-05	2.77e-05	2.77e-05	2.77e-05	2.77e-05	2.77e-05	2.77e-05	2.78e-05	2.77e-05	2.78e-05	2.78e-05	2.77e-05	2.77e-05	2.77e-05	2.77e-05	2.77e-05	2.77e-05	2.77e-05	2.77e-05	2.77e-05
0.66	3.06e-05	3.05e-05	3.06e-05	3.06e-05	3.06e-05	3.05e-05	3.06e-05	3.05e-05	3.06e-05	3.05e-05	3.06e-05	3.06e-05	3.05e-05	3.05e-05	3.05e-05	3.06e-05	3.05e-05	3.05e-05	3.05e-05	3.06e-05	3.05e-05	3.05e-05	3.06e-05	3.07e-05	3.06e-05	3.06e-05	3.06e-05	3.06e-05	3.06e-05	3.06e-05	3.05e-05	3.05e-05	3.05e-05	3.05e-05	3.05e-05	3.05e-05	3.06e-05	3.05e-05	3.06e-05	3.06e-05	3.06e-05	3.05e-05	3.05e-05	3.05e-05	3.05e-05	3.06e-05	3.05e-05	3.05e-05	3.05e-05
0.72	3.34e-05	3.33e-05	3.33e-05	3.33e-05	3.34e-05	3.33e-05	3.33e-05	3.33e-05	3.34e-05	3.33e-05	3.33e-05	3.34e-05	3.33e-05	3.33e-05	3.33e-05	3.33e-05	3.33e-05	3.33e-05	3.33e-05	3.33e-05	3.33e-05	3.33e-05	3.34e-05	3.35e-05	3.34e-05	3.34e-05	3.34e-05	3.34e-05	3.34e-05	3.34e-05	3.33e-05	3.33e-05	3.33e-05	3.33e-05	3.33e-05	3.33e-05	3.34e-05	3.33e-05	3.34e-05	3.34e-05	3.33e-05	3.33e-05	3.33e-05	3.33e-05	3.33e-05	3.34e-05	3.33e-05	3.33e-05	3.33e-05
0.78	3.62e-05	3.62e-05	3.62e-05	3.62e-05	3.62e-05	3.61e-05	3.62e-05	3.62e-05	3.62e-05	3.61e-05	3.62e-05	3.62e-05	3.62e-05	3.61e-05	3.61e-05	3.62e-05	3.61e-05	3.61e-05	3.61e-05	3.62e-05	3.61e-05	3.62e-05	3.62e-05	3.63e-05	3.62e-05	3.62e-05	3.62e-05	3.62e-05	3.62e-05	3.62e-05	3.62e-05	3.62e-05	3.61e-05	3.61e-05	3.61e-05	3.62e-05	3.62e-05	3.62e-05	3.62e-05	3.62e-05	3.62e-05	3.61e-05	3.61e-05	3.61e-05	3.62e-05	3.62e-05	3.61e-05	3.61e-05	3.61e-05
0.84	3.9e-05	3.9e-05	3.9e-05	3.9e-05	3.9e-05	3.89e-05	3.9e-05	3.9e-05	3.9e-05	3.89e-05	3.9e-05	3.9e-05	3.9e-05	3.89e-05	3.89e-05	3.9e-05	3.89e-05	3.89e-05	3.89e-05	3.9e-05	3.9e-05	3.9e-05	3.9e-05	3.91e-05	3.9e-05	3.9e-05	3.9e-05	3.9e-05	3.9e-05	3.9e-05	3.9e-05	3.9e-05	3.89e-05	3.89e-05	3.89e-05	3.9e-05	3.9e-05	3.9e-05	3.9e-05	3.9e-05	3.9e-05	3.89e-05	3.89e-05	3.89e-05	3.9e-05	3.9e-05	3.89e-05	3.89e-05	3.89e-05
0.9	4.18e-05	4.18e-05	4.18e-05	4.18e-05	4.19e-05	4.18e-05	4.18e-05	4.18e-05	4.18e-05	4.17e-05	4.18e-05	4.18e-05	4.18e-05	4.18e-05	4.17e-05	4.18e-05	4.17e-05	4.17e-05	4.18e-05	4.18e-05	4.18e-05	4.18e-05	4.19e-05	4.2e-05	4.19e-05	4.18e-05	4.18e-05	4.19e-05	4.19e-05	4.19e-05	4.18e-05	4.18e-05	4.17e-05	4.17e-05	4.18e-05	4.18e-05	4.19e-05	4.18e-05	4.19e-05	4.18e-05	4.18e-05	4.18e-05	4.18e-05	4.18e-05	4.18e-05	4.18e-05	4.18e-05	4.17e-05	4.18e-05
0.96	4.47e-05	4.46e-05	4.46e-05	4.46e-05	4.47e-05	4.46e-05	4.46e-05	4.46e-05	4.47e-05	4.46e-05	4.47e-05	4.46e-05	4.46e-05	4.46e-05	4.46e-05	4.46e-05	4.46e-05	4.46e-05	4.46e-05	4.47e-05	4.46e-05	4.46e-05	4.47e-05	4.48e-05	4.47e-05	4.47e-05	4.47e-05	4.47e-05	4.47e-05	4.47e-05	4.46e-05	4.46e-05	4.45e-05	4.46e-05	4.46e-05	4.47e-05	4.47e-05	4.46e-05	4.47e-05	4.47e-05	4.46e-05	4.46e-05	4.46e-05	4.46e-05	4.46e-05	4.47e-05	4.46e-05	4.46e-05	4.46e-05
1.02	4.75e-05	4.75e-05	4.75e-05	4.75e-05	4.76e-05	4.75e-05	4.75e-05	4.75e-05	4.75e-05	4.74e-05	4.75e-05	4.75e-05	4.75e-05	4.74e-05	4.74e-05	4.75e-05	4.74e-05	4.74e-05	4.75e-05	4.75e-05	4.75e-05	4.75e-05	4.76e-05	4.76e-05	4.76e-05	4.75e-05	4.75e-05	4.76e-05	4.75e-05	4.76e-05	4.75e-05	4.75e-05	4.74e-05	4.74e-05	4.75e-05	4.75e-05	4.75e-05	4.75e-05	4.76e-05	4.75e-05	4.75e-05	4.74e-05	4.75e-05	4.75e-05	4.75e-05	4.75e-05	4.75e-05	4.74e-05	4.74e-05
1.08	5.04e-05	5.04e-05	5.04e-05	5.04e-05	5.05e-05	5.04e-05	5.04e-05	5.04e-05	5.04e-05	5.03e-05	5.04e-05	5.04e-05	5.04e-05	5.03e-05	5.03e-05	5.04e-05	5.03e-05	5.03e-05	5.03e-05	5.04e-05	5.04e-05	5.04e-05	5.04e-05	5.05e-05	5.05e-05	5.04e-05	5.04e-05	5.04e-05	5.04e-05	5.05e-05	5.04e-05	5.04e-05	5.03e-05	5.03e-05	5.04e-05	5.04e-05	5.04e-05	5.04e-05	5.05e-05	5.04e-05	5.04e-05	5.03e-05	5.03e-05	5.03e-05	5.04e-05	5.04e-05	5.03e-05	5.03e-05	5.03e-05
1.14	5.33e-05	5.32e-05	5.32e-05	5.32e-05	5.33e-05	5.32e-05	5.32e-05	5.32e-05	5.32e-05	5.32e-05	5.33e-05	5.33e-05	5.32e-05	5.32e-05	5.31e-05	5.33e-05	5.32e-05	5.32e-05	5.32e-05	5.32e-05	5.32e-05	5.32e-05	5.33e-05	5.34e-05	5.33e-05	5.33e-05	5.33e-05	5.33e-05	5.33e-05	5.33e-05	5.32e-05	5.32e-05	5.31e-05	5.32e-05	5.32e-05	5.33e-05	5.33e-05	5.32e-05	5.33e-05	5.33e-05	5.32e-05	5.32e-05	5.32e-05	5.32e-05	5.32e-05	5.33e-05	5.32e-05	5.31e-05	5.32e-05
1.2	5.62e-05	5.61e-05	5.62e-05	5.62e-05	5.63e-05	5.61e-05	5.61e-05	5.61e-05	5.61e-05	5.61e-05	5.62e-05	5.61e-05	5.62e-05	5.61e-05	5.6e-05	5.62e-05	5.61e-05	5.61e-05	5.61e-05	5.62e-05	5.61e-05	5.61e-05	5.62e-05	5.63e-05	5.62e-05	5.62e-05	5.62e-05	5.62e-05	5.62e-05	5.62e-05	5.61e-05	5.61e-05	5.6e-05	5.61e-05	5.61e-05	5.62e-05	5.62e-05	5.61e-05	5.62e-05	5.62e-05	5.62e-05	5.61e-05	5.61e-05	5.61e-05	5.61e-05	5.62e-05	5.61e-05	5.61e-05	5.61e-05
1.26	5.91e-05	5.9e-05	5.91e-05	5.91e-05	5.91e-05	5.9e-05	5.9e-05	5.9e-05	5.9e-05	5.89e-05	5.91e-05	5.9e-05	5.9e-05	5.89e-05	5.89e-05	5.9e-05	5.9e-05	5.9e-05	5.9e-05	5.9e-05	5.9e-05	5.9e-05	5.91e-05	5.92e-05	5.91e-05	5.91e-05	5.91e-05	5.91e-05	5.91e-05	5.91e-05	5.9e-05	5.9e-05	5.89e-05	5.89e-05	5.9e-05	5.9e-05	5.91e-05	5.9e-05	5.91e-05	5.91e-05	5.9e-05	5.89e-05	5.9e-05	5.9e-05	5.9e-05	5.9e-05	5.9e-05	5.89e-05	5.9e-05
1.32	6.2e-05	6.2e-05	6.2e-05	6.2e-05	6.21e-05	6.19e-05	6.2e-05	6.2e-05	6.2e-05	6.19e-05	6.2e-05	6.2e-05	6.2e-05	6.19e-05	6.19e-05	6.2e-05	6.19e-05	6.19e-05	6.19e-05	6.2e-05	6.19e-05	6.19e-05	6.2e-05	6.21e-05	6.2e-05	6.2e-05	6.2e-05	6.2e-05	6.2e-05	6.2e-05	6.19e-05	6.19e-05	6.18e-05	6.19e-05	6.2e-05	6.2e-05	6.2e-05	6.19e-05	6.2e-05	6.2e-05	6.2e-05	6.19e-05	6.19e-05	6.19e-05	6.19e-05	6.2e-05	6.19e-05	6.19e-05	6.19e-05
1.38	6.5e-05	6.49e-05	6.49e-05	6.49e-05	6.5e-05	6.49e-05	6.49e-05	6.49e-05	6.49e-05	6.48e-05	6.5e-05	6.49e-05	6.49e-05	6.48e-05	6.48e-05	6.49e-05	6.48e-05	6.48e-05	6.49e-05	6.49e-05	6.49e-05	6.49e-05	6.5e-05	6.51e-05	6.5e-05	6.49e-05	6.49e-05	6.5e-05	6.49e-05	6.5e-05	6.49e-05	6.49e-05	6.48e-05	6.48e-05	6.49e-05	6.49e-05	6.5e-05	6.49e-05	6.5e-05	6.49e-05	6.49e-05	6.48e-05	6.49e-05	6.49e-05	6.49e-05	6.49e-05	6.49e-05	6.48e-05	6.48e-05
1.44	6.79e-05	6.78e-05	6.78e-05	6.78e-05	6.8e-05	6.78e-05	6.78e-05	6.78e-05	6.78e-05	6.78e-05	6.79e-05	6.79e-05	6.79e-05	6.78e-05	6.77e-05	6.79e-05	6.78e-05	6.78e-05	6.78e-05	6.78e-05	6.78e-05	6.78e-05	6.79e-05	6.8e-05	6.79e-05	6.79e-05	6.79e-05	6.79e-05	6.79e-05	6.79e-05	6.78e-05	6.78e-05	6.77e-05	6.78e-05	6.79e-05	6.79e-05	6.79e-05	6.78e-05	6.79e-05	6.79e-05	6.78e-05	6.77e-05	6.78e-05	6.78e-05	6.78e-05	6.79e-05	6.78e-05	6.77e-05	6.77e-05
1.5	7.09e-05	7.08e-05	7.08e-05	7.08e-05	7.1e-05	7.08e-05	7.08e-05	7.08e-05	7.08e-05	7.08e-05	7.08e-05	7.08e-05	7.08e-05	7.07e-05	7.07e-05	7.08e-05	7.08e-05	7.07e-05	7.08e-05	7.08e-05	7.08e-05	7.08e-05	7.09e-05	7.1e-05	7.09e-05	7.09e-05	7.09e-05	7.09e-05	7.09e-05	7.09e-05	7.08e-05	7.08e-05	7.07e-05	7.07e-05	7.08e-05	7.08e-05	7.09e-05	7.08e-05	7.09e-05	7.08e-05	7.08e-05	7.07e-05	7.08e-05	7.08e-05	7.08e-05	7.09e-05	7.08e-05	7.07e-05	7.07e-05
1.56	7.38e-05	7.38e-05	7.38e-05	7.38e-05	7.39e-05	7.37e-05	7.38e-05	7.38e-05	7.38e-05	7.37e-05	7.38e-05	7.38e-05	7.38e-05	7.37e-05	7.37e-05	7.38e-05	7.37e-05	7.37e-05	7.37e-05	7.38e-05	7.37e-05	7.38e-05	7.39e-05	7.4e-05	7.39e-05	7.38e-05	7.38e-05	7.38e-05	7.38e-05	7.38e-05	7.37e-05	7.38e-05	7.36e-05	7.37e-05	7.38e-05	7.38e-05	7.38e-05	7.38e-05	7.38e-05	7.38e-05	7.38e-05	7.37e-05	7.37e-05	7.38e-05	7.38e-05	7.38e-05	7.37e-05	7.37e-05	7.37e-05
1.62	7.69e-05	7.68e-05	7.68e-05	7.68e-05	7.69e-05	7.68e-05	7.68e-05	7.68e-05	7.68e-05	7.67e-05	7.68e-05	7.68e-05	7.68e-05	7.67e-05	7.67e-05	7.68e-05	7.67e-05	7.67e-05	7.67e-05	7.68e-05	7.67e-05	7.68e-05	7.69e-05	7.7e-05	7.69e-05	7.68e-05	7.68e-05	7.69e-05	7.68e-05	7.68e-05	7.67e-05	7.68e-05	7.67e-05	7.67e-05	7.68e-05	7.68e-05	7.68e-05	7.68e-05	7.69e-05	7.68e-05	7.68e-05	7.67e-05	7.67e-05	7.67e-05	7.68e-05	7.68e-05	7.67e-05	7.67e-05	7.67e-05
1.68	7.98e-05	7.98e-05	7.98e-05	7.98e-05	7.99e-05	7.97e-05	7.98e-05	7.98e-05	7.98e-05	7.97e-05	7.98e-05	7.98e-05	7.98e-05	7.97e-05	7.97e-05	7.98e-05	7.97e-05	7.97e-05	7.97e-05	7.98e-05	7.97e-05	7.97e-05	7.99e-05	8e-05	7.99e-05	7.98e-05	7.98e-05	7.99e-05	7.98e-05	7.98e-05	7.97e-05	7.97e-05	7.96e-05	7.97e-05	7.98e-05	7.98e-05	7.98e-05	7.98e-05	7.98e-05	7.98e-05	7.98e-05	7.97e-05	7.97e-05	7.97e-05	7.98e-05	7.98e-05	7.97e-05	7.97e-05	7.96e-05
1.74	8.29e-05	8.28e-05	8.29e-05	8.29e-05	8.3e-05	8.28e-05	8.28e-05	8.29e-05	8.28e-05	8.28e-05	8.29e-05	8.29e-05	8.29e-05	8.28e-05	8.27e-05	8.29e-05	8.27e-05	8.28e-05	8.28e-05	8.28e-05	8.28e-05	8.28e-05	8.29e-05	8.31e-05	8.29e-05	8.29e-05	8.28e-05	8.29e-05	8.29e-05	8.29e-05	8.28e-05	8.28e-05	8.27e-05	8.27e-05	8.28e-05	8.29e-05	8.29e-05	8.28e-05	8.29e-05	8.28e-05	8.28e-05	8.27e-05	8.27e-05	8.28e-05	8.28e-05	8.28e-05	8.28e-05	8.27e-05	8.27e-05
1.8	8.59e-05	8.59e-05	8.59e-05	8.59e-05	8.6e-05	8.59e-05	8.59e-05	8.59e-05	8.59e-05	8.58e-05	8.59e-05	8.59e-05	8.59e-05	8.58e-05	8.58e-05	8.6e-05	8.58e-05	8.58e-05	8.59e-05	8.59e-05	8.58e-05	8.59e-05	8.6e-05	8.61e-05	8.6e-05	8.59e-05	8.59e-05	8.59e-05	8.59e-05	8.6e-05	8.58e-05	8.59e-05	8.58e-05	8.58e-05	8.59e-05	8.59e-05	8.59e-05	8.59e-05	8.6e-05	8.59e-05	8.59e-05	8.58e-05	8.58e-05	8.58e-05	8.59e-05	8.59e-05	8.58e-05	8.58e-05	8.58e-05
1.86	8.9e-05	8.89e-05	8.9e-05	8.9e-05	8.91e-05	8.89e-05	8.89e-05	8.9e-05	8.89e-05	8.89e-05	8.9e-05	8.9e-05	8.9e-05	8.89e-05	8.89e-05	8.9e-05	8.89e-05	8.89e-05	8.89e-05	8.89e-05	8.89e-05	8.89e-05	8.91e-05	8.92e-05	8.91e-05	8.9e-05	8.9e-05	8.9e-05	8.9e-05	8.9e-05	8.89e-05	8.89e-05	8.88e-05	8.89e-05	8.9e-05	8.9e-05	8.9e-05	8.89e-05	8.9e-05	8.9e-05	8.9e-05	8.88e-05	8.88e-05	8.89e-05	8.89e-05	8.9e-05	8.89e-05	8.88e-05	8.88e-05
1.92	9.22e-05	9.2e-05	9.21e-05	9.21e-05	9.22e-05	9.2e-05	9.21e-05	9.21e-05	9.21e-05	9.2e-05	9.21e-05	9.21e-05	9.21e-05	9.2e-05	9.2e-05	9.21e-05	9.2e-05	9.2e-05	9.2e-05	9.2e-05	9.2e-05	9.2e-05	9.22e-05	9.23e-05	9.22e-05	9.21e-05	9.21e-05	9.21e-05	9.21e-05	9.21e-05	9.2e-05	9.2e-05	9.19e-05	9.2e-05	9.21e-05	9.21e-05	9.21e-05	9.21e-05	9.21e-05	9.21e-05	9.21e-05	9.19e-05	9.2e-05	9.2e-05	9.2e-05	9.2e-05	9.2e-05	9.19e-05	9.19e-05
1.98	9.53e-05	9.52e-05	9.52e-05	9.52e-05	9.53e-05	9.51e-05	9.51e-05	9.52e-05	9.52e-05	9.51e-05	9.52e-05	9.52e-05	9.52e-05	9.51e-05	9.5e-05	9.52e-05	9.51e-05	9.51e-05	9.51e-05	9.51e-05	9.51e-05	9.51e-05	9.53e-05	9.54e-05	9.52e-05	9.51e-05	9.52e-05	9.52e-05	9.52e-05	9.52e-05	9.51e-05	9.51e-05	9.5e-05	9.51e-05	9.52e-05	9.52e-05	9.52e-05	9.51e-05	9.52e-05	9.52e-05	9.52e-05	9.5e-05	9.51e-05	9.51e-05	9.52e-05	9.51e-05	9.51e-05	9.5e-05	9.5e-05
2.04	9.84e-05	9.83e-05	9.84e-05	9.84e-05	9.85e-05	9.82e-05	9.83e-05	9.83e-05	9.83e-05	9.82e-05	9.84e-05	9.83e-05	9.84e-05	9.82e-05	9.82e-05	9.84e-05	9.83e-05	9.83e-05	9.83e-05	9.83e-05	9.83e-05	9.83e-05	9.84e-05	9.85e-05	9.84e-05	9.83e-05	9.84e-05	9.84e-05	9.83e-05	9.84e-05	9.82e-05	9.83e-05	9.81e-05	9.82e-05	9.83e-05	9.84e-05	9.84e-05	9.83e-05	9.84e-05	9.83e-05	9.83e-05	9.81e-05	9.82e-05	9.83e-05	9.83e-05	9.83e-05	9.82e-05	9.82e-05	9.81e-05
2.1	0.00010158	0.00010148	0.00010158	0.00010155	0.00010167	0.00010145	0.00010148	0.00010152	0.00010149	0.00010141	0.00010154	0.00010154	0.00010157	0.00010144	0.00010138	0.00010156	0.00010143	0.00010143	0.00010146	0.00010149	0.00010147	0.00010143	0.00010161	0.00010173	0.00010158	0.00010152	0.00010156	0.00010159	0.00010154	0.00010155	0.00010143	0.00010147	0.00010131	0.00010143	0.0001015	0.00010153	0.00010156	0.00010146	0.00010153	0.00010152	0.00010148	0.00010131	0.00010138	0.00010145	0.00010148	0.00010149	0.00010144	0.00010135	0.00010132
2.16	0.00010474	0.00010466	0.00010474	0.00010471	0.00010481	0.0001046	0.00010461	0.0001047	0.00010468	0.00010458	0.00010473	0.00010475	0.00010471	0.00010459	0.00010454	0.00010474	0.00010458	0.00010462	0.00010464	0.00010465	0.00010461	0.00010459	0.00010477	0.00010493	0.00010477	0.00010469	0.00010473	0.00010475	0.00010474	0.00010473	0.00010458	0.00010462	0.00010446	0.00010456	0.00010469	0.00010471	0.00010477	0.00010463	0.00010471	0.00010468	0.00010465	0.00010447	0.00010456	0.00010461	0.00010464	0.00010466	0.00010457	0.00010451	0.00010448
2.22	0.00010796	0.0001079	0.00010801	0.00010797	0.00010806	0.00010784	0.00010787	0.00010794	0.00010791	0.00010782	0.00010795	0.00010797	0.00010795	0.00010783	0.0001078	0.00010799	0.00010783	0.00010786	0.00010788	0.00010788	0.00010787	0.0001078	0.000108	0.00010812	0.00010801	0.00010792	0.00010795	0.00010799	0.00010793	0.00010797	0.00010783	0.00010786	0.0001077	0.0001078	0.00010791	0.00010797	0.00010799	0.0001079	0.00010795	0.00010791	0.00010792	0.00010769	0.0001078	0.00010783	0.00010786	0.0001079	0.00010779	0.00010773	0.00010772
2.28	0.00011119	0.00011112	0.00011122	0.00011118	0.00011129	0.00011108	0.00011109	0.00011118	0.00011111	0.00011107	0.0001112	0.0001112	0.00011117	0.00011108	0.00011102	0.00011121	0.00011108	0.0001111	0.00011111	0.00011111	0.00011109	0.00011105	0.00011124	0.00011138	0.00011124	0.00011115	0.00011118	0.00011121	0.00011114	0.00011119	0.00011105	0.0001111	0.00011092	0.00011104	0.00011116	0.00011119	0.00011122	0.00011111	0.00011121	0.00011115	0.00011114	0.00011093	0.00011103	0.00011105	0.00011108	0.00011113	0.00011102	0.00011094	0.00011095
2.34	0.00011448	0.00011443	0.00011452	0.00011448	0.00011459	0.0001144	0.00011441	0.00011448	0.00011442	0.00011438	0.00011451	0.0001145	0.00011449	0.00011443	0.00011432	0.0001145	0.00011438	0.00011441	0.00011443	0.00011441	0.00011439	0.00011435	0.00011453	0.00011472	0.00011456	0.00011447	0.00011449	0.00011452	0.00011444	0.0001145	0.00011436	0.0001144	0.00011424	0.00011433	0.00011449	0.00011451	0.00011453	0.00011442	0.00011454	0.00011444	0.00011443	0.00011422	0.00011431	0.00011435	0.00011439	0.00011442	0.00011431	0.00011424	0.00011423
2.4	0.00011778	0.00011776	0.00011784	0.0001178	0.0001179	0.00011774	0.0001177	0.00011778	0.00011774	0.0001177	0.00011782	0.00011778	0.0001178	0.0001177	0.00011766	0.00011784	0.00011768	0.00011766	0.00011778	0.00011774	0.00011772	0.00011764	0.00011788	0.000118	0.00011788	0.00011778	0.0001178	0.00011784	0.00011778	0.00011774	0.00011768	0.00011768	0.00011754	0.00011764	0.0001178	0.00011784	0.0001179	0.00011772	0.00011784	0.00011774	0.00011774	0.00011752	0.00011762	0.00011766	0.00011768	0.00011772	0.00011762	0.00011752	0.00011754
2.46	0.00012116	0.00012108	0.00012116	0.00012112	0.00012126	0.0001211	0.0001211	0.00012116	0.00012114	0.00012104	0.00012118	0.00012116	0.00012116	0.00012108	0.00012102	0.0001212	0.00012104	0.00012104	0.0001211	0.00012112	0.00012108	0.000121	0.00012122	0.00012136	0.00012124	0.00012112	0.00012116	0.00012118	0.00012116	0.00012114	0.00012104	0.00012102	0.0001209	0.00012102	0.0001212	0.00012122	0.00012124	0.0001211	0.00012122	0.0001211	0.0001211	0.00012088	0.00012096	0.000121	0.00012102	0.00012106	0.000121	0.00012088	0.0001209
2.52	0.00012456	0.0001245	0.00012454	0.00012454	0.00012466	0.0001245	0.00012446	0.00012458	0.00012454	0.00012442	0.0001246	0.00012454	0.00012456	0.00012446	0.0001244	0.00012458	0.00012446	0.00012444	0.00012452	0.0001245	0.00012452	0.0001244	0.00012464	0.00012478	0.00012464	0.00012454	0.00012458	0.00012462	0.00012458	0.00012456	0.00012442	0.00012444	0.00012432	0.0001244	0.00012458	0.00012462	0.00012462	0.00012448	0.00012462	0.00012452	0.00012452	0.00012428	0.00012438	0.0001244	0.00012444	0.0001245	0.00012438	0.00012428	0.0001243
2.58	0.000128	0.0001279	0.000128	0.00012794	0.00012806	0.00012788	0.0001279	0.00012796	0.00012794	0.00012782	0.000128	0.000128	0.000128	0.00012788	0.0001278	0.000128	0.00012786	0.00012784	0.00012794	0.00012788	0.00012788	0.00012784	0.00012806	0.00012822	0.00012802	0.00012796	0.000128	0.00012802	0.00012796	0.000128	0.00012782	0.0001278	0.00012766	0.00012776	0.00012798	0.00012802	0.000128	0.00012788	0.00012802	0.0001279	0.00012794	0.00012768	0.00012774	0.00012784	0.00012782	0.00012788	0.00012776	0.00012766	0.0001277
2.64	0.0001315	0.00013136	0.00013148	0.00013148	0.00013152	0.0001314	0.0001314	0.0001315	0.00013146	0.00013134	0.00013148	0.00013148	0.00013146	0.00013136	0.0001313	0.0001315	0.00013136	0.00013138	0.00013144	0.00013138	0.00013136	0.00013132	0.00013152	0.0001317	0.00013158	0.00013142	0.0001315	0.00013156	0.00013138	0.00013146	0.00013132	0.0001313	0.0001312	0.00013126	0.0001315	0.00013152	0.0001315	0.0001314	0.00013152	0.00013138	0.00013144	0.00013116	0.00013124	0.00013134	0.00013132	0.00013138	0.0001313	0.00013114	0.00013116
2.7	0.000135	0.00013488	0.000135	0.00013496	0.00013502	0.0001349	0.00013488	0.00013496	0.00013492	0.00013482	0.000135	0.00013494	0.000135	0.0001349	0.00013478	0.00013502	0.00013488	0.0001349	0.00013494	0.0001349	0.00013492	0.00013482	0.00013508	0.00013524	0.0001351	0.00013496	0.00013496	0.00013508	0.00013494	0.00013494	0.00013478	0.00013476	0.0001347	0.00013476	0.00013498	0.00013496	0.00013502	0.0001349	0.00013496	0.00013486	0.00013496	0.0001347	0.00013476	0.00013482	0.00013488	0.0001349	0.00013482	0.00013468	0.0001347
2.76	0.00013856	0.0001385	0.0001386	0.00013854	0.00013864	0.0001385	0.00013844	0.00013858	0.0001385	0.00013842	0.00013856	0.00013856	0.0001386	0.00013854	0.00013838	0.00013862	0.00013844	0.00013842	0.00013852	0.0001385	0.00013846	0.00013836	0.00013868	0.00013884	0.00013866	0.00013852	0.0001386	0.00013862	0.00013854	0.00013854	0.00013836	0.00013838	0.00013822	0.0001384	0.00013856	0.00013856	0.00013864	0.00013848	0.00013862	0.00013846	0.00013852	0.00013828	0.00013836	0.00013844	0.00013846	0.00013848	0.00013836	0.00013824	0.0001383
2.82	0.00014218	0.0001421	0.0001422	0.00014208	0.00014224	0.0001421	0.00014206	0.00014214	0.0001421	0.00014204	0.00014212	0.00014222	0.0001422	0.00014206	0.000142	0.00014222	0.00014206	0.00014204	0.0001421	0.00014208	0.00014202	0.00014198	0.00014226	0.00014244	0.00014228	0.00014214	0.0001422	0.00014222	0.00014208	0.00014212	0.00014196	0.00014192	0.0001418	0.00014194	0.00014222	0.00014216	0.00014222	0.00014208	0.00014226	0.00014208	0.00014214	0.00014184	0.00014194	0.000142	0.000142	0.00014202	0.00014192	0.00014186	0.00014182
2.88	0.00014588	0.0001458	0.0001459	0.00014576	0.00014596	0.00014576	0.00014576	0.00014584	0.00014578	0.00014568	0.00014582	0.00014586	0.0001459	0.00014578	0.00014568	0.0001459	0.00014576	0.0001457	0.0001458	0.0001458	0.0001457	0.00014572	0.00014596	0.00014614	0.00014592	0.00014588	0.0001459	0.00014592	0.00014576	0.00014582	0.00014564	0.00014564	0.0001455	0.00014568	0.00014586	0.00014586	0.00014598	0.00014576	0.00014596	0.00014578	0.00014578	0.0001455	0.00014558	0.0001457	0.0001457	0.00014572	0.00014562	0.00014552	0.00014552
2.94	0.0001496	0.00014956	0.0001497	0.00014956	0.00014968	0.00014954	0.0001495	0.00014962	0.0001495	0.00014944	0.0001496	0.00014966	0.0001497	0.00014956	0.00014946	0.00014968	0.00014956	0.0001495	0.0001496	0.00014956	0.00014944	0.00014946	0.00014976	0.0001499	0.00014974	0.00014962	0.00014962	0.0001497	0.00014954	0.0001496	0.00014936	0.0001494	0.00014924	0.00014944	0.00014968	0.0001497	0.00014974	0.00014956	0.00014974	0.00014954	0.00014956	0.00014926	0.00014934	0.00014942	0.00014942	0.0001495	0.00014938	0.0001493	0.00014926
3	0.00015338	0.00015332	0.00015344	0.00015338	0.00015348	0.0001533	0.0001533	0.00015342	0.0001533	0.00015324	0.00015336	0.00015346	0.00015344	0.00015332	0.00015326	0.00015348	0.00015332	0.00015326	0.0001533	0.0001533	0.0001532	0.0001532	0.0001535	0.00015364	0.0001535	0.0001534	0.00015344	0.0001535	0.00015332	0.0001534	0.0001531	0.00015316	0.000153	0.0001532	0.00015344	0.00015346	0.0001535	0.00015332	0.0001535	0.00015332	0.00015332	0.00015304	0.00015318	0.0001532	0.00015318	0.0001533	0.00015314	0.0001531	0.00015302
3.06	0.00015732	0.00015724	0.00015738	0.00015732	0.00015734	0.00015722	0.00015716	0.00015724	0.0001572	0.00015714	0.0001573	0.0001573	0.00015734	0.00015722	0.0001571	0.00015742	0.00015722	0.00015718	0.0001572	0.00015714	0.0001571	0.0001571	0.00015742	0.00015754	0.00015736	0.00015726	0.00015728	0.00015738	0.0001572	0.00015732	0.000157	0.00015704	0.00015696	0.0001571	0.00015736	0.00015734	0.00015742	0.0001572	0.00015734	0.0001572	0.00015722	0.00015688	0.00015706	0.00015708	0.0001571	0.00015716	0.00015704	0.00015696	0.00015694
3.12	0.00016124	0.00016114	0.00016126	0.00016122	0.00016126	0.00016114	0.0001611	0.00016118	0.00016114	0.00016106	0.0001612	0.0001612	0.00016124	0.00016116	0.00016104	0.00016134	0.00016114	0.00016112	0.00016116	0.00016108	0.000161	0.00016098	0.00016134	0.0001615	0.00016136	0.00016116	0.00016126	0.00016128	0.00016112	0.00016114	0.0001609	0.00016092	0.00016084	0.000161	0.00016134	0.00016128	0.00016134	0.00016112	0.00016128	0.00016108	0.0001611	0.00016082	0.00016096	0.000161	0.00016096	0.00016106	0.00016094	0.00016084	0.00016084
3.18	0.0001653	0.00016524	0.00016536	0.0001653	0.00016534	0.00016522	0.00016514	0.0001652	0.00016522	0.00016518	0.0001653	0.00016532	0.00016534	0.0001652	0.00016514	0.00016548	0.00016524	0.00016516	0.00016524	0.00016516	0.00016502	0.00016508	0.00016538	0.00016554	0.00016538	0.0001652	0.00016526	0.00016534	0.00016518	0.00016518	0.00016498	0.000165	0.00016484	0.00016506	0.00016538	0.00016534	0.00016542	0.00016516	0.00016538	0.00016512	0.00016514	0.00016482	0.000165	0.0001651	0.00016504	0.00016516	0.00016496	0.00016486	0.00016488
3.24	0.0001695	0.00016934	0.00016948	0.00016938	0.0001695	0.00016934	0.00016928	0.00016934	0.00016936	0.0001693	0.00016946	0.00016946	0.00016952	0.00016934	0.00016928	0.0001696	0.00016938	0.00016932	0.00016936	0.00016926	0.00016918	0.00016924	0.00016958	0.00016968	0.00016954	0.00016938	0.00016946	0.00016948	0.00016932	0.00016934	0.00016908	0.00016908	0.00016894	0.00016916	0.00016954	0.00016948	0.00016954	0.00016928	0.00016948	0.00016926	0.00016936	0.00016896	0.00016912	0.00016922	0.00016914	0.00016932	0.00016908	0.00016904	0.00016898
3.3	0.00017376	0.00017366	0.00017384	0.00017372	0.00017382	0.00017364	0.00017356	0.0001737	0.00017374	0.00017364	0.00017376	0.00017384	0.00017382	0.00017366	0.00017364	0.0001739	0.00017364	0.0001737	0.00017366	0.00017356	0.00017346	0.00017352	0.00017388	0.00017402	0.00017382	0.00017362	0.00017378	0.00017376	0.00017364	0.0001737	0.00017328	0.00017338	0.00017324	0.00017348	0.00017392	0.00017384	0.00017386	0.0001736	0.0001738	0.00017364	0.00017368	0.00017318	0.00017346	0.00017344	0.00017344	0.00017364	0.00017338	0.00017334	0.00017326
3.36	0.00017828	0.00017806	0.00017832	0.00017814	0.0001782	0.00017804	0.000178	0.00017806	0.0001782	0.00017804	0.00017808	0.00017822	0.00017828	0.00017798	0.00017802	0.00017832	0.00017818	0.00017814	0.00017806	0.00017794	0.00017782	0.00017784	0.00017832	0.00017842	0.00017826	0.00017798	0.00017812	0.0001782	0.00017808	0.00017804	0.00017764	0.0001778	0.0001776	0.00017788	0.00017828	0.0001783	0.0001783	0.00017796	0.00017822	0.00017796	0.00017804	0.00017752	0.0001778	0.00017792	0.00017784	0.00017798	0.00017776	0.0001777	0.00017766
3.42	0.00018294	0.00018266	0.00018294	0.00018274	0.00018278	0.00018266	0.00018266	0.00018278	0.0001829	0.0001827	0.0001828	0.00018284	0.00018298	0.00018282	0.00018266	0.000183	0.0001829	0.0001827	0.00018272	0.0001826	0.0001824	0.00018258	0.000183	0.00018302	0.00018304	0.00018262	0.00018286	0.00018288	0.00018264	0.0001828	0.00018218	0.00018238	0.0001822	0.00018246	0.00018302	0.00018286	0.00018294	0.00018266	0.00018286	0.0001826	0.00018268	0.00018204	0.00018242	0.0001826	0.0001824	0.00018262	0.00018244	0.00018228	0.00018232
3.48	0.00018794	0.00018756	0.00018794	0.00018758	0.00018762	0.00018762	0.00018744	0.00018768	0.00018792	0.00018778	0.0001876	0.00018772	0.00018802	0.00018776	0.00018762	0.00018792	0.00018784	0.00018764	0.00018758	0.00018746	0.00018724	0.00018738	0.00018804	0.00018798	0.00018792	0.00018744	0.00018778	0.0001879	0.00018746	0.0001876	0.00018702	0.00018724	0.00018698	0.00018728	0.00018804	0.00018778	0.00018778	0.00018746	0.00018784	0.0001875	0.0001874	0.00018682	0.00018722	0.00018736	0.0001872	0.00018752	0.00018722	0.00018712	0.00018708
3.54	0.0001932	0.00019294	0.00019328	0.0001928	0.0001929	0.00019296	0.00019282	0.00019288	0.00019328	0.00019294	0.00019296	0.00019292	0.00019338	0.00019322	0.00019276	0.00019344	0.00019316	0.00019308	0.00019298	0.00019266	0.0001924	0.00019264	0.00019334	0.0001934	0.00019332	0.00019288	0.00019302	0.00019318	0.00019268	0.00019294	0.00019228	0.00019236	0.00019224	0.0001926	0.00019344	0.0001931	0.00019328	0.00019278	0.00019304	0.00019274	0.0001927	0.00019214	0.00019258	0.00019268	0.00019254	0.00019282	0.00019262	0.0001924	0.00019222
3.6	0.00019914	0.0001985	0.00019888	0.00019862	0.00019888	0.00019878	0.00019848	0.00019868	0.00019902	0.00019854	0.00019902	0.000199	0.00019932	0.00019942	0.00019876	0.00019942	0.00019908	0.00019898	0.00019868	0.00019844	0.0001982	0.00019852	0.0001992	0.0001996	0.00019912	0.00019858	0.00019888	0.00019908	0.00019842	0.00019888	0.0001978	0.00019798	0.00019768	0.00019822	0.00019906	0.00019908	0.00019886	0.00019832	0.0001988	0.00019834	0.0001985	0.00019752	0.00019818	0.00019826	0.00019838	0.00019874	0.00019828	0.0001981	0.00019814
3.66	0.00020712	0.0002062	0.00099998	0.00099998	0.0002065	0.001	0.00020584	0.00099998	0.00099998	0.00020644	0.0002071	0.001	0.00020744	0.00099998	0.00020668	0.00099998	0.00099998	0.00099998	0.001	0.0002058	0.00099998	0.00020618	0.00099998	0.001	0.00099998	0.001	0.00020672	0.00099998	0.00020608	0.001	0.00020466	0.0002052	0.00020512	0.00020582	0.001	0.00099998	0.00099998	0.00020574	0.00020612	0.0002059	0.0002058	0.00020428	0.00020566	0.00099998	0.00020564	0.00020574	0.00020564	0.000206	0.00020528
3.72	0.00099998	0.00099998	0.00099998	0.00099998	0.00099998	0.00099998	0.00099998	0.00099998	0.001	0.001	0.00099998	0.00099998	0.001	0.00099998	0.00099998	0.001	0.001	0.001	0.00099998	0.00099998	0.001	0.00099998	0.001	0.001	0.00099998	0.00099998	0.001	0.001	0.00099998	0.001	0.001	0.00099998	0.001	0.001	0.001	0.001	0.001	0.001	0.00099998	0.00099998	0.00099998	0.00099998	0.00099998	0.001	0.001	0.00099998	0.001	0.00099998	0.001
3.78	0.001	0.001	0.00099998	0.001	0.001	0.001	0.00099998	0.001	0.00099998	0.00099998	0.001	0.00099998	0.00099998	0.001	0.00099998	0.001	0.001	0.001	0.001	0.001	0.001	0.00099998	0.001	0.001	0.00099998	0.001	0.001	0.001	0.00099998	0.00099998	0.00099998	0.001	0.001	0.001	0.001	0.00099998	0.001	0.00099998	0.00099998	0.00099998	0.00099998	0.00099998	0.00099998	0.00099998	0.00099998	0.001	0.00099998	0.00099998	0.001
3.84	0.001	0.001	0.00099998	0.001	0.00099998	0.00099998	0.00099998	0.001	0.00099998	0.001	0.001	0.00099998	0.00099998	0.00099998	0.001	0.00099998	0.00099998	0.00099998	0.001	0.001	0.001	0.00099998	0.001	0.00099998	0.00099998	0.001	0.001	0.00099998	0.00099998	0.00099998	0.001	0.001	0.001	0.001	0.00099998	0.001	0.001	0.00099998	0.001	0.001	0.001	0.001	0.001	0.001	0.001	0.001	0.00099998	0.001	0.001
3.9	0.001	0.00099998	0.00099998	0.00099998	0.00099998	0.001	0.00099998	0.00099998	0.001	0.00099998	0.00099998	0.00099998	0.001	0.001	0.001	0.001	0.00099998	0.00099998	0.001	0.00099998	0.00099998	0.00099998	0.001	0.00099998	0.00099998	0.00099998	0.00099998	0.001	0.00099998	0.00099998	0.00099998	0.00099998	0.00099998	0.001	0.00099998	0.00099998	0.00099998	0.001	0.001	0.001	0.00099998	0.001	0.001	0.00099998	0.001	0.001	0.001	0.001	0.00099998
3.96	0.00099998	0.001	0.001	0.001	0.00099998	0.001	0.00099998	0.00099998	0.001	0.00099998	0.001	0.00099998	0.001	0.00099998	0.001	0.00099998	0.001	0.00099998	0.001	0.00099998	0.00099998	0.001	0.00099998	0.00099998	0.00099998	0.00099998	0.001	0.00099998	0.00099998	0.00099998	0.00099998	0.00099998	0.00099998	0.00099998	0.001	0.00099998	0.00099998	0.00099998	0.00099998	0.00099998	0.00099998	0.00099998	0.001	0.00099998	0.00099998	0.00099998	0.00099998	0.00099998	0.001
4.02	0.001	0.001	0.001	0.001	0.001	0.001	0.001	0.001	0.001	0.00099998	0.001	0.00099998	0.00099998	0.00099998	0.00099998	0.001	0.00099998	0.001	0.00099998	0.001	0.001	0.001	0.001	0.00099998	0.001	0.00099998	0.00099998	0.001	0.00099998	0.00099998	0.001	0.00099998	0.00099998	0.00099998	0.00099998	0.00099998	0.00099998	0.00099998	0.001	0.001	0.00099998	0.001	0.001	0.001	0.00099998	0.00099998	0.00099998	0.001	0.001
4.08	0.00099998	0.00099998	0.001	0.001	0.00099998	0.001	0.00099998	0.001	0.00099998	0.001	0.00099998	0.00099998	0.001	0.00099998	0.001	0.00099998	0.001	0.00099998	0.00099998	0.001	0.00099998	0.001	0.001	0.001	0.00099998	0.00099998	0.001	0.00099998	0.00099998	0.00099998	0.00099998	0.001	0.001	0.00099998	0.00099998	0.00099998	0.00099998	0.001	0.001	0.00099998	0.00099998	0.001	0.00099998	0.001	0.001	0.001	0.001	0.00099998	0.001
4.14	0.001	0.00099998	0.001	0.00099998	0.001	0.00099998	0.001	0.00099998	0.001	0.001	0.00099998	0.00099998	0.00099998	0.00099998	0.001	0.001	0.00099998	0.001	0.00099998	0.00099998	0.001	0.00099998	0.00099998	0.001	0.00099998	0.001	0.001	0.001	0.00099998	0.00099998	0.001	0.00099998	0.00099998	0.00099998	0.001	0.00099998	0.00099998	0.00099998	0.00099998	0.00099998	0.001	0.00099998	0.00099998	0.00099998	0.001	0.00099998	0.001	0.00099998	0.001
4.2	0.00099998	0.00099998	0.00099998	0.00099998	0.001	0.00099998	0.001	0.00099998	0.001	0.001	0.00099998	0.00099998	0.00099998	0.00099998	0.001	0.001	0.00099998	0.001	0.00099998	0.001	0.001	0.00099998	0.001	0.001	0.001	0.001	0.00099998	0.00099998	0.00099998	0.001	0.00099998	0.00099998	0.00099998	0.00099998	0.00099998	0.001	0.00099998	0.00099998	0.001	0.001	0.001	0.00099998	0.001	0.001	0.00099998	0.00099998	0.001	0.001	0.00099998
4.26	0.001	0.001	0.001	0.00099998	0.001	0.00099998	0.00099998	0.00099998	0.00099998	0.00099998	0.001	0.00099998	0.001	0.001	0.00099998	0.00099998	0.001	0.00099998	0.00099998	0.001	0.001	0.00099998	0.001	0.00099998	0.00099998	0.00099998	0.001	0.001	0.00099998	0.001	0.00099998	0.001	0.00099998	0.00099998	0.00099998	0.00099998	0.00099998	0.001	0.00099998	0.00099998	0.00099998	0.00099998	0.00099998	0.00099998	0.00099998	0.00099998	0.001	0.00099998	0.001
4.32	0.001	0.00099998	0.001	0.00099998	0.00099998	0.001	0.001	0.00099998	0.00099998	0.001	0.00099998	0.001	0.00099998	0.00099998	0.001	0.001	0.00099998	0.001	0.001	0.001	0.001	0.00099998	0.001	0.001	0.00099998	0.00099998	0.00099998	0.00099998	0.00099998	0.001	0.00099998	0.00099998	0.001	0.00099998	0.00099998	0.001	0.00099998	0.001	0.00099998	0.00099998	0.001	0.00099998	0.00099998	0.00099998	0.00099998	0.00099998	0.00099998	0.001	0.001
4.38	0.001	0.00099998	0.00099998	0.001	0.001	0.00099998	0.00099998	0.00099998	0.00099998	0.00099998	0.001	0.00099998	0.00099998	0.001	0.001	0.00099998	0.00099998	0.00099998	0.001	0.001	0.001	0.001	0.001	0.001	0.001	0.001	0.00099998	0.001	0.001	0.001	0.001	0.00099998	0.00099998	0.00099998	0.001	0.001	0.00099998	0.001	0.001	0.00099998	0.00099998	0.001	0.001	0.00099998	0.001	0.001	0.001	0.001	0.00099998
4.44	0.00099998	0.001	0.00099998	0.001	0.00099998	0.00099998	0.001	0.001	0.00099998	0.00099998	0.001	0.00099998	0.001	0.001	0.001	0.001	0.00099998	0.00099998	0.00099998	0.001	0.00099998	0.001	0.001	0.001	0.00099998	0.00099998	0.001	0.00099998	0.00099998	0.001	0.00099998	0.00099998	0.00099998	0.001	0.001	0.00099998	0.00099998	0.001	0.00099998	0.00099998	0.00099998	0.00099998	0.001	0.00099998	0.00099998	0.001	0.00099998	0.001	0.001
4.5	0.00099998	0.001	0.00099998	0.00099998	0.001	0.00099998	0.00099998	0.00099998	0.00099998	0.001	0.00099998	0.00099998	0.001	0.00099998	0.00099998	0.001	0.00099998	0.001	0.001	0.00099998	0.00099998	0.00099998	0.00099998	0.001	0.001	0.00099998	0.00099998	0.001	0.00099998	0.00099998	0.00099998	0.00099998	0.001	0.00099998	0.00099998	0.001	0.001	0.00099998	0.001	0.00099998	0.00099998	0.001	0.00099998	0.001	0.001	0.001	0.001	0.00099998	0.00099998
4.56	0.00099998	0.00099998	0.001	0.001	0.001	0.00099998	0.00099998	0.001	0.00099998	0.00099998	0.00099998	0.00099998	0.001	0.001	0.001	0.00099998	0.00099998	0.00099998	0.00099998	0.001	0.00099998	0.001	0.001	0.00099998	0.00099998	0.001	0.001	0.001	0.001	0.00099998	0.00099998	0.00099998	0.00099998	0.001	0.001	0.00099998	0.00099998	0.00099998	0.00099998	0.001	0.00099998	0.00099998	0.00099998	0.001	0.00099998	0.001	0.00099998	0.00099998	0.001
4.62	0.001	0.001	0.00099998	0.001	0.001	0.001	0.001	0.001	0.00099998	0.00099998	0.00099998	0.001	0.001	0.00099998	0.001	0.00099998	0.00099998	0.001	0.00099998	0.00099998	0.00099998	0.00099998	0.001	0.001	0.001	0.00099998	0.001	0.001	0.00099998	0.001	0.00099998	0.00099998	0.001	0.00099998	0.00099998	0.00099998	0.00099998	0.00099998	0.001	0.00099998	0.001	0.001	0.00099998	0.001	0.001	0.00099998	0.00099998	0.001	0.00099998
4.68	0.001	0.00099998	0.00099998	0.001	0.00099998	0.00099998	0.00099998	0.00099998	0.00099998	0.001	0.00099998	0.00099998	0.001	0.001	0.00099998	0.001	0.001	0.001	0.001	0.00099998	0.001	0.001	0.00099998	0.001	0.00099998	0.001	0.00099998	0.00099998	0.00099998	0.001	0.001	0.001	0.00099998	0.001	0.001	0.00099998	0.001	0.00099998	0.001	0.00099998	0.00099998	0.001	0.00099998	0.00099998	0.00099998	0.001	0.001	0.001	0.001
4.74	0.001	0.00099998	0.00099998	0.00099998	0.00099998	0.00099998	0.00099998	0.00099998	0.00099998	0.00099998	0.00099998	0.001	0.001	0.00099998	0.00099998	0.001	0.001	0.00099998	0.00099998	0.001	0.00099998	0.00099998	0.001	0.001	0.001	0.001	0.001	0.00099998	0.001	0.00099998	0.001	0.00099998	0.001	0.001	0.00099998	0.00099998	0.001	0.00099998	0.00099998	0.00099998	0.001	0.001	0.00099998	0.00099998	0.00099998	0.00099998	0.00099998	0.001	0.00099998
4.8	0.00099998	0.001	0.00099998	0.00099998	0.001	0.00099998	0.00099998	0.001	0.001	0.00099998	0.001	0.00099998	0.001	0.00099998	0.00099998	0.001	0.001	0.00099998	0.001	0.001	0.001	0.00099998	0.00099998	0.001	0.00099998	0.00099998	0.00099998	0.00099998	0.001	0.001	0.001	0.001	0.00099998	0.001	0.00099998	0.001	0.00099998	0.00099998	0.00099998	0.00099998	0.001	0.001	0.00099998	0.00099998	0.001	0.00099998	0.00099998	0.00099998	0.001
4.86	0.001	0.001	0.00099998	0.001	0.001	0.001	0.00099998	0.00099998	0.001	0.00099998	0.001	0.00099998	0.001	0.001	0.00099998	0.001	0.00099998	0.001	0.00099998	0.00099998	0.001	0.001	0.001	0.001	0.001	0.00099998	0.00099998	0.001	0.001	0.001	0.00099998	0.00099998	0.001	0.00099998	0.001	0.00099998	0.00099998	0.001	0.001	0.001	0.001	0.00099998	0.00099998	0.001	0.00099998	0.00099998	0.00099998	0.001	0.00099998
4.92	0.00099998	0.00099998	0.00099998	0.00099998	0.001	0.001	0.001	0.00099998	0.00099998	0.001	0.001	0.001	0.00099998	0.001	0.001	0.00099998	0.001	0.001	0.00099998	0.00099998	0.00099998	0.00099998	0.00099998	0.001	0.00099998	0.001	0.00099998	0.00099998	0.00099998	0.00099998	0.001	0.001	0.00099998	0.00099998	0.00099998	0.001	0.001	0.00099998	0.00099998	0.001	0.00099998	0.00099998	0.00099998	0.001	0.001	0.001	0.001	0.00099998	0.001
4.98	0.001	0.00099998	0.00099998	0.001	0.00099998	0.00099998	0.00099998	0.00099998	0.00099998	0.00099998	0.001	0.00099998	0.001	0.001	0.00099998	0.00099998	0.00099998	0.001	0.00099998	0.001	0.001	0.00099998	0.00099998	0.00099998	0.001	0.001	0.001	0.00099998	0.00099998	0.00099998	0.00099998	0.00099998	0.001	0.00099998	0.001	0.001	0.001	0.00099998	0.001	0.00099998	0.001	0.00099998	0.00099998	0.00099998	0.001	0.001	0.00099998	0.00099998	0.001
5.04	0.001	0.00099998	0.00099998	0.001	0.00099998	0.00099998	0.00099998	0.001	0.00099998	0.001	0.00099998	0.001	0.001	0.00099998	0.001	0.001	0.001	0.00099998	0.00099998	0.001	0.00099998	0.00099998	0.00099998	0.00099998	0.00099998	0.00099998	0.00099998	0.00099998	0.00099998	0.00099998	0.00099998	0.00099998	0.00099998	0.00099998	0.00099998	0.001	0.001	0.00099998	0.00099998	0.001	0.00099998	0.001	0.001	0.00099998	0.00099998	0.00099998	0.001	0.001	0.00099998
5.1	0.00099998	0.001	0.00099998	0.00099998	0.001	0.001	0.001	0.001	0.001	0.00099998	0.00099998	0.001	0.00099998	0.001	0.00099998	0.001	0.00099998	0.00099998	0.00099998	0.00099998	0.00099998	0.001	0.00099998	0.00099998	0.00099998	0.001	0.00099998	0.001	0.00099998	0.00099998	0.001	0.00099998	0.00099998	0.001	0.001	0.001	0.001	0.00099998	0.00099998	0.001	0.00099998	0.00099998	0.00099998	0.001	0.00099998	0.001	0.001	0.00099998	0.001
5.16	0.00099998	0.00099998	0.001	0.001	0.00099998	0.001	0.00099998	0.00099998	0.001	0.00099998	0.001	0.00099998	0.00099998	0.001	0.00099998	0.00099998	0.00099998	0.001	0.00099998	0.00099998	0.001	0.00099998	0.00099998	0.00099998	0.00099998	0.00099998	0.00099998	0.00099998	0.001	0.00099998	0.001	0.00099998	0.001	0.001	0.00099998	0.001	0.00099998	0.001	0.00099998	0.00099998	0.00099998	0.001	0.00099998	0.00099998	0.00099998	0.001	0.001	0.00099998	0.001
5.22	0.00099998	0.00099998	0.00099998	0.00099998	0.001	0.00099998	0.00099998	0.001	0.00099998	0.00099998	0.001	0.00099998	0.001	0.00099998	0.001	0.001	0.001	0.00099998	0.001	0.00099998	0.001	0.00099998	0.001	0.001	0.001	0.00099998	0.001	0.001	0.00099998	0.00099998	0.001	0.001	0.00099998	0.00099998	0.001	0.001	0.00099998	0.00099998	0.001	0.00099998	0.00099998	0.00099998	0.00099998	0.001	0.00099998	0.00099998	0.00099998	0.00099998	0.00099998
5.28	0.001	0.001	0.00099998	0.001	0.001	0.00099998	0.001	0.001	0.00099998	0.00099998	0.00099998	0.001	0.00099998	0.001	0.001	0.00099998	0.001	0.001	0.00099998	0.001	0.00099998	0.00099998	0.001	0.001	0.001	0.001	0.001	0.00099998	0.00099998	0.00099998	0.001	0.00099998	0.001	0.00099998	0.001	0.001	0.001	0.00099998	0.001	0.00099998	0.00099998	0.00099998	0.00099998	0.001	0.00099998	0.001	0.00099998	0.001	0.00099998
5.34	0.001	0.00099998	0.001	0.00099998	0.001	0.00099998	0.001	0.001	0.001	0.001	0.00099998	0.00099998	0.00099998	0.00099998	0.00099998	0.001	0.00099998	0.001	0.00099998	0.001	0.00099998	0.00099998	0.00099998	0.001	0.00099998	0.00099998	0.00099998	0.00099998	0.001	0.00099998	0.001	0.001	0.00099998	0.00099998	0.00099998	0.001	0.001	0.00099998	0.00099998	0.001	0.001	0.00099998	0.001	0.00099998	0.001	0.00099998	0.00099998	0.001	0.001
5.4	0.00099998	0.00099998	0.001	0.00099998	0.001	0.001	0.001	0.00099998	0.001	0.00099998	0.001	0.001	0.00099998	0.001	0.00099998	0.00099998	0.001	0.00099998	0.00099998	0.00099998	0.00099998	0.001	0.00099998	0.001	0.00099998	0.001	0.001	0.00099998	0.001	0.00099998	0.001	0.00099998	0.001	0.001	0.00099998	0.00099998	0.00099998	0.001	0.00099998	0.00099998	0.00099998	0.001	0.00099998	0.001	0.00099998	0.00099998	0.00099998	0.00099998	0.00099998
5.46	0.00099998	0.00099998	0.00099998	0.001	0.00099998	0.00099998	0.00099998	0.001	0.001	0.001	0.001	0.001	0.001	0.00099998	0.001	0.001	0.00099998	0.001	0.00099998	0.001	0.001	0.001	0.001	0.001	0.00099998	0.001	0.00099998	0.001	0.00099998	0.00099998	0.001	0.00099998	0.001	0.00099998	0.00099998	0.00099998	0.001	0.001	0.00099998	0.001	0.00099998	0.00099998	0.001	0.001	0.00099998	0.00099998	0.001	0.00099998	0.001
5.52	0.001	0.00099998	0.00099998	0.001	0.00099998	0.001	0.00099998	0.00099998	0.00099998	0.00099998	0.001	0.00099998	0.001	0.00099998	0.001	0.00099998	0.00099998	0.001	0.00099998	0.001	0.00099998	0.001	0.00099998	0.00099996	0.001	0.00099998	0.001	0.00099998	0.001	0.00099998	0.001	0.00099998	0.001	0.00099998	0.00099998	0.001	0.001	0.001	0.001	0.00099998	0.00099998	0.00099998	0.00099998	0.001	0.001	0.00099998	0.00099998	0.00099998	0.001
5.58	0.00099998	0.001	0.00099998	0.00099998	0.00099998	0.001	0.00099998	0.00099998	0.00099998	0.00099998	0.00099998	0.00099998	0.00099998	0.001	0.00099998	0.00099998	0.001	0.00099998	0.00099998	0.00099998	0.00099998	0.00099998	0.001	0.00099998	0.001	0.001	0.001	0.001	0.00099998	0.00099998	0.001	0.00099998	0.00099998	0.00099998	0.001	0.001	0.001	0.00099998	0.00099998	0.00099998	0.001	0.00099998	0.001	0.001	0.001	0.001	0.001	0.001	0.00099998
5.64	0.00099998	0.001	0.001	0.001	0.001	0.00099998	0.001	0.00099998	0.00099998	0.001	0.00099998	0.00099998	0.00099998	0.001	0.00099998	0.00099998	0.001	0.001	0.00099998	0.00099998	0.00099998	0.00099998	0.00099998	0.001	0.00099998	0.00099998	0.001	0.001	0.00099998	0.001	0.001	0.00099998	0.00099998	0.001	0.001	0.00099998	0.00099998	0.00099998	0.00099998	0.00099998	0.00099998	0.001	0.00099998	0.00099998	0.00099998	0.00099998	0.001	0.00099998	0.001
5.7	0.00099998	0.00099998	0.00099998	0.00099998	0.001	0.001	0.00099998	0.001	0.00099998	0.001	0.00099998	0.001	0.001	0.00099998	0.00099998	0.001	0.001	0.00099998	0.00099998	0.00099998	0.00099998	0.001	0.001	0.00099998	0.001	0.00099998	0.00099998	0.001	0.00099998	0.00099998	0.00099998	0.00099998	0.00099998	0.00099998	0.001	0.00099998	0.00099998	0.00099998	0.001	0.00099998	0.00099998	0.00099998	0.00099998	0.001	0.00099998	0.001	0.00099998	0.001	0.001
5.76	0.001	0.00099998	0.00099998	0.001	0.00099998	0.00099998	0.001	0.00099998	0.001	0.001	0.00099998	0.00099998	0.00099998	0.001	0.001	0.00099998	0.00099998	0.00099998	0.00099998	0.001	0.001	0.001	0.00099998	0.001	0.001	0.00099998	0.00099998	0.00099998	0.00099998	0.00099998	0.001	0.00099998	0.00099998	0.001	0.001	0.001	0.001	0.001	0.00099998	0.00099998	0.001	0.00099998	0.00099998	0.00099998	0.001	0.00099998	0.00099998	0.001	0.001
5.82	0.00099998	0.00099998	0.001	0.00099998	0.00099998	0.00099998	0.00099998	0.00099998	0.00099998	0.001	0.00099998	0.001	0.00099998	0.001	0.001	0.001	0.00099998	0.00099998	0.001	0.001	0.00099998	0.00099998	0.00099998	0.00099998	0.00099998	0.00099998	0.001	0.00099998	0.00099998	0.00099998	0.001	0.00099998	0.001	0.00099998	0.00099998	0.001	0.00099998	0.00099998	0.00099998	0.00099998	0.001	0.00099998	0.001	0.00099998	0.001	0.00099998	0.00099998	0.00099998	0.00099998
5.88	0.00099998	0.00099998	0.00099998	0.00099998	0.001	0.00099998	0.00099998	0.00099998	0.001	0.00099998	0.00099998	0.00099998	0.00099998	0.00099998	0.00099998	0.001	0.00099998	0.001	0.001	0.00099998	0.001	0.00099998	0.001	0.00099998	0.001	0.001	0.00099998	0.00099998	0.00099998	0.001	0.00099998	0.001	0.001	0.001	0.00099998	0.00099998	0.00099998	0.001	0.00099998	0.00099998	0.00099996	0.00099998	0.00099998	0.001	0.001	0.001	0.001	0.001	0.00099998
5.94	0.00099998	0.001	0.001	0.00099998	0.00099998	0.00099998	0.00099998	0.00099998	0.00099998	0.00099998	0.00099998	0.00099998	0.001	0.001	0.001	0.00099998	0.001	0.00099998	0.00099998	0.001	0.00099998	0.00099998	0.00099998	0.00099998	0.00099998	0.001	0.00099998	0.001	0.00099998	0.00099998	0.001	0.001	0.00099998	0.001	0.001	0.001	0.001	0.001	0.00099998	0.00099998	0.001	0.00099998	0.00099998	0.00099998	0.00099998	0.001	0.001	0.001	0.001
6	0.00099998	0.001	0.00099998	0.00099998	0.001	0.00099998	0.001	0.00099998	0.00099998	0.00099998	0.001	0.001	0.001	0.00099998	0.001	0.00099998	0.00099998	0.001	0.00099998	0.00099998	0.00099998	0.001	0.00099998	0.00099998	0.001	0.00099998	0.001	0.00099998	0.00099998	0.00099998	0.00099998	0.00099998	0.001	0.001	0.001	0.001	0.00099998	0.001	0.001	0.001	0.00099998	0.00099998	0.00099998	0.001	0.001	0.00099998	0.00099998	0.00099998	0.001
6	0.00099998	0.001	0.001	0.001	0.00099998	0.00099998	0.00099998	0.001	0.00099998	0.001	0.00099998	0.001	0.001	0.001	0.00099998	0.001	0.00099998	0.00099998	0.00099998	0.00099998	0.001	0.00099998	0.00099998	0.00099998	0.00099998	0.001	0.00099998	0.001	0.00099998	0.00099998	0.001	0.00099998	0.00099998	0.00099998	0.001	0.001	0.00099998	0.00099998	0.001	0.001	0.001	0.00099998	0.00099998	0.00099998	0.00099998	0.001	0.001	0.001	0.00099998
5.94	0.00099998	0.00099998	0.00099998	0.00099998	0.00099998	0.00099998	0.001	0.001	0.00099998	0.001	0.001	0.00099998	0.00099998	0.001	0.00099998	0.00099998	0.00099998	0.001	0.00099998	0.00099998	0.00099998	0.001	0.00099998	0.001	0.00099998	0.00099998	0.00099998	0.001	0.00099998	0.001	0.00099998	0.00099998	0.00099998	0.00099998	0.001	0.001	0.00099998	0.001	0.00099998	0.00099998	0.001	0.001	0.001	0.00099998	0.00099998	0.00099998	0.001	0.00099998	0.001
5.88	0.001	0.00099998	0.001	0.00099998	0.00099998	0.001	0.00099998	0.001	0.00099998	0.00099998	0.001	0.00099998	0.001	0.001	0.001	0.001	0.00099998	0.00099998	0.001	0.001	0.001	0.001	0.00099998	0.00099998	0.00099998	0.001	0.00099998	0.00099998	0.001	0.00099998	0.00099998	0.00099998	0.00099998	0.001	0.00099998	0.001	0.00099998	0.00099998	0.00099998	0.00099998	0.00099998	0.001	0.001	0.001	0.00099998	0.00099998	0.00099998	0.001	0.001
5.82	0.001	0.001	0.00099998	0.00099998	0.00099998	0.00099998	0.001	0.001	0.001	0.001	0.00099998	0.00099998	0.001	0.00099998	0.00099998	0.00099998	0.00099998	0.00099998	0.001	0.00099998	0.001	0.00099998	0.00099998	0.00099998	0.00099998	0.00099998	0.001	0.001	0.001	0.00099998	0.00099998	0.00099998	0.00099998	0.001	0.001	0.00099998	0.00099998	0.001	0.00099998	0.00099998	0.00099998	0.00099998	0.00099998	0.00099998	0.00099998	0.001	0.00099998	0.001	0.001
5.76	0.00099998	0.001	0.00099998	0.00099998	0.00099998	0.001	0.00099998	0.00099998	0.00099998	0.001	0.00099998	0.001	0.00099998	0.00099998	0.00099998	0.001	0.00099998	0.00099998	0.00099998	0.00099998	0.001	0.001	0.00099998	0.00099998	0.00099998	0.001	0.00099998	0.001	0.00099998	0.001	0.001	0.001	0.001	0.001	0.001	0.00099998	0.001	0.001	0.00099998	0.001	0.00099998	0.001	0.00099998	0.001	0.001	0.001	0.001	0.001	0.00099998
5.7	0.001	0.00099998	0.001	0.00099998	0.00099998	0.00099998	0.00099998	0.001	0.00099998	0.00099998	0.00099998	0.00099998	0.001	0.001	0.001	0.001	0.001	0.00099998	0.00099998	0.00099998	0.00099998	0.00099998	0.001	0.00099998	0.00099998	0.00099998	0.00099998	0.00099998	0.00099998	0.001	0.00099998	0.001	0.001	0.001	0.00099998	0.001	0.001	0.00099998	0.00099998	0.00099998	0.001	0.00099998	0.00099998	0.001	0.00099998	0.001	0.001	0.00099998	0.00099998
5.64	0.00099998	0.00099998	0.00099998	0.00099998	0.001	0.001	0.00099998	0.001	0.00099998	0.001	0.001	0.00099998	0.001	0.001	0.00099998	0.00099998	0.001	0.00099998	0.001	0.00099998	0.00099998	0.00099998	0.001	0.00099998	0.00099998	0.00099998	0.001	0.00099998	0.00099998	0.00099998	0.001	0.001	0.001	0.001	0.001	0.001	0.00099998	0.00099998	0.00099998	0.001	0.001	0.00099998	0.00099998	0.00099998	0.00099998	0.00099998	0.00099998	0.001	0.00099998
5.58	0.00099998	0.001	0.00099998	0.001	0.00099998	0.00099998	0.00099998	0.001	0.001	0.00099998	0.001	0.001	0.00099998	0.00099998	0.00099998	0.00099998	0.001	0.001	0.00099998	0.001	0.00099998	0.00099998	0.001	0.00099998	0.00099998	0.00099998	0.00099998	0.001	0.00099998	0.001	0.00099998	0.00099998	0.00099998	0.001	0.00099998	0.001	0.001	0.00099998	0.00099998	0.00099998	0.00099998	0.00099998	0.00099998	0.00099998	0.001	0.001	0.00099998	0.00099998	0.00099998
5.52	0.001	0.00099998	0.00099998	0.001	0.00099998	0.00099998	0.00099998	0.00099998	0.00099998	0.00099998	0.001	0.00099998	0.001	0.001	0.001	0.001	0.00099998	0.00099998	0.00099998	0.00099998	0.00099998	0.00099998	0.001	0.001	0.00099998	0.001	0.001	0.001	0.001	0.00099998	0.00099998	0.001	0.00099998	0.00099998	0.00099998	0.00099998	0.00099998	0.00099998	0.00099998	0.001	0.00099998	0.001	0.001	0.001	0.001	0.00099998	0.00099998	0.001	0.00099998
5.46	0.001	0.001	0.001	0.001	0.001	0.001	0.00099998	0.001	0.001	0.001	0.00099998	0.00099998	0.00099998	0.001	0.00099998	0.001	0.00099998	0.001	0.001	0.00099998	0.001	0.001	0.00099998	0.00099998	0.001	0.00099998	0.00099998	0.001	0.00099998	0.00099998	0.00099998	0.00099998	0.00099998	0.001	0.001	0.00099998	0.00099998	0.00099998	0.001	0.00099998	0.00099998	0.001	0.00099998	0.00099998	0.00099998	0.00099998	0.001	0.00099998	0.00099998
5.4	0.00099998	0.001	0.001	0.001	0.001	0.001	0.00099998	0.00099998	0.00099998	0.001	0.00099998	0.00099998	0.001	0.001	0.001	0.00099998	0.00099998	0.00099998	0.001	0.00099998	0.00099998	0.001	0.001	0.001	0.00099998	0.00099998	0.00099998	0.00099998	0.00099998	0.001	0.001	0.00099998	0.00099998	0.001	0.00099998	0.001	0.00099998	0.00099998	0.00099998	0.00099998	0.00099998	0.001	0.00099998	0.00099998	0.001	0.001	0.001	0.00099998	0.00099998
5.34	0.001	0.00099998	0.00099998	0.00099998	0.00099998	0.00099998	0.00099998	0.001	0.00099998	0.001	0.00099998	0.00099998	0.00099998	0.001	0.00099998	0.001	0.001	0.00099998	0.00099998	0.00099998	0.001	0.00099998	0.00099998	0.001	0.001	0.001	0.00099998	0.001	0.00099998	0.001	0.00099998	0.001	0.00099998	0.001	0.001	0.00099998	0.001	0.001	0.00099998	0.00099998	0.001	0.00099998	0.001	0.001	0.00099998	0.00099998	0.00099998	0.00099998	0.00099998
5.28	0.00099998	0.00099998	0.001	0.00099998	0.001	0.00099998	0.001	0.00099998	0.00099998	0.001	0.001	0.00099998	0.001	0.00099998	0.00099998	0.001	0.001	0.001	0.00099998	0.001	0.001	0.001	0.001	0.00099998	0.001	0.001	0.00099998	0.00099998	0.001	0.001	0.001	0.001	0.00099998	0.00099998	0.001	0.001	0.00099998	0.001	0.00099998	0.00099998	0.001	0.001	0.00099998	0.001	0.00099998	0.00099998	0.00099998	0.00099998	0.001
5.22	0.00099998	0.00099998	0.001	0.001	0.001	0.00099998	0.001	0.001	0.00099998	0.001	0.00099998	0.00099998	0.00099998	0.00099998	0.00099998	0.00099998	0.00099998	0.001	0.001	0.001	0.001	0.001	0.00099998	0.00099998	0.001	0.001	0.00099998	0.001	0.00099998	0.00099998	0.00099998	0.001	0.00099998	0.00099998	0.00099998	0.00099998	0.001	0.001	0.001	0.001	0.001	0.001	0.00099998	0.001	0.001	0.00099998	0.00099998	0.00099998	0.001
5.16	0.00099998	0.001	0.001	0.001	0.00099998	0.001	0.00099998	0.001	0.001	0.001	0.001	0.00099998	0.00099998	0.00099998	0.00099998	0.00099998	0.001	0.001	0.001	0.00099998	0.00099998	0.001	0.00099998	0.001	0.00099998	0.00099998	0.001	0.00099998	0.001	0.00099998	0.001	0.00099998	0.00099998	0.00099998	0.00099998	0.00099998	0.001	0.001	0.001	0.00099998	0.001	0.00099998	0.00099998	0.00099998	0.001	0.00099998	0.00099998	0.001	0.001
5.1	0.001	0.001	0.00099998	0.001	0.00099998	0.001	0.001	0.001	0.001	0.001	0.001	0.001	0.00099998	0.00099998	0.00099998	0.00099998	0.00099998	0.00099998	0.001	0.001	0.00099998	0.00099998	0.001	0.00099998	0.001	0.00099998	0.001	0.00099998	0.00099998	0.001	0.001	0.001	0.001	0.00099998	0.001	0.001	0.00099998	0.00099998	0.00099998	0.001	0.001	0.00099998	0.00099998	0.00099998	0.001	0.001	0.001	0.00099998	0.00099998
5.04	0.001	0.001	0.00099998	0.00099998	0.001	0.00099998	0.00099998	0.00099998	0.00099998	0.001	0.001	0.00099998	0.00099998	0.001	0.001	0.001	0.001	0.001	0.00099998	0.00099998	0.00099998	0.00099998	0.00099998	0.001	0.001	0.001	0.00099998	0.001	0.00099998	0.00099998	0.00099998	0.001	0.001	0.00099998	0.00099998	0.00099998	0.00099998	0.00099998	0.001	0.00099998	0.00099998	0.00099998	0.00099998	0.00099998	0.00099998	0.00099998	0.00099998	0.001	0.00099998
4.98	0.001	0.00099998	0.001	0.001	0.001	0.00099998	0.001	0.00099998	0.001	0.00099998	0.00099998	0.001	0.00099998	0.001	0.00099998	0.00099998	0.00099998	0.001	0.001	0.001	0.001	0.00099998	0.00099998	0.00099998	0.00099998	0.00099998	0.00099998	0.00099998	0.001	0.00099998	0.00099998	0.00099998	0.001	0.00099998	0.001	0.001	0.00099998	0.00099998	0.00099998	0.001	0.001	0.001	0.001	0.001	0.001	0.00099998	0.001	0.00099998	0.00099998
4.92	0.00099998	0.001	0.001	0.001	0.00099998	0.00099998	0.001	0.00099998	0.00099998	0.00099998	0.00099998	0.001	0.00099998	0.001	0.00099998	0.001	0.00099998	0.001	0.00099998	0.001	0.001	0.001	0.001	0.00099998	0.001	0.001	0.00099998	0.00099998	0.001	0.00099998	0.001	0.00099998	0.00099998	0.00099998	0.001	0.001	0.001	0.00099998	0.00099998	0.00099998	0.001	0.00099998	0.00099998	0.001	0.00099998	0.001	0.001	0.00099998	0.00099998
4.86	0.001	0.00099998	0.00099998	0.00099998	0.001	0.00099998	0.00099998	0.00099998	0.00099998	0.001	0.00099998	0.00099998	0.00099998	0.001	0.00099998	0.001	0.00099998	0.001	0.00099998	0.001	0.00099998	0.00099998	0.001	0.00099998	0.00099998	0.001	0.001	0.00099998	0.001	0.001	0.001	0.00099998	0.001	0.00099998	0.001	0.00099998	0.00099998	0.001	0.001	0.00099998	0.00099998	0.00099998	0.00099998	0.00099998	0.00099998	0.00099998	0.00099998	0.001	0.00099998
4.8	0.001	0.001	0.00099998	0.001	0.00099998	0.001	0.001	0.00099998	0.00099998	0.001	0.001	0.001	0.00099998	0.00099998	0.00099998	0.001	0.001	0.00099998	0.00099998	0.00099998	0.00099998	0.00099998	0.00099998	0.00099998	0.00099998	0.00099998	0.001	0.00099998	0.00099998	0.00099998	0.00099998	0.00099998	0.001	0.00099998	0.001	0.001	0.001	0.001	0.00099998	0.00099998	0.001	0.00099998	0.00099998	0.00099998	0.001	0.001	0.00099998	0.00099998	0.001
4.74	0.001	0.00099998	0.00099998	0.00099998	0.00099998	0.00099998	0.00099998	0.00099998	0.00099998	0.00099998	0.001	0.00099998	0.00099998	0.001	0.00099998	0.00099998	0.00099998	0.00099998	0.001	0.00099998	0.001	0.001	0.00099998	0.00099998	0.00099998	0.001	0.00099998	0.001	0.001	0.001	0.00099998	0.001	0.001	0.00099998	0.001	0.00099998	0.00099998	0.001	0.001	0.00099998	0.001	0.00099998	0.00099998	0.00099998	0.00099998	0.00099998	0.00099998	0.001	0.00099998
4.68	0.00099998	0.001	0.00099998	0.001	0.001	0.001	0.00099998	0.001	0.001	0.001	0.00099998	0.001	0.001	0.00099998	0.001	0.001	0.00099998	0.00099998	0.00099998	0.001	0.00099998	0.00099998	0.00099998	0.00099998	0.00099998	0.00099998	0.001	0.00099998	0.00099998	0.00099998	0.00099998	0.001	0.001	0.001	0.00099998	0.001	0.00099998	0.00099998	0.001	0.001	0.00099998	0.00099998	0.00099998	0.00099998	0.00099998	0.00099998	0.00099998	0.001	0.001
4.62	0.001	0.00099998	0.00099998	0.001	0.00099998	0.00099998	0.00099998	0.001	0.00099998	0.00099998	0.001	0.00099998	0.00099998	0.00099998	0.001	0.00099998	0.00099998	0.00099998	0.001	0.001	0.00099998	0.00099998	0.00099998	0.00099998	0.001	0.001	0.00099998	0.001	0.00099998	0.00099998	0.00099998	0.001	0.001	0.00099998	0.001	0.00099998	0.001	0.00099998	0.00099996	0.00099998	0.00099998	0.00099998	0.00099998	0.00099998	0.00099998	0.00099998	0.00099998	0.00099998	0.001
4.56	0.001	0.00099998	0.00099998	0.001	0.001	0.001	0.00099998	0.001	0.001	0.001	0.001	0.001	0.00099998	0.001	0.00099998	0.00099998	0.00099998	0.001	0.001	0.00099998	0.00099998	0.001	0.001	0.001	0.00099998	0.001	0.001	0.00099998	0.00099998	0.00099998	0.00099998	0.001	0.001	0.001	0.00099998	0.00099998	0.00099998	0.001	0.00099998	0.00099998	0.00099998	0.00099998	0.00099998	0.001	0.001	0.00099998	0.00099998	0.00099998	0.00099998
4.5	0.001	0.001	0.001	0.00099998	0.00099998	0.00099998	0.00099998	0.001	0.001	0.00099998	0.001	0.001	0.001	0.00099998	0.001	0.00099998	0.00099998	0.00099998	0.00099998	0.001	0.00099998	0.001	0.00099998	0.001	0.001	0.00099998	0.00099998	0.00099998	0.001	0.001	0.00099998	0.00099998	0.00099998	0.00099998	0.00099998	0.001	0.00099998	0.00099998	0.001	0.001	0.00099998	0.001	0.00099998	0.001	0.00099998	0.00099998	0.001	0.001	0.001
4.44	0.00099998	0.001	0.00099998	0.001	0.001	0.00099998	0.00099998	0.001	0.00099998	0.001	0.00099998	0.00099998	0.00099998	0.001	0.00099998	0.00099998	0.001	0.00099998	0.001	0.00099998	0.001	0.001	0.001	0.001	0.001	0.00099998	0.001	0.001	0.001	0.00099998	0.00099998	0.00099998	0.00099998	0.001	0.00099998	0.001	0.00099998	0.001	0.00099998	0.00099998	0.00099998	0.001	0.00099998	0.001	0.001	0.001	0.00099998	0.00099998	0.00099998
4.38	0.00099998	0.00099998	0.001	0.001	0.001	0.00099998	0.001	0.00099998	0.001	0.001	0.00099998	0.00099998	0.00099998	0.00099998	0.00099998	0.00099998	0.00099998	0.00099998	0.001	0.00099998	0.001	0.001	0.00099998	0.00099998	0.00099998	0.001	0.001	0.00099998	0.001	0.00099998	0.00099998	0.00099998	0.001	0.00099998	0.001	0.00099998	0.001	0.001	0.001	0.00099998	0.00099998	0.00099998	0.001	0.00099998	0.001	0.00099998	0.001	0.00099998	0.001
4.32	0.001	0.00099998	0.001	0.001	0.00099998	0.00099998	0.00099998	0.00099998	0.001	0.001	0.00099998	0.001	0.001	0.00099998	0.00099998	0.001	0.00099998	0.00099998	0.001	0.00099998	0.001	0.00099998	0.00099998	0.001	0.001	0.001	0.00099998	0.00099998	0.00099998	0.00099998	0.001	0.00099998	0.001	0.001	0.00099998	0.00099998	0.00099998	0.001	0.00099998	0.001	0.001	0.00099998	0.00099998	0.00099998	0.001	0.00099998	0.001	0.00099998	0.001
4.26	0.001	0.00099998	0.001	0.00099998	0.001	0.00099998	0.00099998	0.001	0.00099998	0.001	0.00099998	0.001	0.001	0.00099998	0.00099998	0.00099998	0.00099998	0.00099998	0.00099998	0.001	0.00099998	0.00099998	0.00099998	0.001	0.00099998	0.001	0.001	0.001	0.00099998	0.001	0.00099998	0.00099998	0.00099998	0.00099998	0.00099998	0.001	0.00099998	0.001	0.001	0.001	0.001	0.00099998	0.00099998	0.001	0.00099998	0.001	0.001	0.001	0.001
4.2	0.001	0.001	0.001	0.001	0.00099998	0.00099998	0.001	0.001	0.00099998	0.00099998	0.001	0.00099998	0.00099998	0.001	0.00099998	0.00099998	0.00099998	0.001	0.00099998	0.001	0.001	0.001	0.00099998	0.00099998	0.001	0.00099998	0.00099998	0.00099998	0.001	0.001	0.00099998	0.00099998	0.00099998	0.00099998	0.00099998	0.001	0.00099998	0.00099998	0.001	0.001	0.00099998	0.001	0.001	0.001	0.001	0.001	0.001	0.001	0.00099998
4.14	0.00099998	0.00099998	0.001	0.001	0.00099998	0.00099998	0.001	0.00099998	0.001	0.001	0.00099998	0.00099998	0.001	0.001	0.00099998	0.00099998	0.001	0.001	0.00099998	0.001	0.001	0.001	0.001	0.00099998	0.001	0.001	0.00099998	0.00099998	0.001	0.001	0.00099998	0.001	0.001	0.001	0.001	0.001	0.00099998	0.00099998	0.00099998	0.00099998	0.00099998	0.001	0.00099998	0.00099998	0.00099998	0.001	0.00099998	0.00099998	0.00099998
4.08	0.001	0.00099998	0.00099998	0.00099998	0.00099998	0.00099998	0.00099998	0.001	0.001	0.00099998	0.00099998	0.001	0.001	0.001	0.001	0.00099998	0.001	0.00099998	0.001	0.00099998	0.001	0.00099998	0.00099998	0.00099998	0.00099998	0.001	0.00099998	0.00099998	0.00099998	0.001	0.001	0.00099998	0.001	0.00099998	0.001	0.00099998	0.001	0.001	0.00099998	0.00099998	0.00099998	0.001	0.00099998	0.00099998	0.00099998	0.00099998	0.001	0.00099998	0.00099998
4.02	0.001	0.00099998	0.001	0.00099998	0.00099998	0.00099998	0.00099998	0.001	0.00099998	0.00099998	0.00099998	0.00099998	0.001	0.001	0.001	0.00099998	0.001	0.00099998	0.001	0.00099998	0.001	0.00099998	0.001	0.00099998	0.00099998	0.00099998	0.00099998	0.00099998	0.00099998	0.001	0.00099998	0.00099998	0.00099998	0.00099998	0.001	0.00099998	0.001	0.00099998	0.00099998	0.001	0.00099998	0.00099998	0.00099998	0.001	0.001	0.001	0.001	0.00099998	0.00099998
3.96	0.00099998	0.001	0.00099998	0.001	0.001	0.001	0.001	0.001	0.00099998	0.00099998	0.001	0.001	0.00099998	0.001	0.001	0.001	0.00099998	0.00099998	0.00099998	0.001	0.001	0.00099998	0.00099998	0.00099998	0.00099998	0.00099998	0.00099998	0.001	0.00099998	0.001	0.00099998	0.001	0.001	0.001	0.00099998	0.001	0.001	0.00099998	0.00099998	0.00099998	0.001	0.00099998	0.001	0.001	0.001	0.00099998	0.00099998	0.001	0.00099998
3.9	0.00099998	0.001	0.001	0.00099998	0.001	0.00099998	0.00099998	0.00099998	0.00099998	0.00099998	0.00099998	0.00099998	0.00099998	0.001	0.001	0.001	0.00099998	0.001	0.001	0.00099998	0.001	0.001	0.00099998	0.00099998	0.001	0.00099998	0.00099998	0.00099998	0.00099998	0.00099998	0.001	0.00099998	0.00099998	0.00099998	0.001	0.00099998	0.001	0.00099998	0.00099998	0.00099998	0.001	0.00099998	0.00099998	0.001	0.001	0.001	0.00099998	0.001	0.00099998
3.84	0.00099998	0.00099998	0.00099998	0.001	0.00099998	0.00099998	0.001	0.001	0.001	0.001	0.00099998	0.00099998	0.001	0.00099998	0.00099998	0.00099998	0.00099998	0.001	0.001	0.001	0.00099998	0.001	0.001	0.00099998	0.001	0.001	0.00099998	0.00099998	0.00099998	0.00099998	0.001	0.00099998	0.001	0.00099998	0.00099998	0.001	0.00099998	0.001	0.001	0.00099998	0.00099998	0.00099998	0.001	0.00099998	0.00099998	0.00099998	0.00099998	0.00099998	0.001
3.78	0.001	0.001	0.00099998	0.00099998	0.001	0.00099998	0.00099998	0.001	0.00099998	0.00099998	0.001	0.00099998	0.001	0.00099998	0.001	0.00099998	0.001	0.001	0.001	0.00099998	0.00099998	0.001	0.001	0.00099998	0.001	0.001	0.00099998	0.001	0.00099998	0.00099998	0.00099998	0.001	0.001	0.001	0.00099998	0.001	0.001	0.00099998	0.00099998	0.00099998	0.00099998	0.001	0.00099998	0.00099998	0.00099998	0.00099998	0.001	0.00099998	0.00099998
3.72	0.001	0.001	0.00099998	0.00099998	0.001	0.001	0.00099998	0.00099998	0.00099998	0.00099998	0.001	0.00099998	0.00099998	0.001	0.00099998	0.00099998	0.00099998	0.00099998	0.00099998	0.00099998	0.001	0.00099998	0.001	0.00099998	0.001	0.00099998	0.00099998	0.00099998	0.00099998	0.00099998	0.001	0.001	0.00099998	0.00099998	0.00099998	0.00099998	0.00099998	0.001	0.00099998	0.00099998	0.001	0.001	0.00099998	0.001	0.00099998	0.00099998	0.00099998	0.001	0.00099998
3.66	0.00099998	0.001	0.001	0.00099998	0.00099998	0.00099998	0.001	0.00099998	0.00099998	0.001	0.00099998	0.00099998	0.001	0.001	0.001	0.00099998	0.00099998	0.001	0.00099998	0.001	0.001	0.001	0.001	0.001	0.001	0.00099998	0.001	0.001	0.001	0.00099998	0.00099998	0.00099998	0.00099998	0.001	0.00099998	0.00099998	0.00099998	0.001	0.001	0.00099998	0.00099998	0.00099998	0.001	0.001	0.00099998	0.00099998	0.00099998	0.001	0.001
3.6	0.001	0.00099998	0.00099998	0.00099998	0.00099998	0.001	0.001	0.001	0.00099998	0.00099998	0.00099998	0.001	0.001	0.00099998	0.001	0.00099998	0.001	0.00099998	0.00099998	0.00099998	0.001	0.001	0.00099998	0.001	0.00099998	0.00099998	0.00099998	0.001	0.00099998	0.00099998	0.001	0.001	0.001	0.001	0.001	0.00099998	0.00099998	0.00099998	0.001	0.00099998	0.00099998	0.00099998	0.001	0.00099998	0.001	0.001	0.00099998	0.001	0.00099998
3.54	0.00099998	0.001	0.00099998	0.001	0.00099998	0.00099998	0.001	0.001	0.00099998	0.001	0.001	0.00099998	0.001	0.001	0.00099998	0.00099998	0.001	0.00099998	0.00099998	0.00099998	0.00099998	0.00099998	0.001	0.00099998	0.001	0.00099998	0.00099998	0.00099998	0.001	0.001	0.001	0.001	0.001	0.001	0.00099998	0.00099998	0.00099998	0.001	0.00099998	0.00099998	0.00099998	0.00099998	0.00099998	0.001	0.001	0.001	0.001	0.001	0.001
3.48	0.00099998	0.00099998	0.00099998	0.001	0.00099998	0.00099998	0.00099998	0.00099998	0.00099998	0.00099998	0.001	0.00099998	0.00099998	0.00099998	0.00099998	0.00099998	0.001	0.001	0.00099998	0.001	0.001	0.00099998	0.00099998	0.00099998	0.001	0.00099998	0.00099998	0.001	0.001	0.001	0.00099998	0.00099998	0.00099998	0.001	0.00099998	0.00099998	0.00099998	0.001	0.001	0.00099998	0.00099998	0.00099998	0.00099998	0.001	0.00099998	0.00099998	0.00099998	0.00099998	0.00099998
3.42	0.00099998	0.00099998	0.001	0.001	0.001	0.001	0.00099998	0.001	0.00099998	0.00099998	0.00099998	0.00099998	0.001	0.00099998	0.00099998	0.00099998	0.001	0.001	0.00099998	0.001	0.00099998	0.00099998	0.001	0.001	0.00099998	0.00099998	0.00099998	0.00099998	0.00099998	0.00099998	0.00099998	0.00099998	0.001	0.00099998	0.00099998	0.00099998	0.00099998	0.00099998	0.00099998	0.00099998	0.00099998	0.00099998	0.00099998	0.00099998	0.001	0.00099998	0.001	0.001	0.001
3.36	0.001	0.00099998	0.00099998	0.00099998	0.00099998	0.00099998	0.00099998	0.00099998	0.00099998	0.00099998	0.00099998	0.00099998	0.001	0.00099998	0.00099998	0.00099998	0.001	0.00099998	0.001	0.00099998	0.001	0.001	0.00099998	0.00099998	0.00099998	0.001	0.00099998	0.001	0.001	0.00099998	0.001	0.001	0.00099998	0.00099998	0.00099998	0.00099998	0.001	0.001	0.001	0.00099998	0.00099998	0.00099998	0.00099998	0.00099998	0.00099998	0.00099998	0.001	0.00099998	0.001
3.3	0.001	0.00099998	0.00099998	0.00099998	0.00099998	0.00099998	0.00099998	0.00099998	0.00099998	0.00099998	0.00099998	0.001	0.00099998	0.00099998	0.00099998	0.001	0.00099998	0.001	0.00099998	0.00099998	0.00099998	0.00099998	0.001	0.001	0.00099998	0.001	0.001	0.00099998	0.00099998	0.00099998	0.00099998	0.00099998	0.00099998	0.001	0.001	0.00099998	0.00099998	0.00099998	0.001	0.00099998	0.00099998	0.00099998	0.001	0.00099998	0.001	0.001	0.00099998	0.00099998	0.00099998
3.24	0.00099998	0.00099998	0.001	0.001	0.00099998	0.00099998	0.001	0.00099998	0.00099998	0.001	0.00099998	0.001	0.00099998	0.001	0.00099998	0.001	0.001	0.00099998	0.00099998	0.00099998	0.00099998	0.00099998	0.00099998	0.001	0.001	0.00099998	0.00099998	0.00099998	0.00099998	0.00099998	0.00099998	0.00099998	0.001	0.00099998	0.001	0.001	0.00099998	0.00099998	0.00099998	0.00099998	0.00099998	0.00099998	0.001	0.00099998	0.00099998	0.001	0.00099998	0.00099998	0.001
3.18	0.001	0.00099998	0.00099998	0.00099998	0.001	0.001	0.00099998	0.00099998	0.00099998	0.001	0.00099998	0.001	0.00099998	0.00099998	0.001	0.00099998	0.001	0.00099998	0.001	0.00099998	0.001	0.00099998	0.001	0.00099998	0.001	0.001	0.00099998	0.00099998	0.00099998	0.00099998	0.00099998	0.001	0.00099998	0.00099998	0.001	0.00099998	0.001	0.001	0.001	0.001	0.00099998	0.00099998	0.001	0.00099998	0.00099998	0.00099998	0.001	0.001	0.001
3.12	0.001	0.00099998	0.001	0.001	0.00099998	0.001	0.001	0.00099998	0.00099998	0.001	0.001	0.001	0.00099998	0.001	0.001	0.001	0.00099998	0.00099998	0.00099998	0.00099998	0.00099998	0.001	0.00099998	0.00099998	0.001	0.001	0.00099998	0.001	0.00099998	0.001	0.00099998	0.001	0.001	0.001	0.001	0.00099998	0.00099998	0.00099998	0.001	0.00099998	0.00099998	0.001	0.00099998	0.001	0.001	0.001	0.001	0.001	0.001
3.06	0.00099998	0.00099998	0.00099998	0.00099998	0.001	0.001	0.001	0.001	0.001	0.001	0.00099998	0.001	0.001	0.00099998	0.001	0.00099998	0.00099998	0.00099998	0.001	0.001	0.00099998	0.00099998	0.00099998	0.00099998	0.001	0.001	0.00099998	0.00099998	0.001	0.00099998	0.00099998	0.00099998	0.001	0.00099998	0.00099998	0.00099998	0.001	0.00099998	0.00099998	0.00099998	0.00099998	0.001	0.001	0.001	0.00099998	0.00099998	0.00099998	0.00099998	0.001
3	0.00099998	0.001	0.001	0.001	0.001	0.00099998	0.00099998	0.001	0.00099998	0.001	0.00099998	0.00099998	0.00099998	0.001	0.00099998	0.001	0.00099998	0.001	0.00099998	0.00099998	0.00099998	0.001	0.001	0.001	0.00099998	0.001	0.001	0.001	0.00099998	0.00099998	0.00099998	0.00099998	0.00099998	0.001	0.00099998	0.00099998	0.001	0.001	0.00099998	0.00099998	0.001	0.00099998	0.00099998	0.001	0.00099998	0.00099998	0.001	0.001	0.00099998
2.94	0.001	0.001	0.00099998	0.00099998	0.00099998	0.001	0.001	0.00099998	0.001	0.00099998	0.00099998	0.00099998	0.001	0.00099998	0.001	0.00099998	0.00099998	0.00099998	0.00099998	0.001	0.001	0.001	0.00099998	0.001	0.00099998	0.001	0.00099998	0.00099998	0.001	0.00099998	0.001	0.001	0.001	0.00099998	0.00099998	0.001	0.00099998	0.001	0.00099998	0.00099998	0.001	0.00099998	0.00099998	0.00099998	0.00099998	0.001	0.00099998	0.001	0.00099998
2.88	0.00099998	0.00099998	0.001	0.001	0.00099998	0.00099998	0.00099998	0.00099998	0.00099998	0.00099998	0.00099998	0.001	0.00099998	0.001	0.00099998	0.00099998	0.00099998	0.00099998	0.001	0.00099998	0.00099998	0.00099998	0.00099998	0.001	0.00099998	0.00099998	0.001	0.00099998	0.001	0.00099998	0.001	0.001	0.00099998	0.00099998	0.001	0.001	0.001	0.00099998	0.001	0.00099998	0.00099998	0.00099998	0.00099998	0.001	0.00099998	0.00099998	0.00099998	0.001	0.00099998
2.82	0.001	0.00099998	0.00099998	0.001	0.00099998	0.001	0.001	0.001	0.001	0.00099998	0.001	0.00099998	0.00099998	0.00099998	0.00099998	0.00099998	0.001	0.001	0.00099998	0.001	0.00099998	0.00099998	0.00099998	0.001	0.001	0.001	0.001	0.00099998	0.001	0.001	0.00099998	0.00099998	0.00099998	0.00099998	0.001	0.00099998	0.001	0.00099998	0.00099998	0.00099998	0.001	0.00099998	0.001	0.00099998	0.001	0.00099998	0.00099998	0.00099998	0.001
2.76	0.00099998	0.001	0.00099998	0.00099998	0.001	0.001	0.001	0.00099998	0.00099998	0.001	0.001	0.00099998	0.00099998	0.001	0.00099998	0.001	0.00099998	0.00099998	0.00099998	0.00099998	0.00099998	0.00099998	0.00099998	0.001	0.00099998	0.00099998	0.00099998	0.001	0.001	0.00099998	0.00099998	0.00099998	0.001	0.00099998	0.00099998	0.00099998	0.00099998	0.00099998	0.001	0.001	0.001	0.00099998	0.001	0.001	0.00099998	0.00099998	0.001	0.00099998	0.001
2.7	0.001	0.001	0.00099998	0.00099998	0.00099998	0.00099998	0.00099998	0.001	0.001	0.00099998	0.001	0.00099998	0.001	0.001	0.001	0.00099998	0.001	0.00099998	0.001	0.00099998	0.00099998	0.00099998	0.001	0.00099998	0.001	0.001	0.00099998	0.00099998	0.001	0.00099998	0.001	0.001	0.00099998	0.001	0.00099998	0.00099998	0.001	0.00099998	0.001	0.00099998	0.001	0.001	0.00099998	0.00099998	0.00099998	0.00099998	0.00099998	0.001	0.00099998
2.64	0.001	0.00099998	0.001	0.001	0.00099998	0.00099998	0.001	0.00099998	0.00099998	0.00099998	0.00099998	0.00099998	0.001	0.001	0.00099998	0.001	0.001	0.001	0.00099998	0.001	0.001	0.001	0.00099998	0.00099998	0.00099998	0.00099998	0.001	0.00099998	0.00099998	0.00099998	0.00099998	0.00099998	0.00099998	0.00099998	0.001	0.00099998	0.00099998	0.00099998	0.00099998	0.00099998	0.001	0.00099998	0.00099998	0.00099998	0.00099998	0.00099998	0.00099998	0.00099998	0.00099998
2.58	0.00099998	0.00099998	0.001	0.001	0.00099998	0.001	0.00099998	0.00099998	0.001	0.001	0.00099998	0.001	0.001	0.00099998	0.00099998	0.001	0.001	0.00099998	0.00099998	0.001	0.001	0.001	0.001	0.00099998	0.001	0.00099998	0.001	0.00099998	0.001	0.001	0.00099998	0.00099998	0.001	0.00099998	0.00099998	0.00099998	0.00099998	0.001	0.001	0.001	0.001	0.00099998	0.001	0.00099998	0.001	0.00099998	0.001	0.00099998	0.001
2.52	0.001	0.00099998	0.00099998	0.001	0.001	0.00099998	0.001	0.00099998	0.00099998	0.001	0.00099998	0.00099998	0.00099998	0.00099998	0.00099998	0.001	0.00099998	0.00099998	0.00099998	0.00099998	0.00099998	0.00099998	0.00099998	0.00099998	0.00099998	0.001	0.00099998	0.00099998	0.001	0.001	0.00099998	0.001	0.00099998	0.00099998	0.00099998	0.001	0.00099998	0.001	0.00099998	0.00099998	0.00099998	0.00099998	0.00099998	0.00099998	0.001	0.001	0.00099998	0.00099998	0.00099998
2.46	0.001	0.00099998	0.00099998	0.00099998	0.001	0.00099998	0.001	0.00099998	0.00099998	0.00099998	0.001	0.00099998	0.00099998	0.001	0.001	0.001	0.001	0.001	0.001	0.001	0.00099998	0.001	0.001	0.00099998	0.00099998	0.00099998	0.00099998	0.001	0.001	0.00099998	0.001	0.00099998	0.001	0.00099998	0.001	0.001	0.00099998	0.00099998	0.00099998	0.001	0.00099998	0.001	0.00099998	0.00099998	0.001	0.00099998	0.001	0.00099998	0.001
2.4	0.00099998	0.001	0.00099998	0.00099998	0.001	0.001	0.001	0.00099998	0.00099998	0.00099998	0.001	0.001	0.00099998	0.001	0.00099998	0.00099998	0.00099998	0.00099998	0.00099998	0.001	0.00099998	0.00099998	0.00099998	0.001	0.001	0.00099998	0.00099998	0.001	0.00099998	0.00099998	0.00099998	0.001	0.00099998	0.001	0.001	0.00099998	0.00099998	0.001	0.00099998	0.001	0.00099998	0.00099998	0.001	0.00099998	0.00099998	0.00099998	0.00099998	0.001	0.00099998
2.34	0.001	0.001	0.00099998	0.001	0.001	0.00099998	0.00099998	0.001	0.00099998	0.00099998	0.00099998	0.001	0.00099998	0.00099998	0.00099998	0.00099998	0.00099998	0.00099998	0.00099998	0.00099998	0.00099998	0.00099998	0.001	0.00099998	0.00099998	0.00099998	0.00099998	0.001	0.00099998	0.00099998	0.001	0.001	0.001	0.001	0.001	0.00099998	0.001	0.001	0.00099998	0.00099998	0.00099998	0.00099998	0.001	0.001	0.001	0.00099998	0.001	0.00099998	0.00099998
2.28	0.001	0.001	0.00099998	0.001	0.00099998	0.00099998	0.00099998	0.00099998	0.00099998	0.00099998	0.001	0.001	0.00099998	0.00099998	0.00099998	0.001	0.00099998	0.00099998	0.001	0.001	0.00099998	0.001	0.00099998	0.00099998	0.001	0.00099998	0.00099998	0.001	0.00099998	0.00099998	0.00099998	0.00099998	0.00099998	0.00099998	0.001	0.001	0.00099998	0.00099998	0.00099998	0.00099998	0.00099998	0.001	0.00099998	0.00099998	0.00099998	0.001	0.00099998	0.001	0.001
2.22	0.00099998	0.001	0.001	0.001	0.00099998	0.00099998	0.001	0.00099998	0.001	0.001	0.00099998	0.001	0.00099998	0.00099998	0.00099998	0.001	0.00099998	0.001	0.00099998	0.001	0.00099998	0.00099998	0.001	0.001	0.00099998	0.00099998	0.001	0.001	0.00099998	0.001	0.001	0.00099998	0.00099998	0.00099998	0.001	0.001	0.001	0.00099998	0.001	0.001	0.00099998	0.00099998	0.00099998	0.00099998	0.00099998	0.00099998	0.00099998	0.00099998	0.00099998
2.16	0.001	0.001	0.00099998	0.001	0.00099998	0.00099998	0.00099998	0.00099998	0.00099998	0.00099998	0.001	0.00099998	0.001	0.00099998	0.00099998	0.00099998	0.001	0.00099998	0.001	0.00099998	0.001	0.00099998	0.001	0.00099998	0.00099998	0.00099998	0.00099998	0.00099998	0.001	0.001	0.00099998	0.001	0.001	0.001	0.00099998	0.001	0.00099998	0.00099998	0.00099998	0.00099998	0.00099998	0.001	0.001	0.00099998	0.00099998	0.00099998	0.00099998	0.00099998	0.00099998
2.1	0.001	0.00099998	0.00099998	0.00099998	0.00099998	0.00099998	0.00099998	0.00099998	0.001	0.00099998	0.001	0.00099998	0.00099998	0.00099998	0.00099998	0.00099998	0.001	0.00099998	0.00099998	0.001	0.00099998	0.001	0.00099998	0.001	0.001	0.00099998	0.00099998	0.001	0.001	0.001	0.001	0.00099998	0.00099998	0.001	0.001	0.00099998	0.00099998	0.00099998	0.00099998	0.00099998	0.00099998	0.00099998	0.001	0.00099998	0.00099998	0.00099998	0.00099998	0.001	0.00099998
2.04	0.00099998	0.00099998	0.001	0.00099998	0.00099998	0.001	0.00099998	0.00099998	0.00099998	0.001	0.001	0.001	0.00099998	0.001	0.001	0.001	0.00099998	0.00099998	0.00099998	0.00099998	0.00099998	0.001	0.001	0.001	0.00099998	0.00099998	0.00099998	0.001	0.00099998	0.00099998	0.00099998	0.00099998	0.00099998	0.001	0.001	0.00099998	0.00099998	0.001	0.001	0.00099998	0.001	0.001	0.00099998	0.00099998	0.001	0.001	0.001	0.001	0.001
1.98	0.001	0.001	0.001	0.001	0.00099998	0.00099998	0.001	0.00099998	0.001	0.001	0.00099998	0.001	0.001	0.001	0.00099998	0.001	0.00099998	0.00099998	0.00099998	0.00099998	0.001	0.00099998	0.00099998	0.001	0.001	0.00099998	0.00099998	0.001	0.001	0.00099998	0.00099998	0.00099998	0.00099998	0.001	0.001	0.00099998	0.00099998	0.00099998	0.001	0.001	0.00099998	0.001	0.00099998	0.001	0.00099998	0.00099998	0.00099998	0.00099998	0.00099998
1.92	0.00099998	0.001	0.001	0.00099998	0.00099998	0.00099998	0.00099998	0.00099998	0.001	0.00099998	0.001	0.001	0.00099998	0.00099998	0.00099998	0.001	0.001	0.00099998	0.001	0.00099998	0.00099066	0.00099456	0.001	0.00099998	0.00099998	0.00099998	0.00099998	0.001	0.00099998	0.001	0.00099998	0.001	0.00099998	0.001	0.001	0.001	0.00099998	0.00099998	0.00099998	0.00099998	0.001	0.00099998	0.00099998	0.00099998	0.001	0.001	0.001	0.00099998	0.001
1.86	0.00095424	0.00096324	0.00095714	0.00093258	0.00094258	0.00094638	0.00095248	0.00094648	0.00095256	0.0009485	0.00094216	0.00095132	0.00095202	0.00094822	0.0009468	0.00095392	0.00094912	0.00094856	0.00093896	0.00091978	0.00087606	0.00088268	0.00094546	0.00096706	0.00096506	0.00095274	0.00095988	0.00096494	0.00095974	0.00095664	0.00094326	0.000937	0.0009226	0.00091928	0.00098544	0.00098906	0.00098562	0.00097758	0.00096972	0.00093144	0.00092956	0.0009307	0.0009069	0.000941	0.00093336	0.00091394	0.00091368	0.00089578	0.0008967
1.8	0.00079584	0.00081338	0.0008028	0.00077042	0.00078476	0.00079088	0.00079674	0.00079288	0.00079488	0.00079158	0.00078492	0.00079564	0.00079272	0.00079402	0.00079168	0.0008001	0.0007902	0.00078964	0.0007738	0.0007561	0.00071612	0.00072082	0.00079696	0.00081736	0.00082172	0.00079638	0.00081916	0.0008255	0.00081448	0.00081282	0.00078296	0.00076216	0.00077132	0.00074814	0.00085954	0.00086134	0.00085394	0.00084856	0.00082498	0.00078118	0.00075818	0.00076374	0.00073926	0.00078386	0.00077258	0.00075382	0.0007691	0.00073536	0.00072796
1.74	0.00061068	0.00061778	0.0006013	0.00058226	0.00060564	0.0006091	0.00060918	0.00059724	0.0005954	0.00060484	0.00058536	0.00061092	0.00061354	0.00060838	0.00058276	0.00059298	0.00061296	0.00059004	0.00060396	0.00057974	0.00055382	0.00055516	0.00060668	0.0006196	0.00062602	0.00061458	0.00061152	0.0006059	0.00061758	0.00059826	0.00058272	0.00057734	0.00057474	0.00057144	0.00064872	0.00064986	0.00063936	0.00063666	0.00063276	0.00058552	0.00058408	0.0005734	0.00056868	0.00060442	0.00058086	0.00057256	0.00057296	0.0005635	0.000557
1.68	0.00044538	0.00045482	0.00044718	0.00043224	0.00044354	0.00044382	0.00046952	0.0004383	0.00044868	0.00044466	0.00043874	0.00045082	0.00044704	0.00043732	0.00043426	0.0004846	0.00044746	0.00046734	0.00043848	0.00043236	0.00040608	0.00040756	0.00044572	0.00045224	0.00049354	0.0004907	0.00045422	0.00045464	0.00045362	0.00045284	0.00044332	0.00043024	0.00043032	0.00042754	0.00049906	0.00050524	0.00050206	0.0004938	0.00049842	0.00043198	0.00043824	0.0004314	0.00041056	0.00043782	0.00044472	0.0004332	0.00043774	0.00040628	0.00041346
1.62	0.00034884	0.00035266	0.00035602	0.00034062	0.00034116	0.00034444	0.00034548	0.00034176	0.00034582	0.00034998	0.00034268	0.00035046	0.000343	0.00034734	0.00034156	0.00034506	0.00034802	0.00034336	0.00033396	0.00033708	0.00033124	0.0003289	0.00034838	0.00034614	0.00035958	0.00034386	0.00034798	0.000349	0.00034876	0.00035202	0.0003405	0.00034116	0.0003364	0.00033544	0.00034516	0.00036404	0.00035666	0.0003588	0.00036272	0.00034122	0.00033326	0.00033772	0.00033472	0.0003439	0.00034738	0.00034054	0.00033984	0.00032702	0.00033624
1.56	7.49e-05	7.5e-05	7.49e-05	7.49e-05	7.51e-05	7.5e-05	7.49e-05	7.49e-05	7.49e-05	7.49e-05	7.47e-05	0.00010852	7.49e-05	7.49e-05	7.48e-05	7.48e-05	7.49e-05	7.48e-05	7.48e-05	7.48e-05	7.48e-05	7.48e-05	7.51e-05	7.5e-05	7.51e-05	7.49e-05	7.5e-05	7.5e-05	0.00019954	7.49e-05	7.49e-05	7.48e-05	7.49e-05	7.47e-05	7.5e-05	0.00020558	0.0002039	7.5e-05	7.5e-05	7.49e-05	7.49e-05	7.49e-05	7.48e-05	7.49e-05	7.49e-05	7.49e-05	7.49e-05	7.47e-05	7.47e-05
1.5	7.18e-05	7.19e-05	7.19e-05	7.18e-05	7.19e-05	7.19e-05	7.18e-05	7.18e-05	7.18e-05	7.18e-05	7.17e-05	7.19e-05	7.19e-05	7.18e-05	7.17e-05	7.18e-05	7.18e-05	7.18e-05	7.17e-05	7.18e-05	7.17e-05	7.18e-05	7.19e-05	7.19e-05	7.2e-05	7.19e-05	7.19e-05	7.18e-05	7.19e-05	7.19e-05	7.19e-05	7.18e-05	7.18e-05	7.17e-05	7.19e-05	7.19e-05	7.19e-05	7.19e-05	7.19e-05	7.18e-05	7.19e-05	7.18e-05	7.17e-05	7.18e-05	7.18e-05	7.18e-05	7.18e-05	7.17e-05	7.17e-05
1.44	6.88e-05	6.88e-05	6.88e-05	6.87e-05	6.88e-05	6.89e-05	6.87e-05	6.88e-05	6.88e-05	6.88e-05	6.86e-05	6.88e-05	6.88e-05	6.88e-05	6.87e-05	6.87e-05	6.88e-05	6.87e-05	6.86e-05	6.87e-05	6.87e-05	6.87e-05	6.88e-05	6.88e-05	6.89e-05	6.88e-05	6.88e-05	6.87e-05	6.88e-05	6.88e-05	6.88e-05	6.87e-05	6.87e-05	6.86e-05	6.88e-05	6.88e-05	6.88e-05	6.88e-05	6.88e-05	6.88e-05	6.88e-05	6.87e-05	6.87e-05	6.88e-05	6.87e-05	6.88e-05	6.88e-05	6.86e-05	6.86e-05
1.38	6.58e-05	6.58e-05	6.58e-05	6.57e-05	6.58e-05	6.59e-05	6.57e-05	6.58e-05	6.58e-05	6.58e-05	6.56e-05	6.58e-05	6.58e-05	6.58e-05	6.57e-05	6.57e-05	6.58e-05	6.57e-05	6.56e-05	6.57e-05	6.57e-05	6.57e-05	6.58e-05	6.58e-05	6.59e-05	6.58e-05	6.58e-05	6.58e-05	6.58e-05	6.58e-05	6.58e-05	6.57e-05	6.57e-05	6.56e-05	6.58e-05	6.58e-05	6.58e-05	6.58e-05	6.58e-05	6.58e-05	6.58e-05	6.58e-05	6.57e-05	6.58e-05	6.57e-05	6.58e-05	6.58e-05	6.56e-05	6.56e-05
1.32	6.27e-05	6.28e-05	6.28e-05	6.27e-05	6.28e-05	6.29e-05	6.27e-05	6.27e-05	6.28e-05	6.28e-05	6.26e-05	6.28e-05	6.28e-05	6.28e-05	6.27e-05	6.27e-05	6.27e-05	6.27e-05	6.26e-05	6.27e-05	6.27e-05	6.27e-05	6.28e-05	6.28e-05	6.29e-05	6.28e-05	6.28e-05	6.27e-05	6.28e-05	6.28e-05	6.28e-05	6.27e-05	6.27e-05	6.26e-05	6.28e-05	6.28e-05	6.28e-05	6.28e-05	6.28e-05	6.27e-05	6.28e-05	6.28e-05	6.27e-05	6.27e-05	6.27e-05	6.28e-05	6.28e-05	6.26e-05	6.26e-05
1.26	5.97e-05	5.98e-05	5.98e-05	5.97e-05	5.98e-05	5.99e-05	5.97e-05	5.98e-05	5.98e-05	5.98e-05	5.97e-05	5.98e-05	5.98e-05	5.98e-05	5.97e-05	5.97e-05	5.97e-05	5.97e-05	5.96e-05	5.97e-05	5.97e-05	5.97e-05	5.98e-05	5.98e-05	5.99e-05	5.98e-05	5.98e-05	5.98e-05	5.98e-05	5.98e-05	5.98e-05	5.97e-05	5.97e-05	5.96e-05	5.98e-05	5.98e-05	5.98e-05	5.98e-05	5.98e-05	5.98e-05	5.98e-05	5.98e-05	5.97e-05	5.98e-05	5.97e-05	5.98e-05	5.98e-05	5.96e-05	5.96e-05
1.2	5.68e-05	5.69e-05	5.68e-05	5.68e-05	5.69e-05	5.69e-05	5.68e-05	5.68e-05	5.68e-05	5.68e-05	5.67e-05	5.69e-05	5.69e-05	5.68e-05	5.67e-05	5.67e-05	5.68e-05	5.68e-05	5.67e-05	5.68e-05	5.68e-05	5.68e-05	5.69e-05	5.69e-05	5.7e-05	5.69e-05	5.69e-05	5.68e-05	5.69e-05	5.69e-05	5.68e-05	5.68e-05	5.68e-05	5.67e-05	5.69e-05	5.68e-05	5.69e-05	5.69e-05	5.69e-05	5.68e-05	5.69e-05	5.68e-05	5.67e-05	5.68e-05	5.68e-05	5.68e-05	5.68e-05	5.67e-05	5.67e-05
1.14	5.39e-05	5.39e-05	5.39e-05	5.39e-05	5.39e-05	5.4e-05	5.39e-05	5.39e-05	5.39e-05	5.39e-05	5.38e-05	5.39e-05	5.39e-05	5.39e-05	5.38e-05	5.38e-05	5.39e-05	5.38e-05	5.37e-05	5.38e-05	5.38e-05	5.38e-05	5.39e-05	5.39e-05	5.4e-05	5.39e-05	5.39e-05	5.39e-05	5.39e-05	5.39e-05	5.39e-05	5.38e-05	5.39e-05	5.37e-05	5.39e-05	5.39e-05	5.39e-05	5.39e-05	5.39e-05	5.39e-05	5.39e-05	5.39e-05	5.38e-05	5.39e-05	5.38e-05	5.39e-05	5.39e-05	5.38e-05	5.38e-05
1.08	5.1e-05	5.1e-05	5.1e-05	5.1e-05	5.1e-05	5.11e-05	5.09e-05	5.1e-05	5.1e-05	5.1e-05	5.09e-05	5.1e-05	5.1e-05	5.1e-05	5.09e-05	5.09e-05	5.09e-05	5.09e-05	5.08e-05	5.09e-05	5.09e-05	5.09e-05	5.1e-05	5.1e-05	5.11e-05	5.1e-05	5.1e-05	5.1e-05	5.1e-05	5.1e-05	5.1e-05	5.09e-05	5.1e-05	5.09e-05	5.1e-05	5.1e-05	5.1e-05	5.1e-05	5.1e-05	5.1e-05	5.1e-05	5.1e-05	5.09e-05	5.1e-05	5.09e-05	5.1e-05	5.1e-05	5.09e-05	5.09e-05
1.02	4.8e-05	4.81e-05	4.81e-05	4.8e-05	4.81e-05	4.81e-05	4.8e-05	4.8e-05	4.81e-05	4.8e-05	4.79e-05	4.81e-05	4.81e-05	4.81e-05	4.8e-05	4.8e-05	4.8e-05	4.8e-05	4.79e-05	4.8e-05	4.8e-05	4.8e-05	4.81e-05	4.81e-05	4.82e-05	4.81e-05	4.81e-05	4.8e-05	4.81e-05	4.81e-05	4.81e-05	4.8e-05	4.8e-05	4.79e-05	4.81e-05	4.81e-05	4.81e-05	4.81e-05	4.81e-05	4.81e-05	4.81e-05	4.8e-05	4.8e-05	4.8e-05	4.8e-05	4.81e-05	4.81e-05	4.8e-05	4.8e-05
0.96	4.51e-05	4.52e-05	4.52e-05	4.51e-05	4.52e-05	4.52e-05	4.51e-05	4.51e-05	4.51e-05	4.51e-05	4.5e-05	4.52e-05	4.51e-05	4.51e-05	4.5e-05	4.5e-05	4.51e-05	4.51e-05	4.5e-05	4.51e-05	4.51e-05	4.51e-05	4.52e-05	4.52e-05	4.53e-05	4.52e-05	4.52e-05	4.51e-05	4.52e-05	4.52e-05	4.52e-05	4.51e-05	4.51e-05	4.5e-05	4.52e-05	4.51e-05	4.52e-05	4.52e-05	4.52e-05	4.51e-05	4.52e-05	4.51e-05	4.51e-05	4.51e-05	4.51e-05	4.51e-05	4.52e-05	4.5e-05	4.51e-05
0.9	4.22e-05	4.23e-05	4.23e-05	4.23e-05	4.23e-05	4.24e-05	4.23e-05	4.23e-05	4.23e-05	4.23e-05	4.22e-05	4.23e-05	4.23e-05	4.23e-05	4.22e-05	4.22e-05	4.22e-05	4.22e-05	4.22e-05	4.22e-05	4.22e-05	4.22e-05	4.23e-05	4.23e-05	4.24e-05	4.23e-05	4.23e-05	4.23e-05	4.23e-05	4.23e-05	4.23e-05	4.23e-05	4.23e-05	4.22e-05	4.23e-05	4.23e-05	4.23e-05	4.23e-05	4.23e-05	4.23e-05	4.23e-05	4.23e-05	4.22e-05	4.23e-05	4.22e-05	4.23e-05	4.23e-05	4.22e-05	4.22e-05
0.84	3.94e-05	3.94e-05	3.94e-05	3.94e-05	3.94e-05	3.95e-05	3.94e-05	3.94e-05	3.94e-05	3.94e-05	3.93e-05	3.94e-05	3.94e-05	3.94e-05	3.93e-05	3.93e-05	3.94e-05	3.93e-05	3.93e-05	3.94e-05	3.94e-05	3.94e-05	3.94e-05	3.94e-05	3.95e-05	3.94e-05	3.94e-05	3.94e-05	3.94e-05	3.94e-05	3.94e-05	3.94e-05	3.94e-05	3.93e-05	3.94e-05	3.94e-05	3.94e-05	3.94e-05	3.94e-05	3.94e-05	3.94e-05	3.94e-05	3.93e-05	3.94e-05	3.94e-05	3.94e-05	3.94e-05	3.93e-05	3.93e-05
0.78	3.65e-05	3.66e-05	3.66e-05	3.65e-05	3.66e-05	3.66e-05	3.65e-05	3.65e-05	3.66e-05	3.66e-05	3.65e-05	3.66e-05	3.66e-05	3.65e-05	3.65e-05	3.65e-05	3.65e-05	3.65e-05	3.65e-05	3.65e-05	3.65e-05	3.65e-05	3.66e-05	3.66e-05	3.66e-05	3.66e-05	3.66e-05	3.66e-05	3.66e-05	3.66e-05	3.66e-05	3.66e-05	3.66e-05	3.65e-05	3.66e-05	3.66e-05	3.66e-05	3.66e-05	3.66e-05	3.66e-05	3.66e-05	3.66e-05	3.65e-05	3.66e-05	3.65e-05	3.66e-05	3.66e-05	3.65e-05	3.65e-05
0.72	3.37e-05	3.37e-05	3.37e-05	3.37e-05	3.37e-05	3.38e-05	3.37e-05	3.37e-05	3.37e-05	3.37e-05	3.36e-05	3.37e-05	3.37e-05	3.37e-05	3.36e-05	3.36e-05	3.37e-05	3.36e-05	3.36e-05	3.37e-05	3.37e-05	3.37e-05	3.37e-05	3.37e-05	3.38e-05	3.37e-05	3.37e-05	3.37e-05	3.37e-05	3.37e-05	3.37e-05	3.37e-05	3.37e-05	3.36e-05	3.37e-05	3.37e-05	3.37e-05	3.37e-05	3.37e-05	3.37e-05	3.37e-05	3.37e-05	3.36e-05	3.37e-05	3.37e-05	3.37e-05	3.37e-05	3.36e-05	3.36e-05
0.66	3.09e-05	3.09e-05	3.09e-05	3.09e-05	3.09e-05	3.09e-05	3.08e-05	3.09e-05	3.09e-05	3.09e-05	3.08e-05	3.09e-05	3.09e-05	3.09e-05	3.08e-05	3.08e-05	3.09e-05	3.08e-05	3.08e-05	3.08e-05	3.08e-05	3.08e-05	3.09e-05	3.09e-05	3.09e-05	3.09e-05	3.09e-05	3.09e-05	3.09e-05	3.09e-05	3.09e-05	3.09e-05	3.09e-05	3.08e-05	3.09e-05	3.09e-05	3.09e-05	3.09e-05	3.09e-05	3.09e-05	3.09e-05	3.09e-05	3.08e-05	3.09e-05	3.08e-05	3.09e-05	3.09e-05	3.08e-05	3.08e-05
0.6	2.8e-05	2.8e-05	2.8e-05	2.8e-05	2.8e-05	2.81e-05	2.8e-05	2.8e-05	2.8e-05	2.8e-05	2.8e-05	2.81e-05	2.8e-05	2.8e-05	2.8e-05	2.8e-05	2.8e-05	2.8e-05	2.79e-05	2.8e-05	2.8e-05	2.8e-05	2.81e-05	2.81e-05	2.81e-05	2.8e-05	2.81e-05	2.8e-05	2.81e-05	2.81e-05	2.8e-05	2.8e-05	2.8e-05	2.79e-05	2.8e-05	2.8e-05	2.8e-05	2.8e-05	2.81e-05	2.8e-05	2.8e-05	2.8e-05	2.8e-05	2.8e-05	2.8e-05	2.8e-05	2.8e-05	2.8e-05	2.8e-05
0.54	2.52e-05	2.52e-05	2.52e-05	2.52e-05	2.52e-05	2.52e-05	2.52e-05	2.52e-05	2.52e-05	2.52e-05	2.51e-05	2.52e-05	2.52e-05	2.52e-05	2.51e-05	2.51e-05	2.52e-05	2.52e-05	2.51e-05	2.52e-05	2.52e-05	2.52e-05	2.52e-05	2.52e-05	2.53e-05	2.52e-05	2.52e-05	2.52e-05	2.52e-05	2.52e-05	2.52e-05	2.52e-05	2.52e-05	2.51e-05	2.52e-05	2.52e-05	2.52e-05	2.52e-05	2.52e-05	2.52e-05	2.52e-05	2.52e-05	2.52e-05	2.52e-05	2.52e-05	2.52e-05	2.52e-05	2.51e-05	2.51e-05
0.48	2.24e-05	2.24e-05	2.24e-05	2.24e-05	2.24e-05	2.24e-05	2.24e-05	2.24e-05	2.24e-05	2.24e-05	2.23e-05	2.24e-05	2.24e-05	2.24e-05	2.23e-05	2.23e-05	2.24e-05	2.24e-05	2.23e-05	2.24e-05	2.24e-05	2.24e-05	2.24e-05	2.24e-05	2.24e-05	2.24e-05	2.24e-05	2.24e-05	2.24e-05	2.24e-05	2.24e-05	2.24e-05	2.24e-05	2.23e-05	2.24e-05	2.24e-05	2.24e-05	2.24e-05	2.24e-05	2.24e-05	2.24e-05	2.24e-05	2.24e-05	2.24e-05	2.24e-05	2.24e-05	2.24e-05	2.24e-05	2.23e-05
0.42	1.96e-05	1.96e-05	1.96e-05	1.96e-05	1.96e-05	1.96e-05	1.96e-05	1.96e-05	1.96e-05	1.96e-05	1.95e-05	1.96e-05	1.96e-05	1.96e-05	1.95e-05	1.95e-05	1.96e-05	1.95e-05	1.95e-05	1.96e-05	1.95e-05	1.95e-05	1.96e-05	1.96e-05	1.96e-05	1.96e-05	1.96e-05	1.96e-05	1.96e-05	1.96e-05	1.96e-05	1.96e-05	1.96e-05	1.95e-05	1.96e-05	1.96e-05	1.96e-05	1.96e-05	1.96e-05	1.96e-05	1.96e-05	1.96e-05	1.95e-05	1.96e-05	1.96e-05	1.96e-05	1.96e-05	1.95e-05	1.95e-05
0.36	1.68e-05	1.68e-05	1.68e-05	1.68e-05	1.68e-05	1.68e-05	1.68e-05	1.68e-05	1.68e-05	1.68e-05	1.67e-05	1.68e-05	1.68e-05	1.68e-05	1.67e-05	1.67e-05	1.68e-05	1.68e-05	1.67e-05	1.68e-05	1.68e-05	1.68e-05	1.68e-05	1.68e-05	1.68e-05	1.68e-05	1.68e-05	1.68e-05	1.68e-05	1.68e-05	1.68e-05	1.68e-05	1.68e-05	1.67e-05	1.68e-05	1.68e-05	1.68e-05	1.68e-05	1.68e-05	1.68e-05	1.68e-05	1.68e-05	1.68e-05	1.68e-05	1.68e-05	1.68e-05	1.68e-05	1.68e-05	1.68e-05
0.3	1.4e-05	1.4e-05	1.4e-05	1.4e-05	1.4e-05	1.4e-05	1.4e-05	1.4e-05	1.4e-05	1.4e-05	1.39e-05	1.4e-05	1.4e-05	1.4e-05	1.39e-05	1.39e-05	1.4e-05	1.4e-05	1.39e-05	1.4e-05	1.4e-05	1.4e-05	1.4e-05	1.4e-05	1.4e-05	1.4e-05	1.4e-05	1.4e-05	1.4e-05	1.4e-05	1.4e-05	1.4e-05	1.4e-05	1.39e-05	1.4e-05	1.4e-05	1.4e-05	1.4e-05	1.4e-05	1.4e-05	1.4e-05	1.4e-05	1.4e-05	1.4e-05	1.4e-05	1.4e-05	1.4e-05	1.39e-05	1.39e-05
0.24	1.11e-05	1.12e-05	1.12e-05	1.11e-05	1.12e-05	1.12e-05	1.12e-05	1.12e-05	1.12e-05	1.12e-05	1.11e-05	1.12e-05	1.12e-05	1.12e-05	1.11e-05	1.11e-05	1.11e-05	1.11e-05	1.11e-05	1.11e-05	1.11e-05	1.11e-05	1.12e-05	1.12e-05	1.12e-05	1.12e-05	1.12e-05	1.12e-05	1.12e-05	1.12e-05	1.12e-05	1.12e-05	1.12e-05	1.11e-05	1.12e-05	1.12e-05	1.12e-05	1.12e-05	1.12e-05	1.12e-05	1.12e-05	1.12e-05	1.11e-05	1.12e-05	1.11e-05	1.12e-05	1.12e-05	1.11e-05	1.11e-05
0.18	8.38e-06	8.38e-06	8.38e-06	8.38e-06	8.39e-06	8.4e-06	8.38e-06	8.38e-06	8.38e-06	8.39e-06	8.36e-06	8.39e-06	8.38e-06	8.38e-06	8.36e-06	8.37e-06	8.38e-06	8.37e-06	8.36e-06	8.38e-06	8.37e-06	8.37e-06	8.4e-06	8.39e-06	8.41e-06	8.39e-06	8.39e-06	8.39e-06	8.4e-06	8.39e-06	8.39e-06	8.39e-06	8.39e-06	8.36e-06	8.39e-06	8.39e-06	8.39e-06	8.39e-06	8.39e-06	8.39e-06	8.39e-06	8.38e-06	8.38e-06	8.39e-06	8.38e-06	8.38e-06	8.39e-06	8.37e-06	8.37e-06
0.12	5.57e-06	5.57e-06	5.57e-06	5.57e-06	5.58e-06	5.59e-06	5.57e-06	5.57e-06	5.58e-06	5.58e-06	5.56e-06	5.58e-06	5.58e-06	5.57e-06	5.56e-06	5.56e-06	5.57e-06	5.57e-06	5.56e-06	5.57e-06	5.57e-06	5.57e-06	5.58e-06	5.58e-06	5.59e-06	5.58e-06	5.58e-06	5.58e-06	5.58e-06	5.58e-06	5.58e-06	5.58e-06	5.58e-06	5.56e-06	5.58e-06	5.58e-06	5.58e-06	5.58e-06	5.58e-06	5.58e-06	5.58e-06	5.58e-06	5.57e-06	5.58e-06	5.57e-06	5.58e-06	5.58e-06	5.56e-06	5.57e-06
0.06	2.8e-06	2.8e-06	2.8e-06	2.8e-06	2.8e-06	2.81e-06	2.8e-06	2.8e-06	2.8e-06	2.8e-06	2.79e-06	2.8e-06	2.8e-06	2.8e-06	2.79e-06	2.8e-06	2.8e-06	2.8e-06	2.79e-06	2.8e-06	2.8e-06	2.8e-06	2.8e-06	2.8e-06	2.81e-06	2.8e-06	2.8e-06	2.8e-06	2.81e-06	2.8e-06	2.8e-06	2.8e-06	2.8e-06	2.79e-06	2.8e-06	2.8e-06	2.8e-06	2.8e-06	2.8e-06	2.8e-06	2.8e-06	2.8e-06	2.8e-06	2.8e-06	2.8e-06	2.8e-06	2.8e-06	2.8e-06	2.8e-06
0	-2.08e-09	-1.7e-09	-1.71e-09	-2.14e-09	-1.64e-09	-1.63e-09	-2.03e-09	-1.87e-09	-1.9e-09	-2.06e-09	-1.62e-09	-1.61e-09	-1.65e-09	-1.99e-09	-1.45e-09	-1.91e-09	-1.38e-09	-2.14e-09	-2e-09	-1.68e-09	-1.67e-09	-1.4e-09	-1.75e-09	-1.58e-09	-1.72e-09	-2.13e-09	-2.11e-09	-1.7e-09	-1.61e-09	-1.69e-09	-2.15e-09	-2.63e-09	-1.94e-09	-1.54e-09	-1.95e-09	-1.45e-09	-1.96e-09	-1.9e-09	-1.97e-09	-1.91e-09	-1.34e-09	-1.98e-09	-1.98e-09	-1.97e-09	-1.6e-09	-1.69e-09	-1.98e-09	-1.7e-09	-1.68e-09
[truncated: 551 more columns]
