# Supplementary material for: High-order sensory processing nanocircuit based on coupled VO2 oscillators
Source: Nat Commun. 2024 Feb 24;15:1693. doi: 10.1038/s41467-024-45992-8 (PMC10894221; doi:10.1038/s41467-024-45992-8)
Supplement: Supplementary file 3 — Source Data [file 41467_2024_45992_MOESM3_ESM.zip › NCOMMS-23-18953B/figure3c.xlsx]

## Sheet: Sheet1
-3.1e-06	0.0472	-0.03305
-3.0996e-06	0.0236	0
-3.0992e-06	0.0236	0.03305
-3.0988e-06	0.0472	0
-3.0984e-06	0.0236	0
-3.098e-06	0.0236	-0.03305
-3.0976e-06	0.0236	-0.03305
-3.0972e-06	0.0236	0
-3.0968e-06	0	0
-3.0964e-06	0	-0.03305
-3.096e-06	0	-0.03305
-3.0956e-06	0	0
-3.0952e-06	0.0236	0
-3.0948e-06	0.0236	0
-3.0944e-06	0	-0.03305
-3.094e-06	0	0
-3.0936e-06	0	0
-3.0932e-06	0	0
-3.0928e-06	0	0
-3.0924e-06	0	0.03305
-3.092e-06	0.0236	0.03305
-3.0916e-06	0	0
-3.0912e-06	0	0.03305
-3.0908e-06	0.0236	0.03305
-3.0904e-06	0.0472	0.03305
-3.09e-06	0.0236	0.03305
-3.0896e-06	0.0236	0.03305
-3.0892e-06	0.0236	0.03305
-3.0888e-06	0.0236	0
-3.0884e-06	0.0236	0
-3.088e-06	0.0472	0.03305
-3.0876e-06	0	0
-3.0872e-06	0	0.03305
-3.0868e-06	0.0236	-0.03305
-3.0864e-06	0	0
-3.086e-06	-0.0236	0
-3.0856e-06	0.0236	0
-3.0852e-06	0	0.03305
-3.0848e-06	0.0236	0
-3.0844e-06	0.0236	0
-3.084e-06	0	-0.03305
-3.0836e-06	0	-0.03305
-3.0832e-06	0	-0.03305
-3.0828e-06	-0.0236	0
-3.0824e-06	0	-0.06609
-3.082e-06	-0.0236	-0.03305
-3.0816e-06	-0.0236	-0.03305
-3.0812e-06	0	0.03305
-3.0808e-06	0.0472	0
-3.0804e-06	0.0236	0
-3.08e-06	0.0472	-0.03305
-3.0796e-06	-0.0236	0
-3.0792e-06	0.0236	0.03305
-3.0788e-06	0.0236	0
-3.0784e-06	0.0236	-0.03305
-3.078e-06	0.0236	0
-3.0776e-06	0.0236	0
-3.0772e-06	0.0472	-0.03305
-3.0768e-06	0.0236	0
-3.0764e-06	0.0472	-0.03305
-3.076e-06	0.0472	-0.03305
-3.0756e-06	0.0472	-0.03305
-3.0752e-06	0.0472	-0.06609
-3.0748e-06	0	0.03305
-3.0744e-06	0.0236	0
-3.074e-06	0.0472	0
-3.0736e-06	0.0236	-0.03305
-3.0732e-06	0.0236	0
-3.0728e-06	0	-0.03305
-3.0724e-06	0	0
-3.072e-06	0	0
-3.0716e-06	-0.0236	-0.03305
-3.0712e-06	-0.0236	0
-3.0708e-06	-0.0472	-0.03305
-3.0704e-06	-0.0472	0
-3.07e-06	0	0
-3.0696e-06	-0.0236	0
-3.0692e-06	-0.0236	0
-3.0688e-06	0	0
-3.0684e-06	0	0.03305
-3.068e-06	0	0.03305
-3.0676e-06	0.0236	-0.03305
-3.0672e-06	0	0
-3.0668e-06	-0.0236	0
-3.0664e-06	0.0472	0.03305
-3.066e-06	0.0236	0
-3.0656e-06	0.0472	0
-3.0652e-06	0.0236	0.03305
-3.0648e-06	0.0236	-0.03305
-3.0644e-06	0	0
-3.064e-06	0.0236	0
-3.0636e-06	0	-0.03305
-3.0632e-06	0.0236	0
-3.0628e-06	0.0472	-0.03305
-3.0624e-06	0	-0.06609
-3.062e-06	-0.0236	0
-3.0616e-06	-0.0236	0.03305
-3.0612e-06	-0.0472	0
-3.0608e-06	-0.0236	-0.03305
-3.0604e-06	-0.0236	-0.03305
-3.06e-06	-0.0236	0.03305
-3.0596e-06	0	0
-3.0592e-06	0	0.03305
-3.0588e-06	-0.0236	0.03305
-3.0584e-06	0	0
-3.058e-06	0	0.03305
-3.0576e-06	0	0
-3.0572e-06	0	0.03305
-3.0568e-06	0	0
-3.0564e-06	0	0.03305
-3.056e-06	0.0236	-0.06609
-3.0556e-06	0.0472	0
-3.0552e-06	0.0472	-0.03305
-3.0548e-06	0.0236	0
-3.0544e-06	0.0236	-0.03305
-3.054e-06	0	-0.03305
-3.0536e-06	0.0236	-0.03305
-3.0532e-06	0	0
-3.0528e-06	0.0472	-0.03305
-3.0524e-06	0	-0.03305
-3.052e-06	0.0236	0
-3.0516e-06	0	-0.06609
-3.0512e-06	0.0236	-0.03305
-3.0508e-06	0	-0.03305
-3.0504e-06	0	-0.03305
-3.05e-06	0	0.03305
-3.0496e-06	0	0.03305
-3.0492e-06	0.0236	-0.03305
-3.0488e-06	0	0.03305
-3.0484e-06	0.0236	0
-3.048e-06	0.0236	0
-3.0476e-06	0.0236	0.06609
-3.0472e-06	0.0236	0.06609
-3.0468e-06	0	0.03305
-3.0464e-06	0.0236	0.03305
-3.046e-06	0.0236	0
-3.0456e-06	0.0236	0.03305
-3.0452e-06	0.0236	0.03305
-3.0448e-06	0.0472	0
-3.0444e-06	0	-0.06609
-3.044e-06	0	-0.03305
-3.0436e-06	0	-0.06609
-3.0432e-06	0	-0.03305
-3.0428e-06	-0.0236	0
-3.0424e-06	-0.0236	-0.03305
-3.042e-06	0	-0.03305
-3.0416e-06	0	-0.06609
-3.0412e-06	0	-0.03305
-3.0408e-06	0	-0.03305
-3.0404e-06	0.0236	-0.03305
-3.04e-06	0.0236	-0.03305
-3.0396e-06	0.0472	0
-3.0392e-06	0	0
-3.0388e-06	0.0236	0.03305
-3.0384e-06	0.0472	0
-3.038e-06	0.0236	0.06609
-3.0376e-06	0.0472	0.06609
-3.0372e-06	0.07079	0.03305
-3.0368e-06	0.07079	0.03305
-3.0364e-06	0.07079	0.03305
-3.036e-06	0.07079	0
-3.0356e-06	0.0236	-0.03305
-3.0352e-06	0.0472	-0.06609
-3.0348e-06	0	0.03305
-3.0344e-06	0	0
-3.034e-06	0	-0.06609
-3.0336e-06	0	-0.03305
-3.0332e-06	0.0236	-0.03305
-3.0328e-06	0	-0.03305
-3.0324e-06	-0.0236	-0.06609
-3.032e-06	-0.0236	-0.06609
-3.0316e-06	-0.0236	-0.06609
-3.0312e-06	0	-0.03305
-3.0308e-06	-0.0236	-0.03305
-3.0304e-06	0.0236	0
-3.03e-06	0	0
-3.0296e-06	0	0
-3.0292e-06	0.0236	0.03305
-3.0288e-06	-0.0236	0
-3.0284e-06	0	0.03305
-3.028e-06	0	0.06609
-3.0276e-06	0	0.06609
-3.0272e-06	0.0472	0.03305
-3.0268e-06	0	0
-3.0264e-06	0.0236	0.03305
-3.026e-06	0	0
-3.0256e-06	0	0
-3.0252e-06	0	0
-3.0248e-06	0.0236	0
-3.0244e-06	0.0236	-0.09914
-3.024e-06	0	-0.03305
-3.0236e-06	0	0.03305
-3.0232e-06	-0.0236	-0.06609
-3.0228e-06	-0.0236	-0.03305
-3.0224e-06	-0.0472	-0.06609
-3.022e-06	-0.0236	0
-3.0216e-06	-0.0236	-0.03305
-3.0212e-06	0	-0.03305
-3.0208e-06	0	0
-3.0204e-06	0.0236	0
-3.02e-06	0	0.03305
-3.0196e-06	0	0
-3.0192e-06	0.0472	0.03305
-3.0188e-06	0.0472	0.03305
-3.0184e-06	0.07079	0.03305
-3.018e-06	0.0236	0
-3.0176e-06	0.0236	0.03305
-3.0172e-06	0	0
-3.0168e-06	0.0472	0
-3.0164e-06	0	0.03305
-3.016e-06	0	0.03305
-3.0156e-06	0.0236	0.06609
-3.0152e-06	0	-0.03305
-3.0148e-06	0	-0.03305
-3.0144e-06	-0.0236	-0.06609
-3.014e-06	-0.0472	-0.09914
-3.0136e-06	0.0236	-0.06609
-3.0132e-06	-0.0472	-0.03305
-3.0128e-06	0	-0.03305
-3.0124e-06	0	-0.06609
-3.012e-06	0	0
-3.0116e-06	0	0
-3.0112e-06	0	0
-3.0108e-06	-0.0472	0.03305
-3.0104e-06	0	0
-3.01e-06	0	0.06609
-3.0096e-06	0.0472	0.03305
-3.0092e-06	0.0236	0.06609
-3.0088e-06	0.0472	0
-3.0084e-06	0.0236	0.06609
-3.008e-06	0.0472	0.03305
-3.0076e-06	0.0472	0
-3.0072e-06	0.0236	0
-3.0068e-06	0.0472	-0.06609
-3.0064e-06	0	-0.03305
-3.006e-06	0	-0.06609
-3.0056e-06	0.0236	0
-3.0052e-06	-0.0236	-0.03305
-3.0048e-06	0.0236	-0.03305
-3.0044e-06	0	-0.06609
-3.004e-06	-0.0236	-0.06609
-3.0036e-06	-0.0236	-0.06609
-3.0032e-06	0	-0.06609
-3.0028e-06	-0.0236	-0.03305
-3.0024e-06	0	0
-3.002e-06	-0.0236	0.03305
-3.0016e-06	-0.0236	0.03305
-3.0012e-06	-0.0236	0
-3.0008e-06	0	0.03305
-3.0004e-06	0.0236	0.03305
-3e-06	0.0472	0.06609
-2.9996e-06	0.0236	0.06609
-2.9992e-06	0.0472	0.03305
-2.9988e-06	0.07079	0
-2.9984e-06	0.0236	0.06609
-2.998e-06	0.07079	0.03305
-2.9976e-06	0.0472	0
-2.9972e-06	0.0236	0.03305
-2.9968e-06	0.0472	0.03305
-2.9964e-06	0.0472	0
-2.996e-06	0.07079	0
-2.9956e-06	0.0236	-0.06609
-2.9952e-06	0	-0.03305
-2.9948e-06	0	0
-2.9944e-06	0.0236	-0.09914
-2.994e-06	0.0236	-0.09914
-2.9936e-06	0	-0.03305
-2.9932e-06	0	-0.06609
-2.9928e-06	0.0236	-0.03305
-2.9924e-06	-0.0236	-0.03305
-2.992e-06	0	-0.03305
-2.9916e-06	-0.0236	0
-2.9912e-06	0	0.03305
-2.9908e-06	0	0.03305
-2.9904e-06	0.0236	0.03305
-2.99e-06	0.0236	0.03305
-2.9896e-06	0.0472	0.03305
-2.9892e-06	0	0.03305
-2.9888e-06	0.0472	0.09914
-2.9884e-06	0.0472	0.03305
-2.988e-06	0.0236	0.03305
-2.9876e-06	0.0236	0.03305
-2.9872e-06	0.0236	0.03305
-2.9868e-06	0.0472	-0.03305
-2.9864e-06	0	-0.03305
-2.986e-06	0.0236	-0.03305
-2.9856e-06	0	-0.06609
-2.9852e-06	0	-0.13218
-2.9848e-06	0	-0.06609
-2.9844e-06	-0.0236	-0.09914
-2.984e-06	-0.0236	-0.06609
-2.9836e-06	-0.0236	-0.06609
-2.9832e-06	0	0.03305
-2.9828e-06	-0.0472	0.03305
-2.9824e-06	-0.0236	0.03305
-2.982e-06	0.0236	0.06609
-2.9816e-06	0	0
-2.9812e-06	0	0.06609
-2.9808e-06	0.0236	0.03305
-2.9804e-06	0.0472	0.06609
-2.98e-06	0.0472	0.09914
-2.9796e-06	0.0236	0.03305
-2.9792e-06	0.07079	0.03305
-2.9788e-06	0.0236	0.06609
-2.9784e-06	0.0472	0
-2.978e-06	0	-0.06609
-2.9776e-06	0	-0.03305
-2.9772e-06	0.0472	0
-2.9768e-06	0	-0.06609
-2.9764e-06	0	-0.06609
-2.976e-06	0.0236	-0.09914
-2.9756e-06	-0.0236	-0.09914
-2.9752e-06	0	-0.09914
-2.9748e-06	0	-0.06609
-2.9744e-06	0.0472	0
-2.974e-06	0	0
-2.9736e-06	0	0
-2.9732e-06	0	0
-2.9728e-06	0	-0.03305
-2.9724e-06	0	0.03305
-2.972e-06	0	0.06609
-2.9716e-06	0.0236	0.06609
-2.9712e-06	0	0.03305
-2.9708e-06	0	0.03305
-2.9704e-06	0.0472	0.06609
-2.97e-06	0.0472	0.06609
-2.9696e-06	0.0236	0.03305
-2.9692e-06	0.07079	0.03305
-2.9688e-06	0	-0.03305
-2.9684e-06	0.0236	0
-2.968e-06	0.0236	0
-2.9676e-06	0.0236	0.03305
-2.9672e-06	0	0
-2.9668e-06	0.0236	-0.03305
-2.9664e-06	0.0236	-0.06609
-2.966e-06	0	-0.06609
-2.9656e-06	0.0236	-0.06609
-2.9652e-06	-0.0236	-0.06609
-2.9648e-06	-0.0236	-0.03305
-2.9644e-06	-0.0236	-0.03305
-2.964e-06	0	-0.03305
-2.9636e-06	0.0236	0
-2.9632e-06	0.0472	-0.06609
-2.9628e-06	0	0.03305
-2.9624e-06	0.0472	0.06609
-2.962e-06	0.0236	0
-2.9616e-06	0.0236	0.03305
-2.9612e-06	0.0472	0.06609
-2.9608e-06	0.0472	0.06609
-2.9604e-06	0	0.03305
-2.96e-06	0.0236	0.06609
-2.9596e-06	0.0472	0.03305
-2.9592e-06	0	0.06609
-2.9588e-06	0	-0.03305
-2.9584e-06	0.0236	-0.03305
-2.958e-06	0.0472	0
-2.9576e-06	0	-0.06609
-2.9572e-06	-0.0236	-0.06609
-2.9568e-06	0.0236	-0.06609
-2.9564e-06	0.0236	-0.06609
-2.956e-06	-0.0236	-0.06609
-2.9556e-06	0.0472	-0.03305
-2.9552e-06	0	-0.06609
-2.9548e-06	-0.0236	-0.03305
-2.9544e-06	0	0
-2.954e-06	0	-0.06609
-2.9536e-06	0	0.03305
-2.9532e-06	0	0.03305
-2.9528e-06	-0.0236	0.03305
-2.9524e-06	0	0.03305
-2.952e-06	0.0236	0.06609
-2.9516e-06	0.0236	0.06609
-2.9512e-06	0	0.09914
-2.9508e-06	0.0472	0.03305
-2.9504e-06	0	0.03305
-2.95e-06	0.0236	0.06609
-2.9496e-06	0.0472	-0.03305
-2.9492e-06	0.0236	0
-2.9488e-06	-0.0236	0
-2.9484e-06	0.0236	0.03305
-2.948e-06	0.0236	0
-2.9476e-06	0.0236	-0.06609
-2.9472e-06	0.0236	-0.03305
-2.9468e-06	0.0236	-0.06609
-2.9464e-06	0.0236	-0.03305
-2.946e-06	0.0236	-0.03305
-2.9456e-06	0.0236	-0.06609
-2.9452e-06	0.0236	-0.06609
-2.9448e-06	0.0236	0
-2.9444e-06	0.0236	0
-2.944e-06	0.0236	0
-2.9436e-06	0	0.06609
-2.9432e-06	0.0236	0.03305
-2.9428e-06	0	0.06609
-2.9424e-06	0.0472	0
-2.942e-06	0.0236	0.03305
-2.9416e-06	0.0236	0.03305
-2.9412e-06	0.0236	0.09914
-2.9408e-06	0.0236	0.03305
-2.9404e-06	0.0236	0.03305
-2.94e-06	0.0236	0
-2.9396e-06	0.0236	0.03305
-2.9392e-06	0.0236	0
-2.9388e-06	0.0236	-0.03305
-2.9384e-06	0	-0.06609
-2.938e-06	0.0236	-0.09914
-2.9376e-06	0	-0.06609
-2.9372e-06	0	-0.06609
-2.9368e-06	0	-0.06609
-2.9364e-06	0.0236	-0.03305
-2.936e-06	0.0472	-0.03305
-2.9356e-06	0.0236	0
-2.9352e-06	0.0472	0
-2.9348e-06	0	0
-2.9344e-06	0.0472	-0.03305
-2.934e-06	-0.0236	-0.06609
-2.9336e-06	0.0236	0
-2.9332e-06	-0.0236	0.03305
-2.9328e-06	0	0.03305
-2.9324e-06	0.0236	0.03305
-2.932e-06	0.0236	0.06609
-2.9316e-06	0.0236	0
-2.9312e-06	0	0.03305
-2.9308e-06	0	0.03305
-2.9304e-06	0.0236	0.03305
-2.93e-06	0.0236	0.03305
-2.9296e-06	0.0472	0
-2.9292e-06	0.0236	0
-2.9288e-06	0	-0.03305
-2.9284e-06	0	-0.06609
-2.928e-06	0	-0.06609
-2.9276e-06	0.0236	-0.06609
-2.9272e-06	0	-0.09914
-2.9268e-06	0.0236	-0.09914
-2.9264e-06	0.0236	-0.03305
-2.926e-06	0	-0.03305
-2.9256e-06	0.0236	-0.03305
-2.9252e-06	0.0472	0
-2.9248e-06	0	0.03305
-2.9244e-06	0.0236	0.06609
-2.924e-06	0	-0.03305
-2.9236e-06	0.0236	0.03305
-2.9232e-06	0	0.03305
-2.9228e-06	0.0236	0.03305
-2.9224e-06	0.0472	0.06609
-2.922e-06	0.07079	0.03305
-2.9216e-06	0.0236	0.03305
-2.9212e-06	0.0236	0
-2.9208e-06	0.0236	0
-2.9204e-06	0.0236	0
-2.92e-06	0.0236	0
-2.9196e-06	0	0
-2.9192e-06	0	0
-2.9188e-06	0	-0.06609
-2.9184e-06	0.0236	-0.03305
-2.918e-06	0	0
-2.9176e-06	0	-0.03305
-2.9172e-06	0.0236	-0.03305
-2.9168e-06	0.0472	-0.03305
-2.9164e-06	0.0236	-0.03305
-2.916e-06	0	0
-2.9156e-06	0	0
-2.9152e-06	0.0236	0
-2.9148e-06	0.0236	0.06609
-2.9144e-06	0.0236	0.03305
-2.914e-06	0	0
-2.9136e-06	0.0236	-0.03305
-2.9132e-06	0.0236	0
-2.9128e-06	0.0236	0.03305
-2.9124e-06	0.0236	0.06609
-2.912e-06	0.0236	0.03305
-2.9116e-06	0.0236	0
-2.9112e-06	0.0236	0
-2.9108e-06	0	0
-2.9104e-06	0.0236	0.03305
-2.91e-06	0.0236	0
-2.9096e-06	0.0236	0
-2.9092e-06	0.0236	-0.03305
-2.9088e-06	0	-0.06609
-2.9084e-06	0.0472	-0.06609
-2.908e-06	0.0236	-0.06609
-2.9076e-06	0.0236	-0.03305
-2.9072e-06	0	0
-2.9068e-06	0.0236	-0.03305
-2.9064e-06	0.0236	-0.03305
-2.906e-06	0.0236	-0.03305
-2.9056e-06	0.0236	0.03305
-2.9052e-06	0.0236	0
-2.9048e-06	0.0472	0
-2.9044e-06	0.0236	0
-2.904e-06	0.0236	0.03305
-2.9036e-06	0	0.03305
-2.9032e-06	0.0236	0.03305
-2.9028e-06	0.0236	0.06609
-2.9024e-06	0.0472	0.06609
-2.902e-06	0.07079	0
-2.9016e-06	0	0.06609
-2.9012e-06	0.0236	0.03305
-2.9008e-06	-0.0236	0
-2.9004e-06	0	0
-2.9e-06	0.0236	0
-2.8996e-06	0.0236	0
-2.8992e-06	0	-0.03305
-2.8988e-06	0	-0.06609
-2.8984e-06	0	0
-2.898e-06	0	-0.03305
-2.8976e-06	0.0472	-0.03305
-2.8972e-06	0.0236	0
-2.8968e-06	0	-0.06609
-2.8964e-06	0	-0.03305
-2.896e-06	0.0236	0
-2.8956e-06	0	0.03305
-2.8952e-06	0	0
-2.8948e-06	0.0236	0
-2.8944e-06	0.0236	0
-2.894e-06	0	0.03305
-2.8936e-06	0	0.03305
-2.8932e-06	-0.0236	0
-2.8928e-06	0.0236	0.03305
-2.8924e-06	0	0.03305
-2.892e-06	-0.0236	0.03305
-2.8916e-06	0.0236	0
-2.8912e-06	0.0236	0
-2.8908e-06	0	0.03305
-2.8904e-06	0.0236	-0.06609
-2.89e-06	0	-0.03305
-2.8896e-06	0	-0.03305
-2.8892e-06	-0.0236	-0.03305
-2.8888e-06	0.0236	-0.03305
-2.8884e-06	0.0236	-0.06609
-2.888e-06	0	0
-2.8876e-06	0	-0.03305
-2.8872e-06	0.0236	-0.03305
-2.8868e-06	0	-0.03305
-2.8864e-06	0	0
-2.886e-06	0	-0.06609
-2.8856e-06	-0.0236	0
-2.8852e-06	0	0.03305
-2.8848e-06	0.0236	0
-2.8844e-06	0.0236	0
-2.884e-06	-0.0236	0
-2.8836e-06	0	-0.03305
-2.8832e-06	0	-0.03305
-2.8828e-06	0	0.03305
-2.8824e-06	0	0.03305
-2.882e-06	0.07079	0.03305
-2.8816e-06	0.0472	0.03305
-2.8812e-06	0.0472	0.03305
-2.8808e-06	0.0236	0.03305
-2.8804e-06	0.0472	-0.03305
-2.88e-06	0.0472	0
-2.8796e-06	0.0236	0
-2.8792e-06	0.0236	0.03305
-2.8788e-06	0.0236	-0.03305
-2.8784e-06	0.0472	0
-2.878e-06	0.0236	-0.06609
-2.8776e-06	0.0236	-0.03305
-2.8772e-06	0	0
-2.8768e-06	0	-0.03305
-2.8764e-06	0	0
-2.876e-06	0	-0.06609
-2.8756e-06	0	-0.03305
-2.8752e-06	0.0472	0
-2.8748e-06	-0.0236	0
-2.8744e-06	-0.0472	0
-2.874e-06	-0.0472	0.03305
-2.8736e-06	0	0
-2.8732e-06	0.0236	-0.03305
-2.8728e-06	0.0236	0.03305
-2.8724e-06	0.0236	0.03305
-2.872e-06	0.0236	0.03305
-2.8716e-06	0.0236	0
-2.8712e-06	0.0472	0.03305
-2.8708e-06	0.0472	0
-2.8704e-06	0.0472	-0.06609
-2.87e-06	0.0472	-0.03305
-2.8696e-06	0.0472	-0.03305
-2.8692e-06	0.0236	-0.06609
-2.8688e-06	0.0472	-0.06609
-2.8684e-06	0.0236	-0.03305
-2.868e-06	0.0236	-0.03305
-2.8676e-06	0.0236	-0.03305
-2.8672e-06	0.0236	0
-2.8668e-06	0	-0.06609
-2.8664e-06	0	-0.03305
-2.866e-06	0.0236	-0.03305
-2.8656e-06	0	0.03305
-2.8652e-06	-0.0472	0
-2.8648e-06	0.0236	0
-2.8644e-06	0	-0.03305
-2.864e-06	-0.0236	0
-2.8636e-06	0	0.03305
-2.8632e-06	-0.0236	0.03305
-2.8628e-06	-0.0472	0
-2.8624e-06	0.0236	0
-2.862e-06	0.0472	0
-2.8616e-06	0.0472	-0.03305
-2.8612e-06	0.07079	0.03305
-2.8608e-06	0.0472	0
-2.8604e-06	0.0472	0
-2.86e-06	0.0472	0
-2.8596e-06	0.0472	-0.03305
-2.8592e-06	0.0472	0
-2.8588e-06	0	0
-2.8584e-06	-0.0236	-0.06609
-2.858e-06	0	-0.06609
-2.8576e-06	0.0236	-0.06609
-2.8572e-06	0	-0.06609
-2.8568e-06	0.0236	-0.03305
-2.8564e-06	0	-0.06609
-2.856e-06	0.0236	-0.06609
-2.8556e-06	0	-0.03305
-2.8552e-06	-0.0236	-0.03305
-2.8548e-06	-0.0472	0.03305
-2.8544e-06	-0.0472	0
-2.854e-06	-0.0472	0.03305
-2.8536e-06	-0.0236	0.03305
-2.8532e-06	0.0236	0.03305
-2.8528e-06	0	-0.03305
-2.8524e-06	0	0.03305
-2.852e-06	0.0236	0
-2.8516e-06	0.0236	0
-2.8512e-06	0.0472	0
-2.8508e-06	0.0472	-0.06609
-2.8504e-06	0.0236	0
-2.85e-06	0.0472	-0.03305
-2.8496e-06	0.0472	-0.06609
-2.8492e-06	0.0472	-0.03305
-2.8488e-06	0.07079	-0.03305
-2.8484e-06	0	-0.03305
-2.848e-06	0.0236	-0.06609
-2.8476e-06	0.0472	0
-2.8472e-06	0.0472	0
-2.8468e-06	0	-0.06609
-2.8464e-06	0	-0.03305
-2.846e-06	-0.0236	-0.06609
-2.8456e-06	-0.0236	-0.03305
-2.8452e-06	0	0.03305
-2.8448e-06	-0.0472	0.03305
-2.8444e-06	-0.0236	0.06609
-2.844e-06	0	0
-2.8436e-06	0	0
-2.8432e-06	0	0
-2.8428e-06	-0.0236	0
-2.8424e-06	0.0236	0
-2.842e-06	0.0236	0
-2.8416e-06	0.0236	0
-2.8412e-06	0.0236	0
-2.8408e-06	0.0472	0
-2.8404e-06	0.0472	-0.03305
-2.84e-06	0.07079	0
-2.8396e-06	0.0472	0
-2.8392e-06	0.0236	-0.03305
-2.8388e-06	0.0236	-0.03305
-2.8384e-06	0.0236	-0.06609
-2.838e-06	0.0472	0
-2.8376e-06	0.0236	0
-2.8372e-06	0.0236	-0.03305
-2.8368e-06	0	-0.06609
-2.8364e-06	0	-0.03305
-2.836e-06	-0.0472	-0.06609
-2.8356e-06	-0.0236	0
-2.8352e-06	-0.0236	0
-2.8348e-06	-0.0236	0.03305
-2.8344e-06	-0.0472	0.03305
-2.834e-06	-0.0472	0.03305
-2.8336e-06	0.0236	0
-2.8332e-06	0	0.03305
-2.8328e-06	-0.0236	0.09914
-2.8324e-06	0.0236	0.03305
-2.832e-06	0	0.03305
-2.8316e-06	0.0236	0.06609
-2.8312e-06	0.0472	0.03305
-2.8308e-06	0.07079	0
-2.8304e-06	0.09439	-0.03305
-2.83e-06	0.07079	-0.03305
-2.8296e-06	0.0236	-0.03305
-2.8292e-06	0.0472	-0.03305
-2.8288e-06	0.0472	-0.06609
-2.8284e-06	0.0236	-0.06609
-2.828e-06	0	-0.06609
-2.8276e-06	0.0236	-0.06609
-2.8272e-06	-0.0236	0
-2.8268e-06	0.0472	-0.03305
-2.8264e-06	-0.0236	0
-2.826e-06	0	-0.03305
-2.8256e-06	-0.0236	0
-2.8252e-06	0	0
-2.8248e-06	-0.0236	0.03305
-2.8244e-06	-0.0236	0.03305
-2.824e-06	-0.0236	0.03305
-2.8236e-06	-0.0472	0.03305
-2.8232e-06	0.0236	0.06609
-2.8228e-06	0	0.03305
-2.8224e-06	0.0236	0.03305
-2.822e-06	0.0236	0.06609
-2.8216e-06	0	0.03305
-2.8212e-06	0.0236	0
-2.8208e-06	0.0236	0.03305
-2.8204e-06	0	0
-2.82e-06	0	-0.06609
-2.8196e-06	0.0236	-0.03305
-2.8192e-06	0.0236	-0.06609
-2.8188e-06	0.0236	-0.09914
-2.8184e-06	0.0236	-0.03305
-2.818e-06	0	-0.03305
-2.8176e-06	0.07079	-0.06609
-2.8172e-06	-0.0236	-0.06609
-2.8168e-06	0.0236	-0.06609
-2.8164e-06	0.0236	0
-2.816e-06	0.0472	-0.03305
-2.8156e-06	0	0.03305
-2.8152e-06	0	0.06609
-2.8148e-06	0.0236	0.03305
-2.8144e-06	0	0.09914
-2.814e-06	-0.0236	0.09914
-2.8136e-06	0	0.06609
-2.8132e-06	0.0236	0.03305
-2.8128e-06	0.0236	0.06609
-2.8124e-06	0.0236	0.06609
-2.812e-06	0.07079	0.03305
-2.8116e-06	0.0236	0
-2.8112e-06	0.0472	-0.03305
-2.8108e-06	0.0236	-0.03305
-2.8104e-06	0.0236	-0.06609
-2.81e-06	0	-0.03305
-2.8096e-06	0.0236	-0.03305
-2.8092e-06	0.0236	-0.06609
-2.8088e-06	0.0472	-0.06609
-2.8084e-06	0	-0.06609
-2.808e-06	0.0236	0
-2.8076e-06	0.0236	0
-2.8072e-06	0.0236	-0.03305
-2.8068e-06	0.0472	-0.03305
-2.8064e-06	0.0236	0
-2.806e-06	0	0
-2.8056e-06	0.0236	0.03305
-2.8052e-06	0.0236	0.09914
-2.8048e-06	0	0.06609
-2.8044e-06	-0.0236	0.06609
-2.804e-06	-0.0236	0.06609
-2.8036e-06	0	0.09914
-2.8032e-06	0	0.03305
-2.8028e-06	0	0.06609
-2.8024e-06	0.0236	0
-2.802e-06	0.0236	-0.03305
-2.8016e-06	0.07079	-0.03305
-2.8012e-06	0.07079	0.03305
-2.8008e-06	0.0236	0
-2.8004e-06	0.0236	0
-2.8e-06	0	-0.06609
-2.7996e-06	0	-0.06609
-2.7992e-06	0	-0.06609
-2.7988e-06	0	-0.09914
-2.7984e-06	0	-0.06609
-2.798e-06	0	-0.03305
-2.7976e-06	0	0
-2.7972e-06	0	-0.03305
-2.7968e-06	0	0
-2.7964e-06	0.0236	0.03305
-2.796e-06	0.0236	0.03305
-2.7956e-06	0	0.06609
-2.7952e-06	0	0.06609
-2.7948e-06	0	0.09914
-2.7944e-06	0.0236	0.06609
-2.794e-06	0	0.09914
-2.7936e-06	0.0236	0.09914
-2.7932e-06	0.0236	0.03305
-2.7928e-06	0.0236	0.03305
-2.7924e-06	0.0472	0.03305
-2.792e-06	0	0
-2.7916e-06	0.0236	0.03305
-2.7912e-06	0.0472	0.03305
-2.7908e-06	0	-0.03305
-2.7904e-06	0.0236	-0.13218
-2.79e-06	0.0472	-0.13218
-2.7896e-06	0.0472	-0.06609
-2.7892e-06	0.0472	-0.09914
-2.7888e-06	0	-0.09914
-2.7884e-06	0	-0.09914
-2.788e-06	0	-0.09914
-2.7876e-06	-0.0236	-0.06609
-2.7872e-06	-0.0236	0
-2.7868e-06	0	-0.03305
-2.7864e-06	0.0472	0.03305
-2.786e-06	-0.0236	0.03305
-2.7856e-06	-0.0236	0.09914
-2.7852e-06	0	0.06609
-2.7848e-06	0	0.06609
-2.7844e-06	0	0.06609
-2.784e-06	0.0472	0.06609
-2.7836e-06	0	0.13218
-2.7832e-06	0.0236	0.09914
-2.7828e-06	0	0.06609
-2.7824e-06	0	0.06609
-2.782e-06	0	0.03305
-2.7816e-06	0.0236	0.03305
-2.7812e-06	0.0236	0
-2.7808e-06	0.0236	-0.03305
-2.7804e-06	0.0236	-0.06609
-2.78e-06	0.0236	-0.06609
-2.7796e-06	0.0236	-0.06609
-2.7792e-06	0.0236	-0.03305
-2.7788e-06	0	-0.13218
-2.7784e-06	0	-0.09914
-2.778e-06	0	-0.06609
-2.7776e-06	0	-0.09914
-2.7772e-06	-0.0236	0
-2.7768e-06	0.0236	-0.03305
-2.7764e-06	0.0236	0
-2.776e-06	0	0.06609
-2.7756e-06	0.0472	0.03305
-2.7752e-06	0	0.09914
-2.7748e-06	0.0236	0.06609
-2.7744e-06	0.0472	0.06609
-2.774e-06	0.0236	0.06609
-2.7736e-06	0	0.09914
-2.7732e-06	0.0236	0.06609
-2.7728e-06	0.0236	0.06609
-2.7724e-06	0.0472	0.06609
-2.772e-06	0.0236	-0.03305
-2.7716e-06	0	-0.03305
-2.7712e-06	0.0236	0
-2.7708e-06	0	-0.06609
-2.7704e-06	0	-0.13218
-2.77e-06	0	-0.06609
-2.7696e-06	0.0236	-0.09914
-2.7692e-06	0.0236	-0.06609
-2.7688e-06	0.0472	-0.06609
-2.7684e-06	0.0236	-0.03305
-2.768e-06	0	-0.03305
-2.7676e-06	0	-0.03305
-2.7672e-06	-0.0236	0
-2.7668e-06	0	0
-2.7664e-06	0.0236	0.03305
-2.766e-06	0	0.09914
-2.7656e-06	0.07079	0.06609
-2.7652e-06	0.0236	0.03305
-2.7648e-06	0	0.06609
-2.7644e-06	0	0.06609
-2.764e-06	0.0236	0.09914
-2.7636e-06	0	0
-2.7632e-06	0.0236	0.03305
-2.7628e-06	0	0.03305
-2.7624e-06	0.0236	0.03305
-2.762e-06	0	0.03305
-2.7616e-06	0	-0.03305
-2.7612e-06	0	-0.03305
-2.7608e-06	0.0236	-0.09914
-2.7604e-06	0.0236	-0.09914
-2.76e-06	0.0236	-0.09914
-2.7596e-06	0.0236	-0.09914
-2.7592e-06	0.0236	-0.06609
-2.7588e-06	0	-0.09914
-2.7584e-06	0.0236	-0.06609
-2.758e-06	0.0236	-0.06609
-2.7576e-06	0.0472	-0.03305
-2.7572e-06	0	0
-2.7568e-06	0	0
-2.7564e-06	0.0236	0.03305
-2.756e-06	0.07079	0
-2.7556e-06	0.0236	0.03305
-2.7552e-06	0.0236	0
-2.7548e-06	0	0.06609
-2.7544e-06	0	0.06609
-2.754e-06	0	0.09914
-2.7536e-06	0.0236	0.09914
-2.7532e-06	0	0.03305
-2.7528e-06	0.0236	0.03305
-2.7524e-06	0	0.03305
-2.752e-06	-0.0236	0.03305
-2.7516e-06	0.0236	-0.03305
-2.7512e-06	0.0236	-0.03305
-2.7508e-06	0	-0.06609
-2.7504e-06	0	-0.06609
-2.75e-06	0	-0.09914
-2.7496e-06	0	-0.09914
-2.7492e-06	0	-0.09914
-2.7488e-06	0.0236	-0.09914
-2.7484e-06	0.0236	-0.06609
-2.748e-06	0	-0.03305
-2.7476e-06	0	-0.03305
-2.7472e-06	0	-0.03305
-2.7468e-06	0.0236	0
-2.7464e-06	0.0472	0.03305
-2.746e-06	0.0236	0.03305
-2.7456e-06	0.0236	0.06609
-2.7452e-06	0	0.03305
-2.7448e-06	-0.0236	0.06609
-2.7444e-06	0	0.06609
-2.744e-06	0	0.06609
-2.7436e-06	-0.0236	0.06609
-2.7432e-06	0.0236	0
-2.7428e-06	0	0.03305
-2.7424e-06	0	-0.03305
-2.742e-06	0.0236	0.03305
-2.7416e-06	0.0236	0
-2.7412e-06	0.0236	-0.03305
-2.7408e-06	0.0236	-0.09914
-2.7404e-06	0.0236	-0.06609
-2.74e-06	0.0236	-0.03305
-2.7396e-06	0	-0.03305
-2.7392e-06	0.0236	-0.03305
-2.7388e-06	0.0236	-0.06609
-2.7384e-06	0.0236	-0.06609
-2.738e-06	0.0236	-0.03305
-2.7376e-06	0.0472	-0.06609
-2.7372e-06	0.0236	0
-2.7368e-06	0.0236	0
-2.7364e-06	0	0
-2.736e-06	0.0236	0
-2.7356e-06	0	0.06609
-2.7352e-06	0.0236	0.03305
-2.7348e-06	0.0236	0.06609
-2.7344e-06	0	0.06609
-2.734e-06	0	0.06609
-2.7336e-06	0	0
-2.7332e-06	0	0
-2.7328e-06	-0.0236	0.03305
-2.7324e-06	0	-0.03305
-2.732e-06	0	0
-2.7316e-06	0	-0.03305
-2.7312e-06	0.0472	-0.03305
-2.7308e-06	0.0236	0
-2.7304e-06	0	-0.03305
-2.73e-06	0.0236	-0.03305
-2.7296e-06	0	0.03305
-2.7292e-06	0.0472	-0.06609
-2.7288e-06	0.0472	0
-2.7284e-06	0.0472	-0.03305
-2.728e-06	0	0
-2.7276e-06	0.0236	0
-2.7272e-06	0	-0.03305
-2.7268e-06	-0.0236	-0.03305
-2.7264e-06	0	0
-2.726e-06	0	0.03305
-2.7256e-06	0	0.03305
-2.7252e-06	0	0.03305
-2.7248e-06	0	0.03305
-2.7244e-06	0	0.03305
-2.724e-06	0	0.06609
-2.7236e-06	0	0.03305
-2.7232e-06	0.0236	0.06609
-2.7228e-06	0.0236	-0.03305
-2.7224e-06	0	0
-2.722e-06	0.0236	-0.03305
-2.7216e-06	0.0236	0
-2.7212e-06	0.0236	0
-2.7208e-06	0.07079	-0.03305
-2.7204e-06	0.0472	-0.06609
-2.72e-06	0.0472	0
-2.7196e-06	0.0472	-0.03305
-2.7192e-06	0.0472	0
-2.7188e-06	0.0236	-0.03305
-2.7184e-06	0	0
-2.718e-06	0	0
-2.7176e-06	0	0.03305
-2.7172e-06	0	0
-2.7168e-06	0.0236	0
-2.7164e-06	0	0
-2.716e-06	-0.0236	0
-2.7156e-06	-0.0472	0
-2.7152e-06	-0.0236	0.03305
-2.7148e-06	-0.0236	0.03305
-2.7144e-06	-0.0236	0.03305
-2.714e-06	-0.0236	0
-2.7136e-06	0.0236	-0.03305
-2.7132e-06	0.0236	-0.03305
-2.7128e-06	0	0.03305
-2.7124e-06	0	0.03305
-2.712e-06	0.0236	0.03305
-2.7116e-06	0.0236	0.03305
-2.7112e-06	0.0236	-0.03305
-2.7108e-06	0.0472	0
-2.7104e-06	0.0236	-0.03305
-2.71e-06	0.07079	0
-2.7096e-06	0.0472	0
-2.7092e-06	0.0472	0
-2.7088e-06	0.0236	0
-2.7084e-06	0.0472	0.03305
-2.708e-06	0.0472	0.03305
-2.7076e-06	0.0236	-0.03305
-2.7072e-06	0.0472	0.03305
-2.7068e-06	0	-0.03305
-2.7064e-06	0.0236	0
-2.706e-06	0	0.03305
-2.7056e-06	0	0.03305
-2.7052e-06	0.0236	-0.03305
-2.7048e-06	-0.0236	0.03305
-2.7044e-06	0	0.06609
-2.704e-06	-0.0236	0
-2.7036e-06	0	0
-2.7032e-06	0	0.03305
-2.7028e-06	0	0.03305
-2.7024e-06	-0.0236	-0.03305
-2.702e-06	0.0236	0
-2.7016e-06	0.0472	0
-2.7012e-06	0.0236	0
-2.7008e-06	0.0236	0
-2.7004e-06	0.0472	0
-2.7e-06	0.0472	-0.03305
-2.6996e-06	0.0236	0
-2.6992e-06	0.0472	0.03305
-2.6988e-06	0.0472	-0.03305
-2.6984e-06	0	-0.06609
-2.698e-06	0	-0.06609
-2.6976e-06	0	-0.03305
-2.6972e-06	0	0
-2.6968e-06	0	-0.03305
-2.6964e-06	-0.0236	0
-2.696e-06	0	0
-2.6956e-06	0.0236	0.03305
-2.6952e-06	0	0
-2.6948e-06	-0.0236	0.03305
-2.6944e-06	0	0.03305
-2.694e-06	0.0236	-0.03305
-2.6936e-06	0	0.03305
-2.6932e-06	0.0236	-0.03305
-2.6928e-06	0.0472	-0.03305
-2.6924e-06	0.0472	0.03305
-2.692e-06	0.0236	-0.03305
-2.6916e-06	0.0236	0
-2.6912e-06	0.0472	0
-2.6908e-06	0.0472	0
-2.6904e-06	0.0236	0
-2.69e-06	0	-0.06609
-2.6896e-06	0.0236	-0.03305
-2.6892e-06	0	0
-2.6888e-06	0.0236	-0.03305
-2.6884e-06	0.0236	-0.03305
-2.688e-06	0.0236	-0.03305
-2.6876e-06	0.0236	-0.03305
-2.6872e-06	0.0236	-0.03305
-2.6868e-06	0.0236	0
-2.6864e-06	0.0236	0
-2.686e-06	0	-0.03305
-2.6856e-06	0	0
-2.6852e-06	0	0
-2.6848e-06	0	0.03305
-2.6844e-06	0.0236	-0.03305
-2.684e-06	0.0236	-0.03305
-2.6836e-06	0	0.03305
-2.6832e-06	-0.0236	0
-2.6828e-06	0.0236	0
-2.6824e-06	0.0472	0
-2.682e-06	0.0236	0
-2.6816e-06	0.0236	-0.03305
-2.6812e-06	0.0236	-0.03305
-2.6808e-06	0.0236	-0.03305
-2.6804e-06	0.0236	-0.03305
-2.68e-06	0.0236	-0.03305
-2.6796e-06	0.0236	-0.03305
-2.6792e-06	0.0472	0
-2.6788e-06	0.0236	0
-2.6784e-06	0.0236	-0.03305
-2.678e-06	0.0472	0
-2.6776e-06	0	0
-2.6772e-06	0	0.03305
-2.6768e-06	-0.0236	0
-2.6764e-06	0	0.06609
-2.676e-06	0.0236	0.03305
-2.6756e-06	0.0472	0.03305
-2.6752e-06	0	0.03305
-2.6748e-06	0	0.03305
-2.6744e-06	0	0.03305
-2.674e-06	0	0
-2.6736e-06	0.0236	0.03305
-2.6732e-06	0.0236	0.03305
-2.6728e-06	0.0236	0.06609
-2.6724e-06	0.0472	0
-2.672e-06	0.0236	-0.03305
-2.6716e-06	0.0236	0
-2.6712e-06	0	0
-2.6708e-06	0	-0.03305
-2.6704e-06	0	-0.06609
-2.67e-06	0	-0.03305
-2.6696e-06	0.0236	0
-2.6692e-06	0	-0.06609
-2.6688e-06	0	-0.03305
-2.6684e-06	-0.0236	0
-2.668e-06	0	-0.06609
-2.6676e-06	0	0
-2.6672e-06	0	0
-2.6668e-06	0.0236	0
-2.6664e-06	0	0.03305
-2.666e-06	0	0.03305
-2.6656e-06	-0.0236	0.03305
-2.6652e-06	-0.0236	0.03305
-2.6648e-06	0.0236	0.03305
-2.6644e-06	0.0472	0
-2.664e-06	0.0236	0.03305
-2.6636e-06	0	0
-2.6632e-06	0.0236	0
-2.6628e-06	0	-0.03305
-2.6624e-06	0.0472	-0.03305
-2.662e-06	0.0472	-0.06609
-2.6616e-06	0.0472	-0.03305
-2.6612e-06	0.0472	-0.03305
-2.6608e-06	0.0472	-0.03305
-2.6604e-06	0.0236	-0.06609
-2.66e-06	-0.0236	-0.03305
-2.6596e-06	0	-0.03305
-2.6592e-06	0.0236	-0.06609
-2.6588e-06	0	0
-2.6584e-06	0.0236	0
-2.658e-06	-0.0236	0.03305
-2.6576e-06	-0.0236	0.03305
-2.6572e-06	-0.0236	-0.03305
-2.6568e-06	0	0.06609
-2.6564e-06	0	0.03305
-2.656e-06	0	0.03305
-2.6556e-06	0	0.03305
-2.6552e-06	-0.0236	0.03305
-2.6548e-06	0	0.03305
-2.6544e-06	0.0236	0
-2.654e-06	0.0236	0
-2.6536e-06	0.0472	0.03305
-2.6532e-06	0.0236	-0.03305
-2.6528e-06	0	0
-2.6524e-06	0.0472	-0.03305
-2.652e-06	0.0236	-0.03305
-2.6516e-06	0.0472	-0.03305
-2.6512e-06	0.0236	-0.03305
-2.6508e-06	0.0472	0
-2.6504e-06	0.0472	-0.06609
-2.65e-06	0.0236	-0.06609
-2.6496e-06	0.0236	-0.03305
-2.6492e-06	0	-0.03305
-2.6488e-06	0	0
-2.6484e-06	-0.0236	-0.06609
-2.648e-06	0	-0.03305
-2.6476e-06	0.0236	0
-2.6472e-06	0	0
-2.6468e-06	0.0236	0.03305
-2.6464e-06	-0.0236	0
-2.646e-06	0.0236	0.06609
-2.6456e-06	-0.0236	0.06609
-2.6452e-06	0.0236	0
-2.6448e-06	0	-0.03305
-2.6444e-06	0.0236	-0.03305
-2.644e-06	0	0.03305
-2.6436e-06	0.0236	0
-2.6432e-06	0.0236	0.03305
-2.6428e-06	0.0236	0.03305
-2.6424e-06	0	0
-2.642e-06	-0.0236	-0.03305
-2.6416e-06	0	-0.03305
-2.6412e-06	0.0236	-0.03305
-2.6408e-06	0	-0.06609
-2.6404e-06	0	-0.09914
-2.64e-06	0.0236	-0.06609
-2.6396e-06	0.0472	-0.06609
-2.6392e-06	0.0472	0
-2.6388e-06	0	-0.03305
-2.6384e-06	0.0472	0
-2.638e-06	0	0
-2.6376e-06	0.0236	0.03305
-2.6372e-06	-0.0236	0.03305
-2.6368e-06	0.0472	0.03305
-2.6364e-06	0	0.06609
-2.636e-06	0.0472	0.03305
-2.6356e-06	0.0236	0.06609
-2.6352e-06	0	0
-2.6348e-06	0.0236	0.03305
-2.6344e-06	0	0
-2.634e-06	0	-0.03305
-2.6336e-06	0.07079	0.03305
-2.6332e-06	0.0472	0.06609
-2.6328e-06	0.0236	0.03305
-2.6324e-06	0.07079	-0.03305
-2.632e-06	0.0236	-0.03305
-2.6316e-06	0.0236	0
-2.6312e-06	0	-0.03305
-2.6308e-06	-0.0236	-0.06609
-2.6304e-06	0	-0.06609
-2.63e-06	-0.0236	0
-2.6296e-06	0	0
-2.6292e-06	0	-0.06609
-2.6288e-06	0	-0.03305
-2.6284e-06	0	0.06609
-2.628e-06	0	0
-2.6276e-06	0.0236	0
-2.6272e-06	0	0
-2.6268e-06	-0.0236	0.03305
-2.6264e-06	-0.0236	0.03305
-2.626e-06	0	0
-2.6256e-06	0.0472	0.03305
-2.6252e-06	0.0236	0
-2.6248e-06	0.0236	-0.03305
-2.6244e-06	0.0236	0
-2.624e-06	0.0236	0
-2.6236e-06	0	-0.03305
-2.6232e-06	0.0472	-0.03305
-2.6228e-06	0.0472	-0.06609
-2.6224e-06	0.0472	-0.03305
-2.622e-06	0.0472	-0.03305
-2.6216e-06	0.0236	-0.03305
-2.6212e-06	0.0236	0
-2.6208e-06	0	0
-2.6204e-06	0.0472	0.03305
-2.62e-06	0.0236	0
-2.6196e-06	0.0236	0
-2.6192e-06	0.0236	0.03305
-2.6188e-06	0.0236	-0.03305
-2.6184e-06	0	0.03305
-2.618e-06	0	0
-2.6176e-06	0.0472	0
-2.6172e-06	0	0.03305
-2.6168e-06	0	0.03305
-2.6164e-06	-0.0236	0
-2.616e-06	-0.0236	0.03305
-2.6156e-06	-0.0236	0
-2.6152e-06	0	0
-2.6148e-06	0	0
-2.6144e-06	-0.0472	-0.03305
-2.614e-06	-0.0472	-0.03305
-2.6136e-06	-0.0236	-0.03305
-2.6132e-06	-0.0472	-0.03305
-2.6128e-06	0	-0.03305
-2.6124e-06	0.0236	-0.03305
-2.612e-06	0	-0.03305
-2.6116e-06	0.0236	-0.03305
-2.6112e-06	0.0236	0
-2.6108e-06	0.07079	-0.09914
-2.6104e-06	0	0
-2.61e-06	0.07079	0
-2.6096e-06	0.0472	0
-2.6092e-06	0.0472	0.03305
-2.6088e-06	0.0236	0
-2.6084e-06	0	0
-2.608e-06	0.0236	-0.03305
-2.6076e-06	0.0236	0.03305
-2.6072e-06	0.0236	0.03305
-2.6068e-06	0.0236	0
-2.6064e-06	0	0.03305
-2.606e-06	0.0236	0.03305
-2.6056e-06	0.0236	-0.03305
-2.6052e-06	0	-0.03305
-2.6048e-06	0.0236	0
-2.6044e-06	0.0236	0
-2.604e-06	-0.0236	-0.03305
-2.6036e-06	0	-0.06609
-2.6032e-06	-0.0236	-0.06609
-2.6028e-06	0	-0.03305
-2.6024e-06	-0.0236	-0.03305
-2.602e-06	-0.0472	0
-2.6016e-06	0	-0.03305
-2.6012e-06	0	0
-2.6008e-06	0	0
-2.6004e-06	0	-0.03305
-2.6e-06	0.0236	0.03305
-2.5996e-06	0.07079	-0.03305
-2.5992e-06	0.0236	0.06609
-2.5988e-06	0.0472	0.03305
-2.5984e-06	0.0472	0
-2.598e-06	0.0236	0.03305
-2.5976e-06	0.0236	0.03305
-2.5972e-06	0.0472	0.03305
-2.5968e-06	0.0472	0
-2.5964e-06	0.0236	0
-2.596e-06	0.0472	0.03305
-2.5956e-06	0.0236	-0.03305
-2.5952e-06	0	-0.06609
-2.5948e-06	0	-0.06609
-2.5944e-06	0.0236	-0.06609
-2.594e-06	0.0236	0
-2.5936e-06	0.0236	-0.06609
-2.5932e-06	0	-0.06609
-2.5928e-06	0	0
-2.5924e-06	0	0
-2.592e-06	0	0
-2.5916e-06	0	0.03305
-2.5912e-06	0	-0.03305
-2.5908e-06	-0.0236	-0.03305
-2.5904e-06	-0.0236	0
-2.59e-06	0.0236	0.03305
-2.5896e-06	0.07079	0.06609
-2.5892e-06	0.0236	0
-2.5888e-06	0.0472	0.03305
-2.5884e-06	0.0236	0.06609
-2.588e-06	0	0.03305
-2.5876e-06	0.0472	0.03305
-2.5872e-06	0.0472	0.03305
-2.5868e-06	0.07079	0
-2.5864e-06	0.0472	-0.03305
-2.586e-06	0.0472	-0.03305
-2.5856e-06	0.0236	-0.06609
-2.5852e-06	0.0236	-0.06609
-2.5848e-06	0.0236	-0.03305
-2.5844e-06	-0.0236	-0.06609
-2.584e-06	0	-0.06609
-2.5836e-06	0	-0.03305
-2.5832e-06	-0.0472	-0.03305
-2.5828e-06	-0.0236	0
-2.5824e-06	0	-0.06609
-2.582e-06	-0.0236	-0.03305
-2.5816e-06	-0.0236	0.03305
-2.5812e-06	-0.0236	0.06609
-2.5808e-06	0.0472	0
-2.5804e-06	0.0472	-0.03305
-2.58e-06	0	0.03305
-2.5796e-06	0.0472	0
-2.5792e-06	0.0472	0
-2.5788e-06	0.0472	0
-2.5784e-06	0.0236	0
-2.578e-06	0.0472	0.03305
-2.5776e-06	0.0472	0.03305
-2.5772e-06	0.0236	0.03305
-2.5768e-06	0.0236	-0.03305
-2.5764e-06	0.0472	0
-2.576e-06	0.0236	0
-2.5756e-06	0.0236	0
-2.5752e-06	0.0236	-0.03305
-2.5748e-06	0	-0.03305
-2.5744e-06	0	-0.06609
-2.574e-06	0	-0.03305
-2.5736e-06	0	0
-2.5732e-06	0	-0.03305
-2.5728e-06	0.0236	-0.03305
-2.5724e-06	0	-0.03305
-2.572e-06	0	0
-2.5716e-06	0.0236	0
-2.5712e-06	0.0236	0
-2.5708e-06	0	0.03305
-2.5704e-06	-0.0236	0.03305
-2.57e-06	0.0236	0.03305
-2.5696e-06	0.0472	0
-2.5692e-06	0	0
-2.5688e-06	0.0236	0.03305
-2.5684e-06	0.0236	0.03305
-2.568e-06	0	0.03305
-2.5676e-06	0.0236	0.03305
-2.5672e-06	0	-0.03305
-2.5668e-06	0	-0.03305
-2.5664e-06	0	-0.03305
-2.566e-06	0.0236	0
-2.5656e-06	0	-0.03305
-2.5652e-06	0	-0.06609
-2.5648e-06	-0.0236	-0.03305
-2.5644e-06	-0.0236	-0.03305
-2.564e-06	0	-0.03305
-2.5636e-06	-0.0236	0
-2.5632e-06	0	0.03305
-2.5628e-06	0	0.03305
-2.5624e-06	0	0.03305
-2.562e-06	-0.0236	0.06609
-2.5616e-06	0.0236	0
-2.5612e-06	0.0236	0.03305
-2.5608e-06	0.0236	0.03305
-2.5604e-06	0.0236	0.03305
-2.56e-06	0.0472	0.03305
-2.5596e-06	0	0.06609
-2.5592e-06	0.0236	0.03305
-2.5588e-06	0	-0.03305
-2.5584e-06	0.0236	0.03305
-2.558e-06	0.0236	0
-2.5576e-06	0	0
-2.5572e-06	0	0
-2.5568e-06	-0.0236	-0.03305
-2.5564e-06	0.0236	-0.06609
-2.556e-06	0.0236	-0.06609
-2.5556e-06	0	-0.03305
-2.5552e-06	0	-0.03305
-2.5548e-06	0	0
-2.5544e-06	0	-0.03305
-2.554e-06	0.0236	-0.03305
-2.5536e-06	0	0
-2.5532e-06	0	-0.03305
-2.5528e-06	0	0.03305
-2.5524e-06	-0.0236	0.03305
-2.552e-06	0	0.03305
-2.5516e-06	0.0236	0
-2.5512e-06	0	0
-2.5508e-06	0.0236	0.03305
-2.5504e-06	0	0
-2.55e-06	-0.0236	0.06609
-2.5496e-06	0	0.06609
-2.5492e-06	0.0236	0
-2.5488e-06	0.0236	0
-2.5484e-06	0.0236	0
-2.548e-06	0.07079	0
-2.5476e-06	0.0236	0
-2.5472e-06	0	-0.03305
-2.5468e-06	0.0236	0
-2.5464e-06	0	-0.03305
-2.546e-06	0	-0.03305
-2.5456e-06	0	-0.09914
-2.5452e-06	0	-0.09914
-2.5448e-06	0	-0.03305
-2.5444e-06	0.0236	-0.03305
-2.544e-06	0	0
-2.5436e-06	0	0
-2.5432e-06	0	0
-2.5428e-06	0.0236	0.03305
-2.5424e-06	0.0236	0
-2.542e-06	0	0.03305
-2.5416e-06	0	0.03305
-2.5412e-06	0	0.03305
-2.5408e-06	0.0236	0.03305
-2.5404e-06	0	0.03305
-2.54e-06	0.0236	0
-2.5396e-06	-0.0236	0
-2.5392e-06	0	0
-2.5388e-06	0	-0.06609
-2.5384e-06	0	-0.03305
-2.538e-06	0.0236	-0.03305
-2.5376e-06	0	-0.03305
-2.5372e-06	-0.0236	-0.06609
-2.5368e-06	-0.0236	-0.03305
-2.5364e-06	0	-0.06609
-2.536e-06	0.0236	-0.03305
-2.5356e-06	0	-0.06609
-2.5352e-06	0	-0.03305
-2.5348e-06	0.0236	-0.03305
-2.5344e-06	0.0236	0.03305
-2.534e-06	0.0472	0.03305
-2.5336e-06	0.0236	0.03305
-2.5332e-06	0.0236	-0.03305
-2.5328e-06	0.0236	0
-2.5324e-06	0.0236	-0.06609
-2.532e-06	0	0.03305
-2.5316e-06	-0.0236	0.03305
-2.5312e-06	0	0.03305
-2.5308e-06	-0.0236	0
-2.5304e-06	0	0.03305
-2.53e-06	0	0.06609
-2.5296e-06	0.0236	0.03305
-2.5292e-06	0	0
-2.5288e-06	0	-0.03305
-2.5284e-06	0	-0.09914
-2.528e-06	-0.0236	-0.09914
-2.5276e-06	-0.0236	-0.03305
-2.5272e-06	-0.0236	-0.06609
-2.5268e-06	0	-0.09914
-2.5264e-06	0	-0.06609
-2.526e-06	0.0236	-0.09914
-2.5256e-06	0.0236	-0.06609
-2.5252e-06	0.0236	-0.06609
-2.5248e-06	0.0236	-0.03305
-2.5244e-06	0.0472	-0.03305
-2.524e-06	0.0472	-0.03305
-2.5236e-06	0.0236	0
-2.5232e-06	0	-0.03305
-2.5228e-06	0.0472	0
-2.5224e-06	0	0.03305
-2.522e-06	0.0236	0.09914
-2.5216e-06	0.0472	0.06609
-2.5212e-06	0	0.06609
-2.5208e-06	0.0472	0.03305
-2.5204e-06	0	0
-2.52e-06	0	0
-2.5196e-06	0.0236	0.03305
-2.5192e-06	0	0
-2.5188e-06	0	-0.03305
-2.5184e-06	-0.0236	-0.03305
-2.518e-06	-0.0236	-0.03305
-2.5176e-06	0	-0.06609
-2.5172e-06	0.0236	-0.03305
-2.5168e-06	0	0
-2.5164e-06	0	-0.03305
-2.516e-06	0	-0.03305
-2.5156e-06	0	-0.03305
-2.5152e-06	0.0236	-0.03305
-2.5148e-06	0	-0.03305
-2.5144e-06	0.0472	-0.03305
-2.514e-06	0	0
-2.5136e-06	0	-0.03305
-2.5132e-06	0.0236	0.06609
-2.5128e-06	0.0236	0.03305
-2.5124e-06	0.0236	0.03305
-2.512e-06	0	0.03305
-2.5116e-06	0.0472	0.03305
-2.5112e-06	0.0236	0.03305
-2.5108e-06	0.0236	0
-2.5104e-06	0	0
-2.51e-06	-0.0236	-0.06609
-2.5096e-06	0.0236	0
-2.5092e-06	0	-0.03305
-2.5088e-06	-0.0236	-0.03305
-2.5084e-06	-0.0236	-0.06609
-2.508e-06	-0.0236	-0.06609
-2.5076e-06	-0.0236	-0.06609
-2.5072e-06	-0.0472	-0.03305
-2.5068e-06	-0.0236	0
-2.5064e-06	-0.0236	0
-2.506e-06	-0.0236	0
-2.5056e-06	0.0472	0
-2.5052e-06	0.0236	-0.03305
-2.5048e-06	0	-0.03305
-2.5044e-06	0.0236	-0.03305
-2.504e-06	0.0236	-0.03305
-2.5036e-06	0.0236	0
-2.5032e-06	0.0236	0.03305
-2.5028e-06	0.0236	0.03305
-2.5024e-06	0.0236	0.06609
-2.502e-06	0.0472	0.06609
-2.5016e-06	0.0236	0
-2.5012e-06	0.0236	0
-2.5008e-06	0	0
-2.5004e-06	0	0
-2.5e-06	0.0236	0.03305
-2.4996e-06	0	0
-2.4992e-06	0.0236	0
-2.4988e-06	-0.0236	-0.03305
-2.4984e-06	0	0
-2.498e-06	0.0236	-0.03305
-2.4976e-06	0	-0.09914
-2.4972e-06	0	0
-2.4968e-06	0	0
-2.4964e-06	0.0236	-0.03305
-2.496e-06	0.0236	-0.03305
-2.4956e-06	0.0472	-0.03305
-2.4952e-06	0.0236	-0.03305
-2.4948e-06	0.0236	0
-2.4944e-06	0	0
-2.494e-06	0.0236	0
-2.4936e-06	0.0236	-0.03305
-2.4932e-06	0	0.03305
-2.4928e-06	0.0472	0.03305
-2.4924e-06	0.0236	0
-2.492e-06	0.0236	0
-2.4916e-06	0	0
-2.4912e-06	0	0.03305
-2.4908e-06	-0.0236	0.03305
-2.4904e-06	-0.0236	0.03305
-2.49e-06	-0.0472	0
-2.4896e-06	0	-0.03305
-2.4892e-06	-0.0236	-0.03305
-2.4888e-06	-0.0236	-0.06609
-2.4884e-06	-0.0472	-0.03305
-2.488e-06	-0.0472	-0.03305
-2.4876e-06	-0.0236	-0.09914
-2.4872e-06	-0.0236	-0.09914
-2.4868e-06	-0.0236	-0.06609
-2.4864e-06	0	-0.06609
-2.486e-06	-0.0472	-0.06609
-2.4856e-06	-0.0236	-0.03305
-2.4852e-06	-0.0472	-0.06609
-2.4848e-06	0	-0.06609
-2.4844e-06	0	-0.06609
-2.484e-06	0	-0.06609
-2.4836e-06	-0.0236	-0.06609
-2.4832e-06	0.0236	-0.03305
-2.4828e-06	0	-0.06609
-2.4824e-06	0	-0.03305
-2.482e-06	-0.0236	0.03305
-2.4816e-06	0.0472	0.03305
-2.4812e-06	0.0236	0
-2.4808e-06	0.0236	0.03305
-2.4804e-06	0.0236	0.03305
-2.48e-06	0.0236	0
-2.4796e-06	-0.0236	0.03305
-2.4792e-06	0.0236	0
-2.4788e-06	0	0
-2.4784e-06	0.0236	-0.06609
-2.478e-06	0	-0.06609
-2.4776e-06	0	0.03305
-2.4772e-06	0.0236	0
-2.4768e-06	0	-0.03305
-2.4764e-06	0	-0.03305
-2.476e-06	0.0472	-0.06609
-2.4756e-06	0.0236	-0.03305
-2.4752e-06	0.0236	0
-2.4748e-06	0.0236	0
-2.4744e-06	0.0236	0
-2.474e-06	0.0236	0
-2.4736e-06	0.0236	0
-2.4732e-06	0.07079	0
-2.4728e-06	0.07079	-0.03305
-2.4724e-06	0.0472	0
-2.472e-06	0.07079	0
-2.4716e-06	0.0236	0
-2.4712e-06	0.0472	0
-2.4708e-06	0	0.03305
-2.4704e-06	0.0472	0.03305
-2.47e-06	0.0472	0.06609
-2.4696e-06	0.0236	0.06609
-2.4692e-06	0	0.03305
-2.4688e-06	0.0236	0.03305
-2.4684e-06	-0.0236	0
-2.468e-06	-0.0236	-0.03305
-2.4676e-06	-0.0236	0
-2.4672e-06	0	0
-2.4668e-06	-0.0236	0
-2.4664e-06	0.0236	-0.03305
-2.466e-06	-0.0236	-0.03305
-2.4656e-06	0	0
-2.4652e-06	0	0
-2.4648e-06	-0.0236	0
-2.4644e-06	-0.0236	-0.03305
-2.464e-06	0	-0.03305
-2.4636e-06	0	-0.06609
-2.4632e-06	0.0472	-0.03305
-2.4628e-06	0.0236	-0.03305
-2.4624e-06	0.0236	0
-2.462e-06	-0.0236	0
-2.4616e-06	0.0236	0.03305
-2.4612e-06	0.0236	0
-2.4608e-06	0.0472	0.03305
-2.4604e-06	0	0
-2.46e-06	0	-0.03305
-2.4596e-06	0.0236	-0.03305
-2.4592e-06	0	0
-2.4588e-06	0.0236	0
-2.4584e-06	0	-0.03305
-2.458e-06	0	-0.06609
-2.4576e-06	0.0236	-0.03305
-2.4572e-06	0.0236	0
-2.4568e-06	0	-0.03305
-2.4564e-06	0.0236	-0.03305
-2.456e-06	0	-0.03305
-2.4556e-06	0.0236	0
-2.4552e-06	-0.0236	0.03305
-2.4548e-06	0	0.03305
-2.4544e-06	0.0236	0
-2.454e-06	0.0472	0.03305
-2.4536e-06	0.0236	0
-2.4532e-06	0.0472	0
-2.4528e-06	0.0472	-0.03305
-2.4524e-06	0.07079	0
-2.452e-06	0.07079	0
-2.4516e-06	0.0472	0
-2.4512e-06	0.07079	0.03305
-2.4508e-06	0.0472	0.03305
-2.4504e-06	0.0472	0
-2.45e-06	0.0472	-0.03305
-2.4496e-06	0.0472	0
-2.4492e-06	0.0236	0.03305
-2.4488e-06	0.07079	0
-2.4484e-06	0.0236	-0.03305
-2.448e-06	0.0236	-0.03305
-2.4476e-06	0	0
-2.4472e-06	-0.0236	-0.03305
-2.4468e-06	0	-0.09914
-2.4464e-06	0	-0.06609
-2.446e-06	-0.0236	-0.03305
-2.4456e-06	0	-0.03305
-2.4452e-06	0	-0.06609
-2.4448e-06	0	0
-2.4444e-06	0	-0.03305
-2.444e-06	0	0
-2.4436e-06	0.0236	-0.03305
-2.4432e-06	-0.0236	0
-2.4428e-06	0.0236	0.03305
-2.4424e-06	0.0236	-0.06609
-2.442e-06	0	-0.06609
-2.4416e-06	0.0472	-0.03305
-2.4412e-06	0	0
-2.4408e-06	0.0236	-0.03305
-2.4404e-06	0.0236	-0.03305
-2.44e-06	0	-0.03305
-2.4396e-06	0	-0.03305
-2.4392e-06	0	0.03305
-2.4388e-06	0	0
-2.4384e-06	0	-0.03305
-2.438e-06	0	0.03305
-2.4376e-06	-0.0236	0
-2.4372e-06	0	-0.03305
-2.4368e-06	-0.0236	-0.03305
-2.4364e-06	-0.0472	0
-2.436e-06	-0.0472	0
-2.4356e-06	-0.0236	-0.03305
-2.4352e-06	0	-0.03305
-2.4348e-06	-0.0236	0.03305
-2.4344e-06	0	0
-2.434e-06	0	0.03305
-2.4336e-06	0.0236	0
-2.4332e-06	0.0236	0.09914
-2.4328e-06	0.0472	0.03305
-2.4324e-06	0.07079	0.06609
-2.432e-06	0.07079	0
-2.4316e-06	0.0472	0.03305
-2.4312e-06	0.0236	0
-2.4308e-06	0.07079	0
-2.4304e-06	0.07079	0.03305
-2.43e-06	0.0472	0
-2.4296e-06	0.07079	0.03305
-2.4292e-06	0.09439	0.03305
-2.4288e-06	0.07079	0.03305
-2.4284e-06	0.0472	0.03305
-2.428e-06	0.07079	0
-2.4276e-06	0.07079	0
-2.4272e-06	0.0472	0
-2.4268e-06	0.0472	0.03305
-2.4264e-06	0.0236	-0.03305
-2.426e-06	0.0236	0.03305
-2.4256e-06	0	0.03305
-2.4252e-06	0	0.03305
-2.4248e-06	0	0
-2.4244e-06	-0.0236	0
-2.424e-06	0.0236	0
-2.4236e-06	0.0236	0
-2.4232e-06	0.0472	0.03305
-2.4228e-06	0.0472	0.03305
-2.4224e-06	0.0472	0
-2.422e-06	0.0236	0.03305
-2.4216e-06	0.0472	0
-2.4212e-06	0.0236	0.03305
-2.4208e-06	0.0236	-0.03305
-2.4204e-06	0	-0.06609
-2.42e-06	0.0236	-0.06609
-2.4196e-06	0.0236	-0.09914
-2.4192e-06	0.0236	-0.06609
-2.4188e-06	0	-0.06609
-2.4184e-06	0	-0.06609
-2.418e-06	-0.0472	-0.09914
-2.4176e-06	-0.0236	-0.03305
-2.4172e-06	-0.0236	-0.03305
-2.4168e-06	-0.0236	0
-2.4164e-06	-0.0236	0
-2.416e-06	-0.0236	-0.03305
-2.4156e-06	-0.0472	0.03305
-2.4152e-06	-0.0472	0
-2.4148e-06	-0.0472	0.03305
-2.4144e-06	-0.0472	0
-2.414e-06	-0.07079	0.03305
-2.4136e-06	0	0.03305
-2.4132e-06	0	0.03305
-2.4128e-06	0	0.06609
-2.4124e-06	0.0236	0
-2.412e-06	0.0236	0.03305
-2.4116e-06	0	0
-2.4112e-06	0.0236	0
-2.4108e-06	0.0236	0
-2.4104e-06	0.0236	-0.03305
-2.41e-06	0.07079	-0.09914
-2.4096e-06	0.0472	-0.03305
-2.4092e-06	0.0472	-0.03305
-2.4088e-06	0.0472	-0.03305
-2.4084e-06	0.0472	0
-2.408e-06	0.0472	0.03305
-2.4076e-06	0.0236	0
-2.4072e-06	0.0236	0.06609
-2.4068e-06	0.0236	0.06609
-2.4064e-06	0	0.06609
-2.406e-06	0.0236	0.09914
-2.4056e-06	0.0472	0.06609
-2.4052e-06	0.07079	0.06609
-2.4048e-06	0.09439	0.09914
-2.4044e-06	0.0472	0.09914
-2.404e-06	0.07079	0.03305
-2.4036e-06	0.09439	0.09914
-2.4032e-06	0.09439	0.06609
-2.4028e-06	0.09439	0.06609
-2.4024e-06	0.09439	-0.03305
-2.402e-06	0.11799	0
-2.4016e-06	0.09439	0
-2.4012e-06	0.09439	-0.03305
-2.4008e-06	0.09439	-0.03305
-2.4004e-06	0.07079	-0.06609
-2.4e-06	0.07079	-0.09914
-2.3996e-06	0.0472	-0.03305
-2.3992e-06	0.0472	-0.06609
-2.3988e-06	0	-0.06609
-2.3984e-06	0	-0.09914
-2.398e-06	-0.0236	-0.03305
-2.3976e-06	0.0236	-0.06609
-2.3972e-06	-0.0236	-0.06609
-2.3968e-06	-0.0236	-0.06609
-2.3964e-06	0	0
-2.396e-06	-0.0472	0.03305
-2.3956e-06	-0.0472	0
-2.3952e-06	-0.0236	0.09914
-2.3948e-06	-0.07079	0.06609
-2.3944e-06	-0.0472	0.09914
-2.394e-06	0	0.03305
-2.3936e-06	-0.0236	0
-2.3932e-06	-0.0236	-0.03305
-2.3928e-06	-0.0236	0
-2.3924e-06	0	0
-2.392e-06	-0.0236	-0.03305
-2.3916e-06	0	-0.06609
-2.3912e-06	-0.0472	-0.06609
-2.3908e-06	-0.0236	-0.09914
-2.3904e-06	-0.0236	-0.09914
-2.39e-06	-0.0472	-0.03305
-2.3896e-06	0	-0.06609
-2.3892e-06	-0.0472	-0.06609
-2.3888e-06	0	-0.06609
-2.3884e-06	0	-0.03305
-2.388e-06	-0.0472	-0.03305
-2.3876e-06	0	-0.03305
-2.3872e-06	0	0
-2.3868e-06	0	0.09914
-2.3864e-06	0.0472	0.06609
-2.386e-06	0.0236	0.06609
-2.3856e-06	0.07079	0.06609
-2.3852e-06	0.07079	0.06609
-2.3848e-06	0.0472	0.09914
-2.3844e-06	0.09439	0.09914
-2.384e-06	0.09439	0.09914
-2.3836e-06	0.11799	0.06609
-2.3832e-06	0.09439	0.03305
-2.3828e-06	0.11799	0.03305
-2.3824e-06	0.07079	-0.03305
-2.382e-06	0.09439	-0.03305
-2.3816e-06	0.09439	-0.06609
-2.3812e-06	0.09439	-0.03305
-2.3808e-06	0.07079	0
-2.3804e-06	0.0472	-0.03305
-2.38e-06	0.09439	-0.03305
-2.3796e-06	0.07079	-0.03305
-2.3792e-06	0.07079	-0.06609
-2.3788e-06	0.0472	-0.06609
-2.3784e-06	0.0236	-0.03305
-2.378e-06	0.0472	-0.03305
-2.3776e-06	0.0472	0
-2.3772e-06	0.0236	0
-2.3768e-06	0.0472	0
-2.3764e-06	0.0236	0.03305
-2.376e-06	0.0236	0.03305
-2.3756e-06	0	0.06609
-2.3752e-06	0	0.09914
-2.3748e-06	0	0.09914
-2.3744e-06	0.0472	0.09914
-2.374e-06	0.0472	0.03305
-2.3736e-06	0.0472	0.06609
-2.3732e-06	0.0236	0.03305
-2.3728e-06	0.0236	0
-2.3724e-06	-0.0236	-0.03305
-2.372e-06	0	-0.13218
-2.3716e-06	0	-0.09914
-2.3712e-06	0	-0.13218
-2.3708e-06	0	-0.06609
-2.3704e-06	-0.0472	-0.09914
-2.37e-06	-0.0236	-0.13218
-2.3696e-06	-0.07079	-0.09914
-2.3692e-06	-0.0236	-0.06609
-2.3688e-06	-0.0236	-0.09914
-2.3684e-06	-0.0472	-0.06609
-2.368e-06	-0.0472	-0.09914
-2.3676e-06	-0.07079	-0.03305
-2.3672e-06	-0.07079	0
-2.3668e-06	-0.0472	0.03305
-2.3664e-06	-0.0236	0.09914
-2.366e-06	-0.0236	0.09914
-2.3656e-06	-0.0472	0.06609
-2.3652e-06	-0.0472	0.09914
-2.3648e-06	-0.0236	0.06609
-2.3644e-06	0	0.09914
-2.364e-06	0	0.06609
-2.3636e-06	0	0
-2.3632e-06	0.0236	0.03305
-2.3628e-06	0.07079	0.03305
-2.3624e-06	0.0472	0.03305
-2.362e-06	0.0472	0
-2.3616e-06	0.0472	-0.03305
-2.3612e-06	0.0472	-0.06609
-2.3608e-06	0.0236	-0.06609
-2.3604e-06	0.0472	-0.03305
-2.36e-06	0.07079	-0.06609
-2.3596e-06	0.0472	-0.06609
-2.3592e-06	0.07079	-0.06609
-2.3588e-06	0.07079	-0.06609
-2.3584e-06	0.07079	-0.06609
-2.358e-06	0.07079	0
-2.3576e-06	0.0472	0.06609
-2.3572e-06	0.0472	0.06609
-2.3568e-06	0.07079	0.09914
-2.3564e-06	0.09439	0.13218
-2.356e-06	0.07079	0.06609
-2.3556e-06	0.07079	0.09914
-2.3552e-06	0.07079	0.06609
-2.3548e-06	0.07079	0.09914
-2.3544e-06	0.07079	0.09914
-2.354e-06	0.07079	0.06609
-2.3536e-06	0.09439	0.03305
-2.3532e-06	0.07079	0.03305
-2.3528e-06	0.0472	0
-2.3524e-06	0.07079	-0.03305
-2.352e-06	0.09439	-0.03305
-2.3516e-06	0.0472	-0.09914
-2.3512e-06	0.07079	-0.09914
-2.3508e-06	0.0472	-0.09914
-2.3504e-06	0.0472	-0.06609
-2.35e-06	0.0472	-0.06609
-2.3496e-06	0.0236	-0.06609
-2.3492e-06	0	-0.06609
-2.3488e-06	0	-0.06609
-2.3484e-06	-0.0236	-0.06609
-2.348e-06	-0.0472	0.03305
-2.3476e-06	-0.0236	0.03305
-2.3472e-06	-0.0236	0
-2.3468e-06	-0.0236	-0.03305
-2.3464e-06	-0.0472	0.06609
-2.346e-06	-0.0472	0.09914
-2.3456e-06	-0.0472	0.09914
-2.3452e-06	-0.0236	0.06609
-2.3448e-06	-0.0236	0.03305
-2.3444e-06	-0.0472	0
-2.344e-06	-0.0236	0
-2.3436e-06	-0.0472	0.03305
-2.3432e-06	-0.0472	-0.03305
-2.3428e-06	-0.0236	-0.06609
-2.3424e-06	0	-0.09914
-2.342e-06	0.0236	-0.13218
-2.3416e-06	-0.0236	-0.13218
-2.3412e-06	-0.0472	-0.09914
-2.3408e-06	0	-0.09914
-2.3404e-06	-0.0236	-0.09914
-2.34e-06	-0.0236	-0.06609
-2.3396e-06	-0.0236	0
-2.3392e-06	-0.0236	-0.03305
-2.3388e-06	-0.0236	-0.06609
-2.3384e-06	0	0.03305
-2.338e-06	0	0.06609
-2.3376e-06	0.0472	0.09914
-2.3372e-06	0.0472	0.03305
-2.3368e-06	0.07079	0.06609
-2.3364e-06	0.0472	0.03305
-2.336e-06	0.0236	0.06609
-2.3356e-06	0	0.09914
-2.3352e-06	0.0472	0.09914
-2.3348e-06	0.0236	0.06609
-2.3344e-06	0.0472	0.06609
-2.334e-06	0.0472	0.03305
-2.3336e-06	0.09439	0.03305
-2.3332e-06	0.07079	-0.03305
-2.3328e-06	0.09439	0
-2.3324e-06	0.07079	-0.06609
-2.332e-06	0.07079	-0.09914
-2.3316e-06	0.07079	-0.06609
-2.3312e-06	0.09439	-0.06609
-2.3308e-06	0.07079	-0.03305
-2.3304e-06	0.0472	-0.06609
-2.33e-06	0.07079	-0.03305
-2.3296e-06	0.07079	0
-2.3292e-06	0.0472	-0.03305
-2.3288e-06	0.07079	-0.03305
-2.3284e-06	0.07079	0
-2.328e-06	0.07079	0.03305
-2.3276e-06	0.0472	0.03305
-2.3272e-06	0.0472	0.06609
-2.3268e-06	0.0472	0.03305
-2.3264e-06	0.0472	0.03305
-2.326e-06	0.07079	0.06609
-2.3256e-06	0.0236	0.09914
-2.3252e-06	0.0236	0.06609
-2.3248e-06	0.0472	0.06609
-2.3244e-06	0.0472	0
-2.324e-06	-0.0236	-0.03305
-2.3236e-06	0	-0.03305
-2.3232e-06	0.0236	-0.06609
-2.3228e-06	0.0236	-0.06609
-2.3224e-06	0.0236	-0.09914
-2.322e-06	0	-0.16523
-2.3216e-06	-0.0236	-0.16523
-2.3212e-06	0.0236	-0.06609
-2.3208e-06	-0.0472	-0.06609
-2.3204e-06	-0.0236	-0.09914
-2.32e-06	-0.0472	-0.09914
-2.3196e-06	-0.0236	-0.06609
-2.3192e-06	-0.0236	-0.03305
-2.3188e-06	-0.0236	-0.03305
-2.3184e-06	-0.0236	0
-2.318e-06	0	0
-2.3176e-06	0	0.06609
-2.3172e-06	-0.0472	0.06609
-2.3168e-06	-0.0236	0.03305
-2.3164e-06	-0.0236	0.03305
-2.316e-06	-0.0472	0.06609
-2.3156e-06	-0.0236	0.03305
-2.3152e-06	0.0236	0.03305
-2.3148e-06	0	0.03305
-2.3144e-06	0.0236	0.03305
-2.314e-06	0.0236	0.03305
-2.3136e-06	0.0236	0
-2.3132e-06	0.0236	-0.06609
-2.3128e-06	0.0472	-0.03305
-2.3124e-06	0.0472	0
-2.312e-06	0.0472	-0.03305
-2.3116e-06	0.0472	-0.06609
-2.3112e-06	0.0472	-0.06609
-2.3108e-06	0.07079	0
-2.3104e-06	0.07079	-0.06609
-2.31e-06	0.07079	0
-2.3096e-06	0.07079	-0.03305
-2.3092e-06	0.0472	0.03305
-2.3088e-06	0.07079	0.03305
-2.3084e-06	0.07079	0
-2.308e-06	0.0472	0.06609
-2.3076e-06	0.0472	0.09914
-2.3072e-06	0.0472	0.09914
-2.3068e-06	0.07079	0.09914
-2.3064e-06	0.07079	0.06609
-2.306e-06	0.0472	0.03305
-2.3056e-06	0.0472	0.03305
-2.3052e-06	0.0472	0.03305
-2.3048e-06	0.07079	0.03305
-2.3044e-06	0.07079	0
-2.304e-06	0.07079	-0.03305
-2.3036e-06	0.07079	0
-2.3032e-06	0.07079	-0.06609
-2.3028e-06	0.07079	-0.03305
-2.3024e-06	0.0472	-0.06609
-2.302e-06	0.0472	-0.06609
-2.3016e-06	0.07079	-0.06609
-2.3012e-06	0.07079	-0.06609
-2.3008e-06	0.0472	-0.03305
-2.3004e-06	0.0472	-0.06609
[truncated: 248,000+ more rows]
