# Supplementary material for: High-order sensory processing nanocircuit based on coupled VO2 oscillators
Source: Nat Commun. 2024 Feb 24;15:1693. doi: 10.1038/s41467-024-45992-8 (PMC10894221; doi:10.1038/s41467-024-45992-8)
Supplement: Supplementary file 3 — Source Data [file 41467_2024_45992_MOESM3_ESM.zip › NCOMMS-23-18953B/figure2e.xlsx]

## Sheet: Sheet1
-1.2e-06	0.02272	-1.2e-06	0.02272	-1.2e-06	0
-1.1996e-06	0	-1.1996e-06	0	-1.1996e-06	0
-1.1992e-06	0	-1.1992e-06	0.02272	-1.1992e-06	0
-1.1988e-06	0.02272	-1.1988e-06	0.02272	-1.1988e-06	0.02272
-1.1984e-06	0.02272	-1.1984e-06	0.02272	-1.1984e-06	0
-1.198e-06	0.02272	-1.198e-06	0	-1.198e-06	0
-1.1976e-06	0.02272	-1.1976e-06	0	-1.1976e-06	0
-1.1972e-06	0.04544	-1.1972e-06	0.02272	-1.1972e-06	0
-1.1968e-06	0	-1.1968e-06	0	-1.1968e-06	0.02272
-1.1964e-06	0.02272	-1.1964e-06	0.02272	-1.1964e-06	0.02272
-1.196e-06	0.02272	-1.196e-06	0.02272	-1.196e-06	0.02272
-1.1956e-06	0	-1.1956e-06	0.02272	-1.1956e-06	0
-1.1952e-06	0.02272	-1.1952e-06	0	-1.1952e-06	0.02272
-1.1948e-06	0	-1.1948e-06	0	-1.1948e-06	0.02272
-1.1944e-06	0	-1.1944e-06	0	-1.1944e-06	0.02272
-1.194e-06	0	-1.194e-06	0.02272	-1.194e-06	0.02272
-1.1936e-06	0.02272	-1.1936e-06	0	-1.1936e-06	0.02272
-1.1932e-06	0.02272	-1.1932e-06	0	-1.1932e-06	0
-1.1928e-06	0	-1.1928e-06	-0.02272	-1.1928e-06	0.02272
-1.1924e-06	-0.04544	-1.1924e-06	0	-1.1924e-06	0.04544
-1.192e-06	0	-1.192e-06	0.02272	-1.192e-06	0
-1.1916e-06	-0.02272	-1.1916e-06	0	-1.1916e-06	0
-1.1912e-06	-0.02272	-1.1912e-06	-0.02272	-1.1912e-06	0
-1.1908e-06	0	-1.1908e-06	0	-1.1908e-06	0.02272
-1.1904e-06	0	-1.1904e-06	0	-1.1904e-06	0.02272
-1.19e-06	0	-1.19e-06	0	-1.19e-06	-0.04544
-1.1896e-06	0	-1.1896e-06	0.02272	-1.1896e-06	0
-1.1892e-06	0.04544	-1.1892e-06	0.02272	-1.1892e-06	-0.02272
-1.1888e-06	0.04544	-1.1888e-06	0.02272	-1.1888e-06	0
-1.1884e-06	0	-1.1884e-06	0.04544	-1.1884e-06	0.02272
-1.188e-06	0	-1.188e-06	-0.02272	-1.188e-06	0
-1.1876e-06	0.02272	-1.1876e-06	-0.02272	-1.1876e-06	0
-1.1872e-06	0.02272	-1.1872e-06	0	-1.1872e-06	0
-1.1868e-06	0.02272	-1.1868e-06	0	-1.1868e-06	0.02272
-1.1864e-06	0.02272	-1.1864e-06	0	-1.1864e-06	0.02272
-1.186e-06	0.02272	-1.186e-06	-0.02272	-1.186e-06	0
-1.1856e-06	0.02272	-1.1856e-06	0	-1.1856e-06	0.04544
-1.1852e-06	0.04544	-1.1852e-06	-0.02272	-1.1852e-06	0.04544
-1.1848e-06	0.04544	-1.1848e-06	0	-1.1848e-06	0.02272
-1.1844e-06	0.02272	-1.1844e-06	0.02272	-1.1844e-06	0.04544
-1.184e-06	0.02272	-1.184e-06	-0.02272	-1.184e-06	0.04544
-1.1836e-06	0.02272	-1.1836e-06	0	-1.1836e-06	0.04544
-1.1832e-06	0.02272	-1.1832e-06	0	-1.1832e-06	0.02272
-1.1828e-06	0.02272	-1.1828e-06	0	-1.1828e-06	0
-1.1824e-06	0.02272	-1.1824e-06	0.02272	-1.1824e-06	0
-1.182e-06	0.02272	-1.182e-06	0.06817	-1.182e-06	0
-1.1816e-06	0	-1.1816e-06	0.04544	-1.1816e-06	0
-1.1812e-06	0.02272	-1.1812e-06	0.02272	-1.1812e-06	-0.02272
-1.1808e-06	0.02272	-1.1808e-06	0.02272	-1.1808e-06	0
-1.1804e-06	0	-1.1804e-06	0	-1.1804e-06	0
-1.18e-06	0.02272	-1.18e-06	0	-1.18e-06	0.02272
-1.1796e-06	0.02272	-1.1796e-06	0.02272	-1.1796e-06	0
-1.1792e-06	0	-1.1792e-06	0.04544	-1.1792e-06	0
-1.1788e-06	0.04544	-1.1788e-06	0.02272	-1.1788e-06	0.02272
-1.1784e-06	0.04544	-1.1784e-06	0.02272	-1.1784e-06	0.02272
-1.178e-06	0.02272	-1.178e-06	0	-1.178e-06	0
-1.1776e-06	0.02272	-1.1776e-06	0	-1.1776e-06	0
-1.1772e-06	0	-1.1772e-06	0	-1.1772e-06	0.02272
-1.1768e-06	0.04544	-1.1768e-06	0.02272	-1.1768e-06	0.02272
-1.1764e-06	0	-1.1764e-06	0.02272	-1.1764e-06	0.04544
-1.176e-06	0	-1.176e-06	0.02272	-1.176e-06	0.02272
-1.1756e-06	0.02272	-1.1756e-06	0	-1.1756e-06	0.02272
-1.1752e-06	0.04544	-1.1752e-06	0	-1.1752e-06	0.04544
-1.1748e-06	0.02272	-1.1748e-06	0	-1.1748e-06	0.02272
-1.1744e-06	0.02272	-1.1744e-06	0	-1.1744e-06	0.02272
-1.174e-06	0	-1.174e-06	0	-1.174e-06	0.02272
-1.1736e-06	0.02272	-1.1736e-06	0.04544	-1.1736e-06	0.04544
-1.1732e-06	0	-1.1732e-06	0	-1.1732e-06	0
-1.1728e-06	0	-1.1728e-06	0.02272	-1.1728e-06	0.02272
-1.1724e-06	0	-1.1724e-06	0.04544	-1.1724e-06	0.02272
-1.172e-06	0.02272	-1.172e-06	0.02272	-1.172e-06	0.02272
-1.1716e-06	0.02272	-1.1716e-06	0.02272	-1.1716e-06	0.02272
-1.1712e-06	0	-1.1712e-06	0.04544	-1.1712e-06	0
-1.1708e-06	0.02272	-1.1708e-06	0.04544	-1.1708e-06	0
-1.1704e-06	0	-1.1704e-06	0.02272	-1.1704e-06	0.02272
-1.17e-06	0.04544	-1.17e-06	0.04544	-1.17e-06	0.02272
-1.1696e-06	0.04544	-1.1696e-06	0.02272	-1.1696e-06	-0.02272
-1.1692e-06	0.02272	-1.1692e-06	0.02272	-1.1692e-06	0
-1.1688e-06	0	-1.1688e-06	0.02272	-1.1688e-06	0.04544
-1.1684e-06	0	-1.1684e-06	0.04544	-1.1684e-06	0.02272
-1.168e-06	0	-1.168e-06	0	-1.168e-06	0.02272
-1.1676e-06	0.02272	-1.1676e-06	0.02272	-1.1676e-06	0.04544
-1.1672e-06	0.04544	-1.1672e-06	0.02272	-1.1672e-06	0.02272
-1.1668e-06	0.04544	-1.1668e-06	0.02272	-1.1668e-06	0.02272
-1.1664e-06	0	-1.1664e-06	0	-1.1664e-06	0
-1.166e-06	0.02272	-1.166e-06	0	-1.166e-06	0
-1.1656e-06	0.02272	-1.1656e-06	0	-1.1656e-06	0.02272
-1.1652e-06	0	-1.1652e-06	0	-1.1652e-06	0
-1.1648e-06	0.04544	-1.1648e-06	0	-1.1648e-06	0.02272
-1.1644e-06	0.02272	-1.1644e-06	0.02272	-1.1644e-06	0.02272
-1.164e-06	0.02272	-1.164e-06	0.02272	-1.164e-06	0.02272
-1.1636e-06	0.02272	-1.1636e-06	0	-1.1636e-06	0.02272
-1.1632e-06	0.02272	-1.1632e-06	-0.02272	-1.1632e-06	0
-1.1628e-06	0	-1.1628e-06	0	-1.1628e-06	0
-1.1624e-06	0.02272	-1.1624e-06	0	-1.1624e-06	0.02272
-1.162e-06	0.02272	-1.162e-06	-0.02272	-1.162e-06	0
-1.1616e-06	0.02272	-1.1616e-06	0	-1.1616e-06	0
-1.1612e-06	0	-1.1612e-06	0	-1.1612e-06	-0.04544
-1.1608e-06	0.02272	-1.1608e-06	0.02272	-1.1608e-06	0
-1.1604e-06	0.04544	-1.1604e-06	0	-1.1604e-06	0
-1.16e-06	0.04544	-1.16e-06	0	-1.16e-06	0
-1.1596e-06	0.02272	-1.1596e-06	-0.02272	-1.1596e-06	0
-1.1592e-06	0	-1.1592e-06	0.04544	-1.1592e-06	0.02272
-1.1588e-06	0.02272	-1.1588e-06	0.02272	-1.1588e-06	0.02272
-1.1584e-06	0.02272	-1.1584e-06	0	-1.1584e-06	0.02272
-1.158e-06	0.02272	-1.158e-06	-0.02272	-1.158e-06	0.02272
-1.1576e-06	-0.02272	-1.1576e-06	0	-1.1576e-06	0.02272
-1.1572e-06	0	-1.1572e-06	-0.02272	-1.1572e-06	0.04544
-1.1568e-06	0	-1.1568e-06	0.02272	-1.1568e-06	0
-1.1564e-06	0	-1.1564e-06	0.02272	-1.1564e-06	0.02272
-1.156e-06	0	-1.156e-06	0.02272	-1.156e-06	0.02272
-1.1556e-06	0	-1.1556e-06	0.02272	-1.1556e-06	-0.02272
-1.1552e-06	0.02272	-1.1552e-06	0.02272	-1.1552e-06	0.04544
-1.1548e-06	0.02272	-1.1548e-06	0	-1.1548e-06	0.02272
-1.1544e-06	0.02272	-1.1544e-06	-0.02272	-1.1544e-06	0.04544
-1.154e-06	0	-1.154e-06	0.02272	-1.154e-06	0.02272
-1.1536e-06	0	-1.1536e-06	0.02272	-1.1536e-06	0
-1.1532e-06	0	-1.1532e-06	0.04544	-1.1532e-06	0
-1.1528e-06	0	-1.1528e-06	0	-1.1528e-06	0
-1.1524e-06	0.02272	-1.1524e-06	0	-1.1524e-06	0
-1.152e-06	0.02272	-1.152e-06	0.02272	-1.152e-06	-0.02272
-1.1516e-06	0	-1.1516e-06	0	-1.1516e-06	-0.02272
-1.1512e-06	0	-1.1512e-06	0	-1.1512e-06	0
-1.1508e-06	0.02272	-1.1508e-06	0	-1.1508e-06	-0.02272
-1.1504e-06	0.04544	-1.1504e-06	0.02272	-1.1504e-06	0
-1.15e-06	0.02272	-1.15e-06	0.02272	-1.15e-06	0
-1.1496e-06	0.02272	-1.1496e-06	-0.02272	-1.1496e-06	0.02272
-1.1492e-06	0.04544	-1.1492e-06	0.02272	-1.1492e-06	0.02272
-1.1488e-06	0.02272	-1.1488e-06	0.02272	-1.1488e-06	0
-1.1484e-06	0	-1.1484e-06	0.02272	-1.1484e-06	0.04544
-1.148e-06	0	-1.148e-06	-0.02272	-1.148e-06	0.06817
-1.1476e-06	0	-1.1476e-06	0.02272	-1.1476e-06	0.04544
-1.1472e-06	0.02272	-1.1472e-06	0.02272	-1.1472e-06	0.04544
-1.1468e-06	0	-1.1468e-06	-0.02272	-1.1468e-06	0.02272
-1.1464e-06	0	-1.1464e-06	0	-1.1464e-06	0.02272
-1.146e-06	0	-1.146e-06	0.02272	-1.146e-06	0.02272
-1.1456e-06	0	-1.1456e-06	0.02272	-1.1456e-06	0.04544
-1.1452e-06	0	-1.1452e-06	0	-1.1452e-06	0.04544
-1.1448e-06	0	-1.1448e-06	0	-1.1448e-06	0.02272
-1.1444e-06	0.02272	-1.1444e-06	0	-1.1444e-06	0
-1.144e-06	0.02272	-1.144e-06	0.02272	-1.144e-06	0.02272
-1.1436e-06	0	-1.1436e-06	0	-1.1436e-06	0
-1.1432e-06	0.02272	-1.1432e-06	0.02272	-1.1432e-06	0.02272
-1.1428e-06	0.02272	-1.1428e-06	0	-1.1428e-06	0.02272
-1.1424e-06	0.02272	-1.1424e-06	0.02272	-1.1424e-06	-0.02272
-1.142e-06	0.02272	-1.142e-06	0.02272	-1.142e-06	0
-1.1416e-06	0.06817	-1.1416e-06	0.02272	-1.1416e-06	-0.02272
-1.1412e-06	0.04544	-1.1412e-06	0.02272	-1.1412e-06	-0.02272
-1.1408e-06	0.04544	-1.1408e-06	0.02272	-1.1408e-06	0
-1.1404e-06	0.02272	-1.1404e-06	0.02272	-1.1404e-06	0.02272
-1.14e-06	0	-1.14e-06	0.02272	-1.14e-06	0.02272
-1.1396e-06	0	-1.1396e-06	0.02272	-1.1396e-06	0.02272
-1.1392e-06	0	-1.1392e-06	0	-1.1392e-06	0.02272
-1.1388e-06	0	-1.1388e-06	0.02272	-1.1388e-06	0.02272
-1.1384e-06	-0.02272	-1.1384e-06	0.02272	-1.1384e-06	0.04544
-1.138e-06	0	-1.138e-06	0.02272	-1.138e-06	0
-1.1376e-06	-0.02272	-1.1376e-06	0.02272	-1.1376e-06	0
-1.1372e-06	0	-1.1372e-06	0.06817	-1.1372e-06	0
-1.1368e-06	-0.02272	-1.1368e-06	0.02272	-1.1368e-06	0.04544
-1.1364e-06	-0.02272	-1.1364e-06	0.02272	-1.1364e-06	0.04544
-1.136e-06	0	-1.136e-06	0.02272	-1.136e-06	0.02272
-1.1356e-06	0	-1.1356e-06	0.04544	-1.1356e-06	0.04544
-1.1352e-06	0	-1.1352e-06	0.04544	-1.1352e-06	0.02272
-1.1348e-06	0	-1.1348e-06	0.02272	-1.1348e-06	0.02272
-1.1344e-06	0	-1.1344e-06	0.02272	-1.1344e-06	0
-1.134e-06	-0.02272	-1.134e-06	0	-1.134e-06	0
-1.1336e-06	0.02272	-1.1336e-06	-0.02272	-1.1336e-06	-0.02272
-1.1332e-06	0.02272	-1.1332e-06	0	-1.1332e-06	-0.02272
-1.1328e-06	0.02272	-1.1328e-06	0	-1.1328e-06	-0.02272
-1.1324e-06	0.02272	-1.1324e-06	0	-1.1324e-06	-0.02272
-1.132e-06	0.04544	-1.132e-06	0	-1.132e-06	-0.02272
-1.1316e-06	0.04544	-1.1316e-06	0	-1.1316e-06	0
-1.1312e-06	0.02272	-1.1312e-06	0	-1.1312e-06	0.02272
-1.1308e-06	0.04544	-1.1308e-06	0	-1.1308e-06	0
-1.1304e-06	0.02272	-1.1304e-06	-0.02272	-1.1304e-06	0.04544
-1.13e-06	0	-1.13e-06	0	-1.13e-06	0.04544
-1.1296e-06	0.02272	-1.1296e-06	0	-1.1296e-06	0.04544
-1.1292e-06	-0.02272	-1.1292e-06	0.02272	-1.1292e-06	0.02272
-1.1288e-06	0	-1.1288e-06	0.02272	-1.1288e-06	0.04544
-1.1284e-06	0	-1.1284e-06	0.02272	-1.1284e-06	0.02272
-1.128e-06	0.02272	-1.128e-06	0.02272	-1.128e-06	0.04544
-1.1276e-06	0	-1.1276e-06	0.02272	-1.1276e-06	0.02272
-1.1272e-06	0.04544	-1.1272e-06	0.02272	-1.1272e-06	0.02272
-1.1268e-06	0.02272	-1.1268e-06	0	-1.1268e-06	0.02272
-1.1264e-06	0.02272	-1.1264e-06	0.02272	-1.1264e-06	0.02272
-1.126e-06	0	-1.126e-06	0.02272	-1.126e-06	0
-1.1256e-06	-0.02272	-1.1256e-06	0.04544	-1.1256e-06	0
-1.1252e-06	-0.02272	-1.1252e-06	0.02272	-1.1252e-06	0.04544
-1.1248e-06	0	-1.1248e-06	0.02272	-1.1248e-06	-0.02272
-1.1244e-06	0	-1.1244e-06	0.02272	-1.1244e-06	0.02272
-1.124e-06	0.02272	-1.124e-06	-0.02272	-1.124e-06	0.02272
-1.1236e-06	0	-1.1236e-06	0.02272	-1.1236e-06	0
-1.1232e-06	0.02272	-1.1232e-06	0	-1.1232e-06	0
-1.1228e-06	-0.02272	-1.1228e-06	0.02272	-1.1228e-06	-0.04544
-1.1224e-06	0.04544	-1.1224e-06	-0.02272	-1.1224e-06	0
-1.122e-06	0.04544	-1.122e-06	-0.02272	-1.122e-06	-0.02272
-1.1216e-06	0.02272	-1.1216e-06	0	-1.1216e-06	0
-1.1212e-06	0.04544	-1.1212e-06	-0.02272	-1.1212e-06	0.02272
-1.1208e-06	0.04544	-1.1208e-06	0	-1.1208e-06	0.02272
-1.1204e-06	0.02272	-1.1204e-06	-0.02272	-1.1204e-06	0.02272
-1.12e-06	0	-1.12e-06	0.02272	-1.12e-06	0
-1.1196e-06	0	-1.1196e-06	0.02272	-1.1196e-06	0
-1.1192e-06	0.02272	-1.1192e-06	-0.02272	-1.1192e-06	0
-1.1188e-06	0	-1.1188e-06	0	-1.1188e-06	0
-1.1184e-06	0	-1.1184e-06	0	-1.1184e-06	0.02272
-1.118e-06	-0.02272	-1.118e-06	0	-1.118e-06	0
-1.1176e-06	-0.02272	-1.1176e-06	0.02272	-1.1176e-06	0.02272
-1.1172e-06	-0.04544	-1.1172e-06	0.02272	-1.1172e-06	0.04544
-1.1168e-06	0	-1.1168e-06	0.02272	-1.1168e-06	0.02272
-1.1164e-06	0	-1.1164e-06	0	-1.1164e-06	0.02272
-1.116e-06	0	-1.116e-06	0.02272	-1.116e-06	0.02272
-1.1156e-06	-0.02272	-1.1156e-06	0.02272	-1.1156e-06	0
-1.1152e-06	0	-1.1152e-06	0	-1.1152e-06	0.02272
-1.1148e-06	-0.02272	-1.1148e-06	0	-1.1148e-06	0
-1.1144e-06	0	-1.1144e-06	0	-1.1144e-06	0
-1.114e-06	0.02272	-1.114e-06	0	-1.114e-06	0
-1.1136e-06	0.04544	-1.1136e-06	0	-1.1136e-06	0
-1.1132e-06	0.02272	-1.1132e-06	0	-1.1132e-06	-0.02272
-1.1128e-06	0.02272	-1.1128e-06	0	-1.1128e-06	0
-1.1124e-06	0	-1.1124e-06	0	-1.1124e-06	0
-1.112e-06	0.02272	-1.112e-06	0.02272	-1.112e-06	0.02272
-1.1116e-06	0.02272	-1.1116e-06	0	-1.1116e-06	-0.02272
-1.1112e-06	0.02272	-1.1112e-06	0	-1.1112e-06	0
-1.1108e-06	0.04544	-1.1108e-06	0.02272	-1.1108e-06	0
-1.1104e-06	0.02272	-1.1104e-06	-0.02272	-1.1104e-06	0.02272
-1.11e-06	0	-1.11e-06	0	-1.11e-06	0.02272
-1.1096e-06	0.02272	-1.1096e-06	-0.02272	-1.1096e-06	0.02272
-1.1092e-06	0.02272	-1.1092e-06	0.02272	-1.1092e-06	-0.02272
-1.1088e-06	0.04544	-1.1088e-06	0	-1.1088e-06	0.02272
-1.1084e-06	-0.02272	-1.1084e-06	0.02272	-1.1084e-06	0.06817
-1.108e-06	-0.02272	-1.108e-06	0.02272	-1.108e-06	0.04544
-1.1076e-06	0	-1.1076e-06	0.04544	-1.1076e-06	0.04544
-1.1072e-06	0.02272	-1.1072e-06	0.02272	-1.1072e-06	0.04544
-1.1068e-06	0	-1.1068e-06	0.02272	-1.1068e-06	0.04544
-1.1064e-06	-0.02272	-1.1064e-06	0.06817	-1.1064e-06	0.02272
-1.106e-06	0	-1.106e-06	0	-1.106e-06	0.04544
-1.1056e-06	0.02272	-1.1056e-06	0	-1.1056e-06	0.02272
-1.1052e-06	-0.02272	-1.1052e-06	0.02272	-1.1052e-06	0.02272
-1.1048e-06	0.02272	-1.1048e-06	0	-1.1048e-06	0.02272
-1.1044e-06	0	-1.1044e-06	0	-1.1044e-06	0.02272
-1.104e-06	0	-1.104e-06	-0.02272	-1.104e-06	0
-1.1036e-06	0.02272	-1.1036e-06	-0.02272	-1.1036e-06	0.02272
-1.1032e-06	0.02272	-1.1032e-06	-0.02272	-1.1032e-06	0.02272
-1.1028e-06	0	-1.1028e-06	0	-1.1028e-06	0.02272
-1.1024e-06	-0.02272	-1.1024e-06	0.02272	-1.1024e-06	0
-1.102e-06	-0.02272	-1.102e-06	0.02272	-1.102e-06	-0.02272
-1.1016e-06	0	-1.1016e-06	0	-1.1016e-06	0
-1.1012e-06	0.02272	-1.1012e-06	0	-1.1012e-06	0
-1.1008e-06	0.02272	-1.1008e-06	0	-1.1008e-06	0.02272
-1.1004e-06	0.04544	-1.1004e-06	0	-1.1004e-06	0
-1.1e-06	0.02272	-1.1e-06	0.02272	-1.1e-06	0.02272
-1.0996e-06	0	-1.0996e-06	0	-1.0996e-06	0.02272
-1.0992e-06	0.02272	-1.0992e-06	0	-1.0992e-06	0.02272
-1.0988e-06	0.02272	-1.0988e-06	0.02272	-1.0988e-06	0.04544
-1.0984e-06	0.02272	-1.0984e-06	0.02272	-1.0984e-06	0.02272
-1.098e-06	0.02272	-1.098e-06	0.02272	-1.098e-06	0.06817
-1.0976e-06	0.02272	-1.0976e-06	0	-1.0976e-06	0.04544
-1.0972e-06	0	-1.0972e-06	0.04544	-1.0972e-06	0.02272
-1.0968e-06	0	-1.0968e-06	0	-1.0968e-06	0.04544
-1.0964e-06	0.02272	-1.0964e-06	0	-1.0964e-06	0.04544
-1.096e-06	-0.02272	-1.096e-06	0	-1.096e-06	0.04544
-1.0956e-06	-0.02272	-1.0956e-06	0.02272	-1.0956e-06	0.04544
-1.0952e-06	0	-1.0952e-06	0.04544	-1.0952e-06	0.02272
-1.0948e-06	0	-1.0948e-06	0.02272	-1.0948e-06	0.02272
-1.0944e-06	0.02272	-1.0944e-06	0.02272	-1.0944e-06	0.02272
-1.094e-06	0.04544	-1.094e-06	-0.02272	-1.094e-06	0
-1.0936e-06	0.04544	-1.0936e-06	0.02272	-1.0936e-06	0
-1.0932e-06	0	-1.0932e-06	0.02272	-1.0932e-06	-0.02272
-1.0928e-06	0	-1.0928e-06	0	-1.0928e-06	0
-1.0924e-06	0	-1.0924e-06	0	-1.0924e-06	0.02272
-1.092e-06	0	-1.092e-06	0	-1.092e-06	0.02272
-1.0916e-06	-0.04544	-1.0916e-06	0.02272	-1.0916e-06	0
-1.0912e-06	-0.02272	-1.0912e-06	0.02272	-1.0912e-06	-0.02272
-1.0908e-06	0	-1.0908e-06	0.02272	-1.0908e-06	0.02272
-1.0904e-06	0.02272	-1.0904e-06	0	-1.0904e-06	0
-1.09e-06	0	-1.09e-06	0	-1.09e-06	0
-1.0896e-06	0.02272	-1.0896e-06	0.02272	-1.0896e-06	0.02272
-1.0892e-06	0.02272	-1.0892e-06	0.02272	-1.0892e-06	0.02272
-1.0888e-06	0.02272	-1.0888e-06	0.02272	-1.0888e-06	0.02272
-1.0884e-06	0	-1.0884e-06	0.02272	-1.0884e-06	0
-1.088e-06	0.02272	-1.088e-06	0.02272	-1.088e-06	0.02272
-1.0876e-06	0.02272	-1.0876e-06	0.04544	-1.0876e-06	0.02272
-1.0872e-06	0	-1.0872e-06	0.04544	-1.0872e-06	0.02272
-1.0868e-06	-0.02272	-1.0868e-06	0.02272	-1.0868e-06	0
-1.0864e-06	0.04544	-1.0864e-06	0	-1.0864e-06	0.02272
-1.086e-06	0.02272	-1.086e-06	0.02272	-1.086e-06	0
-1.0856e-06	0.02272	-1.0856e-06	0	-1.0856e-06	0.04544
-1.0852e-06	0	-1.0852e-06	0.02272	-1.0852e-06	0.02272
-1.0848e-06	-0.02272	-1.0848e-06	0	-1.0848e-06	0.02272
-1.0844e-06	-0.02272	-1.0844e-06	0	-1.0844e-06	0
-1.084e-06	0	-1.084e-06	0	-1.084e-06	0
-1.0836e-06	0	-1.0836e-06	-0.02272	-1.0836e-06	0
-1.0832e-06	0	-1.0832e-06	0	-1.0832e-06	0
-1.0828e-06	0	-1.0828e-06	0	-1.0828e-06	0.02272
-1.0824e-06	0	-1.0824e-06	0	-1.0824e-06	0
-1.082e-06	0	-1.082e-06	0.04544	-1.082e-06	0
-1.0816e-06	0	-1.0816e-06	0.02272	-1.0816e-06	0
-1.0812e-06	0.02272	-1.0812e-06	0.02272	-1.0812e-06	0.02272
-1.0808e-06	0.02272	-1.0808e-06	0	-1.0808e-06	0.02272
-1.0804e-06	0.02272	-1.0804e-06	0	-1.0804e-06	-0.02272
-1.08e-06	0.02272	-1.08e-06	0.02272	-1.08e-06	0.04544
-1.0796e-06	0.02272	-1.0796e-06	0.02272	-1.0796e-06	0.02272
-1.0792e-06	0.02272	-1.0792e-06	0.02272	-1.0792e-06	0.04544
-1.0788e-06	0.02272	-1.0788e-06	0.02272	-1.0788e-06	0
-1.0784e-06	0.02272	-1.0784e-06	0.02272	-1.0784e-06	0.02272
-1.078e-06	0.02272	-1.078e-06	0	-1.078e-06	0.02272
-1.0776e-06	-0.02272	-1.0776e-06	0	-1.0776e-06	0.04544
-1.0772e-06	0.04544	-1.0772e-06	0.02272	-1.0772e-06	0.02272
-1.0768e-06	0.02272	-1.0768e-06	0	-1.0768e-06	0.02272
-1.0764e-06	0	-1.0764e-06	0	-1.0764e-06	0.02272
-1.076e-06	0.02272	-1.076e-06	0	-1.076e-06	0
-1.0756e-06	0.02272	-1.0756e-06	-0.02272	-1.0756e-06	0
-1.0752e-06	0.02272	-1.0752e-06	-0.02272	-1.0752e-06	0.02272
-1.0748e-06	0	-1.0748e-06	0.02272	-1.0748e-06	0.04544
-1.0744e-06	0.02272	-1.0744e-06	-0.02272	-1.0744e-06	0.02272
-1.074e-06	0	-1.074e-06	0.02272	-1.074e-06	0.02272
-1.0736e-06	0	-1.0736e-06	0.04544	-1.0736e-06	0
-1.0732e-06	0.02272	-1.0732e-06	0.02272	-1.0732e-06	0.02272
-1.0728e-06	0.02272	-1.0728e-06	0.02272	-1.0728e-06	0
-1.0724e-06	0.02272	-1.0724e-06	0.02272	-1.0724e-06	0
-1.072e-06	0	-1.072e-06	0	-1.072e-06	0.02272
-1.0716e-06	-0.02272	-1.0716e-06	0	-1.0716e-06	0.02272
-1.0712e-06	0	-1.0712e-06	0.02272	-1.0712e-06	0
-1.0708e-06	0	-1.0708e-06	0.02272	-1.0708e-06	0.02272
-1.0704e-06	0.02272	-1.0704e-06	0.02272	-1.0704e-06	0.02272
-1.07e-06	0	-1.07e-06	0.02272	-1.07e-06	0.04544
-1.0696e-06	0	-1.0696e-06	-0.02272	-1.0696e-06	0
-1.0692e-06	0	-1.0692e-06	0	-1.0692e-06	0.02272
-1.0688e-06	0	-1.0688e-06	0	-1.0688e-06	0.02272
-1.0684e-06	0	-1.0684e-06	0	-1.0684e-06	0.04544
-1.068e-06	-0.02272	-1.068e-06	0	-1.068e-06	0.02272
-1.0676e-06	0	-1.0676e-06	-0.02272	-1.0676e-06	0.02272
-1.0672e-06	0	-1.0672e-06	0.02272	-1.0672e-06	0
-1.0668e-06	0.02272	-1.0668e-06	-0.02272	-1.0668e-06	0
-1.0664e-06	0.02272	-1.0664e-06	0.02272	-1.0664e-06	0
-1.066e-06	0	-1.066e-06	0.02272	-1.066e-06	0
-1.0656e-06	0	-1.0656e-06	0.02272	-1.0656e-06	0.02272
-1.0652e-06	-0.02272	-1.0652e-06	0	-1.0652e-06	0
-1.0648e-06	0	-1.0648e-06	0.04544	-1.0648e-06	0
-1.0644e-06	-0.02272	-1.0644e-06	0.04544	-1.0644e-06	-0.02272
-1.064e-06	0	-1.064e-06	0.06817	-1.064e-06	0
-1.0636e-06	0	-1.0636e-06	0.04544	-1.0636e-06	0.02272
-1.0632e-06	-0.02272	-1.0632e-06	0.04544	-1.0632e-06	0.04544
-1.0628e-06	0	-1.0628e-06	0.04544	-1.0628e-06	0.02272
-1.0624e-06	0	-1.0624e-06	0.04544	-1.0624e-06	0.02272
-1.062e-06	-0.02272	-1.062e-06	0.02272	-1.062e-06	0.02272
-1.0616e-06	0.02272	-1.0616e-06	0.02272	-1.0616e-06	0
-1.0612e-06	0	-1.0612e-06	0.02272	-1.0612e-06	0
-1.0608e-06	0.02272	-1.0608e-06	0.02272	-1.0608e-06	0
-1.0604e-06	0	-1.0604e-06	0.02272	-1.0604e-06	0.02272
-1.06e-06	0	-1.06e-06	0.04544	-1.06e-06	0.02272
-1.0596e-06	0	-1.0596e-06	0.02272	-1.0596e-06	0.02272
-1.0592e-06	0.02272	-1.0592e-06	0	-1.0592e-06	0.02272
-1.0588e-06	0.02272	-1.0588e-06	0	-1.0588e-06	0.02272
-1.0584e-06	0.04544	-1.0584e-06	-0.02272	-1.0584e-06	-0.02272
-1.058e-06	0.04544	-1.058e-06	0	-1.058e-06	0.04544
-1.0576e-06	0.02272	-1.0576e-06	0	-1.0576e-06	0
-1.0572e-06	0	-1.0572e-06	0.02272	-1.0572e-06	0.02272
-1.0568e-06	0	-1.0568e-06	0.02272	-1.0568e-06	0
-1.0564e-06	0	-1.0564e-06	0	-1.0564e-06	0.02272
-1.056e-06	0	-1.056e-06	0.02272	-1.056e-06	0.02272
-1.0556e-06	0	-1.0556e-06	0.04544	-1.0556e-06	-0.02272
-1.0552e-06	0	-1.0552e-06	0.02272	-1.0552e-06	0
-1.0548e-06	0	-1.0548e-06	0	-1.0548e-06	0
-1.0544e-06	0	-1.0544e-06	0	-1.0544e-06	0
-1.054e-06	-0.02272	-1.054e-06	0.02272	-1.054e-06	0
-1.0536e-06	0	-1.0536e-06	0.06817	-1.0536e-06	0
-1.0532e-06	0	-1.0532e-06	0.04544	-1.0532e-06	0
-1.0528e-06	0	-1.0528e-06	0.02272	-1.0528e-06	0.02272
-1.0524e-06	0.02272	-1.0524e-06	0.04544	-1.0524e-06	0.02272
-1.052e-06	0.02272	-1.052e-06	0.02272	-1.052e-06	0
-1.0516e-06	0	-1.0516e-06	0	-1.0516e-06	0.02272
-1.0512e-06	0	-1.0512e-06	0.02272	-1.0512e-06	0.02272
-1.0508e-06	0	-1.0508e-06	0	-1.0508e-06	0
-1.0504e-06	0	-1.0504e-06	0	-1.0504e-06	0
-1.05e-06	0	-1.05e-06	0.04544	-1.05e-06	0.02272
-1.0496e-06	0	-1.0496e-06	0.02272	-1.0496e-06	0
-1.0492e-06	0	-1.0492e-06	0.02272	-1.0492e-06	0.02272
-1.0488e-06	0	-1.0488e-06	0.02272	-1.0488e-06	0.02272
-1.0484e-06	0.02272	-1.0484e-06	0.02272	-1.0484e-06	0
-1.048e-06	0.04544	-1.048e-06	0	-1.048e-06	0.02272
-1.0476e-06	0.02272	-1.0476e-06	0	-1.0476e-06	0.02272
-1.0472e-06	0.02272	-1.0472e-06	0	-1.0472e-06	0
-1.0468e-06	0	-1.0468e-06	0.02272	-1.0468e-06	0.02272
-1.0464e-06	0	-1.0464e-06	0.02272	-1.0464e-06	0
-1.046e-06	0	-1.046e-06	0	-1.046e-06	0.04544
-1.0456e-06	-0.04544	-1.0456e-06	0.02272	-1.0456e-06	0.02272
-1.0452e-06	0	-1.0452e-06	0.02272	-1.0452e-06	0
-1.0448e-06	0	-1.0448e-06	0.02272	-1.0448e-06	0
-1.0444e-06	0.02272	-1.0444e-06	0	-1.0444e-06	0
-1.044e-06	0	-1.044e-06	-0.02272	-1.044e-06	0
-1.0436e-06	0	-1.0436e-06	0.02272	-1.0436e-06	0
-1.0432e-06	0.02272	-1.0432e-06	0	-1.0432e-06	0.02272
-1.0428e-06	0	-1.0428e-06	0	-1.0428e-06	0.02272
-1.0424e-06	0.02272	-1.0424e-06	0	-1.0424e-06	0
-1.042e-06	0	-1.042e-06	0.02272	-1.042e-06	0
-1.0416e-06	0.02272	-1.0416e-06	-0.02272	-1.0416e-06	0
-1.0412e-06	0.02272	-1.0412e-06	0	-1.0412e-06	0.06817
-1.0408e-06	0.02272	-1.0408e-06	0	-1.0408e-06	0.04544
-1.0404e-06	0.02272	-1.0404e-06	-0.02272	-1.0404e-06	0
-1.04e-06	0	-1.04e-06	0.02272	-1.04e-06	0
-1.0396e-06	0.02272	-1.0396e-06	0	-1.0396e-06	0
-1.0392e-06	0	-1.0392e-06	0	-1.0392e-06	0.02272
-1.0388e-06	0	-1.0388e-06	0	-1.0388e-06	0
-1.0384e-06	0.04544	-1.0384e-06	0	-1.0384e-06	0.02272
-1.038e-06	0.02272	-1.038e-06	0.02272	-1.038e-06	0.02272
-1.0376e-06	0	-1.0376e-06	0	-1.0376e-06	0.02272
-1.0372e-06	0	-1.0372e-06	0	-1.0372e-06	0
-1.0368e-06	0.02272	-1.0368e-06	0.02272	-1.0368e-06	0.02272
-1.0364e-06	0.02272	-1.0364e-06	0.02272	-1.0364e-06	0
-1.036e-06	0.02272	-1.036e-06	0.02272	-1.036e-06	0
-1.0356e-06	0.02272	-1.0356e-06	0.02272	-1.0356e-06	0
-1.0352e-06	0.02272	-1.0352e-06	-0.02272	-1.0352e-06	0
-1.0348e-06	0	-1.0348e-06	0	-1.0348e-06	0
-1.0344e-06	0.02272	-1.0344e-06	0.02272	-1.0344e-06	-0.02272
-1.034e-06	0.02272	-1.034e-06	0.02272	-1.034e-06	0
-1.0336e-06	0.02272	-1.0336e-06	0.02272	-1.0336e-06	0
-1.0332e-06	0.02272	-1.0332e-06	0.02272	-1.0332e-06	0
-1.0328e-06	0.02272	-1.0328e-06	0.02272	-1.0328e-06	0
-1.0324e-06	0.02272	-1.0324e-06	0.02272	-1.0324e-06	0
-1.032e-06	0.02272	-1.032e-06	0	-1.032e-06	0
-1.0316e-06	0.02272	-1.0316e-06	0	-1.0316e-06	0.02272
-1.0312e-06	0	-1.0312e-06	0.02272	-1.0312e-06	0.02272
-1.0308e-06	0.04544	-1.0308e-06	0.02272	-1.0308e-06	0.04544
-1.0304e-06	0.02272	-1.0304e-06	0.02272	-1.0304e-06	0.04544
-1.03e-06	0.02272	-1.03e-06	0.02272	-1.03e-06	0
-1.0296e-06	-0.02272	-1.0296e-06	0	-1.0296e-06	0
-1.0292e-06	0	-1.0292e-06	0	-1.0292e-06	0
-1.0288e-06	0.02272	-1.0288e-06	-0.02272	-1.0288e-06	0.02272
-1.0284e-06	0	-1.0284e-06	0	-1.0284e-06	0.02272
-1.028e-06	0	-1.028e-06	0	-1.028e-06	0.04544
-1.0276e-06	-0.02272	-1.0276e-06	0.02272	-1.0276e-06	0.02272
-1.0272e-06	0.02272	-1.0272e-06	0.02272	-1.0272e-06	0.04544
-1.0268e-06	-0.04544	-1.0268e-06	0	-1.0268e-06	0.02272
-1.0264e-06	-0.02272	-1.0264e-06	0.02272	-1.0264e-06	0.02272
-1.026e-06	0.02272	-1.026e-06	0	-1.026e-06	0.02272
-1.0256e-06	0	-1.0256e-06	0.02272	-1.0256e-06	0.02272
-1.0252e-06	0	-1.0252e-06	0	-1.0252e-06	-0.02272
-1.0248e-06	0	-1.0248e-06	0	-1.0248e-06	0.02272
-1.0244e-06	0.02272	-1.0244e-06	0	-1.0244e-06	0
-1.024e-06	0.02272	-1.024e-06	0	-1.024e-06	0
-1.0236e-06	0	-1.0236e-06	0.02272	-1.0236e-06	-0.02272
-1.0232e-06	0	-1.0232e-06	0	-1.0232e-06	0
-1.0228e-06	0.02272	-1.0228e-06	0	-1.0228e-06	0
-1.0224e-06	0.04544	-1.0224e-06	0	-1.0224e-06	-0.02272
-1.022e-06	0	-1.022e-06	0.02272	-1.022e-06	0
-1.0216e-06	0.02272	-1.0216e-06	0	-1.0216e-06	0
-1.0212e-06	0.02272	-1.0212e-06	0	-1.0212e-06	0
-1.0208e-06	0.02272	-1.0208e-06	-0.02272	-1.0208e-06	0.02272
-1.0204e-06	0.02272	-1.0204e-06	-0.02272	-1.0204e-06	0.02272
-1.02e-06	0	-1.02e-06	-0.04544	-1.02e-06	0.02272
-1.0196e-06	0.02272	-1.0196e-06	0	-1.0196e-06	-0.02272
-1.0192e-06	0.02272	-1.0192e-06	-0.02272	-1.0192e-06	0.02272
-1.0188e-06	0	-1.0188e-06	-0.02272	-1.0188e-06	0.02272
-1.0184e-06	0	-1.0184e-06	0	-1.0184e-06	0.02272
-1.018e-06	0.02272	-1.018e-06	0	-1.018e-06	0.02272
-1.0176e-06	0	-1.0176e-06	0	-1.0176e-06	0.02272
-1.0172e-06	-0.02272	-1.0172e-06	0.02272	-1.0172e-06	0.02272
-1.0168e-06	0.02272	-1.0168e-06	0	-1.0168e-06	0
-1.0164e-06	0.02272	-1.0164e-06	0	-1.0164e-06	0
-1.016e-06	0.02272	-1.016e-06	0	-1.016e-06	-0.02272
-1.0156e-06	0.02272	-1.0156e-06	0.02272	-1.0156e-06	0
-1.0152e-06	0.02272	-1.0152e-06	0	-1.0152e-06	0
-1.0148e-06	0.02272	-1.0148e-06	0	-1.0148e-06	0
-1.0144e-06	0.04544	-1.0144e-06	0.02272	-1.0144e-06	-0.02272
-1.014e-06	-0.02272	-1.014e-06	0.02272	-1.014e-06	0
-1.0136e-06	0	-1.0136e-06	0	-1.0136e-06	0.02272
-1.0132e-06	0.02272	-1.0132e-06	-0.02272	-1.0132e-06	-0.02272
-1.0128e-06	0.02272	-1.0128e-06	-0.02272	-1.0128e-06	0
-1.0124e-06	0.04544	-1.0124e-06	-0.02272	-1.0124e-06	-0.02272
-1.012e-06	0.02272	-1.012e-06	-0.02272	-1.012e-06	-0.02272
-1.0116e-06	0	-1.0116e-06	0	-1.0116e-06	0
-1.0112e-06	0.02272	-1.0112e-06	0	-1.0112e-06	-0.02272
-1.0108e-06	0	-1.0108e-06	0.02272	-1.0108e-06	0.02272
-1.0104e-06	0	-1.0104e-06	0.02272	-1.0104e-06	-0.02272
-1.01e-06	0	-1.01e-06	0.02272	-1.01e-06	0
-1.0096e-06	0.02272	-1.0096e-06	0	-1.0096e-06	0.02272
-1.0092e-06	0	-1.0092e-06	0.02272	-1.0092e-06	0.02272
-1.0088e-06	0.02272	-1.0088e-06	0.02272	-1.0088e-06	0.04544
-1.0084e-06	0	-1.0084e-06	0.02272	-1.0084e-06	0.02272
-1.008e-06	0	-1.008e-06	0.02272	-1.008e-06	0
-1.0076e-06	0	-1.0076e-06	0.02272	-1.0076e-06	0.02272
-1.0072e-06	0	-1.0072e-06	0.02272	-1.0072e-06	0.02272
-1.0068e-06	0	-1.0068e-06	0.02272	-1.0068e-06	0.02272
-1.0064e-06	0	-1.0064e-06	0.02272	-1.0064e-06	0.02272
-1.006e-06	0.02272	-1.006e-06	0.02272	-1.006e-06	0
-1.0056e-06	0.02272	-1.0056e-06	0.04544	-1.0056e-06	0
-1.0052e-06	0.04544	-1.0052e-06	0.02272	-1.0052e-06	0
-1.0048e-06	0.02272	-1.0048e-06	0.02272	-1.0048e-06	0
-1.0044e-06	0	-1.0044e-06	0.02272	-1.0044e-06	0
-1.004e-06	-0.02272	-1.004e-06	0	-1.004e-06	0.04544
-1.0036e-06	0	-1.0036e-06	0.02272	-1.0036e-06	0.02272
-1.0032e-06	0.02272	-1.0032e-06	0	-1.0032e-06	0
-1.0028e-06	0.02272	-1.0028e-06	0.02272	-1.0028e-06	0
-1.0024e-06	0.02272	-1.0024e-06	-0.02272	-1.0024e-06	0
-1.002e-06	0.04544	-1.002e-06	-0.02272	-1.002e-06	0
-1.0016e-06	0.06817	-1.0016e-06	-0.02272	-1.0016e-06	-0.02272
-1.0012e-06	0.04544	-1.0012e-06	-0.02272	-1.0012e-06	0
-1.0008e-06	0.04544	-1.0008e-06	-0.02272	-1.0008e-06	0.04544
-1.0004e-06	0.02272	-1.0004e-06	-0.02272	-1.0004e-06	0.02272
-1e-06	0	-1e-06	0	-1e-06	0
-9.996e-07	0.02272	-9.996e-07	-0.02272	-9.996e-07	0.02272
-9.992e-07	0	-9.992e-07	0	-9.992e-07	0.02272
-9.988e-07	0	-9.988e-07	0	-9.988e-07	0
-9.984e-07	-0.02272	-9.984e-07	0.02272	-9.984e-07	0.02272
-9.98e-07	0	-9.98e-07	0.02272	-9.98e-07	0.02272
-9.976e-07	0	-9.976e-07	0.04544	-9.976e-07	0.02272
-9.972e-07	0	-9.972e-07	0.02272	-9.972e-07	0.04544
-9.968e-07	-0.02272	-9.968e-07	0	-9.968e-07	0.04544
-9.964e-07	0.02272	-9.964e-07	0.04544	-9.964e-07	0.02272
-9.96e-07	0.02272	-9.96e-07	0.02272	-9.96e-07	0.02272
-9.956e-07	-0.04544	-9.956e-07	0.02272	-9.956e-07	0.02272
-9.952e-07	0.02272	-9.952e-07	0.02272	-9.952e-07	0.02272
-9.948e-07	0	-9.948e-07	-0.02272	-9.948e-07	0.02272
-9.944e-07	0.04544	-9.944e-07	0	-9.944e-07	0
-9.94e-07	0	-9.94e-07	0.02272	-9.94e-07	0
-9.936e-07	0.02272	-9.936e-07	0	-9.936e-07	0
-9.932e-07	0	-9.932e-07	-0.02272	-9.932e-07	0.02272
-9.928e-07	0	-9.928e-07	0	-9.928e-07	0
-9.924e-07	0.02272	-9.924e-07	-0.02272	-9.924e-07	0.02272
-9.92e-07	0.04544	-9.92e-07	-0.04544	-9.92e-07	0.02272
-9.916e-07	0.02272	-9.916e-07	0	-9.916e-07	0
-9.912e-07	0.04544	-9.912e-07	0	-9.912e-07	0.02272
-9.908e-07	0.02272	-9.908e-07	0	-9.908e-07	-0.02272
-9.904e-07	0.02272	-9.904e-07	0	-9.904e-07	0
-9.9e-07	0	-9.9e-07	0	-9.9e-07	0
-9.896e-07	0.02272	-9.896e-07	0	-9.896e-07	0
-9.892e-07	-0.02272	-9.892e-07	0	-9.892e-07	0
-9.888e-07	0	-9.888e-07	0.04544	-9.888e-07	0.02272
-9.884e-07	0	-9.884e-07	0.02272	-9.884e-07	0.04544
-9.88e-07	0	-9.88e-07	0.02272	-9.88e-07	0.02272
-9.876e-07	0	-9.876e-07	0	-9.876e-07	0.04544
-9.872e-07	0	-9.872e-07	0.02272	-9.872e-07	0.04544
-9.868e-07	-0.02272	-9.868e-07	0.04544	-9.868e-07	0.04544
-9.864e-07	0	-9.864e-07	0.04544	-9.864e-07	0.06817
-9.86e-07	0	-9.86e-07	0.04544	-9.86e-07	0.02272
-9.856e-07	0	-9.856e-07	0.04544	-9.856e-07	0.02272
-9.852e-07	0.02272	-9.852e-07	0.02272	-9.852e-07	0
-9.848e-07	0.02272	-9.848e-07	0.04544	-9.848e-07	0
-9.844e-07	0	-9.844e-07	0	-9.844e-07	0
-9.84e-07	0.02272	-9.84e-07	0	-9.84e-07	0
-9.836e-07	0.02272	-9.836e-07	-0.02272	-9.836e-07	0.02272
-9.832e-07	0	-9.832e-07	-0.02272	-9.832e-07	0.02272
-9.828e-07	0	-9.828e-07	-0.04544	-9.828e-07	0.02272
-9.824e-07	0.02272	-9.824e-07	-0.04544	-9.824e-07	0.02272
-9.82e-07	0.02272	-9.82e-07	-0.02272	-9.82e-07	0
-9.816e-07	0.02272	-9.816e-07	-0.04544	-9.816e-07	0
-9.812e-07	0.02272	-9.812e-07	-0.02272	-9.812e-07	0.02272
-9.808e-07	0.02272	-9.808e-07	-0.02272	-9.808e-07	0
-9.804e-07	0	-9.804e-07	0	-9.804e-07	0
-9.8e-07	0	-9.8e-07	0.02272	-9.8e-07	0.02272
-9.796e-07	0.02272	-9.796e-07	0.02272	-9.796e-07	0.02272
-9.792e-07	-0.02272	-9.792e-07	0.02272	-9.792e-07	0.02272
-9.788e-07	-0.02272	-9.788e-07	0.02272	-9.788e-07	0.02272
-9.784e-07	0	-9.784e-07	0.02272	-9.784e-07	0.02272
-9.78e-07	-0.02272	-9.78e-07	0.04544	-9.78e-07	0
-9.776e-07	-0.02272	-9.776e-07	0.04544	-9.776e-07	0.02272
-9.772e-07	-0.02272	-9.772e-07	0.04544	-9.772e-07	0.02272
-9.768e-07	0	-9.768e-07	0.02272	-9.768e-07	0.04544
-9.764e-07	-0.02272	-9.764e-07	0.04544	-9.764e-07	0.02272
-9.76e-07	0	-9.76e-07	0.06817	-9.76e-07	0
-9.756e-07	0.02272	-9.756e-07	0.02272	-9.756e-07	0
-9.752e-07	0.02272	-9.752e-07	0.02272	-9.752e-07	0.02272
-9.748e-07	-0.02272	-9.748e-07	0.02272	-9.748e-07	0.02272
-9.744e-07	0.02272	-9.744e-07	0	-9.744e-07	0
-9.74e-07	0.02272	-9.74e-07	0	-9.74e-07	0
-9.736e-07	0.04544	-9.736e-07	-0.02272	-9.736e-07	0
-9.732e-07	0.04544	-9.732e-07	-0.02272	-9.732e-07	0.02272
-9.728e-07	0.04544	-9.728e-07	-0.02272	-9.728e-07	0
-9.724e-07	0.02272	-9.724e-07	-0.02272	-9.724e-07	0
-9.72e-07	0.02272	-9.72e-07	-0.04544	-9.72e-07	0
-9.716e-07	0	-9.716e-07	-0.02272	-9.716e-07	0
-9.712e-07	0	-9.712e-07	-0.02272	-9.712e-07	0.02272
-9.708e-07	0.02272	-9.708e-07	0.02272	-9.708e-07	0.02272
-9.704e-07	0	-9.704e-07	0	-9.704e-07	0.02272
-9.7e-07	0	-9.7e-07	0	-9.7e-07	0
-9.696e-07	0	-9.696e-07	0.02272	-9.696e-07	0.02272
-9.692e-07	0	-9.692e-07	0.02272	-9.692e-07	0.02272
-9.688e-07	0	-9.688e-07	0.02272	-9.688e-07	0
-9.684e-07	0	-9.684e-07	0.04544	-9.684e-07	0.02272
-9.68e-07	0	-9.68e-07	0.04544	-9.68e-07	0.02272
-9.676e-07	-0.02272	-9.676e-07	0.04544	-9.676e-07	0.04544
-9.672e-07	-0.02272	-9.672e-07	0.02272	-9.672e-07	0
-9.668e-07	0.02272	-9.668e-07	0.02272	-9.668e-07	0
-9.664e-07	0.02272	-9.664e-07	0.04544	-9.664e-07	0
-9.66e-07	-0.02272	-9.66e-07	0.04544	-9.66e-07	0
-9.656e-07	0	-9.656e-07	0.04544	-9.656e-07	0
-9.652e-07	0	-9.652e-07	0.04544	-9.652e-07	0
-9.648e-07	0.02272	-9.648e-07	0.04544	-9.648e-07	0.02272
-9.644e-07	0.04544	-9.644e-07	0.02272	-9.644e-07	0
-9.64e-07	0.02272	-9.64e-07	0	-9.64e-07	-0.02272
-9.636e-07	0.06817	-9.636e-07	-0.02272	-9.636e-07	-0.02272
-9.632e-07	0.02272	-9.632e-07	-0.02272	-9.632e-07	0
-9.628e-07	0.04544	-9.628e-07	-0.02272	-9.628e-07	-0.02272
-9.624e-07	0.02272	-9.624e-07	-0.04544	-9.624e-07	0
-9.62e-07	0.02272	-9.62e-07	0	-9.62e-07	-0.02272
-9.616e-07	0	-9.616e-07	-0.04544	-9.616e-07	0.02272
-9.612e-07	0.02272	-9.612e-07	0	-9.612e-07	0.02272
-9.608e-07	0	-9.608e-07	-0.02272	-9.608e-07	0.02272
-9.604e-07	0	-9.604e-07	0	-9.604e-07	0
-9.6e-07	-0.02272	-9.6e-07	0	-9.6e-07	0
-9.596e-07	-0.02272	-9.596e-07	0	-9.596e-07	0.02272
-9.592e-07	-0.02272	-9.592e-07	0.02272	-9.592e-07	0
-9.588e-07	0	-9.588e-07	0	-9.588e-07	0.02272
-9.584e-07	-0.02272	-9.584e-07	0.04544	-9.584e-07	0
-9.58e-07	-0.02272	-9.58e-07	0.06817	-9.58e-07	0
-9.576e-07	0.02272	-9.576e-07	0.02272	-9.576e-07	-0.02272
-9.572e-07	0	-9.572e-07	0.06817	-9.572e-07	0
-9.568e-07	0	-9.568e-07	0.04544	-9.568e-07	-0.02272
-9.564e-07	0	-9.564e-07	0.06817	-9.564e-07	0
-9.56e-07	-0.02272	-9.56e-07	0.02272	-9.56e-07	0
-9.556e-07	0.02272	-9.556e-07	0.02272	-9.556e-07	0
-9.552e-07	0	-9.552e-07	0	-9.552e-07	0
-9.548e-07	0	-9.548e-07	0.02272	-9.548e-07	0.02272
-9.544e-07	0.04544	-9.544e-07	0.02272	-9.544e-07	0.02272
-9.54e-07	0.02272	-9.54e-07	0.02272	-9.54e-07	0.02272
-9.536e-07	0.04544	-9.536e-07	0.02272	-9.536e-07	0
-9.532e-07	0.02272	-9.532e-07	0	-9.532e-07	0
-9.528e-07	0	-9.528e-07	0	-9.528e-07	0.02272
-9.524e-07	0.02272	-9.524e-07	0	-9.524e-07	0
-9.52e-07	0.02272	-9.52e-07	-0.02272	-9.52e-07	0
-9.516e-07	0	-9.516e-07	0	-9.516e-07	0
-9.512e-07	0	-9.512e-07	0.04544	-9.512e-07	0
-9.508e-07	0	-9.508e-07	0.02272	-9.508e-07	0
-9.504e-07	0.02272	-9.504e-07	0.04544	-9.504e-07	0.02272
-9.5e-07	0	-9.5e-07	0.02272	-9.5e-07	-0.02272
-9.496e-07	0	-9.496e-07	0.02272	-9.496e-07	0
-9.492e-07	0	-9.492e-07	0	-9.492e-07	0.02272
-9.488e-07	0	-9.488e-07	0.02272	-9.488e-07	0.02272
-9.484e-07	0.02272	-9.484e-07	0.02272	-9.484e-07	0.02272
-9.48e-07	-0.02272	-9.48e-07	0.04544	-9.48e-07	0.04544
-9.476e-07	0.02272	-9.476e-07	0	-9.476e-07	0.02272
-9.472e-07	0	-9.472e-07	0.02272	-9.472e-07	0.02272
-9.468e-07	0.02272	-9.468e-07	0.02272	-9.468e-07	0.02272
-9.464e-07	0.02272	-9.464e-07	0.04544	-9.464e-07	-0.02272
-9.46e-07	0.02272	-9.46e-07	0.02272	-9.46e-07	0
-9.456e-07	0	-9.456e-07	0.02272	-9.456e-07	-0.02272
-9.452e-07	0	-9.452e-07	0.02272	-9.452e-07	0
-9.448e-07	0.02272	-9.448e-07	-0.02272	-9.448e-07	0.04544
-9.444e-07	0.02272	-9.444e-07	0.02272	-9.444e-07	0
-9.44e-07	0.02272	-9.44e-07	-0.02272	-9.44e-07	0.04544
-9.436e-07	0.02272	-9.436e-07	0	-9.436e-07	0.04544
-9.432e-07	0.06817	-9.432e-07	0	-9.432e-07	0.02272
-9.428e-07	0.04544	-9.428e-07	0.02272	-9.428e-07	0.02272
-9.424e-07	0.02272	-9.424e-07	0	-9.424e-07	0.02272
-9.42e-07	0	-9.42e-07	0.02272	-9.42e-07	0.04544
-9.416e-07	0.02272	-9.416e-07	0.02272	-9.416e-07	0.02272
-9.412e-07	-0.02272	-9.412e-07	0.02272	-9.412e-07	0.02272
-9.408e-07	0	-9.408e-07	0.02272	-9.408e-07	0
-9.404e-07	0.02272	-9.404e-07	0.02272	-9.404e-07	-0.02272
-9.4e-07	0	-9.4e-07	0.02272	-9.4e-07	0
-9.396e-07	0	-9.396e-07	0.02272	-9.396e-07	0
-9.392e-07	0	-9.392e-07	0.02272	-9.392e-07	0
-9.388e-07	-0.02272	-9.388e-07	0.04544	-9.388e-07	0.02272
-9.384e-07	0	-9.384e-07	0.04544	-9.384e-07	0
-9.38e-07	-0.02272	-9.38e-07	0.04544	-9.38e-07	0
-9.376e-07	-0.02272	-9.376e-07	0.02272	-9.376e-07	0.02272
-9.372e-07	0	-9.372e-07	0.02272	-9.372e-07	0.02272
-9.368e-07	0	-9.368e-07	0	-9.368e-07	0.02272
-9.364e-07	-0.02272	-9.364e-07	0	-9.364e-07	0
-9.36e-07	0	-9.36e-07	0	-9.36e-07	-0.02272
-9.356e-07	-0.02272	-9.356e-07	0	-9.356e-07	0
-9.352e-07	0	-9.352e-07	0.02272	-9.352e-07	0
-9.348e-07	0	-9.348e-07	-0.02272	-9.348e-07	-0.02272
-9.344e-07	0	-9.344e-07	0	-9.344e-07	-0.02272
-9.34e-07	0	-9.34e-07	-0.02272	-9.34e-07	-0.02272
-9.336e-07	0.04544	-9.336e-07	0	-9.336e-07	0.02272
-9.332e-07	0	-9.332e-07	0.02272	-9.332e-07	0.04544
-9.328e-07	0	-9.328e-07	0.02272	-9.328e-07	0.02272
-9.324e-07	0	-9.324e-07	0	-9.324e-07	0
-9.32e-07	0	-9.32e-07	0	-9.32e-07	0.04544
-9.316e-07	0	-9.316e-07	0	-9.316e-07	0
-9.312e-07	-0.02272	-9.312e-07	0	-9.312e-07	0
-9.308e-07	0	-9.308e-07	-0.02272	-9.308e-07	-0.02272
-9.304e-07	0	-9.304e-07	0.02272	-9.304e-07	-0.02272
-9.3e-07	0	-9.3e-07	0.02272	-9.3e-07	-0.02272
-9.296e-07	-0.02272	-9.296e-07	0.02272	-9.296e-07	-0.02272
-9.292e-07	0	-9.292e-07	0.02272	-9.292e-07	-0.02272
-9.288e-07	0	-9.288e-07	-0.02272	-9.288e-07	0
-9.284e-07	0.02272	-9.284e-07	0.02272	-9.284e-07	0
-9.28e-07	0.02272	-9.28e-07	0.02272	-9.28e-07	0
-9.276e-07	-0.02272	-9.276e-07	0	-9.276e-07	0.02272
-9.272e-07	-0.02272	-9.272e-07	0	-9.272e-07	0
-9.268e-07	0.02272	-9.268e-07	0.02272	-9.268e-07	0
-9.264e-07	0.02272	-9.264e-07	0.02272	-9.264e-07	0
-9.26e-07	0.02272	-9.26e-07	0	-9.26e-07	0.02272
-9.256e-07	0.02272	-9.256e-07	0	-9.256e-07	0
-9.252e-07	0.04544	-9.252e-07	0	-9.252e-07	0.02272
-9.248e-07	0.02272	-9.248e-07	0	-9.248e-07	0.02272
-9.244e-07	0.02272	-9.244e-07	0	-9.244e-07	0.04544
-9.24e-07	0.02272	-9.24e-07	0	-9.24e-07	0.02272
-9.236e-07	0	-9.236e-07	0	-9.236e-07	0.04544
-9.232e-07	0.02272	-9.232e-07	-0.02272	-9.232e-07	0.04544
-9.228e-07	0.04544	-9.228e-07	0	-9.228e-07	0.02272
-9.224e-07	0.02272	-9.224e-07	-0.02272	-9.224e-07	0.02272
-9.22e-07	0.02272	-9.22e-07	0	-9.22e-07	0
-9.216e-07	0	-9.216e-07	0	-9.216e-07	0
-9.212e-07	0.02272	-9.212e-07	0.02272	-9.212e-07	0
-9.208e-07	0	-9.208e-07	0.02272	-9.208e-07	0.02272
-9.204e-07	0.02272	-9.204e-07	0.02272	-9.204e-07	0.02272
-9.2e-07	0	-9.2e-07	0.02272	-9.2e-07	0.02272
-9.196e-07	0	-9.196e-07	0.02272	-9.196e-07	0.02272
-9.192e-07	-0.02272	-9.192e-07	0.04544	-9.192e-07	-0.02272
-9.188e-07	-0.02272	-9.188e-07	0.04544	-9.188e-07	0
-9.184e-07	0	-9.184e-07	0.04544	-9.184e-07	-0.02272
-9.18e-07	0.02272	-9.18e-07	0.02272	-9.18e-07	0
-9.176e-07	0	-9.176e-07	0.02272	-9.176e-07	0
-9.172e-07	0.02272	-9.172e-07	0	-9.172e-07	0.02272
-9.168e-07	0.02272	-9.168e-07	-0.02272	-9.168e-07	0
-9.164e-07	0.02272	-9.164e-07	0	-9.164e-07	0
-9.16e-07	0.02272	-9.16e-07	0	-9.16e-07	0.02272
-9.156e-07	0.02272	-9.156e-07	0	-9.156e-07	0.02272
-9.152e-07	0	-9.152e-07	-0.02272	-9.152e-07	0
-9.148e-07	0.02272	-9.148e-07	0.02272	-9.148e-07	0
-9.144e-07	0	-9.144e-07	0.02272	-9.144e-07	0
-9.14e-07	0.02272	-9.14e-07	0.02272	-9.14e-07	0.02272
-9.136e-07	0	-9.136e-07	0	-9.136e-07	0.04544
-9.132e-07	0	-9.132e-07	0	-9.132e-07	0.02272
-9.128e-07	0.04544	-9.128e-07	0.02272	-9.128e-07	0.02272
-9.124e-07	0.02272	-9.124e-07	0.02272	-9.124e-07	0.02272
-9.12e-07	0	-9.12e-07	0.02272	-9.12e-07	0.02272
-9.116e-07	0	-9.116e-07	0.04544	-9.116e-07	0.02272
-9.112e-07	0	-9.112e-07	0.04544	-9.112e-07	0.02272
-9.108e-07	0	-9.108e-07	0	-9.108e-07	0.04544
-9.104e-07	0	-9.104e-07	0.02272	-9.104e-07	0.02272
-9.1e-07	-0.02272	-9.1e-07	0.04544	-9.1e-07	0
-9.096e-07	0	-9.096e-07	0	-9.096e-07	0
-9.092e-07	-0.02272	-9.092e-07	0	-9.092e-07	0.02272
-9.088e-07	-0.02272	-9.088e-07	0	-9.088e-07	0
-9.084e-07	0	-9.084e-07	0.02272	-9.084e-07	0
-9.08e-07	0.02272	-9.08e-07	0	-9.08e-07	0
-9.076e-07	0	-9.076e-07	0	-9.076e-07	0
-9.072e-07	0.02272	-9.072e-07	0.02272	-9.072e-07	0.02272
-9.068e-07	0	-9.068e-07	0.02272	-9.068e-07	0
-9.064e-07	0	-9.064e-07	0.02272	-9.064e-07	-0.02272
-9.06e-07	0.02272	-9.06e-07	0	-9.06e-07	0
-9.056e-07	0.04544	-9.056e-07	0.04544	-9.056e-07	0.02272
-9.052e-07	0.02272	-9.052e-07	0.02272	-9.052e-07	0
-9.048e-07	0.02272	-9.048e-07	0.02272	-9.048e-07	0.02272
-9.044e-07	0	-9.044e-07	0	-9.044e-07	0
-9.04e-07	0	-9.04e-07	0	-9.04e-07	0.02272
-9.036e-07	0	-9.036e-07	0	-9.036e-07	0.02272
-9.032e-07	0	-9.032e-07	0	-9.032e-07	0.02272
-9.028e-07	0	-9.028e-07	-0.02272	-9.028e-07	0.04544
-9.024e-07	-0.02272	-9.024e-07	0	-9.024e-07	0
-9.02e-07	0	-9.02e-07	0.02272	-9.02e-07	0.02272
-9.016e-07	0	-9.016e-07	0.02272	-9.016e-07	0
-9.012e-07	0	-9.012e-07	0.02272	-9.012e-07	0.02272
-9.008e-07	0.02272	-9.008e-07	0.02272	-9.008e-07	0.02272
-9.004e-07	0	-9.004e-07	0.02272	-9.004e-07	0
-9e-07	0	-9e-07	0.02272	-9e-07	-0.02272
-8.996e-07	0	-8.996e-07	0	-8.996e-07	0
-8.992e-07	0.02272	-8.992e-07	0.02272	-8.992e-07	0
-8.988e-07	0	-8.988e-07	0.02272	-8.988e-07	0
-8.984e-07	0.02272	-8.984e-07	0.02272	-8.984e-07	0.02272
-8.98e-07	0.02272	-8.98e-07	0.02272	-8.98e-07	0
-8.976e-07	0.02272	-8.976e-07	0.02272	-8.976e-07	0.02272
-8.972e-07	0.02272	-8.972e-07	-0.02272	-8.972e-07	0
-8.968e-07	0.02272	-8.968e-07	0	-8.968e-07	0
-8.964e-07	0.02272	-8.964e-07	0.04544	-8.964e-07	0
-8.96e-07	0	-8.96e-07	0	-8.96e-07	0.02272
-8.956e-07	0.02272	-8.956e-07	0	-8.956e-07	0
-8.952e-07	0.04544	-8.952e-07	0.02272	-8.952e-07	0.02272
-8.948e-07	0.02272	-8.948e-07	-0.02272	-8.948e-07	0
-8.944e-07	0	-8.944e-07	-0.02272	-8.944e-07	0
-8.94e-07	0	-8.94e-07	0	-8.94e-07	0.02272
-8.936e-07	0	-8.936e-07	0	-8.936e-07	0.02272
-8.932e-07	0	-8.932e-07	0.02272	-8.932e-07	0.04544
-8.928e-07	0	-8.928e-07	0	-8.928e-07	0.02272
-8.924e-07	0.02272	-8.924e-07	0.02272	-8.924e-07	0.02272
-8.92e-07	0	-8.92e-07	0.02272	-8.92e-07	0.04544
-8.916e-07	0.02272	-8.916e-07	0.04544	-8.916e-07	0.02272
-8.912e-07	0.02272	-8.912e-07	0.02272	-8.912e-07	0.04544
-8.908e-07	0	-8.908e-07	0.02272	-8.908e-07	0.02272
-8.904e-07	-0.02272	-8.904e-07	0.02272	-8.904e-07	0
-8.9e-07	-0.02272	-8.9e-07	0.02272	-8.9e-07	0
-8.896e-07	0	-8.896e-07	0.02272	-8.896e-07	0
-8.892e-07	0.02272	-8.892e-07	0.02272	-8.892e-07	0
-8.888e-07	0	-8.888e-07	0	-8.888e-07	0
-8.884e-07	0	-8.884e-07	0	-8.884e-07	0
-8.88e-07	0.02272	-8.88e-07	0	-8.88e-07	0
-8.876e-07	0.04544	-8.876e-07	0	-8.876e-07	0.02272
-8.872e-07	0.02272	-8.872e-07	0.02272	-8.872e-07	0.02272
-8.868e-07	0.02272	-8.868e-07	0	-8.868e-07	0.02272
-8.864e-07	0.04544	-8.864e-07	0	-8.864e-07	0.02272
-8.86e-07	0	-8.86e-07	0	-8.86e-07	0.02272
-8.856e-07	0.02272	-8.856e-07	0	-8.856e-07	0
-8.852e-07	0.02272	-8.852e-07	0	-8.852e-07	-0.02272
-8.848e-07	0.04544	-8.848e-07	0	-8.848e-07	-0.02272
-8.844e-07	0	-8.844e-07	0	-8.844e-07	0
-8.84e-07	0	-8.84e-07	-0.02272	-8.84e-07	0.02272
-8.836e-07	0	-8.836e-07	0	-8.836e-07	0.02272
-8.832e-07	0.02272	-8.832e-07	-0.02272	-8.832e-07	0
-8.828e-07	0.04544	-8.828e-07	-0.02272	-8.828e-07	0.02272
-8.824e-07	0	-8.824e-07	-0.02272	-8.824e-07	-0.02272
-8.82e-07	0	-8.82e-07	-0.02272	-8.82e-07	0
-8.816e-07	0	-8.816e-07	0.04544	-8.816e-07	0
-8.812e-07	-0.02272	-8.812e-07	0.04544	-8.812e-07	-0.02272
-8.808e-07	0	-8.808e-07	0.04544	-8.808e-07	0.02272
-8.804e-07	0	-8.804e-07	0.04544	-8.804e-07	0
-8.8e-07	0	-8.8e-07	0.04544	-8.8e-07	0
-8.796e-07	0	-8.796e-07	0.04544	-8.796e-07	0
-8.792e-07	0.02272	-8.792e-07	0.02272	-8.792e-07	0
-8.788e-07	0.04544	-8.788e-07	0.04544	-8.788e-07	0
-8.784e-07	0	-8.784e-07	0.02272	-8.784e-07	-0.02272
-8.78e-07	0.04544	-8.78e-07	0.02272	-8.78e-07	0.02272
-8.776e-07	0.04544	-8.776e-07	0	-8.776e-07	0.02272
-8.772e-07	0.04544	-8.772e-07	0.04544	-8.772e-07	0
-8.768e-07	0.04544	-8.768e-07	0	-8.768e-07	0.02272
-8.764e-07	0.04544	-8.764e-07	0	-8.764e-07	0
-8.76e-07	0.02272	-8.76e-07	0	-8.76e-07	0.02272
-8.756e-07	0.02272	-8.756e-07	0.02272	-8.756e-07	0.02272
-8.752e-07	0.02272	-8.752e-07	0.02272	-8.752e-07	0.04544
-8.748e-07	0.04544	-8.748e-07	0	-8.748e-07	0
-8.744e-07	0.02272	-8.744e-07	0	-8.744e-07	0.02272
-8.74e-07	0.04544	-8.74e-07	0	-8.74e-07	0.02272
-8.736e-07	0.02272	-8.736e-07	0	-8.736e-07	0.02272
-8.732e-07	0	-8.732e-07	0	-8.732e-07	0
-8.728e-07	0.02272	-8.728e-07	0	-8.728e-07	0.02272
-8.724e-07	0	-8.724e-07	0	-8.724e-07	0.02272
-8.72e-07	0	-8.72e-07	0.02272	-8.72e-07	0
-8.716e-07	0.02272	-8.716e-07	0	-8.716e-07	-0.02272
-8.712e-07	0	-8.712e-07	0	-8.712e-07	-0.02272
-8.708e-07	0.02272	-8.708e-07	-0.02272	-8.708e-07	-0.02272
-8.704e-07	0	-8.704e-07	0.02272	-8.704e-07	0
-8.7e-07	-0.02272	-8.7e-07	0.02272	-8.7e-07	0.02272
-8.696e-07	-0.02272	-8.696e-07	0.02272	-8.696e-07	0.02272
-8.692e-07	0	-8.692e-07	0.02272	-8.692e-07	0.02272
-8.688e-07	0	-8.688e-07	0	-8.688e-07	0
-8.684e-07	0.02272	-8.684e-07	0	-8.684e-07	0
-8.68e-07	0	-8.68e-07	0	-8.68e-07	0
-8.676e-07	-0.02272	-8.676e-07	0	-8.676e-07	0
-8.672e-07	0	-8.672e-07	0.02272	-8.672e-07	0.02272
-8.668e-07	0	-8.668e-07	0.02272	-8.668e-07	0.04544
-8.664e-07	0.02272	-8.664e-07	0.02272	-8.664e-07	0.02272
-8.66e-07	0.02272	-8.66e-07	0.02272	-8.66e-07	0.02272
-8.656e-07	0.02272	-8.656e-07	0	-8.656e-07	0
-8.652e-07	0.02272	-8.652e-07	0	-8.652e-07	0
-8.648e-07	0	-8.648e-07	-0.02272	-8.648e-07	0
-8.644e-07	0	-8.644e-07	0.02272	-8.644e-07	0.02272
-8.64e-07	0	-8.64e-07	0.02272	-8.64e-07	0
-8.636e-07	0.02272	-8.636e-07	0.02272	-8.636e-07	0
-8.632e-07	0.02272	-8.632e-07	-0.02272	-8.632e-07	0
-8.628e-07	0.04544	-8.628e-07	-0.02272	-8.628e-07	0
-8.624e-07	0	-8.624e-07	-0.02272	-8.624e-07	-0.02272
-8.62e-07	-0.02272	-8.62e-07	0	-8.62e-07	0
-8.616e-07	0	-8.616e-07	0.02272	-8.616e-07	0
-8.612e-07	0	-8.612e-07	0.02272	-8.612e-07	0
-8.608e-07	0	-8.608e-07	0	-8.608e-07	0.02272
-8.604e-07	0.04544	-8.604e-07	0.02272	-8.604e-07	0
-8.6e-07	0.02272	-8.6e-07	0.02272	-8.6e-07	0.02272
-8.596e-07	0	-8.596e-07	0.04544	-8.596e-07	0
-8.592e-07	0	-8.592e-07	0.02272	-8.592e-07	0
-8.588e-07	0.02272	-8.588e-07	0.02272	-8.588e-07	0.02272
-8.584e-07	0	-8.584e-07	0.04544	-8.584e-07	0.02272
-8.58e-07	-0.02272	-8.58e-07	0.02272	-8.58e-07	0.02272
-8.576e-07	0	-8.576e-07	0.02272	-8.576e-07	0.04544
-8.572e-07	0	-8.572e-07	0.04544	-8.572e-07	0.04544
-8.568e-07	0.02272	-8.568e-07	0.02272	-8.568e-07	0.04544
-8.564e-07	0.02272	-8.564e-07	0.02272	-8.564e-07	0.06817
-8.56e-07	0.02272	-8.56e-07	0.02272	-8.56e-07	0
-8.556e-07	0.02272	-8.556e-07	0.02272	-8.556e-07	0.02272
-8.552e-07	0.04544	-8.552e-07	0.02272	-8.552e-07	0.02272
-8.548e-07	0.02272	-8.548e-07	0.02272	-8.548e-07	0.02272
-8.544e-07	0.02272	-8.544e-07	0.02272	-8.544e-07	0
-8.54e-07	0.02272	-8.54e-07	0	-8.54e-07	-0.02272
-8.536e-07	0.02272	-8.536e-07	0	-8.536e-07	0
-8.532e-07	0.02272	-8.532e-07	-0.02272	-8.532e-07	0
-8.528e-07	0	-8.528e-07	0.02272	-8.528e-07	-0.02272
-8.524e-07	0.02272	-8.524e-07	0	-8.524e-07	-0.02272
-8.52e-07	0	-8.52e-07	-0.02272	-8.52e-07	-0.02272
-8.516e-07	0	-8.516e-07	0	-8.516e-07	0
-8.512e-07	0.02272	-8.512e-07	0	-8.512e-07	0
-8.508e-07	0	-8.508e-07	0	-8.508e-07	0
-8.504e-07	0	-8.504e-07	0	-8.504e-07	0
-8.5e-07	-0.04544	-8.5e-07	0.02272	-8.5e-07	0
-8.496e-07	0	-8.496e-07	0.02272	-8.496e-07	-0.02272
-8.492e-07	-0.02272	-8.492e-07	0.02272	-8.492e-07	0.02272
-8.488e-07	0	-8.488e-07	0	-8.488e-07	0
-8.484e-07	-0.02272	-8.484e-07	0.02272	-8.484e-07	0.04544
-8.48e-07	0.02272	-8.48e-07	0.04544	-8.48e-07	0
-8.476e-07	0.02272	-8.476e-07	0.02272	-8.476e-07	0
-8.472e-07	0.02272	-8.472e-07	0	-8.472e-07	0
-8.468e-07	0	-8.468e-07	0.02272	-8.468e-07	0.02272
-8.464e-07	0.04544	-8.464e-07	0.02272	-8.464e-07	0.02272
-8.46e-07	0.02272	-8.46e-07	0	-8.46e-07	0.04544
-8.456e-07	0.02272	-8.456e-07	0.02272	-8.456e-07	0.04544
-8.452e-07	0.02272	-8.452e-07	0.02272	-8.452e-07	0
-8.448e-07	0.02272	-8.448e-07	-0.02272	-8.448e-07	0
-8.444e-07	0.02272	-8.444e-07	0.02272	-8.444e-07	0
-8.44e-07	0	-8.44e-07	0	-8.44e-07	0
-8.436e-07	0.02272	-8.436e-07	0	-8.436e-07	-0.02272
-8.432e-07	0	-8.432e-07	0	-8.432e-07	0
-8.428e-07	0.02272	-8.428e-07	-0.02272	-8.428e-07	0
-8.424e-07	0.02272	-8.424e-07	0	-8.424e-07	0
-8.42e-07	0.02272	-8.42e-07	0.02272	-8.42e-07	-0.02272
-8.416e-07	0	-8.416e-07	0	-8.416e-07	0
-8.412e-07	0	-8.412e-07	0.02272	-8.412e-07	0
-8.408e-07	0	-8.408e-07	0.02272	-8.408e-07	0
-8.404e-07	0	-8.404e-07	0.02272	-8.404e-07	-0.02272
-8.4e-07	0	-8.4e-07	0	-8.4e-07	-0.02272
-8.396e-07	0	-8.396e-07	0.02272	-8.396e-07	0
-8.392e-07	0	-8.392e-07	0.04544	-8.392e-07	0.02272
-8.388e-07	0	-8.388e-07	0.02272	-8.388e-07	0.02272
-8.384e-07	0.02272	-8.384e-07	0.02272	-8.384e-07	-0.02272
-8.38e-07	0.02272	-8.38e-07	0.02272	-8.38e-07	0.02272
-8.376e-07	0	-8.376e-07	0	-8.376e-07	0.02272
-8.372e-07	0	-8.372e-07	0.02272	-8.372e-07	0.02272
-8.368e-07	0.02272	-8.368e-07	0	-8.368e-07	0.02272
-8.364e-07	0	-8.364e-07	0	-8.364e-07	0.02272
-8.36e-07	0.06817	-8.36e-07	0.02272	-8.36e-07	0
-8.356e-07	0.04544	-8.356e-07	-0.02272	-8.356e-07	0
-8.352e-07	0.02272	-8.352e-07	0.02272	-8.352e-07	0
-8.348e-07	0.04544	-8.348e-07	0.02272	-8.348e-07	0
-8.344e-07	0.02272	-8.344e-07	-0.02272	-8.344e-07	0.02272
-8.34e-07	0.04544	-8.34e-07	0	-8.34e-07	0
-8.336e-07	0.04544	-8.336e-07	0	-8.336e-07	-0.02272
-8.332e-07	0	-8.332e-07	0	-8.332e-07	-0.02272
-8.328e-07	0.02272	-8.328e-07	0	-8.328e-07	0
-8.324e-07	0	-8.324e-07	0.02272	-8.324e-07	0
-8.32e-07	0.02272	-8.32e-07	-0.02272	-8.32e-07	0
-8.316e-07	0.02272	-8.316e-07	-0.02272	-8.316e-07	0
-8.312e-07	0.02272	-8.312e-07	0.02272	-8.312e-07	-0.02272
-8.308e-07	0.02272	-8.308e-07	0	-8.308e-07	-0.02272
-8.304e-07	0	-8.304e-07	0.02272	-8.304e-07	0.02272
-8.3e-07	-0.02272	-8.3e-07	0.02272	-8.3e-07	-0.02272
-8.296e-07	-0.02272	-8.296e-07	0.04544	-8.296e-07	0
-8.292e-07	0.02272	-8.292e-07	0.06817	-8.292e-07	0
-8.288e-07	0	-8.288e-07	0.02272	-8.288e-07	0
-8.284e-07	0.02272	-8.284e-07	0.04544	-8.284e-07	0.02272
-8.28e-07	0.02272	-8.28e-07	0.02272	-8.28e-07	0.02272
-8.276e-07	0.06817	-8.276e-07	-0.02272	-8.276e-07	0.02272
-8.272e-07	0.02272	-8.272e-07	0.02272	-8.272e-07	0.02272
-8.268e-07	0.04544	-8.268e-07	0	-8.268e-07	0.02272
-8.264e-07	0.02272	-8.264e-07	0.02272	-8.264e-07	0.02272
-8.26e-07	0	-8.26e-07	0.02272	-8.26e-07	0.04544
-8.256e-07	0.04544	-8.256e-07	0	-8.256e-07	0.02272
-8.252e-07	0.06817	-8.252e-07	0	-8.252e-07	0
-8.248e-07	0.04544	-8.248e-07	-0.02272	-8.248e-07	0.02272
-8.244e-07	0.04544	-8.244e-07	0	-8.244e-07	0.02272
-8.24e-07	0.02272	-8.24e-07	-0.04544	-8.24e-07	-0.02272
-8.236e-07	0.02272	-8.236e-07	0	-8.236e-07	0.02272
-8.232e-07	0.02272	-8.232e-07	0	-8.232e-07	0
-8.228e-07	0	-8.228e-07	-0.02272	-8.228e-07	0
-8.224e-07	0.02272	-8.224e-07	-0.04544	-8.224e-07	0
-8.22e-07	0.02272	-8.22e-07	0	-8.22e-07	0
-8.216e-07	0	-8.216e-07	0.02272	-8.216e-07	0
-8.212e-07	0	-8.212e-07	0	-8.212e-07	0
-8.208e-07	0	-8.208e-07	0.02272	-8.208e-07	0
-8.204e-07	-0.02272	-8.204e-07	0.02272	-8.204e-07	0.02272
-8.2e-07	0	-8.2e-07	0.04544	-8.2e-07	0.02272
-8.196e-07	-0.02272	-8.196e-07	0.04544	-8.196e-07	0
-8.192e-07	0	-8.192e-07	0.04544	-8.192e-07	0
-8.188e-07	0.02272	-8.188e-07	0.04544	-8.188e-07	0
-8.184e-07	0.04544	-8.184e-07	0.04544	-8.184e-07	0
-8.18e-07	0.04544	-8.18e-07	0.02272	-8.18e-07	0
-8.176e-07	0.04544	-8.176e-07	0	-8.176e-07	0
-8.172e-07	0.04544	-8.172e-07	0.02272	-8.172e-07	0
-8.168e-07	0.04544	-8.168e-07	0	-8.168e-07	0.02272
-8.164e-07	0.02272	-8.164e-07	-0.02272	-8.164e-07	0.02272
-8.16e-07	0.06817	-8.16e-07	0	-8.16e-07	0
-8.156e-07	0.04544	-8.156e-07	0	-8.156e-07	0
-8.152e-07	0.04544	-8.152e-07	0	-8.152e-07	0.02272
-8.148e-07	0.04544	-8.148e-07	0	-8.148e-07	0
-8.144e-07	0.04544	-8.144e-07	-0.02272	-8.144e-07	0.02272
-8.14e-07	0.04544	-8.14e-07	0	-8.14e-07	0
-8.136e-07	0.02272	-8.136e-07	0	-8.136e-07	0
-8.132e-07	0	-8.132e-07	0	-8.132e-07	0
-8.128e-07	0.02272	-8.128e-07	0	-8.128e-07	0
-8.124e-07	-0.04544	-8.124e-07	0	-8.124e-07	0
-8.12e-07	-0.04544	-8.12e-07	0.02272	-8.12e-07	-0.02272
-8.116e-07	0	-8.116e-07	0.04544	-8.116e-07	0
-8.112e-07	0	-8.112e-07	0.02272	-8.112e-07	-0.02272
-8.108e-07	0.02272	-8.108e-07	0.04544	-8.108e-07	-0.02272
-8.104e-07	0	-8.104e-07	0	-8.104e-07	0
-8.1e-07	0.02272	-8.1e-07	0.02272	-8.1e-07	0
-8.096e-07	0.02272	-8.096e-07	0.02272	-8.096e-07	-0.02272
-8.092e-07	0	-8.092e-07	0.04544	-8.092e-07	0
-8.088e-07	0.04544	-8.088e-07	0.04544	-8.088e-07	0
-8.084e-07	0.02272	-8.084e-07	0.04544	-8.084e-07	0
-8.08e-07	0.02272	-8.08e-07	0.06817	-8.08e-07	0.02272
-8.076e-07	0.04544	-8.076e-07	0.02272	-8.076e-07	0
-8.072e-07	0.04544	-8.072e-07	0	-8.072e-07	0
-8.068e-07	0.02272	-8.068e-07	0	-8.068e-07	0.02272
-8.064e-07	0.06817	-8.064e-07	-0.02272	-8.064e-07	0.02272
-8.06e-07	0.04544	-8.06e-07	0	-8.06e-07	0
-8.056e-07	0.04544	-8.056e-07	0	-8.056e-07	0.02272
-8.052e-07	0.04544	-8.052e-07	-0.02272	-8.052e-07	-0.02272
-8.048e-07	0.02272	-8.048e-07	-0.02272	-8.048e-07	0.02272
-8.044e-07	0	-8.044e-07	0	-8.044e-07	0.02272
-8.04e-07	0	-8.04e-07	0	-8.04e-07	0.02272
-8.036e-07	0	-8.036e-07	0	-8.036e-07	0
-8.032e-07	0	-8.032e-07	0	-8.032e-07	0
-8.028e-07	-0.02272	-8.028e-07	0.02272	-8.028e-07	0.02272
-8.024e-07	0	-8.024e-07	0.02272	-8.024e-07	0
-8.02e-07	-0.02272	-8.02e-07	0.02272	-8.02e-07	-0.02272
-8.016e-07	-0.04544	-8.016e-07	0	-8.016e-07	0
-8.012e-07	-0.02272	-8.012e-07	0.04544	-8.012e-07	0.02272
-8.008e-07	0	-8.008e-07	0	-8.008e-07	-0.02272
-8.004e-07	0	-8.004e-07	0	-8.004e-07	0
-8e-07	-0.02272	-8e-07	0.02272	-8e-07	0.02272
-7.996e-07	0	-7.996e-07	0.02272	-7.996e-07	0.02272
-7.992e-07	0	-7.992e-07	0.02272	-7.992e-07	0.02272
-7.988e-07	0	-7.988e-07	0.02272	-7.988e-07	0
-7.984e-07	0	-7.984e-07	0	-7.984e-07	0.02272
-7.98e-07	0.02272	-7.98e-07	0	-7.98e-07	0
-7.976e-07	0.02272	-7.976e-07	-0.02272	-7.976e-07	0.04544
-7.972e-07	0.04544	-7.972e-07	0	-7.972e-07	0.02272
-7.968e-07	0.04544	-7.968e-07	-0.02272	-7.968e-07	0.02272
-7.964e-07	0.04544	-7.964e-07	-0.02272	-7.964e-07	0.02272
-7.96e-07	0.04544	-7.96e-07	-0.02272	-7.96e-07	-0.02272
-7.956e-07	0.04544	-7.956e-07	-0.04544	-7.956e-07	0
-7.952e-07	0.04544	-7.952e-07	-0.04544	-7.952e-07	0
-7.948e-07	0.04544	-7.948e-07	0	-7.948e-07	0
-7.944e-07	0.02272	-7.944e-07	0	-7.944e-07	0.02272
-7.94e-07	0.02272	-7.94e-07	-0.02272	-7.94e-07	-0.02272
-7.936e-07	0.02272	-7.936e-07	0	-7.936e-07	0.02272
-7.932e-07	0	-7.932e-07	0	-7.932e-07	0
-7.928e-07	-0.02272	-7.928e-07	0.02272	-7.928e-07	-0.02272
-7.924e-07	-0.02272	-7.924e-07	0.02272	-7.924e-07	0
-7.92e-07	-0.04544	-7.92e-07	0.02272	-7.92e-07	0
-7.916e-07	-0.04544	-7.916e-07	0.02272	-7.916e-07	0
-7.912e-07	-0.02272	-7.912e-07	0.04544	-7.912e-07	0.02272
-7.908e-07	0	-7.908e-07	0.06817	-7.908e-07	0
-7.904e-07	-0.02272	-7.904e-07	0.02272	-7.904e-07	0.02272
-7.9e-07	-0.02272	-7.9e-07	0.06817	-7.9e-07	0.02272
-7.896e-07	-0.02272	-7.896e-07	0.04544	-7.896e-07	0
-7.892e-07	0	-7.892e-07	0.04544	-7.892e-07	0
-7.888e-07	0	-7.888e-07	0.02272	-7.888e-07	-0.02272
-7.884e-07	0	-7.884e-07	0.02272	-7.884e-07	0
-7.88e-07	0.02272	-7.88e-07	0	-7.88e-07	0.02272
-7.876e-07	0.02272	-7.876e-07	0.02272	-7.876e-07	0.02272
-7.872e-07	0.04544	-7.872e-07	0.02272	-7.872e-07	0.02272
-7.868e-07	0.02272	-7.868e-07	0.02272	-7.868e-07	0.02272
-7.864e-07	0.06817	-7.864e-07	0	-7.864e-07	0
-7.86e-07	0.04544	-7.86e-07	-0.02272	-7.86e-07	0.02272
-7.856e-07	0.04544	-7.856e-07	-0.02272	-7.856e-07	0.02272
-7.852e-07	0.02272	-7.852e-07	-0.02272	-7.852e-07	0
-7.848e-07	0.02272	-7.848e-07	-0.02272	-7.848e-07	0.02272
-7.844e-07	0.02272	-7.844e-07	-0.02272	-7.844e-07	0.02272
-7.84e-07	0	-7.84e-07	-0.02272	-7.84e-07	0
-7.836e-07	-0.02272	-7.836e-07	0	-7.836e-07	0.02272
-7.832e-07	-0.02272	-7.832e-07	0	-7.832e-07	0.02272
-7.828e-07	-0.04544	-7.828e-07	0.02272	-7.828e-07	0
-7.824e-07	-0.02272	-7.824e-07	0.04544	-7.824e-07	0
-7.82e-07	-0.02272	-7.82e-07	0.02272	-7.82e-07	0.02272
-7.816e-07	-0.02272	-7.816e-07	0.02272	-7.816e-07	0
-7.812e-07	0	-7.812e-07	0.02272	-7.812e-07	-0.02272
-7.808e-07	-0.02272	-7.808e-07	0.02272	-7.808e-07	0
-7.804e-07	-0.02272	-7.804e-07	0.04544	-7.804e-07	-0.02272
-7.8e-07	0	-7.8e-07	0	-7.8e-07	0.02272
-7.796e-07	-0.02272	-7.796e-07	0	-7.796e-07	-0.02272
-7.792e-07	0	-7.792e-07	0.02272	-7.792e-07	0.02272
-7.788e-07	0	-7.788e-07	0	-7.788e-07	-0.02272
-7.784e-07	0.04544	-7.784e-07	0.02272	-7.784e-07	0.04544
-7.78e-07	0	-7.78e-07	0	-7.78e-07	0.02272
-7.776e-07	0.04544	-7.776e-07	-0.02272	-7.776e-07	0.02272
-7.772e-07	0.04544	-7.772e-07	0.02272	-7.772e-07	0
-7.768e-07	0.02272	-7.768e-07	0	-7.768e-07	0.02272
-7.764e-07	0.02272	-7.764e-07	0	-7.764e-07	-0.02272
-7.76e-07	0.02272	-7.76e-07	-0.02272	-7.76e-07	0
-7.756e-07	0.02272	-7.756e-07	-0.04544	-7.756e-07	0
-7.752e-07	0.02272	-7.752e-07	-0.04544	-7.752e-07	0
-7.748e-07	0.02272	-7.748e-07	0	-7.748e-07	0
-7.744e-07	0.02272	-7.744e-07	0	-7.744e-07	0.02272
-7.74e-07	0	-7.74e-07	0	-7.74e-07	0
-7.736e-07	0	-7.736e-07	0.02272	-7.736e-07	0
-7.732e-07	0	-7.732e-07	0.02272	-7.732e-07	0
-7.728e-07	0	-7.728e-07	0.02272	-7.728e-07	0
-7.724e-07	-0.02272	-7.724e-07	0.02272	-7.724e-07	0.02272
-7.72e-07	-0.02272	-7.72e-07	0.02272	-7.72e-07	0
-7.716e-07	-0.02272	-7.716e-07	0.04544	-7.716e-07	0
-7.712e-07	0	-7.712e-07	0.02272	-7.712e-07	-0.02272
-7.708e-07	0	-7.708e-07	0.02272	-7.708e-07	0
-7.704e-07	-0.02272	-7.704e-07	0.04544	-7.704e-07	0.02272
-7.7e-07	0	-7.7e-07	0.02272	-7.7e-07	0.02272
-7.696e-07	0	-7.696e-07	0	-7.696e-07	0
-7.692e-07	-0.02272	-7.692e-07	0	-7.692e-07	0.02272
-7.688e-07	0	-7.688e-07	0.02272	-7.688e-07	0.02272
-7.684e-07	0	-7.684e-07	0	-7.684e-07	0.02272
-7.68e-07	0.02272	-7.68e-07	0	-7.68e-07	0.02272
-7.676e-07	0.04544	-7.676e-07	-0.02272	-7.676e-07	0
-7.672e-07	0.02272	-7.672e-07	-0.02272	-7.672e-07	0.02272
-7.668e-07	0.04544	-7.668e-07	-0.02272	-7.668e-07	0
-7.664e-07	0.02272	-7.664e-07	-0.02272	-7.664e-07	0.02272
-7.66e-07	0.04544	-7.66e-07	-0.02272	-7.66e-07	0.04544
-7.656e-07	0.02272	-7.656e-07	0	-7.656e-07	0.02272
-7.652e-07	0	-7.652e-07	0	-7.652e-07	0
-7.648e-07	0.02272	-7.648e-07	0	-7.648e-07	0.02272
-7.644e-07	0.02272	-7.644e-07	0	-7.644e-07	0.02272
-7.64e-07	0	-7.64e-07	-0.02272	-7.64e-07	0.02272
-7.636e-07	0	-7.636e-07	-0.02272	-7.636e-07	0
-7.632e-07	0	-7.632e-07	-0.02272	-7.632e-07	0.02272
-7.628e-07	0	-7.628e-07	0.02272	-7.628e-07	0
-7.624e-07	0	-7.624e-07	0.02272	-7.624e-07	0
-7.62e-07	0	-7.62e-07	0.02272	-7.62e-07	0
-7.616e-07	0	-7.616e-07	0	-7.616e-07	0.02272
-7.612e-07	0	-7.612e-07	0.02272	-7.612e-07	0.02272
-7.608e-07	0	-7.608e-07	0.04544	-7.608e-07	0
-7.604e-07	0	-7.604e-07	0	-7.604e-07	0
-7.6e-07	0	-7.6e-07	0.04544	-7.6e-07	0.04544
-7.596e-07	0	-7.596e-07	0.02272	-7.596e-07	0.02272
-7.592e-07	0.02272	-7.592e-07	0.02272	-7.592e-07	0.02272
-7.588e-07	0.02272	-7.588e-07	0.02272	-7.588e-07	0
-7.584e-07	0.02272	-7.584e-07	0	-7.584e-07	0
-7.58e-07	0.02272	-7.58e-07	0.02272	-7.58e-07	0.04544
-7.576e-07	0	-7.576e-07	0	-7.576e-07	0.02272
-7.572e-07	0.02272	-7.572e-07	0.02272	-7.572e-07	0.02272
-7.568e-07	0	-7.568e-07	-0.02272	-7.568e-07	0.02272
-7.564e-07	0.02272	-7.564e-07	0	-7.564e-07	0.02272
-7.56e-07	0.02272	-7.56e-07	0.02272	-7.56e-07	0
-7.556e-07	0	-7.556e-07	0.02272	-7.556e-07	0
-7.552e-07	0.04544	-7.552e-07	0	-7.552e-07	0.02272
-7.548e-07	0	-7.548e-07	-0.02272	-7.548e-07	0
-7.544e-07	0	-7.544e-07	0	-7.544e-07	-0.02272
-7.54e-07	0	-7.54e-07	0	-7.54e-07	-0.02272
-7.536e-07	0	-7.536e-07	-0.02272	-7.536e-07	-0.02272
-7.532e-07	0.02272	-7.532e-07	0.02272	-7.532e-07	0
-7.528e-07	0	-7.528e-07	0	-7.528e-07	0.02272
-7.524e-07	-0.02272	-7.524e-07	0	-7.524e-07	0
-7.52e-07	0	-7.52e-07	0	-7.52e-07	0
-7.516e-07	0	-7.516e-07	-0.02272	-7.516e-07	-0.02272
-7.512e-07	0	-7.512e-07	0.02272	-7.512e-07	-0.02272
-7.508e-07	0	-7.508e-07	0.02272	-7.508e-07	0
-7.504e-07	-0.02272	-7.504e-07	0	-7.504e-07	0.02272
-7.5e-07	-0.02272	-7.5e-07	0	-7.5e-07	0.02272
-7.496e-07	-0.04544	-7.496e-07	0	-7.496e-07	0.02272
-7.492e-07	-0.02272	-7.492e-07	0.02272	-7.492e-07	0
-7.488e-07	0	-7.488e-07	0.02272	-7.488e-07	0.04544
-7.484e-07	0.02272	-7.484e-07	0.02272	-7.484e-07	0.02272
-7.48e-07	0.02272	-7.48e-07	0.04544	-7.48e-07	0.02272
-7.476e-07	0	-7.476e-07	0.02272	-7.476e-07	0.04544
-7.472e-07	0	-7.472e-07	0.02272	-7.472e-07	0.02272
-7.468e-07	0.02272	-7.468e-07	0.02272	-7.468e-07	0.02272
-7.464e-07	0.02272	-7.464e-07	0	-7.464e-07	0.02272
-7.46e-07	0.02272	-7.46e-07	0	-7.46e-07	0.02272
-7.456e-07	0	-7.456e-07	0.04544	-7.456e-07	0.02272
-7.452e-07	0	-7.452e-07	0.04544	-7.452e-07	0.02272
-7.448e-07	0	-7.448e-07	0	-7.448e-07	0.04544
-7.444e-07	0.02272	-7.444e-07	0	-7.444e-07	0
-7.44e-07	0	-7.44e-07	0	-7.44e-07	-0.02272
-7.436e-07	0	-7.436e-07	0	-7.436e-07	0
-7.432e-07	0.02272	-7.432e-07	-0.04544	-7.432e-07	0
-7.428e-07	0.02272	-7.428e-07	-0.02272	-7.428e-07	0
-7.424e-07	0.02272	-7.424e-07	0	-7.424e-07	-0.02272
-7.42e-07	0.02272	-7.42e-07	0.02272	-7.42e-07	-0.02272
-7.416e-07	0.02272	-7.416e-07	0.02272	-7.416e-07	-0.02272
-7.412e-07	0.02272	-7.412e-07	0.02272	-7.412e-07	0.02272
-7.408e-07	0.02272	-7.408e-07	0.02272	-7.408e-07	0.02272
-7.404e-07	0.02272	-7.404e-07	0.02272	-7.404e-07	-0.02272
-7.4e-07	0	-7.4e-07	0.04544	-7.4e-07	0
-7.396e-07	0.02272	-7.396e-07	0.04544	-7.396e-07	-0.02272
-7.392e-07	0.04544	-7.392e-07	0.04544	-7.392e-07	0
-7.388e-07	0.04544	-7.388e-07	0.02272	-7.388e-07	0
-7.384e-07	0.02272	-7.384e-07	0.04544	-7.384e-07	0.02272
-7.38e-07	0.02272	-7.38e-07	0.02272	-7.38e-07	0.02272
-7.376e-07	0.04544	-7.376e-07	0	-7.376e-07	0.04544
-7.372e-07	0.02272	-7.372e-07	0.02272	-7.372e-07	0.06817
-7.368e-07	0.02272	-7.368e-07	0	-7.368e-07	0.04544
-7.364e-07	0.04544	-7.364e-07	0.02272	-7.364e-07	0.02272
-7.36e-07	0.02272	-7.36e-07	0	-7.36e-07	0
-7.356e-07	0	-7.356e-07	0	-7.356e-07	0
-7.352e-07	-0.02272	-7.352e-07	0	-7.352e-07	0.02272
-7.348e-07	0.02272	-7.348e-07	0.02272	-7.348e-07	0
-7.344e-07	0	-7.344e-07	0	-7.344e-07	0
-7.34e-07	0.02272	-7.34e-07	0	-7.34e-07	0
-7.336e-07	0.02272	-7.336e-07	0.02272	-7.336e-07	-0.02272
-7.332e-07	0	-7.332e-07	0	-7.332e-07	-0.02272
-7.328e-07	0	-7.328e-07	-0.02272	-7.328e-07	-0.04544
-7.324e-07	0	-7.324e-07	0	-7.324e-07	-0.02272
-7.32e-07	0	-7.32e-07	0	-7.32e-07	-0.02272
-7.316e-07	0	-7.316e-07	0.02272	-7.316e-07	-0.02272
-7.312e-07	0	-7.312e-07	0.02272	-7.312e-07	0
-7.308e-07	0	-7.308e-07	0	-7.308e-07	0
-7.304e-07	0.02272	-7.304e-07	0.02272	-7.304e-07	0.04544
-7.3e-07	0	-7.3e-07	0.02272	-7.3e-07	0.02272
-7.296e-07	0	-7.296e-07	0.06817	-7.296e-07	0.02272
-7.292e-07	0	-7.292e-07	0.02272	-7.292e-07	0.02272
-7.288e-07	0.02272	-7.288e-07	0.02272	-7.288e-07	0.04544
-7.284e-07	0	-7.284e-07	0.02272	-7.284e-07	0.02272
-7.28e-07	0.02272	-7.28e-07	0.02272	-7.28e-07	0.04544
-7.276e-07	-0.02272	-7.276e-07	0	-7.276e-07	0.02272
-7.272e-07	0	-7.272e-07	0	-7.272e-07	0.02272
-7.268e-07	0	-7.268e-07	0.02272	-7.268e-07	0.02272
-7.264e-07	0.02272	-7.264e-07	0.02272	-7.264e-07	0
-7.26e-07	-0.02272	-7.26e-07	0.02272	-7.26e-07	0
-7.256e-07	0	-7.256e-07	0	-7.256e-07	0.02272
-7.252e-07	0	-7.252e-07	0	-7.252e-07	0.02272
-7.248e-07	0.02272	-7.248e-07	0	-7.248e-07	0
-7.244e-07	-0.02272	-7.244e-07	0	-7.244e-07	-0.02272
-7.24e-07	0.02272	-7.24e-07	0	-7.24e-07	0
-7.236e-07	0	-7.236e-07	0.02272	-7.236e-07	0
-7.232e-07	-0.02272	-7.232e-07	0.02272	-7.232e-07	-0.02272
-7.228e-07	0.04544	-7.228e-07	-0.02272	-7.228e-07	-0.02272
-7.224e-07	0.02272	-7.224e-07	0	-7.224e-07	-0.02272
-7.22e-07	0	-7.22e-07	0	-7.22e-07	0
-7.216e-07	-0.02272	-7.216e-07	0	-7.216e-07	0.02272
-7.212e-07	-0.02272	-7.212e-07	0.02272	-7.212e-07	0
-7.208e-07	0	-7.208e-07	0.02272	-7.208e-07	-0.02272
-7.204e-07	0	-7.204e-07	0.02272	-7.204e-07	-0.02272
-7.2e-07	-0.02272	-7.2e-07	0	-7.2e-07	0
-7.196e-07	-0.02272	-7.196e-07	0.04544	-7.196e-07	0
-7.192e-07	0.02272	-7.192e-07	0.02272	-7.192e-07	0
-7.188e-07	0.04544	-7.188e-07	0.02272	-7.188e-07	0.02272
-7.184e-07	0.02272	-7.184e-07	0.02272	-7.184e-07	0.02272
-7.18e-07	0.04544	-7.18e-07	0	-7.18e-07	0
-7.176e-07	0.02272	-7.176e-07	-0.02272	-7.176e-07	0.02272
-7.172e-07	-0.02272	-7.172e-07	0.02272	-7.172e-07	0.04544
-7.168e-07	0	-7.168e-07	0.02272	-7.168e-07	0.04544
-7.164e-07	0	-7.164e-07	0.02272	-7.164e-07	0.02272
-7.16e-07	0	-7.16e-07	0.04544	-7.16e-07	0.04544
-7.156e-07	0	-7.156e-07	0.02272	-7.156e-07	0.04544
-7.152e-07	0	-7.152e-07	0.02272	-7.152e-07	0
-7.148e-07	0	-7.148e-07	0.02272	-7.148e-07	-0.02272
-7.144e-07	0	-7.144e-07	0	-7.144e-07	-0.02272
-7.14e-07	-0.02272	-7.14e-07	0.04544	-7.14e-07	-0.02272
-7.136e-07	-0.02272	-7.136e-07	0	-7.136e-07	-0.02272
-7.132e-07	-0.02272	-7.132e-07	0.02272	-7.132e-07	-0.02272
-7.128e-07	0	-7.128e-07	0	-7.128e-07	0
-7.124e-07	0.04544	-7.124e-07	0.02272	-7.124e-07	-0.04544
-7.12e-07	0.02272	-7.12e-07	0.02272	-7.12e-07	-0.02272
-7.116e-07	0.02272	-7.116e-07	0	-7.116e-07	-0.02272
-7.112e-07	0.02272	-7.112e-07	0	-7.112e-07	0
-7.108e-07	0.02272	-7.108e-07	0.02272	-7.108e-07	0.02272
-7.104e-07	0	-7.104e-07	0	-7.104e-07	0
-7.1e-07	0	-7.1e-07	0	-7.1e-07	0.02272
-7.096e-07	0.02272	-7.096e-07	0	-7.096e-07	0
-7.092e-07	0.02272	-7.092e-07	0.02272	-7.092e-07	0.02272
-7.088e-07	0	-7.088e-07	0.02272	-7.088e-07	0.02272
-7.084e-07	0.02272	-7.084e-07	0.02272	-7.084e-07	0
-7.08e-07	0	-7.08e-07	0.02272	-7.08e-07	0.04544
-7.076e-07	0	-7.076e-07	0.02272	-7.076e-07	0.02272
-7.072e-07	0.02272	-7.072e-07	0.02272	-7.072e-07	0.02272
-7.068e-07	0	-7.068e-07	0	-7.068e-07	0.02272
-7.064e-07	-0.02272	-7.064e-07	0.04544	-7.064e-07	0.06817
-7.06e-07	0	-7.06e-07	0.04544	-7.06e-07	0.04544
-7.056e-07	0.02272	-7.056e-07	0.02272	-7.056e-07	0.04544
-7.052e-07	-0.02272	-7.052e-07	0.02272	-7.052e-07	0.02272
-7.048e-07	-0.02272	-7.048e-07	0.02272	-7.048e-07	0
-7.044e-07	-0.02272	-7.044e-07	0.02272	-7.044e-07	0
-7.04e-07	0.02272	-7.04e-07	0	-7.04e-07	0.02272
-7.036e-07	0.02272	-7.036e-07	0.02272	-7.036e-07	0.02272
-7.032e-07	0.02272	-7.032e-07	0	-7.032e-07	-0.02272
-7.028e-07	0.02272	-7.028e-07	0.02272	-7.028e-07	-0.02272
-7.024e-07	0	-7.024e-07	0	-7.024e-07	-0.02272
-7.02e-07	0.04544	-7.02e-07	0.02272	-7.02e-07	0
-7.016e-07	0	-7.016e-07	0	-7.016e-07	0
-7.012e-07	0	-7.012e-07	0	-7.012e-07	0.02272
-7.008e-07	0.02272	-7.008e-07	0	-7.008e-07	0.02272
-7.004e-07	0	-7.004e-07	0.02272	-7.004e-07	0.02272
-7e-07	0.02272	-7e-07	0	-7e-07	0.04544
-6.996e-07	0.02272	-6.996e-07	0.02272	-6.996e-07	0.02272
-6.992e-07	0.02272	-6.992e-07	0	-6.992e-07	0.02272
-6.988e-07	0.02272	-6.988e-07	0.02272	-6.988e-07	0.04544
-6.984e-07	0.02272	-6.984e-07	0.02272	-6.984e-07	0.04544
-6.98e-07	0	-6.98e-07	0.02272	-6.98e-07	0.02272
-6.976e-07	0	-6.976e-07	0.02272	-6.976e-07	-0.02272
-6.972e-07	0.02272	-6.972e-07	0.02272	-6.972e-07	0.02272
-6.968e-07	0	-6.968e-07	0.02272	-6.968e-07	0.02272
-6.964e-07	0	-6.964e-07	0.02272	-6.964e-07	0.02272
-6.96e-07	0	-6.96e-07	0.02272	-6.96e-07	0.02272
-6.956e-07	0	-6.956e-07	0.02272	-6.956e-07	0.02272
-6.952e-07	0	-6.952e-07	0	-6.952e-07	0
-6.948e-07	0	-6.948e-07	0.02272	-6.948e-07	0
-6.944e-07	0.02272	-6.944e-07	0.02272	-6.944e-07	0.02272
-6.94e-07	0.02272	-6.94e-07	0.02272	-6.94e-07	0.02272
-6.936e-07	0.02272	-6.936e-07	0.02272	-6.936e-07	0.02272
-6.932e-07	0.02272	-6.932e-07	0	-6.932e-07	-0.02272
-6.928e-07	0	-6.928e-07	0.02272	-6.928e-07	0
-6.924e-07	0.02272	-6.924e-07	0.02272	-6.924e-07	-0.02272
-6.92e-07	0	-6.92e-07	0.02272	-6.92e-07	-0.02272
-6.916e-07	0.02272	-6.916e-07	0.04544	-6.916e-07	0
-6.912e-07	0	-6.912e-07	0.04544	-6.912e-07	0.02272
-6.908e-07	0.02272	-6.908e-07	0.02272	-6.908e-07	-0.02272
-6.904e-07	0.02272	-6.904e-07	0	-6.904e-07	0.02272
-6.9e-07	-0.02272	-6.9e-07	0	-6.9e-07	0
-6.896e-07	-0.02272	-6.896e-07	-0.02272	-6.896e-07	0.02272
-6.892e-07	-0.02272	-6.892e-07	0	-6.892e-07	0
-6.888e-07	0	-6.888e-07	0	-6.888e-07	0.02272
-6.884e-07	0.02272	-6.884e-07	0	-6.884e-07	0.02272
-6.88e-07	0.02272	-6.88e-07	0	-6.88e-07	0.02272
-6.876e-07	0.02272	-6.876e-07	0	-6.876e-07	0
-6.872e-07	0.02272	-6.872e-07	0	-6.872e-07	0
-6.868e-07	0	-6.868e-07	0	-6.868e-07	0.02272
-6.864e-07	0.02272	-6.864e-07	0	-6.864e-07	0.02272
-6.86e-07	0.02272	-6.86e-07	0	-6.86e-07	0.02272
-6.856e-07	0	-6.856e-07	0	-6.856e-07	-0.02272
-6.852e-07	-0.02272	-6.852e-07	0.02272	-6.852e-07	0
-6.848e-07	0	-6.848e-07	0.02272	-6.848e-07	0
-6.844e-07	0	-6.844e-07	0.04544	-6.844e-07	0
-6.84e-07	0	-6.84e-07	0	-6.84e-07	0
-6.836e-07	0	-6.836e-07	0.02272	-6.836e-07	-0.02272
-6.832e-07	0	-6.832e-07	0.02272	-6.832e-07	-0.02272
-6.828e-07	0.02272	-6.828e-07	0	-6.828e-07	0
-6.824e-07	-0.02272	-6.824e-07	0	-6.824e-07	0
-6.82e-07	-0.02272	-6.82e-07	0.02272	-6.82e-07	0
-6.816e-07	0	-6.816e-07	0.02272	-6.816e-07	0
-6.812e-07	0.02272	-6.812e-07	0.02272	-6.812e-07	0
-6.808e-07	0	-6.808e-07	0	-6.808e-07	0.02272
-6.804e-07	0	-6.804e-07	0.02272	-6.804e-07	0.02272
-6.8e-07	0	-6.8e-07	-0.02272	-6.8e-07	0
-6.796e-07	0	-6.796e-07	-0.02272	-6.796e-07	0.04544
-6.792e-07	0	-6.792e-07	0	-6.792e-07	0.02272
-6.788e-07	0.02272	-6.788e-07	0.02272	-6.788e-07	0
-6.784e-07	-0.02272	-6.784e-07	0.02272	-6.784e-07	0
-6.78e-07	0	-6.78e-07	0.02272	-6.78e-07	0.02272
-6.776e-07	0.02272	-6.776e-07	0	-6.776e-07	0.02272
-6.772e-07	0.02272	-6.772e-07	0.02272	-6.772e-07	0.02272
-6.768e-07	0.02272	-6.768e-07	0.02272	-6.768e-07	0
-6.764e-07	0.02272	-6.764e-07	0	-6.764e-07	0
-6.76e-07	0.04544	-6.76e-07	-0.02272	-6.76e-07	0
-6.756e-07	0.04544	-6.756e-07	0.02272	-6.756e-07	0.02272
-6.752e-07	0	-6.752e-07	0	-6.752e-07	-0.02272
-6.748e-07	0.02272	-6.748e-07	0.02272	-6.748e-07	0
-6.744e-07	0	-6.744e-07	0	-6.744e-07	0
-6.74e-07	0	-6.74e-07	0	-6.74e-07	-0.02272
-6.736e-07	0	-6.736e-07	0.02272	-6.736e-07	-0.02272
-6.732e-07	0	-6.732e-07	0.02272	-6.732e-07	-0.02272
-6.728e-07	0.02272	-6.728e-07	-0.02272	-6.728e-07	0
-6.724e-07	0	-6.724e-07	0.02272	-6.724e-07	-0.02272
-6.72e-07	0	-6.72e-07	0.02272	-6.72e-07	0
-6.716e-07	0.02272	-6.716e-07	0.02272	-6.716e-07	0.04544
-6.712e-07	0.02272	-6.712e-07	0.04544	-6.712e-07	0.04544
-6.708e-07	0.02272	-6.708e-07	0.02272	-6.708e-07	0.04544
-6.704e-07	0.04544	-6.704e-07	0.02272	-6.704e-07	0.02272
-6.7e-07	0	-6.7e-07	0.02272	-6.7e-07	0.02272
-6.696e-07	0	-6.696e-07	0.04544	-6.696e-07	0.04544
-6.692e-07	0.02272	-6.692e-07	0.02272	-6.692e-07	0.02272
-6.688e-07	0.02272	-6.688e-07	0	-6.688e-07	0.02272
-6.684e-07	0.02272	-6.684e-07	0	-6.684e-07	0
-6.68e-07	0.04544	-6.68e-07	0.02272	-6.68e-07	0.02272
-6.676e-07	0.02272	-6.676e-07	0.02272	-6.676e-07	0
-6.672e-07	0.02272	-6.672e-07	0	-6.672e-07	0
-6.668e-07	0.04544	-6.668e-07	-0.02272	-6.668e-07	0
-6.664e-07	0.02272	-6.664e-07	0	-6.664e-07	-0.04544
-6.66e-07	0.02272	-6.66e-07	0	-6.66e-07	0
-6.656e-07	0.02272	-6.656e-07	0	-6.656e-07	-0.02272
-6.652e-07	0.02272	-6.652e-07	0	-6.652e-07	0.02272
-6.648e-07	0	-6.648e-07	0	-6.648e-07	0
-6.644e-07	0	-6.644e-07	0	-6.644e-07	-0.02272
-6.64e-07	-0.02272	-6.64e-07	0	-6.64e-07	0.02272
-6.636e-07	0	-6.636e-07	0	-6.636e-07	0.02272
-6.632e-07	0	-6.632e-07	0	-6.632e-07	0
-6.628e-07	0	-6.628e-07	0.04544	-6.628e-07	0.02272
-6.624e-07	0.02272	-6.624e-07	0.04544	-6.624e-07	-0.02272
-6.62e-07	0	-6.62e-07	0.02272	-6.62e-07	-0.02272
-6.616e-07	0	-6.616e-07	0.02272	-6.616e-07	0.02272
-6.612e-07	0.02272	-6.612e-07	0.04544	-6.612e-07	0.04544
-6.608e-07	0.02272	-6.608e-07	0.02272	-6.608e-07	0.04544
-6.604e-07	0	-6.604e-07	0.04544	-6.604e-07	0.02272
-6.6e-07	-0.02272	-6.6e-07	0.02272	-6.6e-07	0.02272
-6.596e-07	0	-6.596e-07	0.02272	-6.596e-07	0.02272
-6.592e-07	0.04544	-6.592e-07	0	-6.592e-07	0.04544
-6.588e-07	0.04544	-6.588e-07	0.02272	-6.588e-07	0.04544
-6.584e-07	0.04544	-6.584e-07	-0.02272	-6.584e-07	0.04544
-6.58e-07	0.02272	-6.58e-07	-0.02272	-6.58e-07	0.02272
-6.576e-07	0.04544	-6.576e-07	0	-6.576e-07	0
-6.572e-07	0.04544	-6.572e-07	0	-6.572e-07	0.02272
-6.568e-07	0.02272	-6.568e-07	0	-6.568e-07	0
-6.564e-07	0.04544	-6.564e-07	0	-6.564e-07	0.02272
-6.56e-07	0.02272	-6.56e-07	0	-6.56e-07	0.04544
-6.556e-07	0	-6.556e-07	0	-6.556e-07	0
-6.552e-07	0	-6.552e-07	0	-6.552e-07	0
-6.548e-07	0	-6.548e-07	0	-6.548e-07	-0.02272
-6.544e-07	0	-6.544e-07	0	-6.544e-07	-0.02272
-6.54e-07	-0.02272	-6.54e-07	-0.02272	-6.54e-07	-0.02272
-6.536e-07	-0.02272	-6.536e-07	-0.02272	-6.536e-07	-0.02272
-6.532e-07	-0.02272	-6.532e-07	0	-6.532e-07	0
-6.528e-07	0	-6.528e-07	0	-6.528e-07	0.02272
-6.524e-07	0	-6.524e-07	0	-6.524e-07	0
-6.52e-07	0.02272	-6.52e-07	0.02272	-6.52e-07	0.04544
-6.516e-07	0	-6.516e-07	0.02272	-6.516e-07	0.04544
-6.512e-07	0	-6.512e-07	0	-6.512e-07	0.02272
-6.508e-07	0.02272	-6.508e-07	0.02272	-6.508e-07	0.02272
-6.504e-07	0.02272	-6.504e-07	0.02272	-6.504e-07	0.04544
-6.5e-07	0.02272	-6.5e-07	0	-6.5e-07	0.02272
-6.496e-07	0	-6.496e-07	0	-6.496e-07	0.02272
-6.492e-07	0.04544	-6.492e-07	0	-6.492e-07	0.02272
-6.488e-07	0	-6.488e-07	-0.02272	-6.488e-07	0.02272
-6.484e-07	0.04544	-6.484e-07	0.02272	-6.484e-07	0.02272
-6.48e-07	0.04544	-6.48e-07	0	-6.48e-07	0
-6.476e-07	0.02272	-6.476e-07	0.02272	-6.476e-07	0.02272
-6.472e-07	0	-6.472e-07	0	-6.472e-07	0
-6.468e-07	0.02272	-6.468e-07	-0.04544	-6.468e-07	0
-6.464e-07	0.02272	-6.464e-07	0	-6.464e-07	-0.02272
-6.46e-07	0	-6.46e-07	0.02272	-6.46e-07	0
-6.456e-07	0.02272	-6.456e-07	0	-6.456e-07	-0.02272
-6.452e-07	0	-6.452e-07	0	-6.452e-07	-0.02272
-6.448e-07	0	-6.448e-07	0.02272	-6.448e-07	-0.02272
-6.444e-07	0	-6.444e-07	0	-6.444e-07	-0.02272
-6.44e-07	0	-6.44e-07	0	-6.44e-07	0
-6.436e-07	0	-6.436e-07	0	-6.436e-07	0.02272
-6.432e-07	0	-6.432e-07	0	-6.432e-07	0
-6.428e-07	0.02272	-6.428e-07	0.02272	-6.428e-07	0
-6.424e-07	0.02272	-6.424e-07	0.02272	-6.424e-07	-0.02272
-6.42e-07	0.02272	-6.42e-07	0.02272	-6.42e-07	-0.02272
-6.416e-07	0.02272	-6.416e-07	0.02272	-6.416e-07	0
-6.412e-07	0.02272	-6.412e-07	0.02272	-6.412e-07	0.02272
-6.408e-07	0.02272	-6.408e-07	0.02272	-6.408e-07	0.02272
-6.404e-07	0	-6.404e-07	0	-6.404e-07	0.04544
-6.4e-07	0	-6.4e-07	0	-6.4e-07	0.02272
-6.396e-07	0	-6.396e-07	0.02272	-6.396e-07	0.04544
-6.392e-07	0	-6.392e-07	0	-6.392e-07	0.04544
-6.388e-07	0.02272	-6.388e-07	0	-6.388e-07	-0.02272
-6.384e-07	0.04544	-6.384e-07	0	-6.384e-07	0
-6.38e-07	0.02272	-6.38e-07	-0.02272	-6.38e-07	0
-6.376e-07	0	-6.376e-07	0	-6.376e-07	0
-6.372e-07	0.02272	-6.372e-07	0.02272	-6.372e-07	0
-6.368e-07	0.04544	-6.368e-07	0	-6.368e-07	0
-6.364e-07	0.02272	-6.364e-07	-0.02272	-6.364e-07	0.02272
-6.36e-07	0.04544	-6.36e-07	0	-6.36e-07	0
-6.356e-07	0.02272	-6.356e-07	0.02272	-6.356e-07	0
-6.352e-07	0.02272	-6.352e-07	0	-6.352e-07	0.02272
-6.348e-07	0.02272	-6.348e-07	0	-6.348e-07	0
-6.344e-07	0.02272	-6.344e-07	-0.02272	-6.344e-07	0.02272
-6.34e-07	0.02272	-6.34e-07	0.02272	-6.34e-07	-0.02272
-6.336e-07	0.02272	-6.336e-07	0.02272	-6.336e-07	0
-6.332e-07	0	-6.332e-07	0.02272	-6.332e-07	-0.02272
-6.328e-07	0.02272	-6.328e-07	0.02272	-6.328e-07	0
-6.324e-07	0.02272	-6.324e-07	-0.02272	-6.324e-07	0
-6.32e-07	0	-6.32e-07	0	-6.32e-07	0
-6.316e-07	0.02272	-6.316e-07	0.02272	-6.316e-07	0
-6.312e-07	0.02272	-6.312e-07	0.04544	-6.312e-07	0
-6.308e-07	0.02272	-6.308e-07	0.02272	-6.308e-07	0.02272
-6.304e-07	0	-6.304e-07	0.02272	-6.304e-07	0.02272
-6.3e-07	0	-6.3e-07	0	-6.3e-07	0.02272
-6.296e-07	0.02272	-6.296e-07	0.02272	-6.296e-07	0.02272
-6.292e-07	0	-6.292e-07	0	-6.292e-07	0.02272
-6.288e-07	0.02272	-6.288e-07	0	-6.288e-07	0.02272
-6.284e-07	0.02272	-6.284e-07	0	-6.284e-07	0.02272
-6.28e-07	0	-6.28e-07	-0.02272	-6.28e-07	0.02272
-6.276e-07	0	-6.276e-07	-0.02272	-6.276e-07	0
-6.272e-07	0	-6.272e-07	0	-6.272e-07	0
-6.268e-07	-0.02272	-6.268e-07	-0.02272	-6.268e-07	0
-6.264e-07	-0.02272	-6.264e-07	0.02272	-6.264e-07	0
-6.26e-07	0	-6.26e-07	-0.02272	-6.26e-07	0.02272
-6.256e-07	0	-6.256e-07	0	-6.256e-07	0.02272
-6.252e-07	0	-6.252e-07	-0.02272	-6.252e-07	0
-6.248e-07	0.02272	-6.248e-07	0	-6.248e-07	0
-6.244e-07	0	-6.244e-07	0	-6.244e-07	-0.02272
-6.24e-07	0.02272	-6.24e-07	0	-6.24e-07	0
-6.236e-07	0	-6.236e-07	0.02272	-6.236e-07	0
-6.232e-07	0.02272	-6.232e-07	0	-6.232e-07	0
-6.228e-07	0	-6.228e-07	0.02272	-6.228e-07	0
-6.224e-07	0.02272	-6.224e-07	-0.02272	-6.224e-07	0.02272
-6.22e-07	0	-6.22e-07	0	-6.22e-07	0
-6.216e-07	0.02272	-6.216e-07	0.02272	-6.216e-07	0.02272
-6.212e-07	0.02272	-6.212e-07	0	-6.212e-07	0.02272
-6.208e-07	0.02272	-6.208e-07	0	-6.208e-07	0
-6.204e-07	0	-6.204e-07	0	-6.204e-07	0
-6.2e-07	0	-6.2e-07	-0.02272	-6.2e-07	0.02272
-6.196e-07	0	-6.196e-07	-0.02272	-6.196e-07	0.02272
-6.192e-07	0.02272	-6.192e-07	0	-6.192e-07	0.04544
-6.188e-07	0.02272	-6.188e-07	0	-6.188e-07	0.02272
-6.184e-07	0.02272	-6.184e-07	0	-6.184e-07	0.02272
-6.18e-07	0	-6.18e-07	0	-6.18e-07	0
-6.176e-07	0	-6.176e-07	0	-6.176e-07	0
-6.172e-07	0.02272	-6.172e-07	0	-6.172e-07	0.02272
-6.168e-07	0.02272	-6.168e-07	0	-6.168e-07	-0.02272
-6.164e-07	0	-6.164e-07	0	-6.164e-07	0
-6.16e-07	0.02272	-6.16e-07	0	-6.16e-07	0
-6.156e-07	0	-6.156e-07	0.02272	-6.156e-07	0
-6.152e-07	0.02272	-6.152e-07	0.02272	-6.152e-07	0.02272
-6.148e-07	-0.02272	-6.148e-07	0	-6.148e-07	0
-6.144e-07	-0.02272	-6.144e-07	0	-6.144e-07	-0.02272
-6.14e-07	0	-6.14e-07	0.02272	-6.14e-07	-0.02272
-6.136e-07	0.02272	-6.136e-07	0.02272	-6.136e-07	0
-6.132e-07	0.02272	-6.132e-07	0.02272	-6.132e-07	-0.02272
-6.128e-07	0.02272	-6.128e-07	0.02272	-6.128e-07	0
-6.124e-07	0.02272	-6.124e-07	0.02272	-6.124e-07	0
-6.12e-07	0.02272	-6.12e-07	0.02272	-6.12e-07	0
-6.116e-07	0	-6.116e-07	0	-6.116e-07	0
-6.112e-07	-0.02272	-6.112e-07	0.02272	-6.112e-07	0
-6.108e-07	0.02272	-6.108e-07	0.02272	-6.108e-07	0.02272
-6.104e-07	0.04544	-6.104e-07	0.02272	-6.104e-07	0
-6.1e-07	0.02272	-6.1e-07	-0.02272	-6.1e-07	0.02272
-6.096e-07	-0.02272	-6.096e-07	0	-6.096e-07	0.02272
-6.092e-07	0	-6.092e-07	0	-6.092e-07	0.02272
-6.088e-07	0	-6.088e-07	0.02272	-6.088e-07	0.02272
-6.084e-07	0	-6.084e-07	0.02272	-6.084e-07	0.02272
-6.08e-07	0	-6.08e-07	0	-6.08e-07	0.02272
-6.076e-07	0	-6.076e-07	0.04544	-6.076e-07	0.02272
-6.072e-07	0.02272	-6.072e-07	0.04544	-6.072e-07	0.02272
-6.068e-07	0	-6.068e-07	0.02272	-6.068e-07	0
-6.064e-07	0	-6.064e-07	0.02272	-6.064e-07	0
-6.06e-07	0.02272	-6.06e-07	0	-6.06e-07	-0.02272
-6.056e-07	0	-6.056e-07	0	-6.056e-07	-0.02272
-6.052e-07	0	-6.052e-07	0.02272	-6.052e-07	-0.02272
-6.048e-07	0.02272	-6.048e-07	0	-6.048e-07	0.02272
-6.044e-07	0.02272	-6.044e-07	0	-6.044e-07	0
-6.04e-07	0.02272	-6.04e-07	0	-6.04e-07	0
-6.036e-07	0.02272	-6.036e-07	0	-6.036e-07	-0.02272
-6.032e-07	0	-6.032e-07	0	-6.032e-07	-0.02272
-6.028e-07	0.02272	-6.028e-07	0.02272	-6.028e-07	-0.02272
-6.024e-07	0.04544	-6.024e-07	0	-6.024e-07	0
-6.02e-07	0	-6.02e-07	0	-6.02e-07	0.02272
-6.016e-07	0.02272	-6.016e-07	0	-6.016e-07	0
-6.012e-07	0.04544	-6.012e-07	0.02272	-6.012e-07	-0.02272
-6.008e-07	0.04544	-6.008e-07	0.02272	-6.008e-07	0.02272
-6.004e-07	0.02272	-6.004e-07	0.04544	-6.004e-07	0.02272
-6e-07	0	-6e-07	0	-6e-07	0
-5.996e-07	0	-5.996e-07	0.02272	-5.996e-07	0
-5.992e-07	-0.02272	-5.992e-07	0	-5.992e-07	0.02272
-5.988e-07	0	-5.988e-07	0.02272	-5.988e-07	0
-5.984e-07	0.02272	-5.984e-07	0	-5.984e-07	0
-5.98e-07	0	-5.98e-07	0	-5.98e-07	0.02272
-5.976e-07	0	-5.976e-07	0	-5.976e-07	-0.02272
-5.972e-07	0	-5.972e-07	0.02272	-5.972e-07	0
-5.968e-07	0	-5.968e-07	0	-5.968e-07	0.02272
-5.964e-07	0.02272	-5.964e-07	0	-5.964e-07	0.02272
-5.96e-07	0.02272	-5.96e-07	0.02272	-5.96e-07	0
-5.956e-07	0.02272	-5.956e-07	0.06817	-5.956e-07	0
-5.952e-07	0	-5.952e-07	0.02272	-5.952e-07	0
-5.948e-07	0.04544	-5.948e-07	0.02272	-5.948e-07	-0.02272
-5.944e-07	0	-5.944e-07	0.04544	-5.944e-07	-0.06817
-5.94e-07	0.02272	-5.94e-07	0.02272	-5.94e-07	-0.04544
-5.936e-07	0.02272	-5.936e-07	0.04544	-5.936e-07	-0.02272
-5.932e-07	0.02272	-5.932e-07	0	-5.932e-07	0
-5.928e-07	0.02272	-5.928e-07	0	-5.928e-07	0
-5.924e-07	0.02272	-5.924e-07	0.02272	-5.924e-07	0.02272
-5.92e-07	0.02272	-5.92e-07	0.02272	-5.92e-07	0
-5.916e-07	0	-5.916e-07	0	-5.916e-07	0
-5.912e-07	0.02272	-5.912e-07	0	-5.912e-07	0
-5.908e-07	0.02272	-5.908e-07	0.02272	-5.908e-07	0
-5.904e-07	0.02272	-5.904e-07	0	-5.904e-07	0
-5.9e-07	0.02272	-5.9e-07	-0.02272	-5.9e-07	0
-5.896e-07	0.04544	-5.896e-07	0.02272	-5.896e-07	0
-5.892e-07	0.02272	-5.892e-07	0	-5.892e-07	0.02272
-5.888e-07	0	-5.888e-07	0	-5.888e-07	0.06817
-5.884e-07	-0.02272	-5.884e-07	0.04544	-5.884e-07	0.02272
-5.88e-07	-0.02272	-5.88e-07	0.02272	-5.88e-07	0.02272
-5.876e-07	0.02272	-5.876e-07	0.04544	-5.876e-07	0
-5.872e-07	-0.02272	-5.872e-07	0	-5.872e-07	0.04544
-5.868e-07	0.02272	-5.868e-07	0.04544	-5.868e-07	0.02272
-5.864e-07	0.02272	-5.864e-07	0.02272	-5.864e-07	0
-5.86e-07	0.02272	-5.86e-07	0	-5.86e-07	0.02272
-5.856e-07	0.02272	-5.856e-07	0.02272	-5.856e-07	0
-5.852e-07	0	-5.852e-07	0	-5.852e-07	-0.02272
-5.848e-07	0.02272	-5.848e-07	0	-5.848e-07	0
-5.844e-07	0.02272	-5.844e-07	0	-5.844e-07	0
-5.84e-07	0.04544	-5.84e-07	0.02272	-5.84e-07	0.02272
-5.836e-07	0.02272	-5.836e-07	0.02272	-5.836e-07	0
-5.832e-07	0.02272	-5.832e-07	0	-5.832e-07	0
-5.828e-07	0.04544	-5.828e-07	0.02272	-5.828e-07	0
-5.824e-07	0.04544	-5.824e-07	0	-5.824e-07	0
-5.82e-07	0.02272	-5.82e-07	0	-5.82e-07	0
-5.816e-07	0.04544	-5.816e-07	0	-5.816e-07	0
-5.812e-07	0.02272	-5.812e-07	0	-5.812e-07	0
-5.808e-07	0.02272	-5.808e-07	0	-5.808e-07	0
-5.804e-07	0	-5.804e-07	0	-5.804e-07	0.04544
-5.8e-07	0	-5.8e-07	0	-5.8e-07	0.02272
-5.796e-07	0	-5.796e-07	0.02272	-5.796e-07	0.02272
-5.792e-07	0	-5.792e-07	0.02272	-5.792e-07	0.02272
-5.788e-07	0.02272	-5.788e-07	0.02272	-5.788e-07	0.02272
-5.784e-07	0.02272	-5.784e-07	0.02272	-5.784e-07	0.02272
-5.78e-07	0.02272	-5.78e-07	0.02272	-5.78e-07	0.02272
-5.776e-07	0	-5.776e-07	0	-5.776e-07	0
-5.772e-07	0.02272	-5.772e-07	0.02272	-5.772e-07	0.02272
-5.768e-07	0	-5.768e-07	0.02272	-5.768e-07	0
-5.764e-07	0	-5.764e-07	0.02272	-5.764e-07	0
-5.76e-07	0	-5.76e-07	0.02272	-5.76e-07	0.02272
-5.756e-07	0	-5.756e-07	0.04544	-5.756e-07	0
-5.752e-07	0.02272	-5.752e-07	0.04544	-5.752e-07	0
-5.748e-07	0.02272	-5.748e-07	0	-5.748e-07	0
-5.744e-07	0	-5.744e-07	0.02272	-5.744e-07	0
-5.74e-07	0.02272	-5.74e-07	0	-5.74e-07	0
-5.736e-07	0.04544	-5.736e-07	0	-5.736e-07	0
-5.732e-07	0	-5.732e-07	0	-5.732e-07	0
-5.728e-07	0.04544	-5.728e-07	-0.02272	-5.728e-07	0
-5.724e-07	0.02272	-5.724e-07	0	-5.724e-07	0
-5.72e-07	0	-5.72e-07	-0.02272	-5.72e-07	0
-5.716e-07	0	-5.716e-07	0	-5.716e-07	0
-5.712e-07	0	-5.712e-07	-0.02272	-5.712e-07	0
-5.708e-07	0.02272	-5.708e-07	0.02272	-5.708e-07	0.02272
-5.704e-07	0.02272	-5.704e-07	0	-5.704e-07	0
-5.7e-07	0	-5.7e-07	0.02272	-5.7e-07	0
-5.696e-07	0.02272	-5.696e-07	0.02272	-5.696e-07	0.02272
-5.692e-07	0	-5.692e-07	0.02272	-5.692e-07	0
-5.688e-07	0	-5.688e-07	0	-5.688e-07	0.02272
-5.684e-07	0	-5.684e-07	0.02272	-5.684e-07	0.02272
-5.68e-07	0	-5.68e-07	0.02272	-5.68e-07	0.04544
-5.676e-07	0	-5.676e-07	0.02272	-5.676e-07	0.02272
-5.672e-07	0	-5.672e-07	0.02272	-5.672e-07	0
-5.668e-07	0.02272	-5.668e-07	0.02272	-5.668e-07	0
-5.664e-07	0.02272	-5.664e-07	0.04544	-5.664e-07	0
-5.66e-07	0.02272	-5.66e-07	0.04544	-5.66e-07	0
-5.656e-07	0.02272	-5.656e-07	0.02272	-5.656e-07	0.02272
-5.652e-07	0	-5.652e-07	0	-5.652e-07	0
-5.648e-07	0	-5.648e-07	0	-5.648e-07	0
-5.644e-07	-0.02272	-5.644e-07	0	-5.644e-07	0
-5.64e-07	0	-5.64e-07	0	-5.64e-07	0
-5.636e-07	0.02272	-5.636e-07	0.02272	-5.636e-07	0
-5.632e-07	0.02272	-5.632e-07	0.02272	-5.632e-07	0
-5.628e-07	0.02272	-5.628e-07	0	-5.628e-07	0.02272
-5.624e-07	0.04544	-5.624e-07	0.02272	-5.624e-07	0.02272
-5.62e-07	0.02272	-5.62e-07	0	-5.62e-07	0.02272
-5.616e-07	0.02272	-5.616e-07	0	-5.616e-07	0.04544
-5.612e-07	0.02272	-5.612e-07	0	-5.612e-07	0.02272
-5.608e-07	0.02272	-5.608e-07	0	-5.608e-07	0.02272
-5.604e-07	0	-5.604e-07	0.02272	-5.604e-07	0
-5.6e-07	0	-5.6e-07	0.02272	-5.6e-07	0.02272
-5.596e-07	0	-5.596e-07	0.04544	-5.596e-07	0.04544
-5.592e-07	-0.02272	-5.592e-07	0.02272	-5.592e-07	0.02272
-5.588e-07	-0.02272	-5.588e-07	0.02272	-5.588e-07	0
-5.584e-07	0	-5.584e-07	0.02272	-5.584e-07	0.02272
-5.58e-07	0.02272	-5.58e-07	0.02272	-5.58e-07	0.02272
-5.576e-07	0	-5.576e-07	0.02272	-5.576e-07	0
-5.572e-07	-0.02272	-5.572e-07	0.02272	-5.572e-07	0.02272
-5.568e-07	0.02272	-5.568e-07	0.02272	-5.568e-07	0.02272
-5.564e-07	-0.02272	-5.564e-07	0.02272	-5.564e-07	0
-5.56e-07	0.02272	-5.56e-07	0	-5.56e-07	0
-5.556e-07	0.02272	-5.556e-07	0	-5.556e-07	0.02272
-5.552e-07	0.02272	-5.552e-07	-0.02272	-5.552e-07	0
-5.548e-07	0	-5.548e-07	-0.02272	-5.548e-07	0
-5.544e-07	0.02272	-5.544e-07	-0.02272	-5.544e-07	-0.02272
-5.54e-07	0.02272	-5.54e-07	-0.02272	-5.54e-07	-0.02272
-5.536e-07	0.02272	-5.536e-07	-0.04544	-5.536e-07	0
-5.532e-07	0.02272	-5.532e-07	0	-5.532e-07	0
-5.528e-07	0.02272	-5.528e-07	0.02272	-5.528e-07	0
-5.524e-07	0.02272	-5.524e-07	0	-5.524e-07	0.02272
-5.52e-07	0.02272	-5.52e-07	0	-5.52e-07	0
-5.516e-07	0	-5.516e-07	0.02272	-5.516e-07	0.02272
-5.512e-07	-0.02272	-5.512e-07	0.02272	-5.512e-07	0.02272
-5.508e-07	-0.02272	-5.508e-07	0	-5.508e-07	0.02272
-5.504e-07	0	-5.504e-07	0.02272	-5.504e-07	0
-5.5e-07	0	-5.5e-07	0.02272	-5.5e-07	0.02272
-5.496e-07	-0.02272	-5.496e-07	0.02272	-5.496e-07	0
-5.492e-07	0	-5.492e-07	0.04544	-5.492e-07	0.02272
-5.488e-07	0.02272	-5.488e-07	0.04544	-5.488e-07	0.02272
-5.484e-07	-0.02272	-5.484e-07	0.04544	-5.484e-07	0.02272
-5.48e-07	0	-5.48e-07	0.02272	-5.48e-07	0
-5.476e-07	0.02272	-5.476e-07	0.04544	-5.476e-07	-0.02272
-5.472e-07	0.02272	-5.472e-07	0.02272	-5.472e-07	-0.02272
-5.468e-07	0	-5.468e-07	0.02272	-5.468e-07	0
-5.464e-07	0.02272	-5.464e-07	0	-5.464e-07	0.02272
-5.46e-07	0	-5.46e-07	0.02272	-5.46e-07	0
-5.456e-07	0.02272	-5.456e-07	0.02272	-5.456e-07	0.02272
-5.452e-07	0.02272	-5.452e-07	0	-5.452e-07	-0.02272
-5.448e-07	0.02272	-5.448e-07	0	-5.448e-07	-0.02272
-5.444e-07	0.02272	-5.444e-07	0	-5.444e-07	0
-5.44e-07	0.04544	-5.44e-07	-0.02272	-5.44e-07	-0.02272
-5.436e-07	0	-5.436e-07	-0.02272	-5.436e-07	0
-5.432e-07	0.02272	-5.432e-07	0	-5.432e-07	0
-5.428e-07	0.02272	-5.428e-07	0	-5.428e-07	0
-5.424e-07	0	-5.424e-07	0.02272	-5.424e-07	0
-5.42e-07	-0.02272	-5.42e-07	0.02272	-5.42e-07	0
-5.416e-07	-0.02272	-5.416e-07	0	-5.416e-07	0
-5.412e-07	0	-5.412e-07	0.02272	-5.412e-07	0.02272
-5.408e-07	0	-5.408e-07	0	-5.408e-07	0
-5.404e-07	-0.02272	-5.404e-07	0	-5.404e-07	0
-5.4e-07	0.02272	-5.4e-07	0.02272	-5.4e-07	0
-5.396e-07	0.02272	-5.396e-07	0.02272	-5.396e-07	0
-5.392e-07	0	-5.392e-07	0.02272	-5.392e-07	0.02272
-5.388e-07	0.02272	-5.388e-07	0.04544	-5.388e-07	0.02272
-5.384e-07	0.02272	-5.384e-07	0	-5.384e-07	0
-5.38e-07	0	-5.38e-07	0.02272	-5.38e-07	0
-5.376e-07	0.04544	-5.376e-07	0.02272	-5.376e-07	0
-5.372e-07	0.02272	-5.372e-07	0	-5.372e-07	0
-5.368e-07	0.02272	-5.368e-07	0.02272	-5.368e-07	0
-5.364e-07	0.02272	-5.364e-07	0.02272	-5.364e-07	0
-5.36e-07	0.02272	-5.36e-07	0	-5.36e-07	0
-5.356e-07	0.04544	-5.356e-07	-0.02272	-5.356e-07	-0.02272
-5.352e-07	0	-5.352e-07	0.02272	-5.352e-07	0
-5.348e-07	0.02272	-5.348e-07	0.02272	-5.348e-07	-0.02272
-5.344e-07	0.02272	-5.344e-07	0	-5.344e-07	0
-5.34e-07	0.04544	-5.34e-07	-0.02272	-5.34e-07	0.02272
-5.336e-07	0.04544	-5.336e-07	0.02272	-5.336e-07	0.02272
-5.332e-07	0	-5.332e-07	0	-5.332e-07	0
-5.328e-07	0	-5.328e-07	0	-5.328e-07	0
-5.324e-07	0	-5.324e-07	0	-5.324e-07	0.02272
-5.32e-07	0.02272	-5.32e-07	0.02272	-5.32e-07	0.02272
-5.316e-07	-0.02272	-5.316e-07	0.02272	-5.316e-07	0.02272
-5.312e-07	0	-5.312e-07	-0.02272	-5.312e-07	0.02272
-5.308e-07	0	-5.308e-07	0.04544	-5.308e-07	0
-5.304e-07	-0.02272	-5.304e-07	0	-5.304e-07	0.02272
-5.3e-07	-0.02272	-5.3e-07	0.02272	-5.3e-07	0
-5.296e-07	0	-5.296e-07	0.04544	-5.296e-07	0.02272
-5.292e-07	0.04544	-5.292e-07	0.02272	-5.292e-07	0
-5.288e-07	0.02272	-5.288e-07	0	-5.288e-07	0
-5.284e-07	0.02272	-5.284e-07	0.04544	-5.284e-07	-0.02272
-5.28e-07	0.04544	-5.28e-07	0.04544	-5.28e-07	0
-5.276e-07	0.02272	-5.276e-07	0.02272	-5.276e-07	0
-5.272e-07	0.02272	-5.272e-07	0	-5.272e-07	0
-5.268e-07	0.02272	-5.268e-07	0	-5.268e-07	0
-5.264e-07	0	-5.264e-07	0	-5.264e-07	0
-5.26e-07	0.02272	-5.26e-07	0	-5.26e-07	0
-5.256e-07	0.04544	-5.256e-07	0	-5.256e-07	0
-5.252e-07	0.02272	-5.252e-07	0.02272	-5.252e-07	0.04544
-5.248e-07	0.02272	-5.248e-07	-0.02272	-5.248e-07	0.02272
-5.244e-07	0	-5.244e-07	-0.04544	-5.244e-07	0
-5.24e-07	0	-5.24e-07	-0.02272	-5.24e-07	0.02272
-5.236e-07	0.02272	-5.236e-07	0	-5.236e-07	0.02272
-5.232e-07	0	-5.232e-07	0	-5.232e-07	0
-5.228e-07	0	-5.228e-07	0	-5.228e-07	0.02272
-5.224e-07	0.02272	-5.224e-07	0	-5.224e-07	0.02272
-5.22e-07	0	-5.22e-07	0.02272	-5.22e-07	0.02272
-5.216e-07	0	-5.216e-07	0	-5.216e-07	0.02272
-5.212e-07	0	-5.212e-07	0	-5.212e-07	0.04544
-5.208e-07	0	-5.208e-07	0.04544	-5.208e-07	0.04544
-5.204e-07	0	-5.204e-07	0.02272	-5.204e-07	0.02272
-5.2e-07	0	-5.2e-07	0.02272	-5.2e-07	0
-5.196e-07	0	-5.196e-07	0.02272	-5.196e-07	0.02272
-5.192e-07	0.02272	-5.192e-07	0.02272	-5.192e-07	0.04544
-5.188e-07	0.02272	-5.188e-07	0.02272	-5.188e-07	0.02272
-5.184e-07	0	-5.184e-07	0.02272	-5.184e-07	-0.02272
-5.18e-07	0	-5.18e-07	0.02272	-5.18e-07	-0.02272
-5.176e-07	0	-5.176e-07	0.02272	-5.176e-07	0
-5.172e-07	0.02272	-5.172e-07	0.02272	-5.172e-07	0
-5.168e-07	0.02272	-5.168e-07	0	-5.168e-07	-0.02272
-5.164e-07	0.02272	-5.164e-07	0.06817	-5.164e-07	-0.02272
-5.16e-07	0	-5.16e-07	0.04544	-5.16e-07	-0.02272
-5.156e-07	0.02272	-5.156e-07	0.02272	-5.156e-07	-0.04544
-5.152e-07	0.04544	-5.152e-07	-0.02272	-5.152e-07	0
-5.148e-07	0.04544	-5.148e-07	0	-5.148e-07	0
-5.144e-07	0.02272	-5.144e-07	0.02272	-5.144e-07	0
-5.14e-07	0.02272	-5.14e-07	0	-5.14e-07	0
-5.136e-07	0	-5.136e-07	0	-5.136e-07	0
-5.132e-07	0	-5.132e-07	0	-5.132e-07	0
-5.128e-07	0	-5.128e-07	0.02272	-5.128e-07	0
-5.124e-07	0	-5.124e-07	0.02272	-5.124e-07	0
-5.12e-07	0	-5.12e-07	0.02272	-5.12e-07	0
-5.116e-07	0	-5.116e-07	0	-5.116e-07	0.02272
-5.112e-07	0	-5.112e-07	0.02272	-5.112e-07	0.02272
-5.108e-07	-0.02272	-5.108e-07	0.02272	-5.108e-07	0.02272
-5.104e-07	-0.02272	-5.104e-07	0.02272	-5.104e-07	0
-5.1e-07	-0.04544	-5.1e-07	0.04544	-5.1e-07	0.02272
-5.096e-07	0	-5.096e-07	0.02272	-5.096e-07	0
-5.092e-07	0.02272	-5.092e-07	0	-5.092e-07	0
-5.088e-07	0.02272	-5.088e-07	0.02272	-5.088e-07	0.02272
-5.084e-07	0	-5.084e-07	0.02272	-5.084e-07	0.02272
-5.08e-07	0	-5.08e-07	0.02272	-5.08e-07	0
-5.076e-07	0	-5.076e-07	0.02272	-5.076e-07	-0.02272
-5.072e-07	0.02272	-5.072e-07	0.02272	-5.072e-07	0.02272
-5.068e-07	0.02272	-5.068e-07	0.02272	-5.068e-07	0.02272
-5.064e-07	0.02272	-5.064e-07	0	-5.064e-07	-0.02272
-5.06e-07	0.02272	-5.06e-07	0.02272	-5.06e-07	0
-5.056e-07	0.04544	-5.056e-07	0	-5.056e-07	0
-5.052e-07	-0.02272	-5.052e-07	0	-5.052e-07	0.02272
-5.048e-07	0	-5.048e-07	-0.02272	-5.048e-07	0.02272
-5.044e-07	0.02272	-5.044e-07	-0.04544	-5.044e-07	0.02272
-5.04e-07	0.02272	-5.04e-07	0	-5.04e-07	0.02272
-5.036e-07	0	-5.036e-07	-0.02272	-5.036e-07	0.02272
-5.032e-07	0	-5.032e-07	-0.02272	-5.032e-07	0.02272
-5.028e-07	0.02272	-5.028e-07	0.02272	-5.028e-07	0.02272
-5.024e-07	0	-5.024e-07	-0.02272	-5.024e-07	0.02272
-5.02e-07	0.02272	-5.02e-07	0	-5.02e-07	0.02272
-5.016e-07	0.02272	-5.016e-07	0.02272	-5.016e-07	0.02272
-5.012e-07	0.02272	-5.012e-07	0.02272	-5.012e-07	-0.02272
-5.008e-07	0.02272	-5.008e-07	0	-5.008e-07	0
-5.004e-07	-0.02272	-5.004e-07	0.06817	-5.004e-07	0
-5e-07	0	-5e-07	0.02272	-5e-07	0
-4.996e-07	0	-4.996e-07	0.02272	-4.996e-07	0
-4.992e-07	0.04544	-4.992e-07	0.04544	-4.992e-07	-0.02272
-4.988e-07	0.02272	-4.988e-07	0.02272	-4.988e-07	0
-4.984e-07	0.02272	-4.984e-07	0.02272	-4.984e-07	0
-4.98e-07	0.02272	-4.98e-07	0.02272	-4.98e-07	0
-4.976e-07	0.02272	-4.976e-07	0	-4.976e-07	0.02272
-4.972e-07	0.04544	-4.972e-07	0.02272	-4.972e-07	0
-4.968e-07	0.02272	-4.968e-07	0.04544	-4.968e-07	-0.02272
-4.964e-07	0.02272	-4.964e-07	0	-4.964e-07	0
-4.96e-07	0	-4.96e-07	-0.02272	-4.96e-07	0
-4.956e-07	0.04544	-4.956e-07	0.02272	-4.956e-07	0
-4.952e-07	0.02272	-4.952e-07	0	-4.952e-07	0.02272
-4.948e-07	0.02272	-4.948e-07	0.02272	-4.948e-07	0
-4.944e-07	0.02272	-4.944e-07	0	-4.944e-07	0
-4.94e-07	0.02272	-4.94e-07	0	-4.94e-07	0.02272
-4.936e-07	0	-4.936e-07	-0.02272	-4.936e-07	0.04544
-4.932e-07	0	-4.932e-07	0	-4.932e-07	0.06817
-4.928e-07	0.02272	-4.928e-07	0	-4.928e-07	0.02272
-4.924e-07	0	-4.924e-07	0	-4.924e-07	0.02272
-4.92e-07	0.02272	-4.92e-07	0	-4.92e-07	0.04544
-4.916e-07	0	-4.916e-07	0	-4.916e-07	0
-4.912e-07	0.02272	-4.912e-07	-0.02272	-4.912e-07	0.02272
-4.908e-07	0	-4.908e-07	0	-4.908e-07	0.04544
-4.904e-07	0.02272	-4.904e-07	0.02272	-4.904e-07	0
-4.9e-07	0	-4.9e-07	0.02272	-4.9e-07	0.02272
-4.896e-07	0	-4.896e-07	0.02272	-4.896e-07	0.06817
-4.892e-07	0	-4.892e-07	0.02272	-4.892e-07	0.02272
-4.888e-07	0.02272	-4.888e-07	0.02272	-4.888e-07	0.02272
-4.884e-07	0.02272	-4.884e-07	0.04544	-4.884e-07	0.02272
-4.88e-07	0	-4.88e-07	0.02272	-4.88e-07	0.02272
-4.876e-07	-0.02272	-4.876e-07	0	-4.876e-07	-0.02272
-4.872e-07	0.02272	-4.872e-07	0.02272	-4.872e-07	0.02272
-4.868e-07	0	-4.868e-07	0.04544	-4.868e-07	0.02272
-4.864e-07	0	-4.864e-07	0	-4.864e-07	0
-4.86e-07	0	-4.86e-07	0	-4.86e-07	0
-4.856e-07	0	-4.856e-07	0	-4.856e-07	0
-4.852e-07	0	-4.852e-07	0	-4.852e-07	-0.02272
-4.848e-07	-0.04544	-4.848e-07	0	-4.848e-07	0.02272
-4.844e-07	-0.02272	-4.844e-07	-0.04544	-4.844e-07	0.02272
-4.84e-07	-0.02272	-4.84e-07	0	-4.84e-07	0
-4.836e-07	-0.04544	-4.836e-07	0	-4.836e-07	-0.02272
-4.832e-07	0	-4.832e-07	0.02272	-4.832e-07	0
-4.828e-07	0	-4.828e-07	0	-4.828e-07	0
-4.824e-07	0.02272	-4.824e-07	-0.02272	-4.824e-07	0.02272
-4.82e-07	0	-4.82e-07	0	-4.82e-07	0
-4.816e-07	0.02272	-4.816e-07	0	-4.816e-07	0.02272
-4.812e-07	0.02272	-4.812e-07	0	-4.812e-07	0.02272
-4.808e-07	0.02272	-4.808e-07	0	-4.808e-07	0
-4.804e-07	0	-4.804e-07	0	-4.804e-07	0
-4.8e-07	0	-4.8e-07	0	-4.8e-07	0.02272
-4.796e-07	0	-4.796e-07	0.04544	-4.796e-07	0
-4.792e-07	0	-4.792e-07	0.02272	-4.792e-07	0
-4.788e-07	0	-4.788e-07	0.02272	-4.788e-07	0
-4.784e-07	0	-4.784e-07	0.02272	-4.784e-07	0.04544
-4.78e-07	0	-4.78e-07	0.02272	-4.78e-07	0
-4.776e-07	0.02272	-4.776e-07	0.02272	-4.776e-07	0
-4.772e-07	0.02272	-4.772e-07	0.02272	-4.772e-07	0.02272
-4.768e-07	0.06817	-4.768e-07	0.02272	-4.768e-07	0.02272
-4.764e-07	0.02272	-4.764e-07	0.04544	-4.764e-07	0.02272
-4.76e-07	0.04544	-4.76e-07	0.02272	-4.76e-07	0
-4.756e-07	0.02272	-4.756e-07	0.04544	-4.756e-07	0.02272
-4.752e-07	0.02272	-4.752e-07	0.02272	-4.752e-07	0.02272
-4.748e-07	0	-4.748e-07	0.02272	-4.748e-07	0.04544
-4.744e-07	0.02272	-4.744e-07	0.02272	-4.744e-07	0.02272
-4.74e-07	0.02272	-4.74e-07	0.02272	-4.74e-07	0
-4.736e-07	0.02272	-4.736e-07	0	-4.736e-07	0.02272
-4.732e-07	0.04544	-4.732e-07	0	-4.732e-07	0.02272
-4.728e-07	0.06817	-4.728e-07	0	-4.728e-07	0.04544
-4.724e-07	0.04544	-4.724e-07	0	-4.724e-07	0.02272
-4.72e-07	0	-4.72e-07	0.02272	-4.72e-07	0.02272
-4.716e-07	0.02272	-4.716e-07	0.02272	-4.716e-07	0.02272
-4.712e-07	0.04544	-4.712e-07	0.02272	-4.712e-07	0.02272
-4.708e-07	0.04544	-4.708e-07	0.02272	-4.708e-07	0
-4.704e-07	0.02272	-4.704e-07	-0.04544	-4.704e-07	0
-4.7e-07	0.02272	-4.7e-07	-0.02272	-4.7e-07	0
-4.696e-07	0.02272	-4.696e-07	-0.02272	-4.696e-07	0
-4.692e-07	0.02272	-4.692e-07	0	-4.692e-07	0.02272
-4.688e-07	0.04544	-4.688e-07	-0.02272	-4.688e-07	0.04544
-4.684e-07	0.02272	-4.684e-07	0.04544	-4.684e-07	0.02272
-4.68e-07	0	-4.68e-07	0	-4.68e-07	0.02272
-4.676e-07	0	-4.676e-07	0.02272	-4.676e-07	-0.02272
-4.672e-07	0.02272	-4.672e-07	-0.02272	-4.672e-07	0
-4.668e-07	0.02272	-4.668e-07	0	-4.668e-07	-0.02272
-4.664e-07	0.02272	-4.664e-07	0	-4.664e-07	0.02272
-4.66e-07	0.02272	-4.66e-07	0.02272	-4.66e-07	0
-4.656e-07	0.04544	-4.656e-07	-0.02272	-4.656e-07	0.02272
-4.652e-07	0	-4.652e-07	-0.02272	-4.652e-07	0
-4.648e-07	0	-4.648e-07	0	-4.648e-07	-0.02272
-4.644e-07	-0.02272	-4.644e-07	-0.02272	-4.644e-07	0
-4.64e-07	0.02272	-4.64e-07	0	-4.64e-07	0.04544
-4.636e-07	0.02272	-4.636e-07	0.02272	-4.636e-07	0
-4.632e-07	0.02272	-4.632e-07	0.02272	-4.632e-07	-0.02272
-4.628e-07	0.02272	-4.628e-07	0.02272	-4.628e-07	0
-4.624e-07	0	-4.624e-07	0.02272	-4.624e-07	0.02272
-4.62e-07	0.02272	-4.62e-07	0	-4.62e-07	0.02272
-4.616e-07	0.02272	-4.616e-07	0	-4.616e-07	0
-4.612e-07	0.02272	-4.612e-07	0	-4.612e-07	0.02272
-4.608e-07	0.04544	-4.608e-07	0.02272	-4.608e-07	0.02272
-4.604e-07	0.02272	-4.604e-07	0.02272	-4.604e-07	0.02272
-4.6e-07	-0.02272	-4.6e-07	0.02272	-4.6e-07	0
-4.596e-07	0	-4.596e-07	0.02272	-4.596e-07	0.02272
-4.592e-07	0	-4.592e-07	0	-4.592e-07	0.02272
-4.588e-07	0.02272	-4.588e-07	0.02272	-4.588e-07	0
-4.584e-07	0	-4.584e-07	0.04544	-4.584e-07	0.02272
-4.58e-07	0.02272	-4.58e-07	0.02272	-4.58e-07	0.02272
-4.576e-07	0	-4.576e-07	0	-4.576e-07	0.04544
-4.572e-07	0	-4.572e-07	0.02272	-4.572e-07	0.02272
-4.568e-07	0.02272	-4.568e-07	0.02272	-4.568e-07	0.02272
-4.564e-07	0	-4.564e-07	0.02272	-4.564e-07	0.02272
-4.56e-07	0	-4.56e-07	-0.02272	-4.56e-07	0
-4.556e-07	-0.04544	-4.556e-07	0.02272	-4.556e-07	0.04544
-4.552e-07	0	-4.552e-07	0.02272	-4.552e-07	0
-4.548e-07	-0.02272	-4.548e-07	0.02272	-4.548e-07	0
-4.544e-07	0	-4.544e-07	0	-4.544e-07	0
-4.54e-07	-0.02272	-4.54e-07	0	-4.54e-07	0
-4.536e-07	0	-4.536e-07	0	-4.536e-07	0
-4.532e-07	-0.02272	-4.532e-07	0	-4.532e-07	0.02272
-4.528e-07	-0.02272	-4.528e-07	0	-4.528e-07	0
-4.524e-07	-0.02272	-4.524e-07	0	-4.524e-07	0
-4.52e-07	-0.02272	-4.52e-07	-0.02272	-4.52e-07	0
-4.516e-07	0	-4.516e-07	0	-4.516e-07	0.02272
-4.512e-07	-0.02272	-4.512e-07	0	-4.512e-07	0.02272
-4.508e-07	0	-4.508e-07	0	-4.508e-07	0.02272
-4.504e-07	-0.02272	-4.504e-07	0.02272	-4.504e-07	0.02272
-4.5e-07	-0.02272	-4.5e-07	0.02272	-4.5e-07	-0.02272
-4.496e-07	-0.02272	-4.496e-07	0.02272	-4.496e-07	-0.02272
-4.492e-07	-0.02272	-4.492e-07	0.02272	-4.492e-07	-0.02272
-4.488e-07	0	-4.488e-07	0.02272	-4.488e-07	0.02272
-4.484e-07	0	-4.484e-07	0	-4.484e-07	0
-4.48e-07	0	-4.48e-07	0.02272	-4.48e-07	0
-4.476e-07	0	-4.476e-07	0.04544	-4.476e-07	0
-4.472e-07	0.02272	-4.472e-07	0.04544	-4.472e-07	0.02272
-4.468e-07	0	-4.468e-07	0.04544	-4.468e-07	0
-4.464e-07	0	-4.464e-07	0	-4.464e-07	0
-4.46e-07	0	-4.46e-07	0	-4.46e-07	0
-4.456e-07	-0.02272	-4.456e-07	0	-4.456e-07	0
-4.452e-07	-0.02272	-4.452e-07	0	-4.452e-07	0
-4.448e-07	-0.02272	-4.448e-07	0	-4.448e-07	0
-4.444e-07	-0.02272	-4.444e-07	0	-4.444e-07	0
-4.44e-07	-0.02272	-4.44e-07	0	-4.44e-07	0
-4.436e-07	0	-4.436e-07	0	-4.436e-07	0.02272
-4.432e-07	0	-4.432e-07	0	-4.432e-07	0.02272
-4.428e-07	0.02272	-4.428e-07	-0.02272	-4.428e-07	0
-4.424e-07	0.02272	-4.424e-07	-0.02272	-4.424e-07	0
-4.42e-07	0	-4.42e-07	0	-4.42e-07	0
-4.416e-07	0	-4.416e-07	0	-4.416e-07	0.02272
-4.412e-07	0.02272	-4.412e-07	-0.02272	-4.412e-07	-0.02272
-4.408e-07	0.02272	-4.408e-07	0	-4.408e-07	0.02272
-4.404e-07	0.04544	-4.404e-07	0	-4.404e-07	0
-4.4e-07	0.02272	-4.4e-07	0	-4.4e-07	0
-4.396e-07	0.02272	-4.396e-07	0	-4.396e-07	0
-4.392e-07	0.04544	-4.392e-07	0.02272	-4.392e-07	-0.02272
-4.388e-07	0.02272	-4.388e-07	0.02272	-4.388e-07	0.02272
-4.384e-07	0.02272	-4.384e-07	0.02272	-4.384e-07	0.02272
-4.38e-07	0.02272	-4.38e-07	0	-4.38e-07	0
-4.376e-07	0.02272	-4.376e-07	0	-4.376e-07	0
-4.372e-07	0.02272	-4.372e-07	0.02272	-4.372e-07	0.02272
-4.368e-07	0.04544	-4.368e-07	0	-4.368e-07	0
-4.364e-07	0.02272	-4.364e-07	0	-4.364e-07	0
-4.36e-07	0	-4.36e-07	0.02272	-4.36e-07	0.02272
-4.356e-07	0.02272	-4.356e-07	0.02272	-4.356e-07	0
-4.352e-07	0.04544	-4.352e-07	0	-4.352e-07	0.02272
-4.348e-07	0.02272	-4.348e-07	0	-4.348e-07	0.02272
-4.344e-07	0.02272	-4.344e-07	0	-4.344e-07	0.02272
-4.34e-07	0.04544	-4.34e-07	0.02272	-4.34e-07	-0.02272
-4.336e-07	0.02272	-4.336e-07	0.02272	-4.336e-07	0
-4.332e-07	0.04544	-4.332e-07	0.02272	-4.332e-07	0
-4.328e-07	0.02272	-4.328e-07	0.02272	-4.328e-07	0
-4.324e-07	0.04544	-4.324e-07	0	-4.324e-07	0
-4.32e-07	0.04544	-4.32e-07	0	-4.32e-07	0.02272
-4.316e-07	0.04544	-4.316e-07	0	-4.316e-07	0.02272
-4.312e-07	0.04544	-4.312e-07	0	-4.312e-07	0
-4.308e-07	0.02272	-4.308e-07	0.02272	-4.308e-07	0.02272
-4.304e-07	0.06817	-4.304e-07	0	-4.304e-07	0.02272
-4.3e-07	0.04544	-4.3e-07	0	-4.3e-07	0.02272
-4.296e-07	0.06817	-4.296e-07	-0.02272	-4.296e-07	0.04544
-4.292e-07	0.04544	-4.292e-07	0.02272	-4.292e-07	0
-4.288e-07	0.06817	-4.288e-07	0.02272	-4.288e-07	0
-4.284e-07	0.04544	-4.284e-07	0.02272	-4.284e-07	0
-4.28e-07	0.04544	-4.28e-07	0.02272	-4.28e-07	0
-4.276e-07	0.04544	-4.276e-07	0	-4.276e-07	-0.02272
-4.272e-07	0.06817	-4.272e-07	-0.02272	-4.272e-07	0.02272
-4.268e-07	0.02272	-4.268e-07	0	-4.268e-07	0
-4.264e-07	0.04544	-4.264e-07	0.02272	-4.264e-07	-0.02272
-4.26e-07	0.02272	-4.26e-07	0.02272	-4.26e-07	0
-4.256e-07	0.02272	-4.256e-07	0.02272	-4.256e-07	0.02272
-4.252e-07	0.02272	-4.252e-07	0	-4.252e-07	0.02272
-4.248e-07	0.02272	-4.248e-07	0.02272	-4.248e-07	0
-4.244e-07	0	-4.244e-07	0	-4.244e-07	0
-4.24e-07	0	-4.24e-07	0.02272	-4.24e-07	0.04544
-4.236e-07	-0.02272	-4.236e-07	0.04544	-4.236e-07	0.02272
-4.232e-07	-0.02272	-4.232e-07	0.02272	-4.232e-07	0
-4.228e-07	-0.02272	-4.228e-07	0.02272	-4.228e-07	0.02272
-4.224e-07	-0.02272	-4.224e-07	0.02272	-4.224e-07	0
-4.22e-07	-0.02272	-4.22e-07	0.04544	-4.22e-07	0
-4.216e-07	-0.04544	-4.216e-07	0.02272	-4.216e-07	0
-4.212e-07	0	-4.212e-07	0	-4.212e-07	0.02272
-4.208e-07	-0.02272	-4.208e-07	0	-4.208e-07	0.02272
-4.204e-07	-0.04544	-4.204e-07	0.02272	-4.204e-07	0
-4.2e-07	-0.06817	-4.2e-07	0.06817	-4.2e-07	0.02272
-4.196e-07	-0.06817	-4.196e-07	0.04544	-4.196e-07	0
-4.192e-07	0	-4.192e-07	0.02272	-4.192e-07	0.02272
-4.188e-07	-0.02272	-4.188e-07	0	-4.188e-07	0
-4.184e-07	-0.02272	-4.184e-07	0.02272	-4.184e-07	0
-4.18e-07	-0.02272	-4.18e-07	0.02272	-4.18e-07	0
-4.176e-07	0	-4.176e-07	-0.04544	-4.176e-07	0.02272
-4.172e-07	-0.02272	-4.172e-07	0	-4.172e-07	0
-4.168e-07	-0.02272	-4.168e-07	0	-4.168e-07	0
-4.164e-07	-0.04544	-4.164e-07	0	-4.164e-07	0
-4.16e-07	0	-4.16e-07	-0.02272	-4.16e-07	0
-4.156e-07	-0.02272	-4.156e-07	0	-4.156e-07	0.02272
-4.152e-07	-0.04544	-4.152e-07	0.02272	-4.152e-07	0.02272
-4.148e-07	-0.02272	-4.148e-07	0.02272	-4.148e-07	0
-4.144e-07	-0.04544	-4.144e-07	-0.02272	-4.144e-07	0
-4.14e-07	-0.04544	-4.14e-07	-0.02272	-4.14e-07	0
-4.136e-07	-0.04544	-4.136e-07	0	-4.136e-07	0.02272
-4.132e-07	-0.02272	-4.132e-07	0	-4.132e-07	0
-4.128e-07	-0.02272	-4.128e-07	0.02272	-4.128e-07	0.02272
-4.124e-07	-0.02272	-4.124e-07	0.02272	-4.124e-07	0.02272
-4.12e-07	0	-4.12e-07	0.02272	-4.12e-07	0
-4.116e-07	-0.04544	-4.116e-07	0.02272	-4.116e-07	0.02272
-4.112e-07	-0.04544	-4.112e-07	0.04544	-4.112e-07	0.04544
-4.108e-07	0	-4.108e-07	0.04544	-4.108e-07	0.02272
-4.104e-07	0	-4.104e-07	0.04544	-4.104e-07	0.02272
-4.1e-07	-0.02272	-4.1e-07	0.02272	-4.1e-07	0.02272
-4.096e-07	0.02272	-4.096e-07	0.02272	-4.096e-07	0
-4.092e-07	0	-4.092e-07	0.02272	-4.092e-07	0.02272
-4.088e-07	0.02272	-4.088e-07	0	-4.088e-07	0
-4.084e-07	0.02272	-4.084e-07	0.02272	-4.084e-07	0
-4.08e-07	0.04544	-4.08e-07	0	-4.08e-07	0.02272
-4.076e-07	0.04544	-4.076e-07	0.02272	-4.076e-07	0.02272
-4.072e-07	0.04544	-4.072e-07	-0.02272	-4.072e-07	0.02272
-4.068e-07	0.02272	-4.068e-07	0.02272	-4.068e-07	0
-4.064e-07	0.04544	-4.064e-07	0	-4.064e-07	-0.02272
-4.06e-07	0.06817	-4.06e-07	-0.02272	-4.06e-07	0
-4.056e-07	0.06817	-4.056e-07	0	-4.056e-07	0.02272
-4.052e-07	0.06817	-4.052e-07	0	-4.052e-07	0
-4.048e-07	0.04544	-4.048e-07	-0.02272	-4.048e-07	0.04544
-4.044e-07	0.04544	-4.044e-07	0	-4.044e-07	0.02272
-4.04e-07	0.04544	-4.04e-07	0.02272	-4.04e-07	-0.02272
-4.036e-07	0.02272	-4.036e-07	0.02272	-4.036e-07	0
-4.032e-07	0.02272	-4.032e-07	0	-4.032e-07	0.02272
-4.028e-07	0.04544	-4.028e-07	0	-4.028e-07	0.02272
-4.024e-07	0.02272	-4.024e-07	0.02272	-4.024e-07	0
-4.02e-07	0.02272	-4.02e-07	0	-4.02e-07	0
-4.016e-07	0.02272	-4.016e-07	0.02272	-4.016e-07	0.02272
-4.012e-07	0.02272	-4.012e-07	0.02272	-4.012e-07	0.04544
-4.008e-07	0.02272	-4.008e-07	0.02272	-4.008e-07	0.02272
-4.004e-07	0.02272	-4.004e-07	0.02272	-4.004e-07	0
[truncated: 248,000+ more rows]
