# Supplementary material for: High-order sensory processing nanocircuit based on coupled VO2 oscillators
Source: Nat Commun. 2024 Feb 24;15:1693. doi: 10.1038/s41467-024-45992-8 (PMC10894221; doi:10.1038/s41467-024-45992-8)
Supplement: Supplementary file 3 — Source Data [file 41467_2024_45992_MOESM3_ESM.zip › NCOMMS-23-18953B/figure2h.xlsx]

## Sheet: Sheet1
Resistance(kohm)	Frequency(kHz)
3.1	1065
3.2	1030
3.3	1030
3.4	996
3.5	962
3.6	928
3.7	893
3.8	859
3.9	825
4.1	721
4.3	653
4.4	584
4.5	550
4.6	515
