# Supplementary material for: High-order sensory processing nanocircuit based on coupled VO2 oscillators
Source: Nat Commun. 2024 Feb 24;15:1693. doi: 10.1038/s41467-024-45992-8 (PMC10894221; doi:10.1038/s41467-024-45992-8)
Supplement: Supplementary file 3 — Source Data [file 41467_2024_45992_MOESM3_ESM.zip › NCOMMS-23-18953B/figure3b.xlsx]

## Sheet: Sheet1
-6e-07	0.0236	-0.03224
-5.996e-07	0.07079	-0.03224
-5.992e-07	0	-0.03224
-5.988e-07	0.0236	-0.06448
-5.984e-07	0.0236	-0.03224
-5.98e-07	0	0
-5.976e-07	0.0236	0.03224
-5.972e-07	0.0472	0
-5.968e-07	0.0472	0
-5.964e-07	0.0472	0
-5.96e-07	0.0472	0.06448
-5.956e-07	0.0472	0.03224
-5.952e-07	0.0472	0.03224
-5.948e-07	0.07079	0
-5.944e-07	0.07079	0.03224
-5.94e-07	0.0236	0.03224
-5.936e-07	0.0472	0.03224
-5.932e-07	0.0236	0.06448
-5.928e-07	0.0472	0
-5.924e-07	0.0236	0
-5.92e-07	0.0236	0
-5.916e-07	0.0236	0.06448
-5.912e-07	0.0236	0
-5.908e-07	0.0236	0
-5.904e-07	0	0
-5.9e-07	0	0
-5.896e-07	0.0236	0
-5.892e-07	0.0236	0.03224
-5.888e-07	0	0
-5.884e-07	0.0472	0
-5.88e-07	0.0472	0.03224
-5.876e-07	0.07079	0.03224
-5.872e-07	0.07079	0.03224
-5.868e-07	0.07079	0.03224
-5.864e-07	0.09439	0.03224
-5.86e-07	0.09439	0.03224
-5.856e-07	0.11799	0.03224
-5.852e-07	0.11799	0.06448
-5.848e-07	0.11799	0.03224
-5.844e-07	0.11799	0.06448
-5.84e-07	0.11799	0.06448
-5.836e-07	0.09439	0.03224
-5.832e-07	0.07079	0.03224
-5.828e-07	0.09439	0.06448
-5.824e-07	0.09439	0.03224
-5.82e-07	0.07079	0.06448
-5.816e-07	0.09439	0.06448
-5.812e-07	0.09439	0.03224
-5.808e-07	0.09439	-0.03224
-5.804e-07	0.07079	-0.03224
-5.8e-07	0.09439	0.03224
-5.796e-07	0.07079	0.03224
-5.792e-07	0.07079	0.03224
-5.788e-07	0.07079	0
-5.784e-07	0.0472	0
-5.78e-07	0.0236	0
-5.776e-07	0.0472	0.03224
-5.772e-07	0.0472	-0.03224
-5.768e-07	0.07079	0
-5.764e-07	0.07079	0
-5.76e-07	0.07079	0
-5.756e-07	0.07079	0
-5.752e-07	0.07079	0.03224
-5.748e-07	0.07079	0
-5.744e-07	0.0472	0.03224
-5.74e-07	0.0236	0
-5.736e-07	0.0472	0.03224
-5.732e-07	0.0472	0
-5.728e-07	0	0
-5.724e-07	0.0236	-0.06448
-5.72e-07	0	-0.03224
-5.716e-07	-0.0236	-0.03224
-5.712e-07	-0.0236	0
-5.708e-07	-0.0472	-0.03224
-5.704e-07	0	-0.06448
-5.7e-07	-0.0236	-0.06448
-5.696e-07	-0.0236	-0.06448
-5.692e-07	-0.0472	-0.03224
-5.688e-07	-0.0472	-0.06448
-5.684e-07	-0.0472	-0.06448
-5.68e-07	-0.07079	-0.09672
-5.676e-07	-0.07079	-0.09672
-5.672e-07	-0.0472	0
-5.668e-07	-0.07079	-0.03224
-5.664e-07	-0.0472	-0.06448
-5.66e-07	-0.0236	-0.03224
-5.656e-07	-0.0236	-0.03224
-5.652e-07	-0.0236	0
-5.648e-07	-0.0472	-0.06448
-5.644e-07	-0.0236	-0.03224
-5.64e-07	-0.0472	0
-5.636e-07	-0.0236	-0.06448
-5.632e-07	-0.0472	-0.06448
-5.628e-07	-0.09439	-0.06448
-5.624e-07	-0.0472	-0.06448
-5.62e-07	-0.07079	-0.03224
-5.616e-07	-0.07079	-0.09672
-5.612e-07	-0.09439	-0.06448
-5.608e-07	-0.09439	-0.06448
-5.604e-07	-0.09439	-0.06448
-5.6e-07	-0.07079	-0.06448
-5.596e-07	-0.07079	-0.03224
-5.592e-07	-0.0236	-0.06448
-5.588e-07	-0.07079	-0.03224
-5.584e-07	-0.0472	0
-5.58e-07	-0.0472	-0.03224
-5.576e-07	-0.0236	0
-5.572e-07	-0.0236	0
-5.568e-07	-0.0236	0
-5.564e-07	0.0236	0.03224
-5.56e-07	0	0
-5.556e-07	0.0472	0
-5.552e-07	0	0
-5.548e-07	0.0236	0
-5.544e-07	0.07079	0
-5.54e-07	0.0236	0
-5.536e-07	0.0472	-0.03224
-5.532e-07	0.0472	0
-5.528e-07	0.0472	0.03224
-5.524e-07	0.07079	0
-5.52e-07	0.0472	0
-5.516e-07	0.0236	-0.03224
-5.512e-07	0.0236	0
-5.508e-07	0.0472	0
-5.504e-07	0.0472	-0.03224
-5.5e-07	0.09439	0.03224
-5.496e-07	0.07079	0.03224
-5.492e-07	0.09439	0.03224
-5.488e-07	0.07079	0.06448
-5.484e-07	0.07079	0.06448
-5.48e-07	0.07079	0.03224
-5.476e-07	0.07079	0
-5.472e-07	0.07079	0.03224
-5.468e-07	0.07079	0
-5.464e-07	0.07079	0.03224
-5.46e-07	0.0472	0.06448
-5.456e-07	0.0472	0.03224
-5.452e-07	0.0472	0
-5.448e-07	0.07079	0.03224
-5.444e-07	0.07079	0.03224
-5.44e-07	0.07079	0.03224
-5.436e-07	0.07079	0.03224
-5.432e-07	0.0472	0.06448
-5.428e-07	0.0472	0
-5.424e-07	0.0472	0.03224
-5.42e-07	0.0236	0.03224
-5.416e-07	0.0236	0.06448
-5.412e-07	0.0472	0
-5.408e-07	0.0472	-0.03224
-5.404e-07	0.0236	0
-5.4e-07	0.0236	0
-5.396e-07	0.0236	-0.03224
-5.392e-07	0.0236	0.03224
-5.388e-07	0.0236	0.03224
-5.384e-07	0.0236	0
-5.38e-07	0	0
-5.376e-07	-0.0236	0.03224
-5.372e-07	0	0
-5.368e-07	0.0236	0
-5.364e-07	0.0472	0.03224
-5.36e-07	0	0
-5.356e-07	0	0
-5.352e-07	0	0
-5.348e-07	0	0.06448
-5.344e-07	0	-0.03224
-5.34e-07	0	-0.03224
-5.336e-07	0	-0.03224
-5.332e-07	0	0
-5.328e-07	0	-0.03224
-5.324e-07	0.0472	-0.03224
-5.32e-07	0.0236	0
-5.316e-07	0	0.03224
-5.312e-07	0	0
-5.308e-07	0.0472	0.03224
-5.304e-07	0	0
-5.3e-07	0.0236	0
-5.296e-07	0.0236	0
-5.292e-07	0	-0.06448
-5.288e-07	0.0236	-0.06448
-5.284e-07	-0.0236	0
-5.28e-07	0	-0.03224
-5.276e-07	0.0236	-0.03224
-5.272e-07	0.0236	0
-5.268e-07	0	0.03224
-5.264e-07	0	0.03224
-5.26e-07	0	-0.03224
-5.256e-07	0	-0.03224
-5.252e-07	0.0236	-0.03224
-5.248e-07	0	-0.03224
-5.244e-07	-0.0236	-0.09672
-5.24e-07	0	-0.03224
-5.236e-07	-0.0236	-0.06448
-5.232e-07	-0.0236	-0.03224
-5.228e-07	0	-0.03224
-5.224e-07	0	-0.03224
-5.22e-07	0	0
-5.216e-07	0	-0.03224
-5.212e-07	-0.0236	-0.03224
-5.208e-07	0.0236	-0.06448
-5.204e-07	0.0236	0
-5.2e-07	0	0
-5.196e-07	-0.0236	0
-5.192e-07	0.0236	0
-5.188e-07	0	-0.03224
-5.184e-07	0	-0.03224
-5.18e-07	0	0
-5.176e-07	0	0
-5.172e-07	0	0
-5.168e-07	0.0472	-0.06448
-5.164e-07	0	-0.03224
-5.16e-07	-0.0236	0
-5.156e-07	-0.0236	-0.03224
-5.152e-07	0.0236	-0.03224
-5.148e-07	0	-0.03224
-5.144e-07	0.0472	0.03224
-5.14e-07	-0.0236	-0.03224
-5.136e-07	-0.0472	-0.03224
-5.132e-07	0	0
-5.128e-07	-0.0236	0
-5.124e-07	-0.0236	0
-5.12e-07	-0.0236	-0.03224
-5.116e-07	-0.0236	0
-5.112e-07	0.0236	0
-5.108e-07	0.0236	0
-5.104e-07	-0.0236	0.03224
-5.1e-07	0	0
-5.096e-07	0	0.03224
-5.092e-07	0	0
-5.088e-07	0	0
-5.084e-07	0	0
-5.08e-07	0	0
-5.076e-07	0	0.03224
-5.072e-07	0	-0.03224
-5.068e-07	0.0236	-0.03224
-5.064e-07	-0.0236	-0.03224
-5.06e-07	0.0236	-0.03224
-5.056e-07	0.0236	0.03224
-5.052e-07	0	0
-5.048e-07	0.0236	0
-5.044e-07	0.0236	0.03224
-5.04e-07	0	0.03224
-5.036e-07	0.0236	0
-5.032e-07	0.0236	0.03224
-5.028e-07	0.0236	0
-5.024e-07	0.0236	0
-5.02e-07	0	0.03224
-5.016e-07	0	-0.03224
-5.012e-07	0.0472	0
-5.008e-07	0.0236	0
-5.004e-07	0.0472	0.03224
-5e-07	0.07079	0
-4.996e-07	0.0472	0.06448
-4.992e-07	0.07079	0.06448
-4.988e-07	0.0472	0
-4.984e-07	0.07079	0
-4.98e-07	0.07079	0.03224
-4.976e-07	0.07079	0.03224
-4.972e-07	0.0472	0.03224
-4.968e-07	0.0472	0.06448
-4.964e-07	0.0236	0.03224
-4.96e-07	0.07079	0
-4.956e-07	0.07079	0.03224
-4.952e-07	0.07079	0.06448
-4.948e-07	0.07079	0.06448
-4.944e-07	0.07079	0.06448
-4.94e-07	0.07079	0.03224
-4.936e-07	0.0472	0.03224
-4.932e-07	0.09439	-0.03224
-4.928e-07	0.07079	0.03224
-4.924e-07	0.0472	0
-4.92e-07	0.09439	0
-4.916e-07	0.0472	0.03224
-4.912e-07	0.07079	0.03224
-4.908e-07	0.0472	0
-4.904e-07	0.0472	0
-4.9e-07	0.0472	0
-4.896e-07	0.0472	0
-4.892e-07	0	-0.03224
-4.888e-07	0.0236	0
-4.884e-07	0.0236	0
-4.88e-07	0.0236	0
-4.876e-07	0.0236	0
-4.872e-07	0	-0.03224
-4.868e-07	0.0472	0
-4.864e-07	0.07079	0.06448
-4.86e-07	0.0472	0
-4.856e-07	0.0236	0
-4.852e-07	0.07079	-0.03224
-4.848e-07	0.0236	0
-4.844e-07	0.0236	-0.03224
-4.84e-07	0	-0.06448
-4.836e-07	0.0236	-0.06448
-4.832e-07	0	-0.03224
-4.828e-07	0	-0.03224
-4.824e-07	0.0236	-0.03224
-4.82e-07	0	-0.09672
-4.816e-07	0	-0.06448
-4.812e-07	0	-0.03224
-4.808e-07	-0.0236	-0.06448
-4.804e-07	-0.0236	-0.06448
-4.8e-07	-0.0236	-0.06448
-4.796e-07	-0.0236	0
-4.792e-07	-0.0236	0
-4.788e-07	-0.0472	-0.03224
-4.784e-07	-0.0236	0
-4.78e-07	0	0
-4.776e-07	0	0
-4.772e-07	-0.0236	-0.03224
-4.768e-07	-0.0236	0
-4.764e-07	0.0236	0.03224
-4.76e-07	0.0236	0.03224
-4.756e-07	0.0236	0.03224
-4.752e-07	0.0236	-0.03224
-4.748e-07	0	0
-4.744e-07	0.0236	0
-4.74e-07	0	-0.03224
-4.736e-07	0.0236	-0.03224
-4.732e-07	0.0236	-0.03224
-4.728e-07	0.0472	-0.06448
-4.724e-07	0.0236	-0.03224
-4.72e-07	0.0236	-0.03224
-4.716e-07	0	-0.03224
-4.712e-07	0	-0.03224
-4.708e-07	-0.0236	-0.06448
-4.704e-07	0	-0.06448
-4.7e-07	0	0
-4.696e-07	0.0236	-0.03224
-4.692e-07	0.0236	0
-4.688e-07	0.0236	0.03224
-4.684e-07	0.0472	0.03224
-4.68e-07	0.0472	0.03224
-4.676e-07	0.0472	0.06448
-4.672e-07	0.0472	0.06448
-4.668e-07	0.07079	0.06448
-4.664e-07	0.07079	0.03224
-4.66e-07	0.0472	0.03224
-4.656e-07	0.09439	0
-4.652e-07	0.0472	0.03224
-4.648e-07	0.07079	0
-4.644e-07	0.0472	-0.03224
-4.64e-07	0.0236	0.03224
-4.636e-07	0.0472	-0.03224
-4.632e-07	0.0472	0
-4.628e-07	0	-0.03224
-4.624e-07	0	-0.03224
-4.62e-07	0	-0.06448
-4.616e-07	0	-0.06448
-4.612e-07	-0.0472	-0.06448
-4.608e-07	-0.0472	0
-4.604e-07	-0.0236	-0.03224
-4.6e-07	0	0
-4.596e-07	0.0236	0.03224
-4.592e-07	0	0.03224
-4.588e-07	0	0.03224
-4.584e-07	0	0.03224
-4.58e-07	0	0.03224
-4.576e-07	0.0472	0.06448
-4.572e-07	0.0472	0.03224
-4.568e-07	0.0236	0.03224
-4.564e-07	0	0.03224
-4.56e-07	0.0236	0
-4.556e-07	0.0236	-0.03224
-4.552e-07	0.0236	-0.03224
-4.548e-07	0.0236	-0.06448
-4.544e-07	0.07079	-0.03224
-4.54e-07	0	-0.06448
-4.536e-07	0	-0.09672
-4.532e-07	-0.0236	-0.06448
-4.528e-07	0	-0.06448
-4.524e-07	-0.0472	-0.09672
-4.52e-07	-0.0236	-0.09672
-4.516e-07	-0.0472	-0.06448
-4.512e-07	-0.0472	-0.06448
-4.508e-07	-0.0472	-0.03224
-4.504e-07	-0.07079	0
-4.5e-07	-0.0236	0
-4.496e-07	-0.0236	0
-4.492e-07	0	0
-4.488e-07	0	0
-4.484e-07	-0.0236	0
-4.48e-07	0	0.03224
-4.476e-07	0	0.03224
-4.472e-07	0.0472	0
-4.468e-07	0.0236	0.06448
-4.464e-07	0.0472	0.03224
-4.46e-07	0.0472	0.03224
-4.456e-07	0.0472	-0.03224
-4.452e-07	0.0472	-0.03224
-4.448e-07	0.07079	0
-4.444e-07	0.0472	-0.03224
-4.44e-07	0.0236	-0.06448
-4.436e-07	0.0472	-0.06448
-4.432e-07	0.0472	-0.06448
-4.428e-07	0	-0.12896
-4.424e-07	0.0236	-0.06448
-4.42e-07	0	-0.06448
-4.416e-07	0.0236	-0.06448
-4.412e-07	0.0236	-0.06448
-4.408e-07	0.0236	-0.03224
-4.404e-07	0	-0.03224
-4.4e-07	0.0236	0
-4.396e-07	0.0236	0.03224
-4.392e-07	0.0236	0
-4.388e-07	0.0472	0.03224
-4.384e-07	0.0236	0.03224
-4.38e-07	0.07079	0.03224
-4.376e-07	0.07079	0
-4.372e-07	0.09439	0
-4.368e-07	0.09439	0.03224
-4.364e-07	0.11799	0.06448
-4.36e-07	0.09439	0
-4.356e-07	0.11799	-0.03224
-4.352e-07	0.11799	-0.06448
-4.348e-07	0.09439	-0.03224
-4.344e-07	0.09439	-0.06448
-4.34e-07	0.0472	-0.03224
-4.336e-07	0.09439	-0.06448
-4.332e-07	0.0472	-0.03224
-4.328e-07	0.0236	-0.06448
-4.324e-07	0	0
-4.32e-07	0.0236	-0.06448
-4.316e-07	0	0
-4.312e-07	0.0472	0.03224
-4.308e-07	0.0236	0.03224
-4.304e-07	0	0
-4.3e-07	-0.0236	0.03224
-4.296e-07	-0.0236	0.03224
-4.292e-07	0.0236	0.06448
-4.288e-07	0.0236	0.06448
-4.284e-07	0.0236	0.06448
-4.28e-07	0.0472	0.06448
-4.276e-07	0.0236	0.03224
-4.272e-07	0.07079	0.03224
-4.268e-07	0.07079	0.03224
-4.264e-07	0.07079	0
-4.26e-07	0.0472	0
-4.256e-07	0.09439	-0.03224
-4.252e-07	0.07079	-0.03224
-4.248e-07	0.0236	0
-4.244e-07	0.0236	-0.03224
-4.24e-07	0.0236	-0.06448
-4.236e-07	0	-0.06448
-4.232e-07	0	-0.06448
-4.228e-07	-0.0472	-0.09672
-4.224e-07	-0.0236	-0.03224
-4.22e-07	-0.0472	-0.06448
-4.216e-07	-0.07079	-0.03224
-4.212e-07	-0.07079	-0.03224
-4.208e-07	-0.07079	0
-4.204e-07	-0.0472	-0.03224
-4.2e-07	-0.07079	0.03224
-4.196e-07	-0.0472	0.06448
-4.192e-07	-0.0472	0.03224
-4.188e-07	-0.0472	0
-4.184e-07	-0.0236	0
-4.18e-07	-0.0472	0.03224
-4.176e-07	0	0
-4.172e-07	0	-0.03224
-4.168e-07	-0.0236	0
-4.164e-07	0	-0.03224
-4.16e-07	0	0
-4.156e-07	0	-0.09672
-4.152e-07	-0.0236	-0.09672
-4.148e-07	0	-0.09672
-4.144e-07	0.0236	-0.09672
-4.14e-07	0	-0.06448
-4.136e-07	0	-0.09672
-4.132e-07	-0.0236	-0.09672
-4.128e-07	-0.0236	-0.09672
-4.124e-07	0	-0.03224
-4.12e-07	-0.07079	-0.03224
-4.116e-07	-0.0472	0
-4.112e-07	-0.0472	0.03224
-4.108e-07	-0.0472	-0.03224
-4.104e-07	-0.07079	0
-4.1e-07	-0.07079	0.03224
-4.096e-07	-0.0472	0.03224
-4.092e-07	-0.0472	0.03224
-4.088e-07	-0.0236	0
-4.084e-07	0	0.03224
-4.08e-07	0	0.03224
-4.076e-07	0.0236	0.03224
-4.072e-07	0.07079	0
-4.068e-07	0.0472	0
-4.064e-07	0.0236	0
-4.06e-07	0.0236	0
-4.056e-07	0.07079	-0.06448
-4.052e-07	0.0472	-0.06448
-4.048e-07	0.07079	-0.06448
-4.044e-07	0.0472	-0.06448
-4.04e-07	0.0472	-0.06448
-4.036e-07	0.0236	-0.09672
-4.032e-07	0	-0.06448
-4.028e-07	0.0472	-0.06448
-4.024e-07	0.0236	0
-4.02e-07	0.0472	0
-4.016e-07	0.0472	0
-4.012e-07	0	0.03224
-4.008e-07	0.0472	0.06448
-4.004e-07	0.0472	0.09672
-4e-07	0.07079	0.09672
-3.996e-07	0.0472	0.09672
-3.992e-07	0.0472	0.12896
-3.988e-07	0.0472	0.06448
-3.984e-07	0.09439	0.09672
-3.98e-07	0.09439	0.12896
-3.976e-07	0.09439	0.06448
-3.972e-07	0.09439	0.06448
-3.968e-07	0.11799	0.03224
-3.964e-07	0.11799	-0.03224
-3.96e-07	0.09439	0
-3.956e-07	0.09439	-0.03224
-3.952e-07	0.07079	-0.06448
-3.948e-07	0.09439	-0.09672
-3.944e-07	0.09439	-0.09672
-3.94e-07	0.09439	-0.06448
-3.936e-07	0.07079	-0.09672
-3.932e-07	0.0236	0
-3.928e-07	0.07079	0
-3.924e-07	0.0236	0
-3.92e-07	0.0236	0.06448
-3.916e-07	0.07079	0
-3.912e-07	0.0472	0
-3.908e-07	0.0236	0.06448
-3.904e-07	0.0472	0.09672
-3.9e-07	0.0236	0.06448
-3.896e-07	0.0236	0.09672
-3.892e-07	0.0236	0.09672
-3.888e-07	0	0.03224
-3.884e-07	0	0.06448
-3.88e-07	0.0472	0.06448
-3.876e-07	0	0
-3.872e-07	0	-0.03224
-3.868e-07	-0.0236	-0.03224
-3.864e-07	0.0236	-0.03224
-3.86e-07	0	-0.06448
-3.856e-07	0.0236	-0.03224
-3.852e-07	-0.0236	-0.06448
-3.848e-07	0	-0.12896
-3.844e-07	0	-0.12896
-3.84e-07	0	-0.09672
-3.836e-07	-0.0236	-0.09672
-3.832e-07	0.0472	-0.06448
-3.828e-07	0.0236	-0.03224
-3.824e-07	0.0472	0
-3.82e-07	0.0236	0.03224
-3.816e-07	0.07079	0.06448
-3.812e-07	0.07079	0.09672
-3.808e-07	0.07079	0.09672
-3.804e-07	0.09439	0.06448
-3.8e-07	0.11799	0.09672
-3.796e-07	0.14159	0.12896
-3.792e-07	0.16516	0.12896
-3.788e-07	0.23595	0.09672
-3.784e-07	0.21236	0.09672
-3.78e-07	0.25955	0.06448
-3.776e-07	0.28315	0.06448
-3.772e-07	0.33035	0.03224
-3.768e-07	0.30675	0.03224
-3.764e-07	0.35394	0.03224
-3.76e-07	0.37754	0
-3.756e-07	0.40114	0
-3.752e-07	0.44831	0
-3.748e-07	0.42474	0.03224
-3.744e-07	0.40114	0.06448
-3.74e-07	0.40114	0.03224
-3.736e-07	0.44831	0.06448
-3.732e-07	0.42474	0.09672
-3.728e-07	0.42474	0.09672
-3.724e-07	0.42474	0.09672
-3.72e-07	0.40114	0.19344
-3.716e-07	0.42474	0.22568
-3.712e-07	0.47191	0.22568
-3.708e-07	0.47191	0.22568
-3.704e-07	0.42474	0.25792
-3.7e-07	0.44831	0.29016
-3.696e-07	0.40114	0.29016
-3.692e-07	0.40114	0.3224
-3.688e-07	0.40114	0.3224
-3.684e-07	0.44831	0.25792
-3.68e-07	0.4955	0.29016
-3.676e-07	0.47191	0.29016
-3.672e-07	0.44831	0.25792
-3.668e-07	0.44831	0.29016
-3.664e-07	0.42474	0.29016
-3.66e-07	0.42474	0.29016
-3.656e-07	0.42474	0.25792
-3.652e-07	0.37754	0.25792
-3.648e-07	0.35394	0.29016
-3.644e-07	0.33035	0.29016
-3.64e-07	0.30675	0.3224
-3.636e-07	0.25955	0.35464
-3.632e-07	0.21236	0.35464
-3.628e-07	0.18876	0.38688
-3.624e-07	0.16516	0.45132
-3.62e-07	0.11799	0.45132
-3.616e-07	0.09439	0.48356
-3.612e-07	0.07079	0.5158
-3.608e-07	0.0236	0.5158
-3.604e-07	0.0236	0.5158
-3.6e-07	0	0.5158
-3.596e-07	-0.0236	0.5158
-3.592e-07	-0.0236	0.54804
-3.588e-07	-0.0236	0.48356
-3.584e-07	-0.0236	0.45132
-3.58e-07	-0.0472	0.45132
-3.576e-07	-0.0236	0.45132
-3.572e-07	-0.0236	0.38688
-3.568e-07	0	0.35464
-3.564e-07	0.0236	0.38688
-3.56e-07	0.0472	0.35464
-3.556e-07	0.0472	0.35464
-3.552e-07	0.0236	0.35464
-3.548e-07	0.0472	0.35464
-3.544e-07	0.09439	0.3224
-3.54e-07	0.07079	0.35464
-3.536e-07	0.11799	0.35464
-3.532e-07	0.09439	0.41908
-3.528e-07	0.16516	0.35464
-3.524e-07	0.14159	0.41908
-3.52e-07	0.16516	0.41908
-3.516e-07	0.16516	0.45132
-3.512e-07	0.16516	0.45132
-3.508e-07	0.18876	0.41908
-3.504e-07	0.21236	0.45132
-3.5e-07	0.25955	0.41908
-3.496e-07	0.23595	0.38688
-3.492e-07	0.21236	0.35464
-3.488e-07	0.18876	0.3224
-3.484e-07	0.21236	0.3224
-3.48e-07	0.25955	0.3224
-3.476e-07	0.23595	0.29016
-3.472e-07	0.21236	0.29016
-3.468e-07	0.23595	0.25792
-3.464e-07	0.23595	0.22568
-3.46e-07	0.21236	0.25792
-3.456e-07	0.23595	0.19344
-3.452e-07	0.21236	0.19344
-3.448e-07	0.18876	0.22568
-3.444e-07	0.16516	0.29016
-3.44e-07	0.18876	0.25792
-3.436e-07	0.18876	0.25792
-3.432e-07	0.18876	0.29016
-3.428e-07	0.18876	0.29016
-3.424e-07	0.16516	0.29016
-3.42e-07	0.16516	0.29016
-3.416e-07	0.16516	0.29016
-3.412e-07	0.16516	0.35464
-3.408e-07	0.23595	0.38688
-3.404e-07	0.16516	0.35464
-3.4e-07	0.18876	0.38688
-3.396e-07	0.21236	0.41908
-3.392e-07	0.21236	0.38688
-3.388e-07	0.18876	0.3224
-3.384e-07	0.23595	0.35464
-3.38e-07	0.23595	0.38688
-3.376e-07	0.25955	0.3224
-3.372e-07	0.30675	0.3224
-3.368e-07	0.28315	0.29016
-3.364e-07	0.30675	0.29016
-3.36e-07	0.33035	0.29016
-3.356e-07	0.30675	0.29016
-3.352e-07	0.30675	0.25792
-3.348e-07	0.35394	0.29016
-3.344e-07	0.37754	0.29016
-3.34e-07	0.35394	0.25792
-3.336e-07	0.37754	0.29016
-3.332e-07	0.33035	0.25792
-3.328e-07	0.37754	0.29016
-3.324e-07	0.37754	0.38688
-3.32e-07	0.33035	0.29016
-3.316e-07	0.33035	0.3224
-3.312e-07	0.28315	0.35464
-3.308e-07	0.30675	0.35464
-3.304e-07	0.30675	0.35464
-3.3e-07	0.33035	0.38688
-3.296e-07	0.30675	0.35464
-3.292e-07	0.33035	0.35464
-3.288e-07	0.30675	0.29016
-3.284e-07	0.30675	0.3224
-3.28e-07	0.33035	0.35464
-3.276e-07	0.30675	0.29016
-3.272e-07	0.33035	0.22568
-3.268e-07	0.30675	0.22568
-3.264e-07	0.28315	0.22568
-3.26e-07	0.28315	0.22568
-3.256e-07	0.28315	0.22568
-3.252e-07	0.25955	0.22568
-3.248e-07	0.30675	0.25792
-3.244e-07	0.30675	0.22568
-3.24e-07	0.35394	0.22568
-3.236e-07	0.28315	0.25792
-3.232e-07	0.33035	0.22568
-3.228e-07	0.33035	0.22568
-3.224e-07	0.33035	0.29016
-3.22e-07	0.33035	0.25792
-3.216e-07	0.33035	0.3224
-3.212e-07	0.33035	0.3224
-3.208e-07	0.35394	0.35464
-3.204e-07	0.33035	0.35464
-3.2e-07	0.37754	0.35464
-3.196e-07	0.37754	0.38688
-3.192e-07	0.37754	0.3224
-3.188e-07	0.40114	0.29016
-3.184e-07	0.42474	0.35464
-3.18e-07	0.42474	0.3224
-3.176e-07	0.42474	0.29016
-3.172e-07	0.44831	0.25792
-3.168e-07	0.44831	0.25792
-3.164e-07	0.44831	0.19344
-3.16e-07	0.44831	0.29016
-3.156e-07	0.44831	0.22568
-3.152e-07	0.42474	0.29016
-3.148e-07	0.44831	0.29016
-3.144e-07	0.42474	0.29016
-3.14e-07	0.40114	0.29016
-3.136e-07	0.44831	0.25792
-3.132e-07	0.42474	0.29016
-3.128e-07	0.42474	0.29016
-3.124e-07	0.42474	0.29016
-3.12e-07	0.40114	0.35464
-3.116e-07	0.42474	0.35464
-3.112e-07	0.37754	0.35464
-3.108e-07	0.37754	0.38688
-3.104e-07	0.42474	0.38688
-3.1e-07	0.40114	0.38688
-3.096e-07	0.42474	0.45132
-3.092e-07	0.42474	0.38688
-3.088e-07	0.42474	0.38688
-3.084e-07	0.42474	0.38688
-3.08e-07	0.40114	0.38688
-3.076e-07	0.40114	0.38688
-3.072e-07	0.42474	0.35464
-3.068e-07	0.40114	0.3224
-3.064e-07	0.37754	0.35464
-3.06e-07	0.40114	0.3224
-3.056e-07	0.40114	0.35464
-3.052e-07	0.40114	0.3224
-3.048e-07	0.42474	0.35464
-3.044e-07	0.40114	0.35464
-3.04e-07	0.37754	0.38688
-3.036e-07	0.35394	0.38688
-3.032e-07	0.35394	0.41908
-3.028e-07	0.30675	0.41908
-3.024e-07	0.30675	0.38688
-3.02e-07	0.28315	0.38688
-3.016e-07	0.30675	0.41908
-3.012e-07	0.28315	0.45132
-3.008e-07	0.25955	0.45132
-3.004e-07	0.28315	0.48356
-3e-07	0.28315	0.41908
-2.996e-07	0.28315	0.45132
-2.992e-07	0.25955	0.45132
-2.988e-07	0.25955	0.48356
-2.984e-07	0.28315	0.48356
-2.98e-07	0.30675	0.48356
-2.976e-07	0.28315	0.48356
-2.972e-07	0.28315	0.45132
-2.968e-07	0.25955	0.41908
-2.964e-07	0.25955	0.45132
-2.96e-07	0.25955	0.45132
-2.956e-07	0.28315	0.38688
-2.952e-07	0.28315	0.41908
-2.948e-07	0.28315	0.41908
-2.944e-07	0.25955	0.41908
-2.94e-07	0.25955	0.41908
-2.936e-07	0.33035	0.45132
-2.932e-07	0.33035	0.48356
-2.928e-07	0.33035	0.48356
-2.924e-07	0.35394	0.48356
-2.92e-07	0.33035	0.5158
-2.916e-07	0.35394	0.5158
-2.912e-07	0.35394	0.58028
-2.908e-07	0.40114	0.54804
-2.904e-07	0.40114	0.54804
-2.9e-07	0.40114	0.58028
-2.896e-07	0.42474	0.58028
-2.892e-07	0.42474	0.58028
-2.888e-07	0.44831	0.58028
-2.884e-07	0.42474	0.64476
-2.88e-07	0.44831	0.58028
-2.876e-07	0.4955	0.58028
-2.872e-07	0.5191	0.54804
-2.868e-07	0.47191	0.5158
-2.864e-07	0.5191	0.61252
-2.86e-07	0.5427	0.58028
-2.856e-07	0.5191	0.54804
-2.852e-07	0.4955	0.54804
-2.848e-07	0.4955	0.54804
-2.844e-07	0.5427	0.54804
-2.84e-07	0.5427	0.61252
-2.836e-07	0.5191	0.61252
-2.832e-07	0.5427	0.64476
-2.828e-07	0.5191	0.61252
-2.824e-07	0.5191	0.677
-2.82e-07	0.4955	0.677
-2.816e-07	0.5427	0.74148
-2.812e-07	0.5427	0.70924
-2.808e-07	0.5191	0.677
-2.804e-07	0.5663	0.677
-2.8e-07	0.5427	0.70924
-2.796e-07	0.5427	0.77372
-2.792e-07	0.5191	0.77372
-2.788e-07	0.5427	0.74148
-2.784e-07	0.5663	0.77372
-2.78e-07	0.5191	0.74148
-2.776e-07	0.5663	0.677
-2.772e-07	0.5663	0.677
-2.768e-07	0.5663	0.64476
-2.764e-07	0.5663	0.677
-2.76e-07	0.5663	0.64476
-2.756e-07	0.5663	0.64476
-2.752e-07	0.5191	0.70924
-2.748e-07	0.5191	0.64476
-2.744e-07	0.5427	0.677
-2.74e-07	0.5427	0.677
-2.736e-07	0.5427	0.677
-2.732e-07	0.5191	0.64476
-2.728e-07	0.4955	0.64476
-2.724e-07	0.4955	0.70924
-2.72e-07	0.5191	0.70924
-2.716e-07	0.5191	0.74148
-2.712e-07	0.47191	0.77372
-2.708e-07	0.47191	0.70924
-2.704e-07	0.47191	0.77372
-2.7e-07	0.42474	0.77372
-2.696e-07	0.44831	0.74148
-2.692e-07	0.42474	0.70924
-2.688e-07	0.42474	0.70924
-2.684e-07	0.42474	0.70924
-2.68e-07	0.40114	0.70924
-2.676e-07	0.42474	0.70924
-2.672e-07	0.40114	0.61252
-2.668e-07	0.42474	0.61252
-2.664e-07	0.40114	0.61252
-2.66e-07	0.40114	0.61252
-2.656e-07	0.40114	0.61252
-2.652e-07	0.40114	0.61252
-2.648e-07	0.37754	0.677
-2.644e-07	0.37754	0.64476
-2.64e-07	0.42474	0.61252
-2.636e-07	0.42474	0.61252
-2.632e-07	0.44831	0.677
-2.628e-07	0.42474	0.677
-2.624e-07	0.42474	0.677
-2.62e-07	0.40114	0.64476
-2.616e-07	0.44831	0.677
-2.612e-07	0.47191	0.677
-2.608e-07	0.47191	0.677
-2.604e-07	0.4955	0.70924
-2.6e-07	0.5191	0.677
-2.596e-07	0.5427	0.677
-2.592e-07	0.5663	0.64476
-2.588e-07	0.5663	0.61252
-2.584e-07	0.5427	0.58028
-2.58e-07	0.61349	0.61252
-2.576e-07	0.5899	0.61252
-2.572e-07	0.5899	0.58028
-2.568e-07	0.61349	0.54804
-2.564e-07	0.5899	0.54804
-2.56e-07	0.61349	0.58028
-2.556e-07	0.63709	0.58028
-2.552e-07	0.63709	0.54804
-2.548e-07	0.63709	0.54804
-2.544e-07	0.66069	0.58028
-2.54e-07	0.63709	0.58028
-2.536e-07	0.63709	0.58028
-2.532e-07	0.66069	0.61252
-2.528e-07	0.66069	0.64476
-2.524e-07	0.68429	0.64476
-2.52e-07	0.68429	0.61252
-2.516e-07	0.66069	0.64476
-2.512e-07	0.66069	0.61252
-2.508e-07	0.66069	0.61252
-2.504e-07	0.68429	0.58028
-2.5e-07	0.63709	0.64476
-2.496e-07	0.63709	0.64476
-2.492e-07	0.66069	0.61252
-2.488e-07	0.63709	0.54804
-2.484e-07	0.63709	0.54804
-2.48e-07	0.61349	0.54804
-2.476e-07	0.5663	0.54804
-2.472e-07	0.5663	0.5158
-2.468e-07	0.5427	0.54804
-2.464e-07	0.5663	0.54804
-2.46e-07	0.5191	0.5158
-2.456e-07	0.5191	0.54804
-2.452e-07	0.47191	0.54804
-2.448e-07	0.4955	0.5158
-2.444e-07	0.4955	0.54804
-2.44e-07	0.44831	0.54804
-2.436e-07	0.42474	0.61252
-2.432e-07	0.44831	0.61252
-2.428e-07	0.40114	0.61252
-2.424e-07	0.42474	0.61252
-2.42e-07	0.42474	0.61252
-2.416e-07	0.44831	0.64476
-2.412e-07	0.44831	0.58028
-2.408e-07	0.44831	0.61252
-2.404e-07	0.42474	0.61252
-2.4e-07	0.44831	0.61252
-2.396e-07	0.44831	0.54804
-2.392e-07	0.44831	0.54804
-2.388e-07	0.44831	0.48356
-2.384e-07	0.47191	0.5158
-2.38e-07	0.47191	0.5158
-2.376e-07	0.44831	0.54804
-2.372e-07	0.44831	0.48356
-2.368e-07	0.47191	0.48356
-2.364e-07	0.44831	0.54804
-2.36e-07	0.47191	0.54804
-2.356e-07	0.44831	0.48356
-2.352e-07	0.4955	0.5158
-2.348e-07	0.47191	0.58028
-2.344e-07	0.47191	0.61252
-2.34e-07	0.47191	0.58028
-2.336e-07	0.4955	0.61252
-2.332e-07	0.4955	0.61252
-2.328e-07	0.5191	0.64476
-2.324e-07	0.4955	0.61252
-2.32e-07	0.4955	0.61252
-2.316e-07	0.5427	0.677
-2.312e-07	0.5427	0.64476
-2.308e-07	0.5899	0.64476
-2.304e-07	0.5427	0.64476
-2.3e-07	0.5427	0.64476
-2.296e-07	0.5663	0.61252
-2.292e-07	0.5663	0.64476
-2.288e-07	0.5663	0.54804
-2.284e-07	0.5427	0.58028
-2.28e-07	0.5663	0.61252
-2.276e-07	0.5663	0.58028
-2.272e-07	0.5899	0.54804
-2.268e-07	0.5663	0.54804
-2.264e-07	0.5663	0.54804
-2.26e-07	0.5427	0.58028
-2.256e-07	0.5427	0.61252
-2.252e-07	0.5663	0.61252
-2.248e-07	0.5663	0.58028
-2.244e-07	0.5663	0.64476
-2.24e-07	0.5899	0.61252
-2.236e-07	0.5427	0.64476
-2.232e-07	0.5663	0.677
-2.228e-07	0.5427	0.677
-2.224e-07	0.5427	0.677
-2.22e-07	0.5191	0.61252
-2.216e-07	0.5191	0.64476
-2.212e-07	0.5899	0.64476
-2.208e-07	0.5663	0.64476
-2.204e-07	0.5663	0.61252
-2.2e-07	0.5191	0.64476
-2.196e-07	0.5663	0.61252
-2.192e-07	0.5663	0.58028
-2.188e-07	0.5427	0.54804
-2.184e-07	0.5663	0.61252
-2.18e-07	0.5899	0.58028
-2.176e-07	0.5663	0.58028
-2.172e-07	0.5899	0.5158
-2.168e-07	0.5427	0.61252
-2.164e-07	0.5427	0.61252
-2.16e-07	0.5427	0.64476
-2.156e-07	0.5663	0.61252
-2.152e-07	0.5663	0.64476
-2.148e-07	0.5663	0.677
-2.144e-07	0.5663	0.677
-2.14e-07	0.5899	0.677
-2.136e-07	0.5899	0.677
-2.132e-07	0.5663	0.677
-2.128e-07	0.5663	0.677
-2.124e-07	0.5899	0.677
-2.12e-07	0.61349	0.677
-2.116e-07	0.61349	0.64476
-2.112e-07	0.61349	0.677
-2.108e-07	0.61349	0.677
-2.104e-07	0.61349	0.677
-2.1e-07	0.63709	0.61252
-2.096e-07	0.63709	0.61252
-2.092e-07	0.63709	0.64476
-2.088e-07	0.68429	0.61252
-2.084e-07	0.70789	0.677
-2.08e-07	0.70789	0.677
-2.076e-07	0.70789	0.64476
-2.072e-07	0.68429	0.61252
-2.068e-07	0.70789	0.64476
-2.064e-07	0.73148	0.677
-2.06e-07	0.70789	0.74148
-2.056e-07	0.73148	0.74148
-2.052e-07	0.73148	0.74148
-2.048e-07	0.70789	0.74148
-2.044e-07	0.70789	0.77372
-2.04e-07	0.70789	0.77372
-2.036e-07	0.70789	0.74148
-2.032e-07	0.70789	0.80596
-2.028e-07	0.70789	0.80596
-2.024e-07	0.68429	0.8382
-2.02e-07	0.68429	0.74148
-2.016e-07	0.66069	0.74148
-2.012e-07	0.66069	0.70924
-2.008e-07	0.68429	0.74148
-2.004e-07	0.63709	0.74148
-2e-07	0.66069	0.74148
-1.996e-07	0.68429	0.677
-1.992e-07	0.66069	0.77372
-1.988e-07	0.66069	0.70924
-1.984e-07	0.66069	0.77372
-1.98e-07	0.63709	0.77372
-1.976e-07	0.66069	0.77372
-1.972e-07	0.68429	0.77372
-1.968e-07	0.66069	0.77372
-1.964e-07	0.66069	0.8382
-1.96e-07	0.68429	0.8382
-1.956e-07	0.68429	0.8382
-1.952e-07	0.63709	0.90268
-1.948e-07	0.63709	0.90268
-1.944e-07	0.66069	0.87044
-1.94e-07	0.61349	0.93492
-1.936e-07	0.61349	0.87044
-1.932e-07	0.61349	0.90268
-1.928e-07	0.61349	0.87044
-1.924e-07	0.61349	0.87044
-1.92e-07	0.5899	0.90268
-1.916e-07	0.5663	0.8382
-1.912e-07	0.5663	0.8382
-1.908e-07	0.5899	0.80596
-1.904e-07	0.5899	0.8382
-1.9e-07	0.5663	0.87044
-1.896e-07	0.5663	0.87044
-1.892e-07	0.5899	0.80596
-1.888e-07	0.61349	0.80596
-1.884e-07	0.5899	0.8382
-1.88e-07	0.61349	0.8382
-1.876e-07	0.63709	0.8382
-1.872e-07	0.63709	0.8382
-1.868e-07	0.63709	0.87044
-1.864e-07	0.61349	0.87044
-1.86e-07	0.61349	0.8382
-1.856e-07	0.66069	0.87044
-1.852e-07	0.63709	0.90268
-1.848e-07	0.66069	0.93492
-1.844e-07	0.66069	0.96716
-1.84e-07	0.66069	0.9994
-1.836e-07	0.66069	0.93492
-1.832e-07	0.68429	0.90268
-1.828e-07	0.66069	0.93492
-1.824e-07	0.66069	0.93492
-1.82e-07	0.66069	0.90268
-1.816e-07	0.63709	0.8382
-1.812e-07	0.63709	0.87044
-1.808e-07	0.63709	0.80596
-1.804e-07	0.63709	0.80596
-1.8e-07	0.66069	0.8382
-1.796e-07	0.68429	0.8382
-1.792e-07	0.68429	0.80596
-1.788e-07	0.68429	0.8382
-1.784e-07	0.70789	0.8382
-1.78e-07	0.70789	0.87044
-1.776e-07	0.73148	0.90268
-1.772e-07	0.68429	0.8382
-1.768e-07	0.68429	0.80596
-1.764e-07	0.73148	0.90268
-1.76e-07	0.73148	0.90268
-1.756e-07	0.70789	0.90268
-1.752e-07	0.70789	0.93492
-1.748e-07	0.73148	0.96716
-1.744e-07	0.73148	0.90268
-1.74e-07	0.70789	0.90268
-1.736e-07	0.73148	0.90268
-1.732e-07	0.73148	0.90268
-1.728e-07	0.70789	0.87044
-1.724e-07	0.70789	0.90268
-1.72e-07	0.70789	0.8382
-1.716e-07	0.70789	0.87044
-1.712e-07	0.75506	0.8382
-1.708e-07	0.73148	0.8382
-1.704e-07	0.77865	0.80596
-1.7e-07	0.75506	0.8382
-1.696e-07	0.75506	0.8382
-1.692e-07	0.75506	0.77372
-1.688e-07	0.73148	0.77372
-1.684e-07	0.70789	0.8382
-1.68e-07	0.75506	0.87044
-1.676e-07	0.75506	0.8382
-1.672e-07	0.75506	0.80596
-1.668e-07	0.77865	0.87044
-1.664e-07	0.77865	0.90268
-1.66e-07	0.75506	0.87044
-1.656e-07	0.80225	0.87044
-1.652e-07	0.77865	0.8382
-1.648e-07	0.80225	0.87044
-1.644e-07	0.80225	0.87044
-1.64e-07	0.77865	0.90268
-1.636e-07	0.75506	0.87044
-1.632e-07	0.77865	0.90268
-1.628e-07	0.77865	0.87044
-1.624e-07	0.80225	0.87044
-1.62e-07	0.77865	0.87044
-1.616e-07	0.75506	0.87044
-1.612e-07	0.77865	0.8382
-1.608e-07	0.77865	0.77372
-1.604e-07	0.77865	0.77372
-1.6e-07	0.77865	0.80596
-1.596e-07	0.80225	0.8382
-1.592e-07	0.77865	0.87044
-1.588e-07	0.75506	0.8382
-1.584e-07	0.77865	0.80596
-1.58e-07	0.77865	0.8382
-1.576e-07	0.80225	0.87044
-1.572e-07	0.77865	0.8382
-1.568e-07	0.80225	0.8382
-1.564e-07	0.77865	0.90268
-1.56e-07	0.77865	0.87044
-1.556e-07	0.77865	0.90268
-1.552e-07	0.75506	0.90268
-1.548e-07	0.80225	0.93492
-1.544e-07	0.75506	0.87044
-1.54e-07	0.77865	0.87044
-1.536e-07	0.75506	0.8382
-1.532e-07	0.75506	0.90268
-1.528e-07	0.75506	0.8382
-1.524e-07	0.70789	0.8382
-1.52e-07	0.73148	0.80596
-1.516e-07	0.75506	0.80596
-1.512e-07	0.75506	0.80596
-1.508e-07	0.77865	0.8382
-1.504e-07	0.70789	0.80596
-1.5e-07	0.70789	0.80596
-1.496e-07	0.70789	0.87044
-1.492e-07	0.70789	0.8382
-1.488e-07	0.75506	0.80596
-1.484e-07	0.73148	0.8382
-1.48e-07	0.73148	0.8382
-1.476e-07	0.73148	0.8382
-1.472e-07	0.73148	0.8382
-1.468e-07	0.73148	0.87044
-1.464e-07	0.73148	0.93492
-1.46e-07	0.73148	0.90268
-1.456e-07	0.73148	0.87044
-1.452e-07	0.73148	0.87044
-1.448e-07	0.70789	0.90268
-1.444e-07	0.70789	0.87044
-1.44e-07	0.70789	0.8382
-1.436e-07	0.73148	0.80596
-1.432e-07	0.70789	0.8382
-1.428e-07	0.73148	0.8382
-1.424e-07	0.73148	0.8382
-1.42e-07	0.73148	0.87044
-1.416e-07	0.73148	0.8382
-1.412e-07	0.75506	0.87044
-1.408e-07	0.75506	0.80596
-1.404e-07	0.75506	0.80596
-1.4e-07	0.75506	0.8382
-1.396e-07	0.77865	0.8382
-1.392e-07	0.77865	0.87044
-1.388e-07	0.75506	0.80596
-1.384e-07	0.77865	0.8382
-1.38e-07	0.80225	0.87044
-1.376e-07	0.77865	0.87044
-1.372e-07	0.77865	0.87044
-1.368e-07	0.75506	0.87044
-1.364e-07	0.75506	0.8382
-1.36e-07	0.77865	0.90268
-1.356e-07	0.77865	0.8382
-1.352e-07	0.73148	0.8382
-1.348e-07	0.77865	0.90268
-1.344e-07	0.75506	0.87044
-1.34e-07	0.75506	0.87044
-1.336e-07	0.75506	0.8382
-1.332e-07	0.80225	0.87044
-1.328e-07	0.77865	0.87044
-1.324e-07	0.77865	0.87044
-1.32e-07	0.80225	0.8382
-1.316e-07	0.77865	0.87044
-1.312e-07	0.77865	0.87044
-1.308e-07	0.77865	0.8382
-1.304e-07	0.80225	0.8382
-1.3e-07	0.80225	0.87044
-1.296e-07	0.75506	0.90268
-1.292e-07	0.75506	0.8382
-1.288e-07	0.80225	0.87044
-1.284e-07	0.77865	0.87044
-1.28e-07	0.80225	0.87044
-1.276e-07	0.77865	0.90268
-1.272e-07	0.77865	0.87044
-1.268e-07	0.73148	0.8382
-1.264e-07	0.77865	0.87044
-1.26e-07	0.73148	0.8382
-1.256e-07	0.75506	0.93492
-1.252e-07	0.73148	0.90268
-1.248e-07	0.73148	0.93492
-1.244e-07	0.75506	0.90268
-1.24e-07	0.73148	0.90268
-1.236e-07	0.75506	0.87044
-1.232e-07	0.77865	0.93492
-1.228e-07	0.77865	0.93492
-1.224e-07	0.77865	0.93492
-1.22e-07	0.77865	0.90268
-1.216e-07	0.77865	0.90268
-1.212e-07	0.80225	0.93492
-1.208e-07	0.80225	0.90268
-1.204e-07	0.80225	0.90268
-1.2e-07	0.82585	0.93492
-1.196e-07	0.82585	0.93492
-1.192e-07	0.84945	0.96716
-1.188e-07	0.82585	0.96716
-1.184e-07	0.87305	0.93492
-1.18e-07	0.84945	0.93492
-1.176e-07	0.82585	0.93492
-1.172e-07	0.84945	0.96716
-1.168e-07	0.80225	0.96716
-1.164e-07	0.87305	0.9994
-1.16e-07	0.84945	0.96716
-1.156e-07	0.82585	0.96716
-1.152e-07	0.84945	0.96716
-1.148e-07	0.84945	0.93492
-1.144e-07	0.84945	1.03164
-1.14e-07	0.82585	0.9994
-1.136e-07	0.82585	0.9994
-1.132e-07	0.82585	0.96716
-1.128e-07	0.87305	0.96716
-1.124e-07	0.87305	0.9994
-1.12e-07	0.87305	0.9994
-1.116e-07	0.87305	0.9994
-1.112e-07	0.89664	0.9994
-1.108e-07	0.89664	0.9994
-1.104e-07	0.87305	1.03164
-1.1e-07	0.87305	1.03164
-1.096e-07	0.89664	1.03164
-1.092e-07	0.89664	1.06388
-1.088e-07	0.87305	1.03164
-1.084e-07	0.92024	0.9994
-1.08e-07	0.87305	1.03164
-1.076e-07	0.89664	1.06388
-1.072e-07	0.89664	0.96716
-1.068e-07	0.89664	1.03164
-1.064e-07	0.84945	1.06388
-1.06e-07	0.84945	0.9994
-1.056e-07	0.89664	0.9994
-1.052e-07	0.84945	0.9994
-1.048e-07	0.84945	0.9994
-1.044e-07	0.84945	1.03164
-1.04e-07	0.84945	1.06388
-1.036e-07	0.84945	1.06388
-1.032e-07	0.87305	1.03164
-1.028e-07	0.87305	0.9994
-1.024e-07	0.92024	1.03164
-1.02e-07	0.89664	0.9994
-1.016e-07	0.89664	1.03164
-1.012e-07	0.92024	1.06388
-1.008e-07	0.89664	1.03164
-1.004e-07	0.84945	0.9994
-1e-07	0.89664	1.06388
-9.96e-08	0.89664	1.03164
-9.92e-08	0.92024	1.03164
-9.88e-08	0.89664	1.03164
-9.84e-08	0.89664	1.06388
-9.8e-08	0.87305	1.06388
-9.76e-08	0.89664	1.03164
-9.72e-08	0.89664	1.06388
-9.68e-08	0.87305	1.06388
-9.64e-08	0.87305	1.09612
-9.6e-08	0.84945	1.03164
-9.56e-08	0.87305	0.9994
-9.52e-08	0.87305	1.03164
-9.48e-08	0.84945	1.06388
-9.44e-08	0.87305	1.09612
-9.4e-08	0.84945	1.03164
-9.36e-08	0.87305	1.03164
-9.32e-08	0.87305	1.09612
-9.28e-08	0.84945	1.06388
-9.24e-08	0.87305	1.09612
-9.2e-08	0.89664	1.06388
-9.16e-08	0.89664	1.06388
-9.12e-08	0.87305	1.06388
-9.08e-08	0.89664	0.9994
-9.04e-08	0.87305	0.9994
-9e-08	0.87305	1.03164
-8.96e-08	0.89664	1.06388
-8.92e-08	0.92024	1.03164
-8.88e-08	0.92024	1.09612
-8.84e-08	0.87305	1.09612
-8.8e-08	0.89664	1.09612
-8.76e-08	0.92024	1.03164
-8.72e-08	0.92024	1.06388
-8.68e-08	0.89664	1.09612
-8.64e-08	0.89664	1.09612
-8.6e-08	0.92024	1.09612
-8.56e-08	0.89664	1.09612
-8.52e-08	0.87305	1.09612
-8.48e-08	0.82585	1.06388
-8.44e-08	0.87305	1.09612
-8.4e-08	0.87305	1.06388
-8.36e-08	0.87305	1.06388
-8.32e-08	0.87305	1.06388
-8.28e-08	0.87305	1.06388
-8.24e-08	0.87305	1.06388
-8.2e-08	0.87305	1.06388
-8.16e-08	0.89664	1.09612
-8.12e-08	0.87305	1.06388
-8.08e-08	0.92024	1.09612
-8.04e-08	0.89664	1.03164
-8e-08	0.92024	1.09612
-7.96e-08	0.92024	1.06388
-7.92e-08	0.92024	1.09612
-7.88e-08	0.89664	1.06388
-7.84e-08	0.89664	1.09612
-7.8e-08	0.89664	1.09612
-7.76e-08	0.92024	1.09612
-7.72e-08	0.87305	1.03164
-7.68e-08	0.92024	1.09612
-7.64e-08	0.92024	1.09612
-7.6e-08	0.92024	1.12836
-7.56e-08	0.89664	1.12836
-7.52e-08	0.92024	1.12836
-7.48e-08	0.92024	1.12836
-7.44e-08	0.92024	1.09612
-7.4e-08	0.92024	1.09612
-7.36e-08	0.92024	1.09612
-7.32e-08	0.92024	1.12836
-7.28e-08	0.89664	1.12836
-7.24e-08	0.89664	1.12836
-7.2e-08	0.87305	1.09612
-7.16e-08	0.92024	1.09612
-7.12e-08	0.92024	1.03164
-7.08e-08	0.92024	1.06388
-7.04e-08	0.96744	1.09612
-7e-08	0.92024	1.06388
-6.96e-08	0.96744	1.12836
-6.92e-08	0.94384	1.09612
-6.88e-08	0.94384	1.06388
-6.84e-08	0.94384	1.09612
-6.8e-08	0.94384	1.09612
-6.76e-08	0.94384	1.12836
-6.72e-08	0.94384	1.06388
-6.68e-08	0.94384	1.12836
-6.64e-08	0.96744	1.09612
-6.6e-08	0.96744	1.09612
-6.56e-08	0.94384	1.09612
-6.52e-08	0.96744	1.12836
-6.48e-08	0.96744	1.1606
-6.44e-08	0.96744	1.12836
-6.4e-08	0.94384	1.12836
-6.36e-08	0.96744	1.12836
-6.32e-08	0.94384	1.09612
-6.28e-08	0.96744	1.09612
-6.24e-08	0.99104	1.09612
-6.2e-08	0.94384	1.12836
-6.16e-08	0.99104	1.12836
-6.12e-08	0.96744	1.09612
-6.08e-08	0.94384	1.03164
-6.04e-08	0.99104	0.9994
-6e-08	1.01463	1.09612
-5.96e-08	0.99104	1.03164
-5.92e-08	0.99104	1.09612
-5.88e-08	0.99104	1.09612
-5.84e-08	0.99104	1.09612
-5.8e-08	0.99104	1.12836
-5.76e-08	1.0382	1.09612
-5.72e-08	0.99104	1.06388
-5.68e-08	1.01463	1.12836
-5.64e-08	1.01463	1.09612
-5.6e-08	0.99104	1.09612
-5.56e-08	1.01463	1.12836
-5.52e-08	0.99104	1.09612
-5.48e-08	0.96744	1.12836
-5.44e-08	0.99104	1.09612
-5.4e-08	0.99104	1.12836
-5.36e-08	0.99104	1.09612
-5.32e-08	1.01463	1.12836
-5.28e-08	1.01463	1.06388
-5.24e-08	0.96744	1.09612
-5.2e-08	0.96744	1.06388
-5.16e-08	0.96744	1.06388
-5.12e-08	0.94384	1.09612
-5.08e-08	0.94384	1.06388
-5.04e-08	0.96744	1.03164
-5e-08	0.99104	1.03164
-4.96e-08	1.01463	1.06388
-4.92e-08	0.99104	1.03164
-4.88e-08	0.99104	1.06388
-4.84e-08	0.99104	1.12836
-4.8e-08	0.99104	1.1606
-4.76e-08	0.99104	1.09612
-4.72e-08	1.01463	1.09612
-4.68e-08	0.99104	1.09612
-4.64e-08	0.99104	1.09612
-4.6e-08	0.96744	1.06388
-4.56e-08	0.99104	1.09612
-4.52e-08	1.01463	1.09612
-4.48e-08	0.99104	1.12836
-4.44e-08	0.99104	1.12836
-4.4e-08	0.96744	1.09612
-4.36e-08	0.96744	1.09612
-4.32e-08	0.96744	1.12836
-4.28e-08	0.99104	1.09612
-4.24e-08	0.94384	1.09612
-4.2e-08	0.99104	1.09612
-4.16e-08	0.96744	1.12836
-4.12e-08	0.94384	1.09612
-4.08e-08	0.96744	1.09612
-4.04e-08	0.94384	1.09612
-4e-08	0.99104	1.12836
-3.96e-08	0.99104	1.09612
-3.92e-08	0.96744	1.12836
-3.88e-08	0.99104	1.09612
-3.84e-08	0.99104	1.09612
-3.8e-08	0.96744	1.12836
-3.76e-08	0.96744	1.1606
-3.72e-08	0.99104	1.1606
-3.68e-08	1.01463	1.12836
-3.64e-08	0.99104	1.12836
-3.6e-08	0.96744	1.12836
-3.56e-08	0.99104	1.1606
-3.52e-08	0.99104	1.19284
-3.48e-08	0.96744	1.1606
-3.44e-08	0.96744	1.1606
-3.4e-08	0.99104	1.1606
-3.36e-08	0.99104	1.12836
-3.32e-08	0.94384	1.1606
-3.28e-08	0.94384	1.09612
-3.24e-08	0.96744	1.1606
-3.2e-08	0.96744	1.1606
-3.16e-08	0.99104	1.1606
-3.12e-08	0.99104	1.1606
-3.08e-08	0.96744	1.12836
-3.04e-08	0.99104	1.12836
-3e-08	0.99104	1.12836
-2.96e-08	0.96744	1.1606
-2.92e-08	0.99104	1.19284
-2.88e-08	0.99104	1.1606
-2.84e-08	0.99104	1.19284
-2.8e-08	1.0382	1.22504
-2.76e-08	1.0382	1.22504
-2.72e-08	1.0382	1.19284
-2.68e-08	1.01463	1.22504
-2.64e-08	1.0382	1.22504
-2.6e-08	1.0382	1.25728
-2.56e-08	1.0382	1.25728
-2.52e-08	0.99104	1.19284
-2.48e-08	1.0382	1.19284
-2.44e-08	1.01463	1.19284
-2.4e-08	0.96744	1.22504
-2.36e-08	1.01463	1.19284
-2.32e-08	0.99104	1.22504
-2.28e-08	1.0382	1.19284
-2.24e-08	0.99104	1.19284
-2.2e-08	0.99104	1.1606
-2.16e-08	0.99104	1.22504
-2.12e-08	1.0382	1.22504
-2.08e-08	1.0382	1.19284
-2.04e-08	1.0382	1.19284
-2e-08	1.0618	1.28952
-1.96e-08	1.0382	1.28952
-1.92e-08	1.0618	1.25728
-1.88e-08	1.0618	1.22504
-1.84e-08	1.0618	1.25728
-1.8e-08	1.109	1.22504
-1.76e-08	1.109	1.22504
-1.72e-08	1.0854	1.19284
-1.68e-08	1.109	1.22504
-1.64e-08	1.109	1.22504
-1.6e-08	1.0854	1.22504
-1.56e-08	1.0618	1.22504
-1.52e-08	1.109	1.22504
-1.48e-08	1.0618	1.22504
-1.44e-08	1.0854	1.22504
-1.4e-08	1.0618	1.22504
-1.36e-08	1.0382	1.22504
-1.32e-08	1.0618	1.22504
-1.28e-08	1.0618	1.25728
-1.24e-08	1.01463	1.25728
-1.2e-08	1.0382	1.25728
-1.16e-08	1.0618	1.25728
-1.12e-08	1.0618	1.22504
-1.08e-08	1.0618	1.25728
-1.04e-08	1.0854	1.28952
-1e-08	1.109	1.25728
-9.6e-09	1.0618	1.25728
-9.2e-09	1.109	1.22504
-8.8e-09	1.1326	1.25728
-8.4e-09	1.109	1.32176
-8e-09	1.1326	1.25728
-7.6e-09	1.0854	1.32176
-7.2e-09	1.109	1.25728
-6.8e-09	1.0854	1.22504
-6.4e-09	1.1326	1.1606
-6e-09	1.0854	1.19284
-5.6e-09	1.109	1.25728
-5.2e-09	1.109	1.25728
-4.8e-09	1.109	1.22504
-4.4e-09	1.0854	1.22504
-4e-09	1.0854	1.25728
-3.6e-09	1.109	1.25728
-3.2e-09	1.109	1.25728
-2.8e-09	1.109	1.25728
-2.4e-09	1.0854	1.22504
-2e-09	1.0854	1.22504
-1.6e-09	1.0854	1.28952
-1.2e-09	1.109	1.25728
-8e-10	1.0854	1.25728
-4e-10	1.0618	1.32176
-2.9976e-21	1.15619	1.38624
4e-10	1.15619	1.354
8e-10	1.1326	1.32176
1.2e-09	1.0854	1.28952
1.6e-09	1.1326	1.28952
2e-09	1.109	1.25728
2.4e-09	1.15619	1.25728
2.8e-09	1.15619	1.22504
3.2e-09	1.109	1.28952
3.6e-09	1.0854	1.22504
4e-09	1.0854	1.19284
4.4e-09	1.0854	1.22504
4.8e-09	1.0854	1.22504
5.2e-09	1.0854	1.25728
5.6e-09	1.0854	1.22504
6e-09	1.0618	1.22504
6.4e-09	1.0382	1.25728
6.8e-09	1.109	1.32176
7.2e-09	1.0854	1.25728
7.6e-09	1.0854	1.32176
8e-09	1.0382	1.354
8.4e-09	1.0854	1.32176
8.8e-09	1.0854	1.32176
9.2e-09	1.109	1.354
9.6e-09	1.109	1.38624
1e-08	1.1326	1.38624
1.04e-08	1.1326	1.28952
1.08e-08	1.1326	1.38624
1.12e-08	1.1326	1.354
1.16e-08	1.1326	1.38624
1.2e-08	1.1326	1.354
1.24e-08	1.1326	1.32176
1.28e-08	1.15619	1.28952
1.32e-08	1.1326	1.25728
1.36e-08	1.15619	1.28952
1.4e-08	1.109	1.32176
1.44e-08	1.109	1.28952
1.48e-08	1.109	1.25728
1.52e-08	1.0854	1.28952
1.56e-08	1.0854	1.25728
1.6e-08	1.0618	1.28952
1.64e-08	1.0854	1.28952
1.68e-08	1.109	1.28952
1.72e-08	1.0854	1.32176
1.76e-08	1.0854	1.32176
1.8e-08	1.0854	1.32176
1.84e-08	1.109	1.354
1.88e-08	1.1326	1.38624
1.92e-08	1.109	1.38624
1.96e-08	1.109	1.38624
2e-08	1.1326	1.354
2.04e-08	1.15619	1.38624
2.08e-08	1.15619	1.38624
2.12e-08	1.15619	1.354
2.16e-08	1.17979	1.32176
2.2e-08	1.15619	1.32176
2.24e-08	1.15619	1.28952
2.28e-08	1.15619	1.25728
2.32e-08	1.1326	1.25728
2.36e-08	1.1326	1.25728
2.4e-08	1.15619	1.25728
2.44e-08	1.15619	1.28952
2.48e-08	1.1326	1.25728
2.52e-08	1.1326	1.28952
2.56e-08	1.15619	1.28952
2.6e-08	1.0854	1.32176
2.64e-08	1.109	1.28952
2.68e-08	1.109	1.354
2.72e-08	1.1326	1.32176
2.76e-08	1.1326	1.32176
2.8e-08	1.1326	1.354
2.84e-08	1.109	1.38624
2.88e-08	1.15619	1.38624
2.92e-08	1.15619	1.38624
2.96e-08	1.17979	1.38624
3e-08	1.17979	1.38624
3.04e-08	1.17979	1.38624
3.08e-08	1.15619	1.38624
3.12e-08	1.20339	1.354
3.16e-08	1.20339	1.32176
3.2e-08	1.20339	1.32176
3.24e-08	1.20339	1.28952
3.28e-08	1.20339	1.28952
3.32e-08	1.22699	1.28952
3.36e-08	1.22699	1.28952
3.4e-08	1.17979	1.28952
3.44e-08	1.20339	1.25728
3.48e-08	1.17979	1.22504
3.52e-08	1.15619	1.22504
3.56e-08	1.15619	1.32176
3.6e-08	1.1326	1.32176
3.64e-08	1.15619	1.28952
3.68e-08	1.20339	1.354
3.72e-08	1.15619	1.354
3.76e-08	1.17979	1.354
3.8e-08	1.17979	1.38624
3.84e-08	1.20339	1.38624
3.88e-08	1.20339	1.38624
3.92e-08	1.15619	1.38624
3.96e-08	1.17979	1.38624
4e-08	1.17979	1.38624
4.04e-08	1.22699	1.38624
4.08e-08	1.17979	1.32176
4.12e-08	1.17979	1.32176
4.16e-08	1.20339	1.354
4.2e-08	1.20339	1.32176
4.24e-08	1.22699	1.28952
4.28e-08	1.22699	1.28952
4.32e-08	1.17979	1.22504
4.36e-08	1.20339	1.25728
4.4e-08	1.20339	1.28952
4.44e-08	1.17979	1.28952
4.48e-08	1.17979	1.28952
4.52e-08	1.15619	1.28952
4.56e-08	1.17979	1.28952
4.6e-08	1.15619	1.32176
4.64e-08	1.15619	1.32176
4.68e-08	1.1326	1.32176
4.72e-08	1.20339	1.32176
4.76e-08	1.17979	1.38624
4.8e-08	1.20339	1.38624
4.84e-08	1.20339	1.48296
4.88e-08	1.17979	1.41848
4.92e-08	1.20339	1.38624
4.96e-08	1.17979	1.38624
5e-08	1.20339	1.38624
5.04e-08	1.17979	1.41848
5.08e-08	1.22699	1.41848
5.12e-08	1.22699	1.38624
5.16e-08	1.20339	1.354
5.2e-08	1.20339	1.32176
5.24e-08	1.20339	1.354
5.28e-08	1.25059	1.25728
5.32e-08	1.20339	1.25728
5.36e-08	1.22699	1.28952
5.4e-08	1.20339	1.28952
5.44e-08	1.20339	1.32176
5.48e-08	1.20339	1.28952
5.52e-08	1.25059	1.32176
5.56e-08	1.22699	1.32176
5.6e-08	1.20339	1.354
5.64e-08	1.20339	1.354
5.68e-08	1.20339	1.354
5.72e-08	1.20339	1.354
5.76e-08	1.22699	1.41848
5.8e-08	1.17979	1.41848
5.84e-08	1.20339	1.48296
5.88e-08	1.20339	1.41848
5.92e-08	1.22699	1.45072
5.96e-08	1.25059	1.38624
6e-08	1.25059	1.45072
6.04e-08	1.22699	1.41848
6.08e-08	1.22699	1.38624
6.12e-08	1.25059	1.354
6.16e-08	1.22699	1.32176
6.2e-08	1.25059	1.41848
6.24e-08	1.25059	1.38624
6.28e-08	1.20339	1.32176
6.32e-08	1.22699	1.32176
6.36e-08	1.25059	1.32176
6.4e-08	1.22699	1.32176
6.44e-08	1.22699	1.32176
6.48e-08	1.27418	1.38624
6.52e-08	1.22699	1.354
6.56e-08	1.20339	1.41848
6.6e-08	1.22699	1.38624
6.64e-08	1.22699	1.41848
6.68e-08	1.22699	1.45072
6.72e-08	1.25059	1.45072
6.76e-08	1.27418	1.48296
6.8e-08	1.20339	1.48296
6.84e-08	1.22699	1.48296
6.88e-08	1.25059	1.48296
6.92e-08	1.25059	1.48296
6.96e-08	1.22699	1.45072
7e-08	1.22699	1.45072
7.04e-08	1.20339	1.45072
7.08e-08	1.17979	1.45072
7.12e-08	1.22699	1.38624
7.16e-08	1.22699	1.41848
7.2e-08	1.22699	1.41848
7.24e-08	1.22699	1.38624
7.28e-08	1.20339	1.38624
7.32e-08	1.25059	1.354
7.36e-08	1.22699	1.38624
7.4e-08	1.22699	1.38624
7.44e-08	1.22699	1.38624
7.48e-08	1.22699	1.41848
7.52e-08	1.22699	1.41848
7.56e-08	1.22699	1.38624
7.6e-08	1.22699	1.45072
7.64e-08	1.20339	1.41848
7.68e-08	1.20339	1.45072
7.72e-08	1.27418	1.45072
7.76e-08	1.27418	1.48296
7.8e-08	1.27418	1.5152
7.84e-08	1.25059	1.5152
7.88e-08	1.22699	1.48296
7.92e-08	1.20339	1.45072
7.96e-08	1.25059	1.48296
8e-08	1.22699	1.5152
8.04e-08	1.22699	1.41848
8.08e-08	1.25059	1.41848
8.12e-08	1.25059	1.41848
8.16e-08	1.22699	1.45072
8.2e-08	1.25059	1.38624
8.24e-08	1.25059	1.41848
8.28e-08	1.22699	1.41848
8.32e-08	1.25059	1.38624
8.36e-08	1.25059	1.38624
8.4e-08	1.25059	1.38624
8.44e-08	1.22699	1.45072
8.48e-08	1.27418	1.41848
8.52e-08	1.25059	1.41848
8.56e-08	1.27418	1.45072
8.6e-08	1.25059	1.48296
8.64e-08	1.25059	1.45072
8.68e-08	1.29778	1.5152
8.72e-08	1.27418	1.48296
8.76e-08	1.25059	1.5152
8.8e-08	1.25059	1.54744
8.84e-08	1.27418	1.5152
8.88e-08	1.27418	1.5152
8.92e-08	1.27418	1.45072
8.96e-08	1.27418	1.48296
9e-08	1.25059	1.54744
9.04e-08	1.27418	1.5152
9.08e-08	1.29778	1.48296
9.12e-08	1.29778	1.48296
9.16e-08	1.27418	1.41848
9.2e-08	1.27418	1.41848
9.24e-08	1.29778	1.45072
9.28e-08	1.27418	1.41848
9.32e-08	1.29778	1.41848
9.36e-08	1.29778	1.45072
9.4e-08	1.29778	1.45072
9.44e-08	1.32138	1.38624
9.48e-08	1.29778	1.45072
9.52e-08	1.34495	1.45072
9.56e-08	1.32138	1.48296
9.6e-08	1.29778	1.54744
9.64e-08	1.29778	1.48296
9.68e-08	1.29778	1.5152
9.72e-08	1.32138	1.57968
9.76e-08	1.34495	1.57968
9.8e-08	1.29778	1.54744
9.84e-08	1.32138	1.5152
9.88e-08	1.36855	1.54744
9.92e-08	1.34495	1.5152
9.96e-08	1.29778	1.48296
1e-07	1.34495	1.54744
1.004e-07	1.34495	1.57968
1.008e-07	1.36855	1.54744
1.012e-07	1.34495	1.5152
1.016e-07	1.34495	1.54744
1.02e-07	1.34495	1.54744
1.024e-07	1.34495	1.48296
1.028e-07	1.34495	1.45072
1.032e-07	1.32138	1.41848
1.036e-07	1.34495	1.48296
1.04e-07	1.34495	1.48296
1.044e-07	1.34495	1.48296
1.048e-07	1.34495	1.48296
1.052e-07	1.34495	1.48296
1.056e-07	1.32138	1.5152
1.06e-07	1.34495	1.5152
1.064e-07	1.34495	1.54744
1.068e-07	1.34495	1.5152
1.072e-07	1.36855	1.5152
1.076e-07	1.34495	1.5152
1.08e-07	1.32138	1.54744
1.084e-07	1.32138	1.57968
1.088e-07	1.36855	1.54744
1.092e-07	1.36855	1.54744
1.096e-07	1.34495	1.5152
1.1e-07	1.34495	1.54744
1.104e-07	1.36855	1.54744
1.108e-07	1.39215	1.54744
1.112e-07	1.34495	1.57968
1.116e-07	1.34495	1.5152
1.12e-07	1.39215	1.54744
1.124e-07	1.36855	1.54744
1.128e-07	1.34495	1.5152
1.132e-07	1.34495	1.5152
1.136e-07	1.36855	1.48296
1.14e-07	1.34495	1.5152
1.144e-07	1.34495	1.5152
1.148e-07	1.32138	1.45072
1.152e-07	1.32138	1.5152
1.156e-07	1.32138	1.48296
1.16e-07	1.34495	1.5152
1.164e-07	1.34495	1.5152
1.168e-07	1.29778	1.5152
1.172e-07	1.29778	1.54744
1.176e-07	1.34495	1.57968
1.18e-07	1.32138	1.57968
1.184e-07	1.32138	1.57968
1.188e-07	1.32138	1.57968
1.192e-07	1.34495	1.57968
1.196e-07	1.32138	1.57968
1.2e-07	1.34495	1.57968
1.204e-07	1.34495	1.54744
1.208e-07	1.36855	1.54744
1.212e-07	1.34495	1.5152
1.216e-07	1.36855	1.54744
1.22e-07	1.34495	1.54744
1.224e-07	1.36855	1.48296
1.228e-07	1.34495	1.45072
1.232e-07	1.34495	1.48296
1.236e-07	1.34495	1.41848
1.24e-07	1.32138	1.45072
1.244e-07	1.29778	1.5152
1.248e-07	1.32138	1.48296
1.252e-07	1.29778	1.41848
1.256e-07	1.29778	1.48296
1.26e-07	1.29778	1.5152
1.264e-07	1.34495	1.48296
1.268e-07	1.32138	1.54744
1.272e-07	1.32138	1.54744
1.276e-07	1.27418	1.57968
1.28e-07	1.34495	1.57968
1.284e-07	1.32138	1.54744
1.288e-07	1.34495	1.61192
1.292e-07	1.34495	1.57968
1.296e-07	1.34495	1.57968
1.3e-07	1.36855	1.54744
1.304e-07	1.39215	1.57968
1.308e-07	1.36855	1.54744
1.312e-07	1.36855	1.5152
1.316e-07	1.36855	1.54744
1.32e-07	1.36855	1.57968
1.324e-07	1.39215	1.54744
1.328e-07	1.39215	1.54744
1.332e-07	1.32138	1.5152
1.336e-07	1.36855	1.54744
1.34e-07	1.36855	1.5152
1.344e-07	1.34495	1.5152
1.348e-07	1.34495	1.48296
1.352e-07	1.34495	1.5152
1.356e-07	1.36855	1.5152
1.36e-07	1.36855	1.5152
1.364e-07	1.36855	1.54744
1.368e-07	1.36855	1.54744
1.372e-07	1.39215	1.54744
1.376e-07	1.34495	1.57968
1.38e-07	1.34495	1.61192
1.384e-07	1.36855	1.57968
1.388e-07	1.41575	1.57968
1.392e-07	1.43934	1.54744
1.396e-07	1.39215	1.61192
1.4e-07	1.43934	1.57968
1.404e-07	1.41575	1.57968
1.408e-07	1.46294	1.61192
1.412e-07	1.43934	1.57968
1.416e-07	1.43934	1.54744
1.42e-07	1.43934	1.57968
1.424e-07	1.43934	1.57968
1.428e-07	1.41575	1.5152
1.432e-07	1.41575	1.5152
1.436e-07	1.41575	1.54744
1.44e-07	1.39215	1.5152
1.444e-07	1.41575	1.5152
1.448e-07	1.36855	1.45072
1.452e-07	1.39215	1.5152
1.456e-07	1.41575	1.54744
1.46e-07	1.41575	1.54744
1.464e-07	1.39215	1.57968
1.468e-07	1.39215	1.61192
1.472e-07	1.39215	1.64416
1.476e-07	1.36855	1.61192
1.48e-07	1.36855	1.64416
1.484e-07	1.41575	1.64416
1.488e-07	1.41575	1.64416
1.492e-07	1.43934	1.61192
1.496e-07	1.48654	1.64416
1.5e-07	1.46294	1.64416
1.504e-07	1.43934	1.64416
1.508e-07	1.46294	1.61192
1.512e-07	1.46294	1.57968
1.516e-07	1.48654	1.57968
1.52e-07	1.43934	1.54744
1.524e-07	1.41575	1.54744
1.528e-07	1.43934	1.54744
1.532e-07	1.43934	1.57968
1.536e-07	1.48654	1.54744
1.54e-07	1.41575	1.54744
1.544e-07	1.41575	1.54744
1.548e-07	1.36855	1.57968
1.552e-07	1.36855	1.57968
1.556e-07	1.39215	1.61192
1.56e-07	1.34495	1.57968
1.564e-07	1.34495	1.54744
1.568e-07	1.36855	1.64416
1.572e-07	1.41575	1.64416
1.576e-07	1.39215	1.64416
1.58e-07	1.39215	1.64416
1.584e-07	1.43934	1.57968
1.588e-07	1.43934	1.61192
1.592e-07	1.43934	1.57968
1.596e-07	1.43934	1.64416
1.6e-07	1.43934	1.61192
1.604e-07	1.41575	1.61192
1.608e-07	1.43934	1.57968
1.612e-07	1.46294	1.57968
1.616e-07	1.46294	1.57968
1.62e-07	1.43934	1.57968
1.624e-07	1.46294	1.57968
1.628e-07	1.43934	1.61192
1.632e-07	1.43934	1.54744
1.636e-07	1.43934	1.5152
1.64e-07	1.41575	1.54744
1.644e-07	1.39215	1.54744
1.648e-07	1.39215	1.57968
1.652e-07	1.39215	1.6764
1.656e-07	1.39215	1.64416
1.66e-07	1.39215	1.61192
1.664e-07	1.36855	1.64416
1.668e-07	1.39215	1.64416
1.672e-07	1.39215	1.64416
1.676e-07	1.39215	1.64416
1.68e-07	1.41575	1.70864
1.684e-07	1.39215	1.6764
1.688e-07	1.43934	1.6764
1.692e-07	1.41575	1.64416
1.696e-07	1.43934	1.64416
1.7e-07	1.41575	1.61192
1.704e-07	1.41575	1.64416
1.708e-07	1.43934	1.57968
1.712e-07	1.43934	1.54744
1.716e-07	1.43934	1.57968
1.72e-07	1.43934	1.57968
1.724e-07	1.43934	1.64416
1.728e-07	1.41575	1.61192
1.732e-07	1.43934	1.64416
1.736e-07	1.41575	1.57968
1.74e-07	1.39215	1.64416
1.744e-07	1.41575	1.61192
1.748e-07	1.41575	1.64416
1.752e-07	1.39215	1.61192
1.756e-07	1.41575	1.64416
1.76e-07	1.39215	1.6764
1.764e-07	1.41575	1.70864
1.768e-07	1.41575	1.70864
1.772e-07	1.43934	1.70864
1.776e-07	1.41575	1.70864
1.78e-07	1.43934	1.70864
1.784e-07	1.43934	1.6764
1.788e-07	1.46294	1.6764
1.792e-07	1.46294	1.6764
1.796e-07	1.48654	1.6764
1.8e-07	1.51014	1.6764
1.804e-07	1.53374	1.64416
1.808e-07	1.48654	1.64416
1.812e-07	1.48654	1.61192
1.816e-07	1.48654	1.61192
1.82e-07	1.46294	1.64416
1.824e-07	1.48654	1.6764
1.828e-07	1.46294	1.61192
1.832e-07	1.43934	1.64416
1.836e-07	1.48654	1.64416
1.84e-07	1.48654	1.6764
1.844e-07	1.48654	1.70864
1.848e-07	1.46294	1.6764
1.852e-07	1.46294	1.74088
1.856e-07	1.46294	1.6764
1.86e-07	1.43934	1.74088
1.864e-07	1.46294	1.74088
1.868e-07	1.43934	1.74088
1.872e-07	1.48654	1.74088
1.876e-07	1.46294	1.70864
1.88e-07	1.48654	1.74088
1.884e-07	1.48654	1.74088
1.888e-07	1.48654	1.74088
1.892e-07	1.51014	1.74088
1.896e-07	1.51014	1.74088
1.9e-07	1.51014	1.70864
1.904e-07	1.53374	1.64416
1.908e-07	1.53374	1.64416
1.912e-07	1.51014	1.61192
1.916e-07	1.48654	1.64416
1.92e-07	1.48654	1.64416
1.924e-07	1.48654	1.64416
1.928e-07	1.51014	1.64416
1.932e-07	1.48654	1.6764
1.936e-07	1.48654	1.74088
1.94e-07	1.51014	1.70864
1.944e-07	1.53374	1.74088
1.948e-07	1.53374	1.77312
1.952e-07	1.48654	1.77312
1.956e-07	1.51014	1.74088
1.96e-07	1.53374	1.77312
1.964e-07	1.53374	1.74088
1.968e-07	1.53374	1.80536
1.972e-07	1.53374	1.70864
1.976e-07	1.51014	1.77312
1.98e-07	1.53374	1.77312
1.984e-07	1.51014	1.74088
1.988e-07	1.53374	1.6764
1.992e-07	1.53374	1.6764
1.996e-07	1.48654	1.6764
[truncated: 248,000+ more rows]
