# Supplementary material for: High-order sensory processing nanocircuit based on coupled VO2 oscillators
Source: Nat Commun. 2024 Feb 24;15:1693. doi: 10.1038/s41467-024-45992-8 (PMC10894221; doi:10.1038/s41467-024-45992-8)
Supplement: Supplementary file 3 — Source Data [file 41467_2024_45992_MOESM3_ESM.zip › NCOMMS-23-18953B/figure2k.xlsx]

## Sheet: Sheet1
R_var	Cc=100pF	Cc=47pF	Cc=22pF
8.8	269.872
8.9	266.516
9	267.219	277.183
9.1	262.186	267.836
9.2	254.614	257.028
9.3	245.797	250.881	314.36
9.4	241.22	241.839	287.699
9.5	236.441	227.669	264.132
9.6	236.185	215.878	234.617
9.7	226.959	208.803	205.4
9.8	219.917	191.371	169.024
9.9	213.093	180.06	150.253
10	180.989	161.623	106.195
10.1	173.945	147.933	79.5548
10.2	171.081	135.465	70.1471
10.3	162.41	130.956
10.4	162.964	112.469
10.5	157.857	105.977
10.6	145.603	94.3299
10.7	151.122	88.2723
10.8	145.43	79.91
10.9	139.556	96.8013
11	132.936	89.0373
11.1	131.86
11.2	128.754
11.3	119.506
11.4	118.712
11.5	112.278
11.6	106.402
11.7	104.962
11.8	100.075
