# Supplementary material for: High-order sensory processing nanocircuit based on coupled VO2 oscillators
Source: Nat Commun. 2024 Feb 24;15:1693. doi: 10.1038/s41467-024-45992-8 (PMC10894221; doi:10.1038/s41467-024-45992-8)
Supplement: Supplementary file 3 — Source Data [file 41467_2024_45992_MOESM3_ESM.zip › NCOMMS-23-18953B/figure2j.xlsx]

## Sheet: Sheet1
-8.4e-07	0.31229	0.30881	-2.61e-06	-0.08156	-0.0402
-8.38e-07	0.26024	0.24018	-2.6096e-06	-0.12236	-0.0804
-8.36e-07	0.26024	0.27449	-2.6092e-06	-0.08156	-0.0804
-8.34e-07	0.26024	0.24018	-2.6088e-06	-0.08156	0
-8.32e-07	0.28626	0.24018	-2.6084e-06	-0.08156	-0.0402
-8.3e-07	0.28626	0.24018	-2.608e-06	-0.08156	-0.0804
-8.28e-07	0.31229	0.27449	-2.6076e-06	-0.0408	-0.0402
-8.26e-07	0.26024	0.24018	-2.6072e-06	-0.08156	0
-8.24e-07	0.31229	0.27449	-2.6068e-06	-0.08156	-0.0402
-8.22e-07	0.23422	0.34312	-2.6064e-06	-0.08156	0.0402
-8.2e-07	0.28626	0.34312	-2.606e-06	0	0
-8.18e-07	0.31229	0.27449	-2.6056e-06	-0.0408	0.0402
-8.16e-07	0.26024	0.27449	-2.6052e-06	-0.08156	0
-8.14e-07	0.28626	0.27449	-2.6048e-06	-0.08156	0.0402
-8.12e-07	0.28626	0.24018	-2.6044e-06	-0.08156	0.0402
-8.1e-07	0.31229	0.30881	-2.604e-06	-0.08156	0
-8.08e-07	0.31229	0.30881	-2.6036e-06	-0.08156	0.0402
-8.06e-07	0.28626	0.34312	-2.6032e-06	-0.0408	-0.0402
-8.04e-07	0.28626	0.30881	-2.6028e-06	-0.0408	-0.0402
-8.02e-07	0.28626	0.30881	-2.6024e-06	-0.08156	-0.0804
-8e-07	0.31229	0.34312	-2.602e-06	-0.12236	-0.1206
-7.98e-07	0.28626	0.34312	-2.6016e-06	-0.08156	-0.0804
-7.96e-07	0.28626	0.30881	-2.6012e-06	-0.08156	-0.0402
-7.94e-07	0.28626	0.27449	-2.6008e-06	-0.0408	-0.0402
-7.92e-07	0.28626	0.30881	-2.6004e-06	-0.08156	-0.0804
-7.9e-07	0.31229	0.34312	-2.6e-06	-0.12236	-0.0402
-7.88e-07	0.26024	0.30881	-2.5996e-06	-0.08156	-0.0402
-7.86e-07	0.28626	0.34312	-2.5992e-06	-0.12236	-0.0402
-7.84e-07	0.33831	0.34312	-2.5988e-06	-0.08156	-0.0402
-7.82e-07	0.33831	0.30881	-2.5984e-06	-0.08156	0
-7.8e-07	0.33831	0.30881	-2.598e-06	-0.08156	0
-7.78e-07	0.31229	0.34312	-2.5976e-06	-0.08156	-0.0402
-7.76e-07	0.31229	0.27449	-2.5972e-06	-0.08156	-0.0402
-7.74e-07	0.31229	0.34312	-2.5968e-06	-0.0408	0
-7.72e-07	0.31229	0.27449	-2.5964e-06	-0.0408	0
-7.7e-07	0.31229	0.37743	-2.596e-06	-0.08156	-0.0402
-7.68e-07	0.31229	0.34312	-2.5956e-06	-0.0408	0
-7.66e-07	0.33831	0.34312	-2.5952e-06	-0.0408	-0.0402
-7.64e-07	0.31229	0.27449	-2.5948e-06	-0.12236	-0.0402
-7.62e-07	0.31229	0.30881	-2.5944e-06	-0.0408	-0.0402
-7.6e-07	0.33831	0.37743	-2.594e-06	-0.08156	-0.0804
-7.58e-07	0.33831	0.34312	-2.5936e-06	-0.08156	-0.0402
-7.56e-07	0.36433	0.34312	-2.5932e-06	-0.12236	-0.0402
-7.54e-07	0.31229	0.30881	-2.5928e-06	-0.12236	-0.0804
-7.52e-07	0.36433	0.34312	-2.5924e-06	-0.16312	-0.0804
-7.5e-07	0.33831	0.34312	-2.592e-06	-0.16312	-0.1206
-7.48e-07	0.33831	0.34312	-2.5916e-06	-0.16312	-0.0402
-7.46e-07	0.33831	0.37743	-2.5912e-06	-0.12236	-0.0804
-7.44e-07	0.31229	0.37743	-2.5908e-06	-0.12236	-0.0402
-7.42e-07	0.31229	0.34312	-2.5904e-06	-0.12236	-0.0804
-7.4e-07	0.33831	0.37743	-2.59e-06	-0.12236	-0.0402
-7.38e-07	0.36433	0.34312	-2.5896e-06	-0.12236	-0.0402
-7.36e-07	0.33831	0.34312	-2.5892e-06	-0.08156	-0.0402
-7.34e-07	0.33831	0.30881	-2.5888e-06	-0.08156	-0.0402
-7.32e-07	0.33831	0.34312	-2.5884e-06	-0.12236	0
-7.3e-07	0.33831	0.30881	-2.588e-06	-0.08156	0
-7.28e-07	0.31229	0.30881	-2.5876e-06	-0.08156	0
-7.26e-07	0.31229	0.34312	-2.5872e-06	-0.08156	0
-7.24e-07	0.36433	0.37743	-2.5868e-06	-0.12236	0
-7.22e-07	0.31229	0.34312	-2.5864e-06	-0.08156	0
-7.2e-07	0.33831	0.37743	-2.586e-06	-0.0408	0.0402
-7.18e-07	0.33831	0.34312	-2.5856e-06	-0.08156	-0.0402
-7.16e-07	0.36433	0.37743	-2.5852e-06	0	-0.0804
-7.14e-07	0.33831	0.41174	-2.5848e-06	-0.08156	0
-7.12e-07	0.36433	0.34312	-2.5844e-06	-0.0408	0
-7.1e-07	0.39036	0.37743	-2.584e-06	-0.08156	-0.0402
-7.08e-07	0.33831	0.34312	-2.5836e-06	-0.08156	0.0402
-7.06e-07	0.33831	0.37743	-2.5832e-06	-0.0408	0
-7.04e-07	0.39036	0.37743	-2.5828e-06	-0.08156	-0.0402
-7.02e-07	0.39036	0.41174	-2.5824e-06	-0.08156	0.0402
-7e-07	0.39036	0.41174	-2.582e-06	-0.08156	-0.0402
-6.98e-07	0.39036	0.41174	-2.5816e-06	-0.08156	-0.0402
-6.96e-07	0.36433	0.37743	-2.5812e-06	-0.08156	-0.0402
-6.94e-07	0.39036	0.37743	-2.5808e-06	-0.08156	-0.0402
-6.92e-07	0.39036	0.37743	-2.5804e-06	-0.08156	-0.0402
-6.9e-07	0.39036	0.41174	-2.58e-06	-0.08156	0
-6.88e-07	0.39036	0.37743	-2.5796e-06	-0.0408	0.0402
-6.86e-07	0.33831	0.37743	-2.5792e-06	-0.08156	0
-6.84e-07	0.39036	0.37743	-2.5788e-06	-0.08156	-0.0402
-6.82e-07	0.39036	0.34312	-2.5784e-06	-0.08156	-0.0402
-6.8e-07	0.39036	0.37743	-2.578e-06	-0.08156	0
-6.78e-07	0.39036	0.41174	-2.5776e-06	-0.08156	-0.0402
-6.76e-07	0.36433	0.37743	-2.5772e-06	0	0
-6.74e-07	0.36433	0.37743	-2.5768e-06	-0.0408	-0.0402
-6.72e-07	0.41638	0.34312	-2.5764e-06	-0.08156	-0.0402
-6.7e-07	0.39036	0.37743	-2.576e-06	0	-0.0402
-6.68e-07	0.39036	0.37743	-2.5756e-06	-0.0408	0
-6.66e-07	0.39036	0.37743	-2.5752e-06	-0.0408	-0.0402
-6.64e-07	0.39036	0.41174	-2.5748e-06	-0.08156	-0.0402
-6.62e-07	0.39036	0.44606	-2.5744e-06	0.0408	0
-6.6e-07	0.41638	0.44606	-2.574e-06	-0.08156	-0.0804
-6.58e-07	0.39036	0.41174	-2.5736e-06	-0.0408	-0.0402
-6.56e-07	0.41638	0.41174	-2.5732e-06	-0.0408	-0.0402
-6.54e-07	0.41638	0.41174	-2.5728e-06	-0.08156	0
-6.52e-07	0.39036	0.44606	-2.5724e-06	-0.0408	0
-6.5e-07	0.41638	0.44606	-2.572e-06	-0.0408	0
-6.48e-07	0.4424	0.44606	-2.5716e-06	-0.0408	0
-6.46e-07	0.41638	0.41174	-2.5712e-06	-0.08156	-0.0402
-6.44e-07	0.41638	0.41174	-2.5708e-06	-0.08156	0
-6.42e-07	0.41638	0.44606	-2.5704e-06	-0.08156	0
-6.4e-07	0.41638	0.44606	-2.57e-06	-0.08156	0
-6.38e-07	0.41638	0.41174	-2.5696e-06	-0.12236	0
-6.36e-07	0.41638	0.44606	-2.5692e-06	-0.12236	0
-6.34e-07	0.41638	0.41174	-2.5688e-06	-0.12236	0
-6.32e-07	0.41638	0.48037	-2.5684e-06	-0.08156	0
-6.3e-07	0.41638	0.48037	-2.568e-06	-0.08156	0
-6.28e-07	0.41638	0.41174	-2.5676e-06	-0.0408	-0.0402
-6.26e-07	0.39036	0.48037	-2.5672e-06	-0.08156	-0.0402
-6.24e-07	0.4424	0.41174	-2.5668e-06	-0.08156	0
-6.22e-07	0.4424	0.41174	-2.5664e-06	-0.08156	-0.0402
-6.2e-07	0.46843	0.44606	-2.566e-06	-0.08156	-0.0804
-6.18e-07	0.4424	0.44606	-2.5656e-06	-0.08156	-0.0804
-6.16e-07	0.41638	0.44606	-2.5652e-06	-0.0408	-0.0402
-6.14e-07	0.4424	0.48037	-2.5648e-06	-0.08156	-0.0804
-6.12e-07	0.46843	0.48037	-2.5644e-06	-0.08156	-0.0402
-6.1e-07	0.46843	0.44606	-2.564e-06	-0.08156	-0.0402
-6.08e-07	0.46843	0.44606	-2.5636e-06	-0.12236	-0.0402
-6.06e-07	0.46843	0.44606	-2.5632e-06	-0.08156	0
-6.04e-07	0.4424	0.51468	-2.5628e-06	-0.08156	0
-6.02e-07	0.4424	0.44606	-2.5624e-06	-0.08156	0
-6e-07	0.46843	0.44606	-2.562e-06	-0.08156	0
-5.98e-07	0.49445	0.44606	-2.5616e-06	-0.12236	0.0402
-5.96e-07	0.46843	0.51468	-2.5612e-06	-0.08156	0
-5.94e-07	0.49445	0.48037	-2.5608e-06	-0.08156	0
-5.92e-07	0.4424	0.48037	-2.5604e-06	-0.08156	0.0402
-5.9e-07	0.46843	0.48037	-2.56e-06	-0.0408	0.0402
-5.88e-07	0.4424	0.549	-2.5596e-06	-0.0408	0
-5.86e-07	0.4424	0.48037	-2.5592e-06	-0.08156	0
-5.84e-07	0.4424	0.51468	-2.5588e-06	-0.08156	0
-5.82e-07	0.49445	0.48037	-2.5584e-06	-0.08156	-0.0402
-5.8e-07	0.49445	0.51468	-2.558e-06	-0.08156	0.0402
-5.78e-07	0.4424	0.51468	-2.5576e-06	-0.0408	0
-5.76e-07	0.49445	0.48037	-2.5572e-06	-0.08156	0
-5.74e-07	0.4424	0.51468	-2.5568e-06	-0.08156	0
-5.72e-07	0.46843	0.48037	-2.5564e-06	-0.0408	0
-5.7e-07	0.49445	0.48037	-2.556e-06	-0.0408	0
-5.68e-07	0.49445	0.51468	-2.5556e-06	-0.0408	-0.0402
-5.66e-07	0.49445	0.549	-2.5552e-06	-0.0408	-0.0402
-5.64e-07	0.52048	0.51468	-2.5548e-06	0	-0.0804
-5.62e-07	0.49445	0.51468	-2.5544e-06	-0.0408	-0.0402
-5.6e-07	0.52048	0.48037	-2.554e-06	-0.08156	0
-5.58e-07	0.46843	0.48037	-2.5536e-06	-0.08156	0
-5.56e-07	0.52048	0.48037	-2.5532e-06	-0.0408	0
-5.54e-07	0.52048	0.549	-2.5528e-06	-0.08156	0.0402
-5.52e-07	0.52048	0.51468	-2.5524e-06	-0.08156	0.0402
-5.5e-07	0.49445	0.549	-2.552e-06	-0.08156	0
-5.48e-07	0.49445	0.549	-2.5516e-06	-0.12236	0.0804
-5.46e-07	0.52048	0.51468	-2.5512e-06	-0.08156	0
-5.44e-07	0.49445	0.549	-2.5508e-06	-0.08156	0.0402
-5.42e-07	0.52048	0.51468	-2.5504e-06	-0.08156	0
-5.4e-07	0.49445	0.51468	-2.55e-06	-0.0408	0.0402
-5.38e-07	0.52048	0.549	-2.5496e-06	-0.0408	0.0402
-5.36e-07	0.52048	0.549	-2.5492e-06	-0.08156	0.0804
-5.34e-07	0.5465	0.549	-2.5488e-06	-0.08156	0
-5.32e-07	0.49445	0.51468	-2.5484e-06	-0.0408	-0.0402
-5.3e-07	0.5465	0.51468	-2.548e-06	-0.08156	0
-5.28e-07	0.57253	0.51468	-2.5476e-06	-0.0408	-0.0804
-5.26e-07	0.5465	0.549	-2.5472e-06	-0.0408	-0.1608
-5.24e-07	0.5465	0.549	-2.5468e-06	-0.0408	-0.0402
-5.22e-07	0.52048	0.549	-2.5464e-06	-0.0408	-0.0804
-5.2e-07	0.5465	0.58331	-2.546e-06	-0.08156	-0.1206
-5.18e-07	0.5465	0.549	-2.5456e-06	-0.08156	-0.1206
-5.16e-07	0.5465	0.51468	-2.5452e-06	-0.08156	-0.0804
-5.14e-07	0.52048	0.58331	-2.5448e-06	-0.0408	-0.0804
-5.12e-07	0.57253	0.61762	-2.5444e-06	-0.08156	-0.0804
-5.1e-07	0.5465	0.549	-2.544e-06	-0.08156	-0.0804
-5.08e-07	0.57253	0.549	-2.5436e-06	-0.08156	-0.0804
-5.06e-07	0.5465	0.58331	-2.5432e-06	-0.08156	-0.0402
-5.04e-07	0.52048	0.61762	-2.5428e-06	-0.0408	-0.0402
-5.02e-07	0.57253	0.549	-2.5424e-06	-0.08156	-0.0402
-5e-07	0.57253	0.61762	-2.542e-06	-0.08156	-0.0402
-4.98e-07	0.57253	0.58331	-2.5416e-06	-0.08156	0
-4.96e-07	0.5465	0.549	-2.5412e-06	-0.08156	-0.0402
-4.94e-07	0.52048	0.61762	-2.5408e-06	-0.08156	-0.0402
-4.92e-07	0.57253	0.58331	-2.5404e-06	-0.0408	-0.0402
-4.9e-07	0.57253	0.61762	-2.54e-06	-0.08156	-0.0402
-4.88e-07	0.57253	0.549	-2.5396e-06	-0.12236	-0.0402
-4.86e-07	0.5465	0.51468	-2.5392e-06	-0.16312	-0.0402
-4.84e-07	0.59855	0.549	-2.5388e-06	-0.12236	-0.0804
-4.82e-07	0.59855	0.61762	-2.5384e-06	-0.12236	-0.0402
-4.8e-07	0.59855	0.61762	-2.538e-06	-0.08156	-0.0804
-4.78e-07	0.57253	0.65193	-2.5376e-06	-0.12236	-0.0804
-4.76e-07	0.59855	0.58331	-2.5372e-06	-0.12236	-0.0804
-4.74e-07	0.62458	0.61762	-2.5368e-06	-0.12236	-0.0402
-4.72e-07	0.59855	0.61762	-2.5364e-06	-0.08156	-0.0402
-4.7e-07	0.59855	0.61762	-2.536e-06	-0.08156	-0.1206
-4.68e-07	0.57253	0.61762	-2.5356e-06	-0.12236	-0.0804
-4.66e-07	0.57253	0.58331	-2.5352e-06	-0.12236	-0.0402
-4.64e-07	0.59855	0.61762	-2.5348e-06	-0.08156	-0.0402
-4.62e-07	0.59855	0.58331	-2.5344e-06	-0.12236	-0.0402
-4.6e-07	0.57253	0.65193	-2.534e-06	-0.16312	-0.0804
-4.58e-07	0.59855	0.58331	-2.5336e-06	-0.08156	-0.0402
-4.56e-07	0.62458	0.61762	-2.5332e-06	-0.16312	0
-4.54e-07	0.59855	0.61762	-2.5328e-06	-0.12236	0.0402
-4.52e-07	0.62458	0.65193	-2.5324e-06	-0.12236	0.0402
-4.5e-07	0.62458	0.65193	-2.532e-06	-0.12236	0.0402
-4.48e-07	0.62458	0.61762	-2.5316e-06	-0.08156	0.1206
-4.46e-07	0.62458	0.65193	-2.5312e-06	-0.08156	0.0804
-4.44e-07	0.62458	0.61762	-2.5308e-06	-0.12236	0.0402
-4.42e-07	0.59855	0.65193	-2.5304e-06	-0.08156	0.0804
-4.4e-07	0.62458	0.65193	-2.53e-06	-0.08156	0.1206
-4.38e-07	0.6506	0.68624	-2.5296e-06	-0.08156	0.0804
-4.36e-07	0.57253	0.68624	-2.5292e-06	-0.08156	0.0804
-4.34e-07	0.59855	0.61762	-2.5288e-06	-0.0408	0
-4.32e-07	0.62458	0.65193	-2.5284e-06	-0.0408	0
-4.3e-07	0.62458	0.68624	-2.528e-06	-0.0408	0
-4.28e-07	0.67662	0.65193	-2.5276e-06	-0.0408	-0.0402
-4.26e-07	0.62458	0.68624	-2.5272e-06	-0.0408	-0.0402
-4.24e-07	0.62458	0.65193	-2.5268e-06	-0.0408	-0.0402
-4.22e-07	0.67662	0.65193	-2.5264e-06	0	-0.0804
-4.2e-07	0.67662	0.68624	-2.526e-06	-0.0408	-0.0402
-4.18e-07	0.67662	0.65193	-2.5256e-06	-0.0408	-0.0804
-4.16e-07	0.62458	0.65193	-2.5252e-06	-0.0408	0
-4.14e-07	0.6506	0.65193	-2.5248e-06	0	-0.0402
-4.12e-07	0.6506	0.72055	-2.5244e-06	0	0
-4.1e-07	0.67662	0.68624	-2.524e-06	-0.0408	0
-4.08e-07	0.70265	0.68624	-2.5236e-06	-0.0408	-0.0402
-4.06e-07	0.67662	0.68624	-2.5232e-06	-0.0408	-0.0402
-4.04e-07	0.67662	0.65193	-2.5228e-06	-0.08156	0
-4.02e-07	0.67662	0.65193	-2.5224e-06	-0.0408	0.0402
-4e-07	0.6506	0.65193	-2.522e-06	-0.08156	0.0402
-3.98e-07	0.6506	0.65193	-2.5216e-06	-0.0408	0.0402
-3.96e-07	0.6506	0.68624	-2.5212e-06	-0.08156	0
-3.94e-07	0.6506	0.72055	-2.5208e-06	-0.12236	0.0402
-3.92e-07	0.70265	0.72055	-2.5204e-06	-0.08156	0
-3.9e-07	0.70265	0.72055	-2.52e-06	-0.08156	0
-3.88e-07	0.6506	0.68624	-2.5196e-06	-0.0408	0.0402
-3.86e-07	0.70265	0.72055	-2.5192e-06	-0.0408	-0.0402
-3.84e-07	0.67662	0.68624	-2.5188e-06	-0.0408	-0.0804
-3.82e-07	0.70265	0.68624	-2.5184e-06	-0.0408	-0.1206
-3.8e-07	0.70265	0.68624	-2.518e-06	-0.08156	-0.0402
-3.78e-07	0.67662	0.68624	-2.5176e-06	-0.0408	-0.0804
-3.76e-07	0.67662	0.72055	-2.5172e-06	-0.0408	-0.0804
-3.74e-07	0.6506	0.75486	-2.5168e-06	-0.0408	-0.0804
-3.72e-07	0.67662	0.68624	-2.5164e-06	0	-0.1206
-3.7e-07	0.72867	0.72055	-2.516e-06	-0.0408	-0.1206
-3.68e-07	0.67662	0.72055	-2.5156e-06	-0.08156	-0.0804
-3.66e-07	0.70265	0.72055	-2.5152e-06	-0.0408	-0.0402
-3.64e-07	0.70265	0.75486	-2.5148e-06	-0.08156	-0.0804
-3.62e-07	0.72867	0.72055	-2.5144e-06	-0.12236	-0.0804
-3.6e-07	0.70265	0.72055	-2.514e-06	-0.12236	-0.0402
-3.58e-07	0.72867	0.72055	-2.5136e-06	-0.08156	-0.0402
-3.56e-07	0.72867	0.72055	-2.5132e-06	-0.12236	-0.0402
-3.54e-07	0.70265	0.75486	-2.5128e-06	-0.08156	0.0402
-3.52e-07	0.72867	0.72055	-2.5124e-06	-0.16312	-0.0402
-3.5e-07	0.72867	0.72055	-2.512e-06	-0.16312	-0.0402
-3.48e-07	0.70265	0.75486	-2.5116e-06	-0.16312	0.0402
-3.46e-07	0.70265	0.72055	-2.5112e-06	-0.12236	0
-3.44e-07	0.70265	0.72055	-2.5108e-06	-0.12236	-0.0402
-3.42e-07	0.72867	0.78918	-2.5104e-06	-0.16312	-0.0402
-3.4e-07	0.7547	0.75486	-2.51e-06	-0.16312	-0.0804
-3.38e-07	0.72867	0.75486	-2.5096e-06	-0.20392	-0.0402
-3.36e-07	0.7547	0.78918	-2.5092e-06	-0.20392	-0.1206
-3.34e-07	0.72867	0.78918	-2.5088e-06	-0.16312	0
-3.32e-07	0.72867	0.75486	-2.5084e-06	-0.16312	-0.0804
-3.3e-07	0.72867	0.75486	-2.508e-06	-0.16312	-0.0402
-3.28e-07	0.72867	0.72055	-2.5076e-06	-0.16312	-0.0804
-3.26e-07	0.7547	0.75486	-2.5072e-06	-0.08156	-0.0804
-3.24e-07	0.7547	0.75486	-2.5068e-06	-0.08156	-0.0804
-3.22e-07	0.7547	0.75486	-2.5064e-06	-0.16312	-0.0402
-3.2e-07	0.7547	0.78918	-2.506e-06	-0.12236	-0.0804
-3.18e-07	0.80675	0.75486	-2.5056e-06	-0.08156	-0.0402
-3.16e-07	0.7547	0.78918	-2.5052e-06	-0.12236	-0.0402
-3.14e-07	0.7547	0.82349	-2.5048e-06	-0.16312	0
-3.12e-07	0.78072	0.78918	-2.5044e-06	-0.12236	0
-3.1e-07	0.80675	0.78918	-2.504e-06	-0.12236	0
-3.08e-07	0.78072	0.75486	-2.5036e-06	-0.12236	0.0402
-3.06e-07	0.78072	0.75486	-2.5032e-06	-0.12236	0
-3.04e-07	0.80675	0.78918	-2.5028e-06	-0.0408	0
-3.02e-07	0.7547	0.78918	-2.5024e-06	-0.0408	-0.0402
-3e-07	0.80675	0.82349	-2.502e-06	-0.12236	-0.0402
-2.98e-07	0.78072	0.75486	-2.5016e-06	-0.08156	-0.0804
-2.96e-07	0.7547	0.82349	-2.5012e-06	-0.08156	-0.0804
-2.94e-07	0.80675	0.82349	-2.5008e-06	-0.12236	-0.0804
-2.92e-07	0.78072	0.82349	-2.5004e-06	-0.08156	-0.0804
-2.9e-07	0.83277	0.82349	-2.5e-06	-0.08156	-0.0402
-2.88e-07	0.83277	0.82349	-2.4996e-06	-0.08156	-0.0804
-2.86e-07	0.78072	0.78918	-2.4992e-06	-0.12236	-0.0804
-2.84e-07	0.78072	0.82349	-2.4988e-06	-0.08156	-0.1206
-2.82e-07	0.78072	0.78918	-2.4984e-06	-0.08156	-0.1608
-2.8e-07	0.85879	0.8578	-2.498e-06	-0.08156	-0.201
-2.78e-07	0.80675	0.8578	-2.4976e-06	-0.12236	-0.201
-2.76e-07	0.78072	0.82349	-2.4972e-06	-0.08156	-0.0804
-2.74e-07	0.83277	0.82349	-2.4968e-06	-0.08156	-0.0804
-2.72e-07	0.80675	0.78918	-2.4964e-06	-0.08156	-0.0804
-2.7e-07	0.83277	0.8578	-2.496e-06	-0.12236	-0.1206
-2.68e-07	0.80675	0.8578	-2.4956e-06	-0.08156	-0.0804
-2.66e-07	0.80675	0.8578	-2.4952e-06	-0.0408	-0.0804
-2.64e-07	0.83277	0.89212	-2.4948e-06	-0.0408	-0.0402
-2.62e-07	0.80675	0.8578	-2.4944e-06	0	0
-2.6e-07	0.83277	0.8578	-2.494e-06	-0.08156	0.0402
-2.58e-07	0.83277	0.78918	-2.4936e-06	-0.0408	0.0402
-2.56e-07	0.83277	0.89212	-2.4932e-06	0	0.0402
-2.54e-07	0.85879	0.89212	-2.4928e-06	0	0
-2.52e-07	0.83277	0.8578	-2.4924e-06	-0.08156	0.0402
-2.5e-07	0.83277	0.8578	-2.492e-06	0	0
-2.48e-07	0.83277	0.8578	-2.4916e-06	0.0408	0
-2.46e-07	0.88482	0.92643	-2.4912e-06	-0.0408	0.0402
-2.44e-07	0.85879	0.8578	-2.4908e-06	0.0408	0.0804
-2.42e-07	0.85879	0.8578	-2.4904e-06	0	0
-2.4e-07	0.85879	0.89212	-2.49e-06	0	0
-2.38e-07	0.85879	0.8578	-2.4896e-06	0	0
-2.36e-07	0.85879	0.89212	-2.4892e-06	0	0.0402
-2.34e-07	0.91084	0.89212	-2.4888e-06	0.0408	0.0402
-2.32e-07	0.85879	0.89212	-2.4884e-06	-0.0408	0
-2.3e-07	0.85879	0.92643	-2.488e-06	0	0
-2.28e-07	0.88482	0.89212	-2.4876e-06	0.0408	-0.0402
-2.26e-07	0.91084	0.92643	-2.4872e-06	0.0408	0
-2.24e-07	0.88482	0.89212	-2.4868e-06	0.0408	0
-2.22e-07	0.88482	0.89212	-2.4864e-06	-0.0408	0.0402
-2.2e-07	0.88482	0.92643	-2.486e-06	-0.0408	0
-2.18e-07	0.91084	0.89212	-2.4856e-06	-0.0408	0
-2.16e-07	0.91084	0.89212	-2.4852e-06	-0.08156	0
-2.14e-07	0.85879	0.92643	-2.4848e-06	0	0.0402
-2.12e-07	0.88482	0.89212	-2.4844e-06	-0.0408	0.0402
-2.1e-07	0.88482	0.92643	-2.484e-06	0	0.0804
-2.08e-07	0.88482	0.89212	-2.4836e-06	0	0.0402
-2.06e-07	0.91084	0.92643	-2.4832e-06	-0.0408	0.0402
-2.04e-07	0.88482	0.92643	-2.4828e-06	-0.0408	0.0804
-2.02e-07	0.93686	0.89212	-2.4824e-06	-0.0408	0.0804
-2e-07	0.93686	0.89212	-2.482e-06	-0.0408	0.0402
-1.98e-07	0.91084	0.92643	-2.4816e-06	-0.0408	-0.0402
-1.96e-07	0.88482	0.89212	-2.4812e-06	0	0
-1.94e-07	0.88482	0.89212	-2.4808e-06	0	0.0402
-1.92e-07	0.91084	0.92643	-2.4804e-06	0	-0.0402
-1.9e-07	0.93686	0.92643	-2.48e-06	0	0
-1.88e-07	0.91084	0.92643	-2.4796e-06	0.0408	0
-1.86e-07	0.91084	0.96074	-2.4792e-06	0.0408	0.0402
-1.84e-07	0.93686	0.92643	-2.4788e-06	0.0408	-0.0402
-1.82e-07	0.93686	0.92643	-2.4784e-06	0.0408	-0.0402
-1.8e-07	0.93686	0.89212	-2.478e-06	-0.0408	0
-1.78e-07	0.91084	0.96074	-2.4776e-06	-0.0408	0
-1.76e-07	0.91084	0.96074	-2.4772e-06	-0.0408	0
-1.74e-07	0.96288	0.96074	-2.4768e-06	0	0
-1.72e-07	0.93686	0.96074	-2.4764e-06	-0.0408	0.0402
-1.7e-07	0.93686	0.99505	-2.476e-06	-0.0408	-0.0402
-1.68e-07	0.96288	0.92643	-2.4756e-06	0	0
-1.66e-07	0.93686	0.96074	-2.4752e-06	-0.12236	0
-1.64e-07	0.96288	0.99505	-2.4748e-06	-0.0408	0.0804
-1.62e-07	0.93686	0.99505	-2.4744e-06	-0.0408	-0.0402
-1.6e-07	0.93686	0.96074	-2.474e-06	0.0408	-0.0402
-1.58e-07	0.96288	1.02937	-2.4736e-06	-0.0408	-0.0402
-1.56e-07	0.93686	0.99505	-2.4732e-06	-0.0408	0
-1.54e-07	0.96288	0.99505	-2.4728e-06	-0.0408	-0.0804
-1.52e-07	0.96288	0.96074	-2.4724e-06	-0.0408	-0.0804
-1.5e-07	0.98891	0.99505	-2.472e-06	-0.08156	-0.0804
-1.48e-07	0.98891	0.99505	-2.4716e-06	-0.12236	-0.0804
-1.46e-07	0.98891	0.99505	-2.4712e-06	-0.12236	-0.1608
-1.44e-07	1.01493	0.96074	-2.4708e-06	-0.08156	-0.1608
-1.42e-07	0.98891	1.02937	-2.4704e-06	-0.12236	-0.1608
-1.4e-07	0.96288	0.99505	-2.47e-06	-0.08156	-0.1206
-1.38e-07	0.96288	0.99505	-2.4696e-06	-0.08156	-0.1608
-1.36e-07	1.01493	0.99505	-2.4692e-06	-0.08156	-0.1608
-1.34e-07	0.98891	1.02937	-2.4688e-06	-0.0408	-0.1608
-1.32e-07	0.98891	0.99505	-2.4684e-06	-0.12236	-0.1206
-1.3e-07	1.01493	0.99505	-2.468e-06	-0.12236	-0.1206
-1.28e-07	0.98891	1.02937	-2.4676e-06	-0.12236	-0.1206
-1.26e-07	1.01493	0.99505	-2.4672e-06	-0.08156	-0.0804
-1.24e-07	0.98891	1.02937	-2.4668e-06	-0.08156	-0.0804
-1.22e-07	1.01493	1.06368	-2.4664e-06	-0.12236	-0.0402
-1.2e-07	1.01493	0.99505	-2.466e-06	-0.20392	-0.0402
-1.18e-07	1.01493	1.06368	-2.4656e-06	-0.12236	-0.0804
-1.16e-07	0.98891	0.99505	-2.4652e-06	-0.12236	0
-1.14e-07	1.01493	1.02937	-2.4648e-06	-0.12236	0.0402
-1.12e-07	0.98891	1.02937	-2.4644e-06	-0.12236	0
-1.1e-07	1.01493	0.99505	-2.464e-06	-0.12236	-0.0402
-1.08e-07	1.01493	1.02937	-2.4636e-06	-0.12236	0
-1.06e-07	1.01493	1.06368	-2.4632e-06	-0.16312	-0.0402
-1.04e-07	1.04096	1.02937	-2.4628e-06	-0.12236	0
-1.02e-07	1.04096	1.06368	-2.4624e-06	-0.12236	-0.0402
-1e-07	1.01493	1.06368	-2.462e-06	-0.12236	-0.0804
-9.8e-08	1.01493	1.02937	-2.4616e-06	-0.12236	-0.0804
-9.6e-08	1.04096	1.02937	-2.4612e-06	-0.12236	-0.1206
-9.4e-08	1.06698	1.06368	-2.4608e-06	-0.12236	-0.0402
-9.2e-08	1.06698	1.06368	-2.4604e-06	-0.12236	-0.0804
-9e-08	1.04096	1.06368	-2.46e-06	-0.16312	-0.0402
-8.8e-08	1.06698	1.06368	-2.4596e-06	-0.16312	-0.0804
-8.6e-08	1.04096	1.09798	-2.4592e-06	-0.12236	-0.0804
-8.4e-08	1.04096	1.06368	-2.4588e-06	-0.16312	-0.0804
-8.2e-08	1.01493	1.1323	-2.4584e-06	-0.16312	-0.0804
-8e-08	1.06698	1.06368	-2.458e-06	-0.16312	-0.0402
-7.8e-08	1.04096	1.09798	-2.4576e-06	-0.08156	-0.0804
-7.6e-08	1.04096	1.09798	-2.4572e-06	-0.12236	-0.0804
-7.4e-08	1.04096	1.06368	-2.4568e-06	-0.12236	-0.0402
-7.2e-08	1.06698	1.09798	-2.4564e-06	-0.12236	-0.0402
-7e-08	1.06698	1.1323	-2.456e-06	-0.12236	-0.0402
-6.8e-08	1.06698	1.1323	-2.4556e-06	-0.08156	0
-6.6e-08	1.06698	1.09798	-2.4552e-06	-0.16312	-0.0402
-6.4e-08	1.06698	1.09798	-2.4548e-06	-0.16312	0
-6.2e-08	1.06698	1.09798	-2.4544e-06	-0.12236	-0.0402
-6e-08	1.09301	1.06368	-2.454e-06	-0.08156	-0.0402
-5.8e-08	1.09301	1.09798	-2.4536e-06	-0.12236	-0.0402
-5.6e-08	1.09301	1.09798	-2.4532e-06	-0.12236	-0.0402
-5.4e-08	1.14505	1.09798	-2.4528e-06	-0.08156	-0.0402
-5.2e-08	1.11903	1.09798	-2.4524e-06	-0.12236	0
-5e-08	1.14505	1.1323	-2.452e-06	-0.0408	0.0402
-4.8e-08	1.09301	1.09798	-2.4516e-06	-0.08156	0.0402
-4.6e-08	1.11903	1.09798	-2.4512e-06	-0.08156	0
-4.4e-08	1.11903	1.09798	-2.4508e-06	-0.0408	0.0402
-4.2e-08	1.11903	1.1323	-2.4504e-06	-0.0408	-0.0402
-4e-08	1.11903	1.09798	-2.45e-06	-0.0408	0
-3.8e-08	1.11903	1.1323	-2.4496e-06	0	0
-3.6e-08	1.11903	1.1323	-2.4492e-06	-0.0408	0
-3.4e-08	1.14505	1.1323	-2.4488e-06	-0.0408	-0.0804
-3.2e-08	1.09301	1.1323	-2.4484e-06	0	-0.0402
-3e-08	1.11903	1.1323	-2.448e-06	0	0
-2.8e-08	1.11903	1.1323	-2.4476e-06	0	0
-2.6e-08	1.11903	1.1323	-2.4472e-06	0.0408	0
-2.4e-08	1.14505	1.1323	-2.4468e-06	-0.0408	0
-2.2e-08	1.17108	1.09798	-2.4464e-06	-0.0408	0
-2e-08	1.17108	1.1323	-2.446e-06	-0.08156	0
-1.8e-08	1.17108	1.1323	-2.4456e-06	-0.08156	-0.0402
-1.6e-08	1.14505	1.16661	-2.4452e-06	-0.08156	0
-1.4e-08	1.14505	1.16661	-2.4448e-06	-0.08156	-0.0402
-1.2e-08	1.17108	1.1323	-2.4444e-06	-0.08156	-0.0402
-1e-08	1.14505	1.20092	-2.444e-06	-0.08156	-0.0804
-8e-09	1.17108	1.16661	-2.4436e-06	-0.0408	0
-6e-09	1.17108	1.1323	-2.4432e-06	-0.0408	0
-4e-09	1.14505	1.20092	-2.4428e-06	0	0.0402
-2e-09	1.17108	1.16661	-2.4424e-06	0.0408	0
3.9053e-20	1.1971	1.1323	-2.442e-06	0.0408	-0.0402
2e-09	1.17108	1.16661	-2.4416e-06	0.0408	-0.0804
4e-09	1.17108	1.20092	-2.4412e-06	0	-0.0402
6e-09	1.17108	1.20092	-2.4408e-06	0.0408	-0.0402
8e-09	1.22313	1.16661	-2.4404e-06	0	-0.0402
1e-08	1.1971	1.20092	-2.44e-06	-0.08156	0
1.2e-08	1.17108	1.20092	-2.4396e-06	-0.0408	0.0402
1.4e-08	1.22313	1.20092	-2.4392e-06	0	-0.0402
1.6e-08	1.22313	1.20092	-2.4388e-06	-0.0408	0
1.8e-08	1.1971	1.20092	-2.4384e-06	-0.0408	-0.0402
2e-08	1.1971	1.20092	-2.438e-06	-0.08156	0
2.2e-08	1.1971	1.23523	-2.4376e-06	-0.08156	-0.0402
2.4e-08	1.1971	1.23523	-2.4372e-06	-0.0408	0
2.6e-08	1.1971	1.30386	-2.4368e-06	-0.08156	0
2.8e-08	1.22313	1.20092	-2.4364e-06	-0.12236	0.0804
3e-08	1.17108	1.23523	-2.436e-06	-0.16312	0
3.2e-08	1.22313	1.23523	-2.4356e-06	-0.16312	0
3.4e-08	1.22313	1.23523	-2.4352e-06	-0.16312	0
3.6e-08	1.1971	1.23523	-2.4348e-06	-0.12236	0
3.8e-08	1.22313	1.23523	-2.4344e-06	-0.16312	-0.0402
4e-08	1.24915	1.26955	-2.434e-06	-0.12236	-0.0402
4.2e-08	1.22313	1.23523	-2.4336e-06	-0.16312	-0.0402
4.4e-08	1.22313	1.23523	-2.4332e-06	-0.12236	-0.0402
4.6e-08	1.24915	1.26955	-2.4328e-06	-0.16312	0
4.8e-08	1.24915	1.26955	-2.4324e-06	-0.12236	-0.0402
5e-08	1.22313	1.26955	-2.432e-06	-0.12236	-0.0804
5.2e-08	1.24915	1.26955	-2.4316e-06	-0.12236	-0.0402
5.4e-08	1.22313	1.26955	-2.4312e-06	-0.12236	-0.0402
5.6e-08	1.24915	1.26955	-2.4308e-06	-0.12236	0
5.8e-08	1.24915	1.26955	-2.4304e-06	-0.0408	-0.0402
6e-08	1.22313	1.26955	-2.43e-06	-0.08156	-0.0402
6.2e-08	1.24915	1.30386	-2.4296e-06	-0.08156	-0.0402
6.4e-08	1.27518	1.26955	-2.4292e-06	-0.0408	-0.0804
6.6e-08	1.27518	1.30386	-2.4288e-06	-0.08156	-0.1206
6.8e-08	1.27518	1.30386	-2.4284e-06	-0.12236	-0.0804
7e-08	1.27518	1.30386	-2.428e-06	-0.08156	-0.0804
7.2e-08	1.27518	1.23523	-2.4276e-06	-0.16312	-0.1608
7.4e-08	1.27518	1.26955	-2.4272e-06	-0.12236	-0.201
7.6e-08	1.3012	1.26955	-2.4268e-06	-0.16312	-0.1206
7.8e-08	1.22313	1.30386	-2.4264e-06	-0.20392	-0.1206
8e-08	1.32722	1.30386	-2.426e-06	-0.24468	-0.1206
8.2e-08	1.3012	1.26955	-2.4256e-06	-0.16312	-0.1206
8.4e-08	1.3012	1.30386	-2.4252e-06	-0.16312	-0.0804
8.6e-08	1.27518	1.30386	-2.4248e-06	-0.16312	-0.0402
8.8e-08	1.27518	1.30386	-2.4244e-06	-0.12236	-0.1206
9e-08	1.27518	1.30386	-2.424e-06	-0.16312	-0.0402
9.2e-08	1.3012	1.30386	-2.4236e-06	-0.20392	-0.0804
9.4e-08	1.32722	1.30386	-2.4232e-06	-0.20392	-0.0402
9.6e-08	1.32722	1.33817	-2.4228e-06	-0.12236	-0.0402
9.8e-08	1.3012	1.33817	-2.4224e-06	-0.12236	0.0402
1e-07	1.32722	1.30386	-2.422e-06	-0.12236	-0.0402
1.02e-07	1.3012	1.33817	-2.4216e-06	-0.08156	-0.0804
1.04e-07	1.35325	1.33817	-2.4212e-06	-0.12236	-0.0402
1.06e-07	1.35325	1.33817	-2.4208e-06	-0.12236	-0.0402
1.08e-07	1.35325	1.33817	-2.4204e-06	-0.0408	-0.0402
1.1e-07	1.3012	1.33817	-2.42e-06	-0.0408	-0.0804
1.12e-07	1.35325	1.30386	-2.4196e-06	-0.08156	-0.0402
1.14e-07	1.3012	1.33817	-2.4192e-06	-0.0408	-0.0804
1.16e-07	1.35325	1.30386	-2.4188e-06	0	-0.0804
1.18e-07	1.32722	1.33817	-2.4184e-06	0.0408	-0.0402
1.2e-07	1.35325	1.30386	-2.418e-06	-0.0408	-0.0804
1.22e-07	1.32722	1.33817	-2.4176e-06	0	-0.0804
1.24e-07	1.35325	1.33817	-2.4172e-06	-0.0408	-0.0804
1.26e-07	1.32722	1.33817	-2.4168e-06	0	0
1.28e-07	1.32722	1.33817	-2.4164e-06	-0.0408	-0.0402
1.3e-07	1.3012	1.33817	-2.416e-06	0	-0.0402
1.32e-07	1.35325	1.33817	-2.4156e-06	-0.0408	-0.0402
1.34e-07	1.35325	1.33817	-2.4152e-06	-0.0408	-0.0402
1.36e-07	1.35325	1.33817	-2.4148e-06	-0.08156	0
1.38e-07	1.35325	1.37249	-2.4144e-06	-0.0408	0.0402
1.4e-07	1.37927	1.37249	-2.414e-06	0	0.0402
1.42e-07	1.35325	1.37249	-2.4136e-06	-0.0408	0.0402
1.44e-07	1.35325	1.37249	-2.4132e-06	-0.0408	0.0402
1.46e-07	1.32722	1.4068	-2.4128e-06	-0.0408	0.0402
1.48e-07	1.35325	1.4068	-2.4124e-06	-0.0408	0.0402
1.5e-07	1.4053	1.37249	-2.412e-06	0	0.0804
1.52e-07	1.37927	1.33817	-2.4116e-06	0.0408	0.0402
1.54e-07	1.37927	1.4068	-2.4112e-06	0.0408	0.0402
1.56e-07	1.4053	1.37249	-2.4108e-06	0	0.1206
1.58e-07	1.4053	1.37249	-2.4104e-06	0.08156	0.0804
1.6e-07	1.43132	1.37249	-2.41e-06	0.0408	0.0804
1.62e-07	1.4053	1.4068	-2.4096e-06	0.0408	0
1.64e-07	1.4053	1.4068	-2.4092e-06	0.0408	0.0402
1.66e-07	1.4053	1.37249	-2.4088e-06	0.0408	0
1.68e-07	1.43132	1.37249	-2.4084e-06	0	0
1.7e-07	1.45734	1.4068	-2.408e-06	0.0408	0
1.72e-07	1.43132	1.44111	-2.4076e-06	0.0408	0.0402
1.74e-07	1.43132	1.4068	-2.4072e-06	0.0408	0
1.76e-07	1.48337	1.4068	-2.4068e-06	0	-0.0402
1.78e-07	1.43132	1.44111	-2.4064e-06	0	-0.0402
1.8e-07	1.45734	1.4068	-2.406e-06	0	0.0402
1.82e-07	1.45734	1.47542	-2.4056e-06	-0.0408	0.0402
1.84e-07	1.45734	1.4068	-2.4052e-06	-0.0408	0.0804
1.86e-07	1.45734	1.47542	-2.4048e-06	-0.0408	0.0402
1.88e-07	1.43132	1.4068	-2.4044e-06	0	0.0804
1.9e-07	1.45734	1.44111	-2.404e-06	0	0.0804
1.92e-07	1.45734	1.44111	-2.4036e-06	-0.0408	0.0402
1.94e-07	1.45734	1.47542	-2.4032e-06	-0.0408	0.0402
1.96e-07	1.45734	1.47542	-2.4028e-06	0	0.0804
1.98e-07	1.48337	1.44111	-2.4024e-06	-0.0408	0.0804
2e-07	1.45734	1.44111	-2.402e-06	-0.0408	-0.0402
2.02e-07	1.43132	1.47542	-2.4016e-06	-0.08156	0.0804
2.04e-07	1.48337	1.47542	-2.4012e-06	-0.08156	0.0804
2.06e-07	1.45734	1.47542	-2.4008e-06	-0.08156	0.0402
2.08e-07	1.50939	1.50974	-2.4004e-06	-0.08156	-0.0402
2.1e-07	1.48337	1.50974	-2.4e-06	-0.08156	-0.0402
2.12e-07	1.48337	1.47542	-2.3996e-06	-0.12236	-0.1206
2.14e-07	1.45734	1.44111	-2.3992e-06	-0.12236	-0.0402
2.16e-07	1.53541	1.47542	-2.3988e-06	-0.08156	-0.1206
2.18e-07	1.50939	1.47542	-2.3984e-06	-0.08156	-0.0804
2.2e-07	1.50939	1.50974	-2.398e-06	-0.08156	-0.0402
2.22e-07	1.48337	1.50974	-2.3976e-06	-0.08156	-0.0804
2.24e-07	1.48337	1.47542	-2.3972e-06	-0.12236	-0.0804
2.26e-07	1.50939	1.47542	-2.3968e-06	-0.08156	-0.0804
2.28e-07	1.45734	1.50974	-2.3964e-06	-0.12236	-0.0804
2.3e-07	1.50939	1.50974	-2.396e-06	-0.16312	-0.1206
2.32e-07	1.50939	1.54404	-2.3956e-06	-0.16312	-0.0804
2.34e-07	1.50939	1.54404	-2.3952e-06	-0.20392	-0.0804
2.36e-07	1.53541	1.50974	-2.3948e-06	-0.16312	-0.0402
2.38e-07	1.53541	1.50974	-2.3944e-06	-0.12236	-0.0402
2.4e-07	1.50939	1.50974	-2.394e-06	-0.16312	-0.0402
2.42e-07	1.53541	1.50974	-2.3936e-06	-0.12236	-0.0402
2.44e-07	1.53541	1.57835	-2.3932e-06	-0.16312	-0.0402
2.46e-07	1.53541	1.54404	-2.3928e-06	-0.16312	-0.0804
2.48e-07	1.53541	1.54404	-2.3924e-06	-0.12236	-0.0804
2.5e-07	1.56144	1.50974	-2.392e-06	-0.16312	-0.0402
2.52e-07	1.53541	1.50974	-2.3916e-06	-0.16312	-0.0402
2.54e-07	1.53541	1.54404	-2.3912e-06	-0.12236	-0.0402
2.56e-07	1.56144	1.47542	-2.3908e-06	-0.08156	-0.1608
2.58e-07	1.56144	1.54404	-2.3904e-06	-0.12236	-0.0804
2.6e-07	1.56144	1.54404	-2.39e-06	-0.08156	-0.1206
2.62e-07	1.56144	1.50974	-2.3896e-06	-0.08156	-0.1608
2.64e-07	1.56144	1.54404	-2.3892e-06	-0.08156	-0.1608
2.66e-07	1.56144	1.54404	-2.3888e-06	-0.08156	-0.1608
2.68e-07	1.53541	1.54404	-2.3884e-06	-0.08156	-0.2412
2.7e-07	1.56144	1.57835	-2.388e-06	-0.12236	-0.201
2.72e-07	1.58746	1.50974	-2.3876e-06	-0.12236	-0.201
2.74e-07	1.56144	1.57835	-2.3872e-06	-0.16312	-0.1206
2.76e-07	1.58746	1.57835	-2.3868e-06	-0.20392	-0.1206
2.78e-07	1.58746	1.54404	-2.3864e-06	-0.20392	-0.1206
2.8e-07	1.61348	1.54404	-2.386e-06	-0.16312	-0.0402
2.82e-07	1.58746	1.57835	-2.3856e-06	-0.16312	-0.0402
2.84e-07	1.56144	1.57835	-2.3852e-06	-0.16312	0
2.86e-07	1.58746	1.57835	-2.3848e-06	-0.16312	0
2.88e-07	1.61348	1.61267	-2.3844e-06	-0.16312	0.0402
2.9e-07	1.61348	1.61267	-2.384e-06	-0.16312	0.0402
2.92e-07	1.61348	1.57835	-2.3836e-06	-0.16312	0.0804
2.94e-07	1.61348	1.57835	-2.3832e-06	-0.16312	0.0402
2.96e-07	1.61348	1.57835	-2.3828e-06	-0.12236	0.0402
2.98e-07	1.61348	1.57835	-2.3824e-06	-0.12236	0.0402
3e-07	1.63951	1.57835	-2.382e-06	-0.16312	0
3.02e-07	1.61348	1.61267	-2.3816e-06	-0.08156	0
3.04e-07	1.61348	1.61267	-2.3812e-06	-0.12236	0
3.06e-07	1.61348	1.61267	-2.3808e-06	-0.08156	0
3.08e-07	1.63951	1.61267	-2.3804e-06	-0.08156	0
3.1e-07	1.63951	1.61267	-2.38e-06	-0.12236	-0.0402
3.12e-07	1.63951	1.61267	-2.3796e-06	-0.08156	-0.0402
3.14e-07	1.66553	1.61267	-2.3792e-06	-0.08156	-0.0804
3.16e-07	1.63951	1.64698	-2.3788e-06	-0.08156	-0.0402
3.18e-07	1.61348	1.61267	-2.3784e-06	0.0408	-0.0402
3.2e-07	1.66553	1.61267	-2.378e-06	-0.0408	-0.0402
3.22e-07	1.66553	1.61267	-2.3776e-06	-0.08156	-0.0402
3.24e-07	1.63951	1.61267	-2.3772e-06	-0.0408	-0.0804
3.26e-07	1.69156	1.68129	-2.3768e-06	-0.08156	-0.0402
3.28e-07	1.71758	1.61267	-2.3764e-06	-0.0408	0
3.3e-07	1.66553	1.64698	-2.376e-06	-0.0408	0
3.32e-07	1.66553	1.61267	-2.3756e-06	-0.0408	0
3.34e-07	1.69156	1.64698	-2.3752e-06	0	0.0804
3.36e-07	1.69156	1.68129	-2.3748e-06	-0.0408	0.0804
3.38e-07	1.66553	1.64698	-2.3744e-06	-0.08156	0.1206
3.4e-07	1.66553	1.64698	-2.374e-06	-0.0408	0.0804
3.42e-07	1.71758	1.68129	-2.3736e-06	0	0.0804
3.44e-07	1.71758	1.64698	-2.3732e-06	-0.0408	0.1206
3.46e-07	1.71758	1.64698	-2.3728e-06	-0.0408	0.1206
3.48e-07	1.71758	1.68129	-2.3724e-06	-0.0408	0.1206
3.5e-07	1.71758	1.71561	-2.372e-06	0.0408	0
3.52e-07	1.71758	1.71561	-2.3716e-06	-0.0408	0.0402
3.54e-07	1.74361	1.68129	-2.3712e-06	-0.0408	-0.0402
3.56e-07	1.71758	1.64698	-2.3708e-06	-0.0408	-0.0402
3.58e-07	1.71758	1.68129	-2.3704e-06	-0.0408	-0.0402
3.6e-07	1.74361	1.68129	-2.37e-06	0	-0.0804
3.62e-07	1.76963	1.71561	-2.3696e-06	0.0408	-0.0402
3.64e-07	1.71758	1.71561	-2.3692e-06	0.0408	-0.1206
3.66e-07	1.76963	1.74992	-2.3688e-06	0.0408	-0.0804
3.68e-07	1.74361	1.74992	-2.3684e-06	-0.0408	-0.0804
3.7e-07	1.74361	1.71561	-2.368e-06	-0.0408	-0.0402
3.72e-07	1.74361	1.71561	-2.3676e-06	-0.08156	-0.0402
3.74e-07	1.74361	1.71561	-2.3672e-06	-0.0408	-0.0402
3.76e-07	1.74361	1.74992	-2.3668e-06	-0.0408	-0.0402
3.78e-07	1.76963	1.74992	-2.3664e-06	-0.0408	-0.0402
3.8e-07	1.76963	1.74992	-2.366e-06	-0.08156	0
3.82e-07	1.76963	1.74992	-2.3656e-06	-0.08156	0.0402
3.84e-07	1.76963	1.74992	-2.3652e-06	-0.08156	0
3.86e-07	1.74361	1.78423	-2.3648e-06	0	-0.0402
3.88e-07	1.76963	1.78423	-2.3644e-06	-0.0408	0
3.9e-07	1.74361	1.74992	-2.364e-06	-0.0408	0
3.92e-07	1.79565	1.71561	-2.3636e-06	-0.08156	0
3.94e-07	1.76963	1.81854	-2.3632e-06	-0.0408	0.0402
3.96e-07	1.74361	1.81854	-2.3628e-06	-0.08156	0.0402
3.98e-07	1.76963	1.74992	-2.3624e-06	-0.0408	0
4e-07	1.82168	1.74992	-2.362e-06	0	-0.0804
4.02e-07	1.79565	1.78423	-2.3616e-06	-0.0408	-0.0804
4.04e-07	1.79565	1.78423	-2.3612e-06	-0.08156	-0.1206
4.06e-07	1.79565	1.78423	-2.3608e-06	-0.0408	-0.1206
4.08e-07	1.79565	1.78423	-2.3604e-06	-0.0408	-0.0804
4.1e-07	1.79565	1.81854	-2.36e-06	-0.0408	-0.0804
4.12e-07	1.79565	1.81854	-2.3596e-06	-0.0408	-0.0804
4.14e-07	1.79565	1.78423	-2.3592e-06	-0.08156	-0.1206
4.16e-07	1.82168	1.78423	-2.3588e-06	-0.08156	-0.1206
4.18e-07	1.76963	1.78423	-2.3584e-06	-0.0408	-0.0804
4.2e-07	1.82168	1.81854	-2.358e-06	-0.08156	-0.0402
4.22e-07	1.82168	1.81854	-2.3576e-06	-0.08156	-0.0804
4.24e-07	1.82168	1.81854	-2.3572e-06	-0.08156	-0.0804
4.26e-07	1.8477	1.85286	-2.3568e-06	-0.08156	0
4.28e-07	1.82168	1.78423	-2.3564e-06	-0.12236	0
4.3e-07	1.82168	1.85286	-2.356e-06	-0.12236	0.0402
4.32e-07	1.87373	1.81854	-2.3556e-06	-0.12236	-0.0402
4.34e-07	1.82168	1.85286	-2.3552e-06	-0.08156	-0.0804
4.36e-07	1.89975	1.81854	-2.3548e-06	-0.08156	0
4.38e-07	1.8477	1.85286	-2.3544e-06	-0.12236	0
4.4e-07	1.8477	1.88717	-2.354e-06	-0.08156	0
4.42e-07	1.8477	1.81854	-2.3536e-06	-0.08156	0
4.44e-07	1.8477	1.81854	-2.3532e-06	-0.08156	0
4.46e-07	1.87373	1.85286	-2.3528e-06	-0.08156	-0.0402
4.48e-07	1.8477	1.85286	-2.3524e-06	-0.08156	-0.0402
4.5e-07	1.8477	1.88717	-2.352e-06	-0.08156	-0.0804
4.52e-07	1.8477	1.85286	-2.3516e-06	-0.08156	-0.0804
4.54e-07	1.8477	1.88717	-2.3512e-06	-0.0408	-0.1206
4.56e-07	1.87373	1.88717	-2.3508e-06	-0.08156	-0.1206
4.58e-07	1.8477	1.85286	-2.3504e-06	-0.12236	-0.1206
4.6e-07	1.8477	1.88717	-2.35e-06	-0.0408	-0.1206
4.62e-07	1.89975	1.92148	-2.3496e-06	-0.12236	-0.1608
4.64e-07	1.87373	1.92148	-2.3492e-06	-0.08156	-0.1206
4.66e-07	1.89975	1.85286	-2.3488e-06	-0.08156	-0.0804
4.68e-07	1.89975	1.85286	-2.3484e-06	-0.08156	-0.1206
4.7e-07	1.87373	1.88717	-2.348e-06	-0.08156	-0.0804
4.72e-07	1.92578	1.88717	-2.3476e-06	-0.12236	-0.0804
4.74e-07	1.87373	1.88717	-2.3472e-06	-0.12236	-0.0402
4.76e-07	1.87373	1.88717	-2.3468e-06	-0.16312	0
4.78e-07	1.89975	1.92148	-2.3464e-06	-0.12236	0
4.8e-07	1.89975	1.88717	-2.346e-06	-0.16312	0
4.82e-07	1.92578	1.88717	-2.3456e-06	-0.20392	0.0804
4.84e-07	1.89975	1.88717	-2.3452e-06	-0.16312	0.0402
4.86e-07	1.92578	1.88717	-2.3448e-06	-0.12236	0.0402
4.88e-07	1.97782	1.88717	-2.3444e-06	-0.12236	0.0402
4.9e-07	1.92578	1.88717	-2.344e-06	-0.12236	0.0402
4.92e-07	1.9518	1.92148	-2.3436e-06	-0.12236	0
4.94e-07	1.9518	1.88717	-2.3432e-06	-0.16312	-0.0402
4.96e-07	1.92578	1.95579	-2.3428e-06	-0.12236	-0.0402
4.98e-07	1.9518	1.92148	-2.3424e-06	-0.12236	-0.0804
5e-07	1.97782	1.92148	-2.342e-06	-0.08156	-0.0804
5.02e-07	1.92578	1.95579	-2.3416e-06	-0.08156	-0.0804
5.04e-07	1.97782	1.92148	-2.3412e-06	-0.12236	-0.0804
5.06e-07	1.92578	1.95579	-2.3408e-06	-0.12236	-0.0804
5.08e-07	2.00385	1.95579	-2.3404e-06	-0.08156	-0.1206
5.1e-07	1.97782	1.92148	-2.34e-06	-0.08156	-0.0804
5.12e-07	1.9518	1.92148	-2.3396e-06	-0.08156	-0.0804
5.14e-07	1.97782	1.92148	-2.3392e-06	-0.08156	-0.0402
5.16e-07	1.97782	1.95579	-2.3388e-06	-0.12236	-0.0402
5.18e-07	2.00385	1.95579	-2.3384e-06	-0.08156	0
5.2e-07	2.00385	1.92148	-2.338e-06	-0.08156	-0.0402
5.22e-07	2.00385	1.95579	-2.3376e-06	-0.0408	-0.0402
5.24e-07	2.00385	1.95579	-2.3372e-06	-0.08156	0.0804
5.26e-07	1.9518	1.95579	-2.3368e-06	-0.08156	0.0804
5.28e-07	1.97782	1.95579	-2.3364e-06	-0.08156	0.0402
5.3e-07	2.00385	1.95579	-2.336e-06	-0.08156	0.1608
5.32e-07	2.00385	1.9901	-2.3356e-06	-0.12236	0.0804
5.34e-07	2.00385	1.95579	-2.3352e-06	-0.08156	0.0804
5.36e-07	2.02987	1.9901	-2.3348e-06	-0.08156	0.1206
5.38e-07	2.02987	1.9901	-2.3344e-06	-0.08156	0.1608
5.4e-07	2.0559	1.9901	-2.334e-06	-0.08156	0.0804
5.42e-07	2.02987	2.02441	-2.3336e-06	-0.0408	0.0804
5.44e-07	2.00385	2.02441	-2.3332e-06	0	0
5.46e-07	2.00385	2.05872	-2.3328e-06	-0.0408	0
5.48e-07	2.02987	1.9901	-2.3324e-06	0	-0.0402
5.5e-07	2.02987	2.02441	-2.332e-06	0	-0.0804
5.52e-07	2.02987	1.9901	-2.3316e-06	-0.0408	-0.0402
5.54e-07	2.02987	1.9901	-2.3312e-06	-0.0408	-0.0804
5.56e-07	2.00385	2.02441	-2.3308e-06	0	-0.0402
5.58e-07	2.08192	2.02441	-2.3304e-06	0	-0.0402
5.6e-07	2.0559	1.9901	-2.33e-06	-0.0408	-0.1608
5.62e-07	2.02987	2.02441	-2.3296e-06	0	-0.1206
5.64e-07	2.08192	2.02441	-2.3292e-06	0	-0.0402
5.66e-07	2.0559	2.05872	-2.3288e-06	-0.08156	-0.0804
5.68e-07	2.0559	2.02441	-2.3284e-06	-0.08156	-0.0402
5.7e-07	2.0559	2.09304	-2.328e-06	-0.0408	-0.0804
5.72e-07	2.02987	2.09304	-2.3276e-06	-0.08156	-0.0402
5.74e-07	2.08192	2.05872	-2.3272e-06	-0.0408	0.0402
5.76e-07	2.0559	2.05872	-2.3268e-06	-0.0408	0.0804
5.78e-07	2.02987	2.05872	-2.3264e-06	-0.0408	0.0402
5.8e-07	2.08192	2.05872	-2.326e-06	-0.0408	0.0402
5.82e-07	2.10794	2.09304	-2.3256e-06	-0.08156	0.0804
5.84e-07	2.0559	2.02441	-2.3252e-06	-0.08156	0.0402
5.86e-07	2.10794	2.09304	-2.3248e-06	-0.08156	0.0804
5.88e-07	2.08192	2.05872	-2.3244e-06	-0.08156	0.0804
5.9e-07	2.0559	2.09304	-2.324e-06	-0.08156	0.0402
5.92e-07	2.10794	2.05872	-2.3236e-06	-0.08156	-0.0402
5.94e-07	2.08192	2.09304	-2.3232e-06	-0.08156	-0.0402
5.96e-07	2.08192	2.02441	-2.3228e-06	-0.0408	-0.0402
5.98e-07	2.0559	2.09304	-2.3224e-06	-0.0408	-0.0402
6e-07	2.13396	2.09304	-2.322e-06	0	-0.1206
6.02e-07	2.13396	2.09304	-2.3216e-06	-0.08156	-0.0804
6.04e-07	2.10794	2.09304	-2.3212e-06	-0.08156	-0.0804
6.06e-07	2.13396	2.12735	-2.3208e-06	-0.08156	-0.0402
6.08e-07	2.10794	2.09304	-2.3204e-06	-0.12236	-0.0402
6.1e-07	2.10794	2.12735	-2.32e-06	-0.08156	-0.0804
6.12e-07	2.10794	2.12735	-2.3196e-06	-0.08156	-0.0804
6.14e-07	2.10794	2.12735	-2.3192e-06	-0.0408	-0.0402
6.16e-07	2.15999	2.12735	-2.3188e-06	-0.08156	-0.0402
6.18e-07	2.15999	2.12735	-2.3184e-06	-0.0408	0
6.2e-07	2.15999	2.16166	-2.318e-06	-0.16312	0
6.22e-07	2.13396	2.09304	-2.3176e-06	-0.12236	0
6.24e-07	2.15999	2.12735	-2.3172e-06	-0.12236	0.0402
6.26e-07	2.15999	2.16166	-2.3168e-06	-0.08156	0.0804
6.28e-07	2.15999	2.12735	-2.3164e-06	-0.08156	0.0804
6.3e-07	2.15999	2.12735	-2.316e-06	-0.12236	0.0804
6.32e-07	2.21203	2.12735	-2.3156e-06	-0.08156	0.0804
6.34e-07	2.18601	2.12735	-2.3152e-06	-0.08156	0.0402
6.36e-07	2.15999	2.12735	-2.3148e-06	-0.08156	0.0402
6.38e-07	2.15999	2.16166	-2.3144e-06	-0.08156	0.0804
6.4e-07	2.18601	2.19598	-2.314e-06	-0.0408	0.0402
6.42e-07	2.18601	2.16166	-2.3136e-06	-0.08156	-0.0402
6.44e-07	2.21203	2.16166	-2.3132e-06	-0.08156	-0.0402
6.46e-07	2.26408	2.16166	-2.3128e-06	-0.08156	-0.0402
6.48e-07	2.18601	2.19598	-2.3124e-06	-0.08156	-0.1206
6.5e-07	2.18601	2.12735	-2.312e-06	-0.0408	-0.1206
6.52e-07	2.15999	2.16166	-2.3116e-06	-0.0408	-0.0804
6.54e-07	2.18601	2.16166	-2.3112e-06	0	-0.0804
6.56e-07	2.21203	2.23029	-2.3108e-06	0	-0.0804
6.58e-07	2.18601	2.19598	-2.3104e-06	0	-0.1206
6.6e-07	2.21203	2.19598	-2.31e-06	-0.08156	-0.0804
6.62e-07	2.23806	2.19598	-2.3096e-06	-0.0408	-0.0804
6.64e-07	2.23806	2.19598	-2.3092e-06	-0.0408	-0.0804
6.66e-07	2.26408	2.19598	-2.3088e-06	0	-0.0804
6.68e-07	2.21203	2.19598	-2.3084e-06	-0.0408	-0.0402
6.7e-07	2.23806	2.19598	-2.308e-06	0	0
6.72e-07	2.23806	2.19598	-2.3076e-06	-0.08156	0.0402
6.74e-07	2.23806	2.23029	-2.3072e-06	-0.08156	0.0402
6.76e-07	2.26408	2.23029	-2.3068e-06	-0.08156	0.0402
6.78e-07	2.26408	2.23029	-2.3064e-06	-0.08156	0.0402
6.8e-07	2.23806	2.2646	-2.306e-06	-0.12236	0.0402
6.82e-07	2.26408	2.2646	-2.3056e-06	-0.08156	0.0402
6.84e-07	2.23806	2.2646	-2.3052e-06	-0.12236	0.0402
6.86e-07	2.26408	2.23029	-2.3048e-06	-0.08156	0.0402
6.88e-07	2.23806	2.2646	-2.3044e-06	-0.08156	0
6.9e-07	2.29011	2.2646	-2.304e-06	-0.0408	-0.0804
6.92e-07	2.23806	2.23029	-2.3036e-06	-0.08156	-0.0804
6.94e-07	2.26408	2.2646	-2.3032e-06	-0.08156	-0.0804
6.96e-07	2.26408	2.2646	-2.3028e-06	-0.08156	-0.0804
6.98e-07	2.29011	2.23029	-2.3024e-06	-0.0408	-0.0804
7e-07	2.29011	2.23029	-2.302e-06	-0.0408	-0.1608
7.02e-07	2.29011	2.2646	-2.3016e-06	-0.08156	-0.0804
7.04e-07	2.31613	2.23029	-2.3012e-06	-0.08156	-0.1206
7.06e-07	2.26408	2.2646	-2.3008e-06	-0.0408	-0.1206
7.08e-07	2.31613	2.23029	-2.3004e-06	0	-0.0804
7.1e-07	2.29011	2.29891	-2.3e-06	-0.0408	-0.0402
7.12e-07	2.31613	2.29891	-2.2996e-06	-0.0408	-0.0804
7.14e-07	2.29011	2.23029	-2.2992e-06	-0.08156	-0.0402
7.16e-07	2.29011	2.29891	-2.2988e-06	-0.08156	0.0402
7.18e-07	2.34216	2.2646	-2.2984e-06	-0.08156	0
7.2e-07	2.31613	2.2646	-2.298e-06	-0.0408	0.0402
7.22e-07	2.31613	2.2646	-2.2976e-06	-0.0408	0.0402
7.24e-07	2.31613	2.29891	-2.2972e-06	-0.08156	0.0402
7.26e-07	2.29011	2.2646	-2.2968e-06	-0.08156	0.0804
7.28e-07	2.34216	2.2646	-2.2964e-06	-0.12236	0.0804
7.3e-07	2.31613	2.2646	-2.296e-06	-0.08156	0.0804
7.32e-07	2.34216	2.33323	-2.2956e-06	-0.08156	0.0804
7.34e-07	2.36818	2.33323	-2.2952e-06	-0.08156	0.0804
7.36e-07	2.34216	2.29891	-2.2948e-06	-0.08156	0.0402
7.38e-07	2.31613	2.33323	-2.2944e-06	-0.0408	0.0804
7.4e-07	2.34216	2.33323	-2.294e-06	-0.12236	0.0402
7.42e-07	2.34216	2.33323	-2.2936e-06	-0.12236	0
7.44e-07	2.36818	2.29891	-2.2932e-06	-0.08156	-0.0402
7.46e-07	2.36818	2.33323	-2.2928e-06	-0.12236	-0.0804
7.48e-07	2.34216	2.33323	-2.2924e-06	-0.0408	-0.0402
7.5e-07	2.36818	2.33323	-2.292e-06	-0.0408	0
7.52e-07	2.39421	2.33323	-2.2916e-06	-0.0408	-0.0402
7.54e-07	2.31613	2.33323	-2.2912e-06	-0.0408	0
7.56e-07	2.31613	2.33323	-2.2908e-06	-0.08156	0
7.58e-07	2.36818	2.33323	-2.2904e-06	-0.12236	-0.0402
7.6e-07	2.36818	2.36754	-2.29e-06	-0.08156	-0.0402
7.62e-07	2.36818	2.36754	-2.2896e-06	-0.0408	0
7.64e-07	2.36818	2.33323	-2.2892e-06	0	0.0402
7.66e-07	2.39421	2.36754	-2.2888e-06	-0.08156	0.0402
7.68e-07	2.36818	2.33323	-2.2884e-06	-0.0408	0.0402
7.7e-07	2.39421	2.36754	-2.288e-06	-0.08156	0
7.72e-07	2.36818	2.36754	-2.2876e-06	-0.0408	0.0804
7.74e-07	2.42023	2.33323	-2.2872e-06	-0.08156	0.0804
7.76e-07	2.36818	2.36754	-2.2868e-06	-0.08156	0.0402
7.78e-07	2.36818	2.36754	-2.2864e-06	-0.12236	0.0402
7.8e-07	2.36818	2.36754	-2.286e-06	-0.12236	0.0402
7.82e-07	2.36818	2.36754	-2.2856e-06	-0.08156	-0.0402
7.84e-07	2.42023	2.36754	-2.2852e-06	-0.12236	-0.0402
7.86e-07	2.42023	2.36754	-2.2848e-06	-0.12236	-0.0402
7.88e-07	2.36818	2.40184	-2.2844e-06	-0.08156	-0.0402
7.9e-07	2.42023	2.36754	-2.284e-06	-0.08156	-0.1206
7.92e-07	2.42023	2.36754	-2.2836e-06	-0.08156	-0.1206
7.94e-07	2.42023	2.36754	-2.2832e-06	-0.08156	-0.1206
7.96e-07	2.42023	2.40184	-2.2828e-06	-0.08156	-0.1206
7.98e-07	2.39421	2.36754	-2.2824e-06	-0.08156	-0.1206
8e-07	2.44625	2.40184	-2.282e-06	-0.0408	-0.1206
8.02e-07	2.44625	2.40184	-2.2816e-06	-0.0408	-0.0804
8.04e-07	2.42023	2.40184	-2.2812e-06	-0.08156	-0.0804
8.06e-07	2.42023	2.43616	-2.2808e-06	-0.08156	-0.1206
8.08e-07	2.44625	2.40184	-2.2804e-06	-0.08156	-0.0804
8.1e-07	2.47228	2.40184	-2.28e-06	-0.0408	-0.0402
8.12e-07	2.47228	2.40184	-2.2796e-06	-0.0408	-0.0402
8.14e-07	2.44625	2.40184	-2.2792e-06	-0.08156	-0.0402
8.16e-07	2.47228	2.40184	-2.2788e-06	-0.12236	-0.1206
8.18e-07	2.47228	2.40184	-2.2784e-06	-0.12236	-0.0402
8.2e-07	2.44625	2.43616	-2.278e-06	-0.08156	-0.0402
8.22e-07	2.44625	2.40184	-2.2776e-06	-0.08156	-0.0402
8.24e-07	2.44625	2.43616	-2.2772e-06	-0.12236	-0.0402
8.26e-07	2.47228	2.40184	-2.2768e-06	-0.12236	-0.0402
8.28e-07	2.4983	2.36754	-2.2764e-06	-0.12236	-0.0402
8.3e-07	2.44625	2.40184	-2.276e-06	-0.12236	-0.0804
8.32e-07	2.47228	2.43616	-2.2756e-06	-0.08156	-0.0804
8.34e-07	2.47228	2.43616	-2.2752e-06	-0.08156	-0.0804
8.36e-07	2.47228	2.43616	-2.2748e-06	-0.08156	-0.0804
8.38e-07	2.4983	2.47047	-2.2744e-06	-0.08156	-0.1608
8.4e-07	2.4983	2.43616	-2.274e-06	-0.0408	-0.1206
8.42e-07	2.4983	2.43616	-2.2736e-06	-0.08156	-0.1206
8.44e-07	2.4983	2.43616	-2.2732e-06	-0.08156	-0.1206
8.46e-07	2.52433	2.43616	-2.2728e-06	-0.08156	-0.0804
8.48e-07	2.52433	2.43616	-2.2724e-06	-0.08156	-0.1206
8.5e-07	2.47228	2.43616	-2.272e-06	-0.08156	-0.1206
8.52e-07	2.47228	2.43616	-2.2716e-06	-0.0408	-0.0804
8.54e-07	2.52433	2.43616	-2.2712e-06	-0.0408	-0.1206
8.56e-07	2.4983	2.50478	-2.2708e-06	-0.08156	-0.0402
8.58e-07	2.4983	2.47047	-2.2704e-06	-0.08156	-0.0402
8.6e-07	2.52433	2.50478	-2.27e-06	-0.0408	0
8.62e-07	2.52433	2.50478	-2.2696e-06	-0.0408	0
8.64e-07	2.52433	2.47047	-2.2692e-06	-0.12236	0
8.66e-07	2.52433	2.47047	-2.2688e-06	-0.08156	-0.0402
8.68e-07	2.52433	2.43616	-2.2684e-06	-0.08156	0.0804
8.7e-07	2.55035	2.50478	-2.268e-06	-0.08156	0.0804
8.72e-07	2.55035	2.50478	-2.2676e-06	-0.08156	0
8.74e-07	2.55035	2.47047	-2.2672e-06	-0.08156	-0.0402
8.76e-07	2.55035	2.50478	-2.2668e-06	-0.16312	0.0402
8.78e-07	2.55035	2.50478	-2.2664e-06	-0.16312	0
8.8e-07	2.55035	2.50478	-2.266e-06	-0.12236	-0.0402
8.82e-07	2.57638	2.50478	-2.2656e-06	-0.08156	0
8.84e-07	2.57638	2.5391	-2.2652e-06	-0.08156	-0.0402
8.86e-07	2.55035	2.50478	-2.2648e-06	-0.08156	-0.0402
8.88e-07	2.55035	2.47047	-2.2644e-06	-0.12236	0
8.9e-07	2.55035	2.5391	-2.264e-06	-0.16312	-0.0402
8.92e-07	2.55035	2.5391	-2.2636e-06	-0.08156	-0.0402
8.94e-07	2.57638	2.50478	-2.2632e-06	-0.12236	0
8.96e-07	2.57638	2.50478	-2.2628e-06	-0.08156	-0.0402
8.98e-07	2.6024	2.5391	-2.2624e-06	-0.0408	-0.0804
9e-07	2.57638	2.50478	-2.262e-06	-0.08156	-0.0402
9.02e-07	2.57638	2.5391	-2.2616e-06	-0.0408	-0.0402
9.04e-07	2.57638	2.50478	-2.2612e-06	0	0
9.06e-07	2.57638	2.5391	-2.2608e-06	-0.0408	-0.0402
9.08e-07	2.6024	2.57341	-2.2604e-06	-0.0408	-0.0402
9.1e-07	2.55035	2.57341	-2.26e-06	-0.0408	0
9.12e-07	2.6024	2.50478	-2.2596e-06	-0.0408	0.0402
9.14e-07	2.57638	2.50478	-2.2592e-06	0	0
9.16e-07	2.57638	2.57341	-2.2588e-06	0	-0.0402
9.18e-07	2.6024	2.5391	-2.2584e-06	0	0
9.2e-07	2.62842	2.5391	-2.258e-06	-0.0408	0.0402
9.22e-07	2.62842	2.60772	-2.2576e-06	-0.0408	-0.0402
9.24e-07	2.65445	2.57341	-2.2572e-06	0	0
9.26e-07	2.6024	2.57341	-2.2568e-06	0	0
9.28e-07	2.65445	2.5391	-2.2564e-06	0.0408	-0.0804
9.3e-07	2.6024	2.57341	-2.256e-06	0.0408	0
9.32e-07	2.6024	2.57341	-2.2556e-06	-0.08156	-0.0402
9.34e-07	2.62842	2.57341	-2.2552e-06	-0.0408	-0.0402
9.36e-07	2.65445	2.57341	-2.2548e-06	-0.0408	-0.0402
9.38e-07	2.6024	2.57341	-2.2544e-06	0	0
9.4e-07	2.6024	2.60772	-2.254e-06	0	-0.0402
9.42e-07	2.62842	2.57341	-2.2536e-06	-0.08156	-0.1206
9.44e-07	2.6024	2.50478	-2.2532e-06	0	0
9.46e-07	2.65445	2.57341	-2.2528e-06	-0.0408	0
9.48e-07	2.62842	2.57341	-2.2524e-06	0.0408	-0.0402
9.5e-07	2.62842	2.60772	-2.252e-06	0	-0.0402
9.52e-07	2.68047	2.57341	-2.2516e-06	0	-0.0402
9.54e-07	2.65445	2.60772	-2.2512e-06	0.0408	-0.0402
9.56e-07	2.68047	2.60772	-2.2508e-06	-0.0408	0.0402
9.58e-07	2.68047	2.60772	-2.2504e-06	0	-0.0402
9.6e-07	2.68047	2.57341	-2.25e-06	-0.0408	-0.0402
9.62e-07	2.65445	2.64203	-2.2496e-06	-0.0408	-0.0402
9.64e-07	2.65445	2.60772	-2.2492e-06	-0.0408	0
9.66e-07	2.68047	2.57341	-2.2488e-06	-0.0408	0
9.68e-07	2.68047	2.60772	-2.2484e-06	-0.0408	-0.0402
9.7e-07	2.70649	2.57341	-2.248e-06	0.0408	0.0402
9.72e-07	2.70649	2.57341	-2.2476e-06	-0.0408	0
9.74e-07	2.68047	2.60772	-2.2472e-06	0	-0.0402
9.76e-07	2.70649	2.60772	-2.2468e-06	-0.08156	0
9.78e-07	2.68047	2.60772	-2.2464e-06	-0.08156	-0.0402
9.8e-07	2.70649	2.64203	-2.246e-06	-0.0408	-0.0402
9.82e-07	2.68047	2.64203	-2.2456e-06	-0.08156	-0.0402
9.84e-07	2.65445	2.64203	-2.2452e-06	-0.08156	0
9.86e-07	2.68047	2.64203	-2.2448e-06	-0.08156	0
9.88e-07	2.73252	2.67635	-2.2444e-06	-0.12236	0
9.9e-07	2.73252	2.64203	-2.244e-06	-0.12236	-0.0402
9.92e-07	2.73252	2.64203	-2.2436e-06	-0.0408	0
9.94e-07	2.73252	2.67635	-2.2432e-06	-0.08156	0
9.96e-07	2.75854	2.67635	-2.2428e-06	-0.08156	0.0402
9.98e-07	2.70649	2.67635	-2.2424e-06	-0.16312	-0.0402
1e-06	2.70649	2.67635	-2.242e-06	-0.12236	-0.0804
1.002e-06	2.73252	2.67635	-2.2416e-06	-0.08156	-0.0402
1.004e-06	2.73252	2.64203	-2.2412e-06	-0.12236	0
1.006e-06	2.73252	2.67635	-2.2408e-06	-0.08156	0
1.008e-06	2.73252	2.64203	-2.2404e-06	-0.12236	-0.0402
1.01e-06	2.73252	2.67635	-2.24e-06	-0.16312	-0.0402
1.012e-06	2.73252	2.64203	-2.2396e-06	-0.08156	-0.0402
1.014e-06	2.73252	2.67635	-2.2392e-06	-0.16312	-0.0402
1.016e-06	2.70649	2.67635	-2.2388e-06	-0.12236	0
1.018e-06	2.75854	2.67635	-2.2384e-06	-0.12236	-0.0402
1.02e-06	2.75854	2.64203	-2.238e-06	-0.12236	0
1.022e-06	2.73252	2.67635	-2.2376e-06	-0.0408	0
1.024e-06	2.70649	2.67635	-2.2372e-06	-0.08156	-0.0402
1.026e-06	2.73252	2.67635	-2.2368e-06	-0.08156	-0.0402
1.028e-06	2.78456	2.67635	-2.2364e-06	-0.08156	0
1.03e-06	2.75854	2.71066	-2.236e-06	-0.08156	0
1.032e-06	2.75854	2.71066	-2.2356e-06	-0.08156	-0.0402
1.034e-06	2.75854	2.67635	-2.2352e-06	-0.08156	-0.0402
1.036e-06	2.75854	2.67635	-2.2348e-06	-0.12236	-0.0402
1.038e-06	2.75854	2.67635	-2.2344e-06	-0.08156	-0.0402
1.04e-06	2.75854	2.67635	-2.234e-06	-0.08156	-0.0804
1.042e-06	2.78456	2.71066	-2.2336e-06	-0.08156	-0.1206
1.044e-06	2.75854	2.71066	-2.2332e-06	-0.08156	-0.0804
1.046e-06	2.78456	2.74497	-2.2328e-06	-0.12236	-0.0402
1.048e-06	2.78456	2.71066	-2.2324e-06	-0.08156	-0.1608
1.05e-06	2.75854	2.74497	-2.232e-06	0	-0.0804
1.052e-06	2.83661	2.71066	-2.2316e-06	-0.08156	-0.0804
1.054e-06	2.81059	2.71066	-2.2312e-06	-0.0408	-0.0804
1.056e-06	2.78456	2.74497	-2.2308e-06	-0.08156	-0.1206
1.058e-06	2.78456	2.67635	-2.2304e-06	0	-0.1206
1.06e-06	2.78456	2.71066	-2.23e-06	0	-0.0804
1.062e-06	2.81059	2.74497	-2.2296e-06	-0.0408	-0.0804
1.064e-06	2.81059	2.71066	-2.2292e-06	-0.0408	-0.0804
1.066e-06	2.78456	2.71066	-2.2288e-06	-0.0408	-0.0402
1.068e-06	2.81059	2.67635	-2.2284e-06	0	-0.0804
1.07e-06	2.81059	2.77928	-2.228e-06	0	-0.0402
1.072e-06	2.83661	2.74497	-2.2276e-06	-0.0408	-0.0804
1.074e-06	2.81059	2.74497	-2.2272e-06	-0.0408	-0.0402
1.076e-06	2.83661	2.74497	-2.2268e-06	0.0408	0
1.078e-06	2.81059	2.71066	-2.2264e-06	-0.0408	0
1.08e-06	2.81059	2.74497	-2.226e-06	0	0
1.082e-06	2.81059	2.77928	-2.2256e-06	0	0
1.084e-06	2.81059	2.74497	-2.2252e-06	-0.0408	-0.0804
1.086e-06	2.83661	2.74497	-2.2248e-06	-0.0408	-0.1206
1.088e-06	2.83661	2.71066	-2.2244e-06	-0.0408	-0.0804
1.09e-06	2.86263	2.74497	-2.224e-06	0	-0.0804
1.092e-06	2.83661	2.74497	-2.2236e-06	-0.0408	-0.0804
1.094e-06	2.83661	2.77928	-2.2232e-06	-0.12236	-0.0402
1.096e-06	2.83661	2.77928	-2.2228e-06	-0.08156	-0.0804
1.098e-06	2.86263	2.74497	-2.2224e-06	-0.08156	-0.1206
1.1e-06	2.81059	2.77928	-2.222e-06	-0.08156	-0.0804
1.102e-06	2.81059	2.77928	-2.2216e-06	-0.08156	-0.0804
1.104e-06	2.83661	2.74497	-2.2212e-06	-0.12236	-0.1206
1.106e-06	2.86263	2.74497	-2.2208e-06	-0.0408	-0.0804
1.108e-06	2.86263	2.77928	-2.2204e-06	-0.08156	-0.0804
1.11e-06	2.83661	2.77928	-2.22e-06	-0.0408	-0.1206
1.112e-06	2.86263	2.77928	-2.2196e-06	-0.12236	-0.0804
1.114e-06	2.86263	2.77928	-2.2192e-06	-0.08156	-0.0804
1.116e-06	2.88866	2.77928	-2.2188e-06	-0.08156	-0.0402
1.118e-06	2.86263	2.74497	-2.2184e-06	-0.0408	-0.0402
1.12e-06	2.86263	2.81359	-2.218e-06	-0.08156	-0.0402
1.122e-06	2.86263	2.77928	-2.2176e-06	-0.0408	-0.0804
1.124e-06	2.86263	2.81359	-2.2172e-06	-0.08156	0.0402
1.126e-06	2.88866	2.81359	-2.2168e-06	-0.08156	0.0402
1.128e-06	2.86263	2.81359	-2.2164e-06	-0.12236	0.0402
1.13e-06	2.88866	2.81359	-2.216e-06	-0.08156	-0.0402
1.132e-06	2.86263	2.77928	-2.2156e-06	-0.0408	0.0402
1.134e-06	2.88866	2.81359	-2.2152e-06	-0.12236	0
1.136e-06	2.88866	2.81359	-2.2148e-06	-0.12236	0
1.138e-06	2.88866	2.8479	-2.2144e-06	-0.08156	0
1.14e-06	2.88866	2.81359	-2.214e-06	-0.08156	0
1.142e-06	2.88866	2.8479	-2.2136e-06	-0.08156	-0.0402
1.144e-06	2.91468	2.77928	-2.2132e-06	-0.12236	-0.0402
1.146e-06	2.88866	2.8479	-2.2128e-06	-0.12236	-0.0804
1.148e-06	2.88866	2.81359	-2.2124e-06	-0.08156	-0.0804
1.15e-06	2.88866	2.88221	-2.212e-06	-0.08156	-0.0804
1.152e-06	2.86263	2.8479	-2.2116e-06	-0.08156	-0.0402
1.154e-06	2.91468	2.8479	-2.2112e-06	-0.12236	-0.0402
1.156e-06	2.88866	2.77928	-2.2108e-06	-0.12236	-0.0804
1.158e-06	2.91468	2.81359	-2.2104e-06	-0.08156	-0.0804
1.16e-06	2.88866	2.81359	-2.21e-06	-0.08156	-0.0402
1.162e-06	2.91468	2.88221	-2.2096e-06	-0.08156	-0.0804
1.164e-06	2.88866	2.8479	-2.2092e-06	-0.08156	-0.0402
1.166e-06	2.91468	2.88221	-2.2088e-06	-0.08156	-0.0402
1.168e-06	2.94071	2.8479	-2.2084e-06	-0.0408	-0.0402
1.17e-06	2.94071	2.88221	-2.208e-06	-0.0408	0
1.172e-06	2.94071	2.8479	-2.2076e-06	-0.08156	-0.0402
1.174e-06	2.94071	2.8479	-2.2072e-06	-0.08156	-0.0402
1.176e-06	2.91468	2.8479	-2.2068e-06	-0.12236	-0.0402
1.178e-06	2.94071	2.8479	-2.2064e-06	-0.08156	0
1.18e-06	2.96673	2.8479	-2.206e-06	-0.0408	0
1.182e-06	2.96673	2.88221	-2.2056e-06	0	0.0402
1.184e-06	2.94071	2.8479	-2.2052e-06	-0.08156	-0.0402
1.186e-06	2.96673	2.88221	-2.2048e-06	-0.0408	0.0402
1.188e-06	2.94071	2.88221	-2.2044e-06	-0.0408	0
1.19e-06	2.94071	2.88221	-2.204e-06	-0.0408	-0.0402
1.192e-06	2.96673	2.91653	-2.2036e-06	-0.0408	-0.0402
1.194e-06	2.99276	2.91653	-2.2032e-06	-0.08156	-0.0402
1.196e-06	2.94071	2.88221	-2.2028e-06	-0.0408	-0.0402
1.198e-06	2.96673	2.88221	-2.2024e-06	-0.08156	-0.0804
1.2e-06	2.96673	2.88221	-2.202e-06	-0.08156	-0.1206
1.202e-06	2.91468	2.8479	-2.2016e-06	-0.08156	-0.0804
1.204e-06	2.96673	2.88221	-2.2012e-06	-0.0408	-0.0804
1.206e-06	2.94071	2.91653	-2.2008e-06	-0.08156	-0.1206
1.208e-06	2.99276	2.91653	-2.2004e-06	-0.0408	-0.0804
1.21e-06	2.96673	2.91653	-2.2e-06	-0.0408	-0.0804
1.212e-06	2.99276	2.91653	-2.1996e-06	-0.0408	0
1.214e-06	2.99276	2.88221	-2.1992e-06	-0.08156	-0.0402
1.216e-06	2.99276	2.91653	-2.1988e-06	-0.08156	-0.0402
1.218e-06	2.94071	2.91653	-2.1984e-06	-0.0408	-0.0402
1.22e-06	2.99276	2.91653	-2.198e-06	0	0
1.222e-06	2.96673	2.91653	-2.1976e-06	-0.0408	-0.0402
1.224e-06	2.99276	2.91653	-2.1972e-06	-0.08156	0
1.226e-06	2.96673	2.91653	-2.1968e-06	-0.0408	0
1.228e-06	2.99276	2.95084	-2.1964e-06	-0.08156	0
1.23e-06	2.99276	2.91653	-2.196e-06	-0.08156	0.0402
1.232e-06	2.99276	2.95084	-2.1956e-06	-0.0408	0
1.234e-06	2.99276	2.98515	-2.1952e-06	-0.08156	0
1.236e-06	2.99276	2.91653	-2.1948e-06	-0.0408	0
1.238e-06	3.01878	2.98515	-2.1944e-06	-0.08156	-0.0402
1.24e-06	3.01878	2.98515	-2.194e-06	-0.0408	-0.0402
1.242e-06	3.01878	2.91653	-2.1936e-06	-0.08156	-0.0402
1.244e-06	3.04481	2.91653	-2.1932e-06	-0.08156	-0.0402
1.246e-06	3.01878	2.98515	-2.1928e-06	-0.08156	-0.0402
1.248e-06	3.04481	2.95084	-2.1924e-06	-0.08156	0
1.25e-06	3.01878	2.95084	-2.192e-06	-0.08156	-0.0402
1.252e-06	3.01878	2.95084	-2.1916e-06	-0.0408	-0.1206
1.254e-06	3.04481	2.91653	-2.1912e-06	-0.08156	-0.0402
1.256e-06	2.99276	2.91653	-2.1908e-06	-0.12236	-0.0402
1.258e-06	3.01878	2.95084	-2.1904e-06	-0.12236	-0.0402
1.26e-06	3.01878	2.91653	-2.19e-06	-0.08156	-0.0402
1.262e-06	3.04481	2.95084	-2.1896e-06	0	-0.0402
1.264e-06	3.04481	2.95084	-2.1892e-06	-0.0408	-0.0402
1.266e-06	3.04481	2.95084	-2.1888e-06	-0.0408	0
1.268e-06	3.01878	2.98515	-2.1884e-06	-0.0408	0
1.27e-06	3.01878	2.98515	-2.188e-06	-0.08156	0.0402
1.272e-06	3.04481	2.95084	-2.1876e-06	-0.08156	0.0402
1.274e-06	3.04481	2.95084	-2.1872e-06	-0.12236	0
1.276e-06	3.04481	2.98515	-2.1868e-06	-0.08156	0.0402
1.278e-06	3.07083	2.98515	-2.1864e-06	0	0.0402
1.28e-06	3.07083	2.95084	-2.186e-06	-0.0408	0.0402
1.282e-06	3.04481	2.98515	-2.1856e-06	0	0
1.284e-06	3.04481	3.01947	-2.1852e-06	-0.08156	0.0402
1.286e-06	3.04481	2.98515	-2.1848e-06	-0.08156	-0.0402
1.288e-06	3.07083	3.05378	-2.1844e-06	-0.0408	0
1.29e-06	3.04481	2.98515	-2.184e-06	-0.08156	-0.0804
1.292e-06	3.07083	2.98515	-2.1836e-06	-0.12236	-0.0402
1.294e-06	3.07083	2.98515	-2.1832e-06	-0.08156	-0.0402
1.296e-06	3.07083	2.98515	-2.1828e-06	-0.08156	-0.0804
1.298e-06	3.09685	3.01947	-2.1824e-06	-0.08156	-0.0804
1.3e-06	3.09685	2.98515	-2.182e-06	-0.08156	-0.0804
1.302e-06	3.09685	2.98515	-2.1816e-06	-0.0408	-0.1206
1.304e-06	3.07083	2.98515	-2.1812e-06	-0.08156	-0.1206
1.306e-06	3.04481	3.01947	-2.1808e-06	-0.08156	-0.0804
1.308e-06	3.09685	2.98515	-2.1804e-06	-0.08156	-0.0402
1.31e-06	3.09685	3.01947	-2.18e-06	-0.08156	-0.0402
1.312e-06	3.12288	2.98515	-2.1796e-06	-0.0408	-0.0804
1.314e-06	3.09685	3.01947	-2.1792e-06	-0.08156	-0.0402
1.316e-06	3.12288	2.98515	-2.1788e-06	-0.0408	-0.0804
1.318e-06	3.09685	3.01947	-2.1784e-06	-0.0408	-0.0804
1.32e-06	3.09685	3.01947	-2.178e-06	-0.0408	-0.0804
1.322e-06	3.09685	3.01947	-2.1776e-06	-0.0408	-0.0804
1.324e-06	3.12288	3.01947	-2.1772e-06	-0.0408	-0.0402
1.326e-06	3.09685	3.08809	-2.1768e-06	-0.08156	-0.0402
1.328e-06	3.09685	3.05378	-2.1764e-06	-0.0408	-0.0402
1.33e-06	3.12288	3.01947	-2.176e-06	-0.0408	-0.0402
1.332e-06	3.09685	3.05378	-2.1756e-06	-0.08156	-0.0804
1.334e-06	3.12288	3.05378	-2.1752e-06	0	-0.0804
1.336e-06	3.12288	3.05378	-2.1748e-06	0	-0.0804
1.338e-06	3.12288	3.05378	-2.1744e-06	0	-0.1206
1.34e-06	3.12288	3.08809	-2.174e-06	-0.0408	-0.0804
1.342e-06	3.09685	3.05378	-2.1736e-06	-0.0408	-0.0402
1.344e-06	3.12288	3.01947	-2.1732e-06	-0.08156	-0.0804
1.346e-06	3.12288	3.05378	-2.1728e-06	-0.08156	-0.0804
1.348e-06	3.09685	3.05378	-2.1724e-06	-0.08156	-0.0804
1.35e-06	3.12288	3.05378	-2.172e-06	-0.0408	-0.1206
1.352e-06	3.12288	3.05378	-2.1716e-06	0	-0.0804
1.354e-06	3.12288	3.08809	-2.1712e-06	-0.0408	-0.0804
1.356e-06	3.1489	3.08809	-2.1708e-06	-0.12236	-0.0402
1.358e-06	3.1489	3.05378	-2.1704e-06	-0.08156	-0.0402
1.36e-06	3.12288	3.08809	-2.17e-06	-0.08156	-0.0402
1.362e-06	3.1489	3.05378	-2.1696e-06	-0.08156	-0.0402
1.364e-06	3.17493	3.05378	-2.1692e-06	-0.08156	-0.0402
1.366e-06	3.17493	3.05378	-2.1688e-06	-0.0408	-0.0804
1.368e-06	3.1489	3.05378	-2.1684e-06	-0.08156	0
1.37e-06	3.1489	3.08809	-2.168e-06	-0.0408	-0.0402
1.372e-06	3.12288	3.05378	-2.1676e-06	-0.0408	-0.0402
1.374e-06	3.17493	3.05378	-2.1672e-06	-0.08156	-0.0402
1.376e-06	3.17493	3.08809	-2.1668e-06	-0.08156	-0.0402
1.378e-06	3.1489	3.08809	-2.1664e-06	-0.08156	-0.0804
1.38e-06	3.17493	3.05378	-2.166e-06	-0.08156	-0.0402
1.382e-06	3.17493	3.1224	-2.1656e-06	-0.12236	-0.0804
1.384e-06	3.17493	3.05378	-2.1652e-06	-0.12236	-0.0804
1.386e-06	3.20095	3.05378	-2.1648e-06	-0.08156	-0.0804
1.388e-06	3.17493	3.08809	-2.1644e-06	0	-0.0804
1.39e-06	3.20095	3.08809	-2.164e-06	-0.12236	-0.0804
1.392e-06	3.1489	3.08809	-2.1636e-06	-0.12236	-0.0804
1.394e-06	3.20095	3.1224	-2.1632e-06	-0.12236	-0.0804
1.396e-06	3.17493	3.05378	-2.1628e-06	-0.16312	-0.0402
1.398e-06	3.1489	3.08809	-2.1624e-06	-0.12236	-0.0402
1.4e-06	3.20095	3.08809	-2.162e-06	-0.20392	-0.0402
1.402e-06	3.20095	3.08809	-2.1616e-06	-0.20392	-0.0402
1.404e-06	3.20095	3.1224	-2.1612e-06	-0.16312	-0.0402
1.406e-06	3.17493	3.08809	-2.1608e-06	-0.16312	0
1.408e-06	3.17493	3.1224	-2.1604e-06	-0.12236	-0.0402
1.41e-06	3.20095	3.08809	-2.16e-06	-0.08156	0
1.412e-06	3.17493	3.08809	-2.1596e-06	-0.12236	-0.0402
1.414e-06	3.20095	3.15672	-2.1592e-06	-0.12236	0
1.416e-06	3.17493	3.08809	-2.1588e-06	-0.08156	-0.0402
1.418e-06	3.20095	3.1224	-2.1584e-06	-0.16312	-0.0402
1.42e-06	3.20095	3.08809	-2.158e-06	-0.08156	0
1.422e-06	3.22698	3.15672	-2.1576e-06	-0.08156	-0.0402
1.424e-06	3.20095	3.1224	-2.1572e-06	-0.12236	-0.0402
1.426e-06	3.20095	3.1224	-2.1568e-06	-0.12236	-0.0402
1.428e-06	3.20095	3.1224	-2.1564e-06	-0.08156	-0.0402
1.43e-06	3.20095	3.1224	-2.156e-06	-0.08156	-0.0402
1.432e-06	3.20095	3.08809	-2.1556e-06	-0.08156	-0.0804
1.434e-06	3.22698	3.15672	-2.1552e-06	-0.12236	-0.1206
1.436e-06	3.22698	3.15672	-2.1548e-06	-0.08156	-0.0804
1.438e-06	3.20095	3.15672	-2.1544e-06	-0.08156	-0.0804
1.44e-06	3.253	3.1224	-2.154e-06	-0.12236	-0.0804
1.442e-06	3.20095	3.1224	-2.1536e-06	-0.0408	-0.0804
1.444e-06	3.20095	3.15672	-2.1532e-06	-0.08156	-0.0804
1.446e-06	3.22698	3.1224	-2.1528e-06	-0.12236	-0.0402
1.448e-06	3.253	3.15672	-2.1524e-06	-0.08156	-0.0402
1.45e-06	3.27902	3.15672	-2.152e-06	-0.0408	0.0402
1.452e-06	3.253	3.19103	-2.1516e-06	-0.08156	0.0402
1.454e-06	3.22698	3.15672	-2.1512e-06	-0.08156	0
1.456e-06	3.22698	3.15672	-2.1508e-06	-0.08156	0.0804
1.458e-06	3.20095	3.15672	-2.1504e-06	-0.08156	-0.0402
1.46e-06	3.27902	3.1224	-2.15e-06	-0.08156	0.0402
1.462e-06	3.253	3.1224	-2.1496e-06	-0.08156	0.0402
1.464e-06	3.22698	3.15672	-2.1492e-06	-0.0408	0
1.466e-06	3.27902	3.15672	-2.1488e-06	-0.08156	0
1.468e-06	3.22698	3.19103	-2.1484e-06	0	0.0402
1.47e-06	3.22698	3.19103	-2.148e-06	-0.08156	0
1.472e-06	3.27902	3.22534	-2.1476e-06	-0.0408	0.0402
1.474e-06	3.253	3.19103	-2.1472e-06	-0.08156	-0.0402
1.476e-06	3.253	3.15672	-2.1468e-06	-0.0408	0
1.478e-06	3.27902	3.15672	-2.1464e-06	-0.0408	0
1.48e-06	3.27902	3.19103	-2.146e-06	-0.0408	0
1.482e-06	3.253	3.19103	-2.1456e-06	-0.0408	0
1.484e-06	3.27902	3.15672	-2.1452e-06	-0.0408	0
1.486e-06	3.27902	3.19103	-2.1448e-06	-0.0408	0.0402
1.488e-06	3.27902	3.19103	-2.1444e-06	-0.0408	-0.0402
1.49e-06	3.27902	3.19103	-2.144e-06	-0.0408	-0.0804
1.492e-06	3.27902	3.22534	-2.1436e-06	-0.0408	0.0402
1.494e-06	3.27902	3.19103	-2.1432e-06	-0.0408	0.0402
1.496e-06	3.27902	3.15672	-2.1428e-06	-0.0408	0.0402
1.498e-06	3.27902	3.19103	-2.1424e-06	-0.08156	0.0402
1.5e-06	3.33107	3.15672	-2.142e-06	-0.08156	0.0402
1.502e-06	3.27902	3.19103	-2.1416e-06	-0.08156	0.0402
1.504e-06	3.30504	3.1224	-2.1412e-06	-0.0408	0.0402
1.506e-06	3.27902	3.22534	-2.1408e-06	-0.08156	0.1206
1.508e-06	3.30504	3.22534	-2.1404e-06	-0.08156	0.0804
1.51e-06	3.33107	3.22534	-2.14e-06	-0.0408	0.0804
1.512e-06	3.30504	3.25965	-2.1396e-06	-0.0408	0.0804
1.514e-06	3.27902	3.22534	-2.1392e-06	-0.0408	0.0402
1.516e-06	3.27902	3.19103	-2.1388e-06	-0.0408	0.0402
1.518e-06	3.30504	3.15672	-2.1384e-06	0.0408	0.0402
1.52e-06	3.30504	3.19103	-2.138e-06	-0.0408	0
1.522e-06	3.27902	3.22534	-2.1376e-06	-0.0408	0.0402
1.524e-06	3.30504	3.19103	-2.1372e-06	0.0408	0
1.526e-06	3.30504	3.25965	-2.1368e-06	-0.08156	-0.0402
1.528e-06	3.30504	3.22534	-2.1364e-06	0	-0.0402
1.53e-06	3.30504	3.19103	-2.136e-06	-0.0408	-0.0402
1.532e-06	3.27902	3.25965	-2.1356e-06	-0.0408	-0.0804
1.534e-06	3.30504	3.22534	-2.1352e-06	-0.08156	-0.0804
1.536e-06	3.33107	3.22534	-2.1348e-06	-0.08156	-0.0804
1.538e-06	3.33107	3.19103	-2.1344e-06	-0.08156	0
1.54e-06	3.33107	3.22534	-2.134e-06	-0.0408	-0.0402
1.542e-06	3.30504	3.22534	-2.1336e-06	-0.0408	0
1.544e-06	3.33107	3.29396	-2.1332e-06	-0.08156	-0.0804
1.546e-06	3.30504	3.25965	-2.1328e-06	-0.0408	0
1.548e-06	3.33107	3.22534	-2.1324e-06	-0.12236	0
1.55e-06	3.35709	3.25965	-2.132e-06	-0.16312	0.0402
1.552e-06	3.33107	3.25965	-2.1316e-06	-0.12236	0.0402
1.554e-06	3.30504	3.22534	-2.1312e-06	-0.12236	0
1.556e-06	3.35709	3.25965	-2.1308e-06	-0.08156	-0.0402
1.558e-06	3.38311	3.25965	-2.1304e-06	-0.12236	0
1.56e-06	3.35709	3.25965	-2.13e-06	-0.12236	-0.0402
1.562e-06	3.33107	3.25965	-2.1296e-06	-0.08156	0
1.564e-06	3.35709	3.22534	-2.1292e-06	-0.08156	-0.0804
1.566e-06	3.33107	3.25965	-2.1288e-06	-0.12236	-0.0402
1.568e-06	3.33107	3.25965	-2.1284e-06	-0.08156	-0.0804
1.57e-06	3.38311	3.29396	-2.128e-06	-0.08156	-0.0804
1.572e-06	3.35709	3.29396	-2.1276e-06	-0.12236	-0.0804
1.574e-06	3.35709	3.22534	-2.1272e-06	-0.0408	-0.0804
1.576e-06	3.38311	3.25965	-2.1268e-06	-0.08156	-0.1206
1.578e-06	3.38311	3.25965	-2.1264e-06	-0.08156	-0.1206
1.58e-06	3.33107	3.25965	-2.126e-06	-0.0408	-0.0804
1.582e-06	3.38311	3.29396	-2.1256e-06	-0.08156	-0.1206
1.584e-06	3.38311	3.29396	-2.1252e-06	-0.08156	-0.1608
1.586e-06	3.35709	3.29396	-2.1248e-06	-0.08156	-0.0402
1.588e-06	3.38311	3.29396	-2.1244e-06	-0.12236	-0.1206
1.59e-06	3.38311	3.32827	-2.124e-06	-0.08156	-0.1206
1.592e-06	3.38311	3.29396	-2.1236e-06	-0.08156	-0.1206
1.594e-06	3.35709	3.25965	-2.1232e-06	-0.0408	-0.0804
1.596e-06	3.38311	3.29396	-2.1228e-06	-0.08156	-0.0804
1.598e-06	3.40914	3.22534	-2.1224e-06	-0.12236	-0.0402
1.6e-06	3.40914	3.29396	-2.122e-06	-0.12236	-0.0402
1.602e-06	3.33107	3.29396	-2.1216e-06	-0.16312	0
1.604e-06	3.38311	3.29396	-2.1212e-06	-0.08156	0
1.606e-06	3.38311	3.29396	-2.1208e-06	-0.16312	0.0402
1.608e-06	3.40914	3.29396	-2.1204e-06	-0.08156	-0.0402
1.61e-06	3.40914	3.29396	-2.12e-06	-0.08156	-0.0402
1.612e-06	3.40914	3.29396	-2.1196e-06	-0.0408	0
1.614e-06	3.40914	3.32827	-2.1192e-06	-0.12236	-0.1206
1.616e-06	3.38311	3.25965	-2.1188e-06	-0.08156	-0.1206
1.618e-06	3.40914	3.29396	-2.1184e-06	-0.08156	-0.1206
1.62e-06	3.38311	3.29396	-2.118e-06	-0.08156	-0.0804
1.622e-06	3.40914	3.29396	-2.1176e-06	-0.08156	-0.0804
1.624e-06	3.38311	3.29396	-2.1172e-06	-0.12236	-0.1206
1.626e-06	3.43516	3.32827	-2.1168e-06	-0.08156	-0.0804
1.628e-06	3.43516	3.29396	-2.1164e-06	-0.08156	-0.0804
1.63e-06	3.38311	3.32827	-2.116e-06	-0.08156	-0.1206
1.632e-06	3.40914	3.29396	-2.1156e-06	-0.0408	-0.1206
1.634e-06	3.40914	3.29396	-2.1152e-06	-0.08156	-0.1206
1.636e-06	3.43516	3.32827	-2.1148e-06	-0.08156	-0.0804
1.638e-06	3.40914	3.29396	-2.1144e-06	-0.12236	-0.0804
1.64e-06	3.46119	3.32827	-2.114e-06	-0.12236	-0.0804
1.642e-06	3.40914	3.32827	-2.1136e-06	-0.08156	0
1.644e-06	3.43516	3.29396	-2.1132e-06	-0.12236	-0.0804
1.646e-06	3.43516	3.32827	-2.1128e-06	-0.08156	0
1.648e-06	3.43516	3.29396	-2.1124e-06	-0.0408	-0.0402
1.65e-06	3.40914	3.36258	-2.112e-06	-0.08156	-0.0402
1.652e-06	3.43516	3.32827	-2.1116e-06	-0.12236	0
1.654e-06	3.43516	3.32827	-2.1112e-06	-0.08156	0
1.656e-06	3.40914	3.32827	-2.1108e-06	-0.08156	0
1.658e-06	3.43516	3.32827	-2.1104e-06	-0.12236	-0.0402
1.66e-06	3.43516	3.32827	-2.11e-06	-0.12236	-0.0402
1.662e-06	3.46119	3.32827	-2.1096e-06	-0.08156	-0.0804
1.664e-06	3.40914	3.32827	-2.1092e-06	-0.12236	0
1.666e-06	3.43516	3.36258	-2.1088e-06	-0.12236	-0.0804
1.668e-06	3.48721	3.36258	-2.1084e-06	-0.08156	-0.0402
1.67e-06	3.40914	3.29396	-2.108e-06	-0.12236	-0.0402
1.672e-06	3.43516	3.36258	-2.1076e-06	-0.08156	-0.0402
1.674e-06	3.46119	3.3969	-2.1072e-06	-0.08156	-0.0804
1.676e-06	3.43516	3.32827	-2.1068e-06	-0.12236	-0.0804
1.678e-06	3.46119	3.32827	-2.1064e-06	-0.08156	-0.0402
1.68e-06	3.46119	3.32827	-2.106e-06	-0.12236	-0.0804
1.682e-06	3.43516	3.29396	-2.1056e-06	-0.08156	-0.0402
1.684e-06	3.43516	3.36258	-2.1052e-06	-0.08156	-0.0402
1.686e-06	3.43516	3.36258	-2.1048e-06	-0.08156	0.0402
1.688e-06	3.43516	3.3969	-2.1044e-06	-0.0408	0.0402
1.69e-06	3.46119	3.36258	-2.104e-06	-0.08156	0.0402
1.692e-06	3.46119	3.32827	-2.1036e-06	-0.08156	0
1.694e-06	3.40914	3.36258	-2.1032e-06	-0.08156	0.0402
1.696e-06	3.46119	3.32827	-2.1028e-06	-0.08156	0.0402
1.698e-06	3.46119	3.3969	-2.1024e-06	-0.12236	0.0402
1.7e-06	3.48721	3.3969	-2.102e-06	-0.08156	0.0402
1.702e-06	3.43516	3.3969	-2.1016e-06	-0.08156	0.1206
1.704e-06	3.43516	3.36258	-2.1012e-06	-0.08156	0.0402
1.706e-06	3.43516	3.3969	-2.1008e-06	0	0.0402
1.708e-06	3.46119	3.36258	-2.1004e-06	-0.0408	0.0402
1.71e-06	3.46119	3.36258	-2.1e-06	-0.08156	0
1.712e-06	3.48721	3.36258	-2.0996e-06	-0.08156	-0.0402
1.714e-06	3.48721	3.3969	-2.0992e-06	-0.0408	-0.0804
1.716e-06	3.46119	3.3969	-2.0988e-06	-0.08156	-0.0402
1.718e-06	3.46119	3.43121	-2.0984e-06	-0.0408	-0.0402
1.72e-06	3.48721	3.36258	-2.098e-06	-0.0408	0
1.722e-06	3.46119	3.3969	-2.0976e-06	-0.08156	-0.0804
1.724e-06	3.48721	3.36258	-2.0972e-06	-0.08156	0
1.726e-06	3.48721	3.36258	-2.0968e-06	-0.0408	-0.0402
1.728e-06	3.46119	3.3969	-2.0964e-06	-0.0408	0
1.73e-06	3.48721	3.43121	-2.096e-06	-0.0408	0
1.732e-06	3.48721	3.3969	-2.0956e-06	-0.0408	0
1.734e-06	3.46119	3.43121	-2.0952e-06	-0.0408	0.0402
1.736e-06	3.48721	3.43121	-2.0948e-06	-0.08156	0.0402
1.738e-06	3.51323	3.3969	-2.0944e-06	-0.08156	0.0402
1.74e-06	3.51323	3.43121	-2.094e-06	-0.12236	0.0402
1.742e-06	3.48721	3.46552	-2.0936e-06	-0.12236	0.0402
1.744e-06	3.51323	3.46552	-2.0932e-06	-0.08156	0.0402
1.746e-06	3.48721	3.3969	-2.0928e-06	-0.0408	0.0402
1.748e-06	3.51323	3.3969	-2.0924e-06	-0.12236	0.0804
1.75e-06	3.48721	3.3969	-2.092e-06	-0.08156	0
1.752e-06	3.51323	3.3969	-2.0916e-06	-0.0408	0
1.754e-06	3.51323	3.43121	-2.0912e-06	-0.08156	0
1.756e-06	3.51323	3.3969	-2.0908e-06	-0.0408	0
1.758e-06	3.51323	3.46552	-2.0904e-06	-0.08156	0.0402
1.76e-06	3.56528	3.46552	-2.09e-06	-0.0408	0
1.762e-06	3.51323	3.43121	-2.0896e-06	-0.08156	-0.0402
1.764e-06	3.51323	3.43121	-2.0892e-06	-0.12236	-0.0402
1.766e-06	3.53926	3.43121	-2.0888e-06	-0.08156	-0.0402
1.768e-06	3.53926	3.3969	-2.0884e-06	-0.08156	-0.0402
1.77e-06	3.51323	3.43121	-2.088e-06	-0.08156	-0.0402
1.772e-06	3.51323	3.43121	-2.0876e-06	-0.12236	0.0402
1.774e-06	3.51323	3.46552	-2.0872e-06	-0.08156	0
1.776e-06	3.48721	3.3969	-2.0868e-06	-0.08156	0
1.778e-06	3.53926	3.43121	-2.0864e-06	-0.08156	0.0402
1.78e-06	3.51323	3.43121	-2.086e-06	-0.12236	0
1.782e-06	3.53926	3.43121	-2.0856e-06	-0.08156	0.0402
1.784e-06	3.56528	3.3969	-2.0852e-06	-0.12236	0.0402
1.786e-06	3.51323	3.46552	-2.0848e-06	-0.0408	0
1.788e-06	3.51323	3.43121	-2.0844e-06	-0.08156	0
1.79e-06	3.56528	3.46552	-2.084e-06	-0.08156	0.0402
1.792e-06	3.56528	3.46552	-2.0836e-06	-0.08156	0.0804
1.794e-06	3.51323	3.46552	-2.0832e-06	-0.08156	0.0402
1.796e-06	3.56528	3.49984	-2.0828e-06	-0.08156	0.0402
1.798e-06	3.53926	3.46552	-2.0824e-06	-0.08156	0.0402
1.8e-06	3.51323	3.46552	-2.082e-06	-0.08156	-0.0402
1.802e-06	3.56528	3.49984	-2.0816e-06	-0.08156	0.0402
1.804e-06	3.53926	3.49984	-2.0812e-06	-0.08156	-0.0402
1.806e-06	3.56528	3.46552	-2.0808e-06	-0.0408	0
1.808e-06	3.56528	3.49984	-2.0804e-06	-0.0408	-0.0402
1.81e-06	3.56528	3.49984	-2.08e-06	-0.08156	-0.0402
1.812e-06	3.56528	3.46552	-2.0796e-06	-0.08156	-0.0804
1.814e-06	3.56528	3.49984	-2.0792e-06	-0.08156	-0.1206
1.816e-06	3.53926	3.49984	-2.0788e-06	-0.08156	-0.0804
1.818e-06	3.51323	3.46552	-2.0784e-06	-0.0408	0
1.82e-06	3.56528	3.49984	-2.078e-06	-0.08156	-0.0402
1.822e-06	3.56528	3.46552	-2.0776e-06	-0.08156	-0.0402
1.824e-06	3.53926	3.46552	-2.0772e-06	-0.08156	-0.0402
1.826e-06	3.56528	3.49984	-2.0768e-06	-0.08156	-0.0402
1.828e-06	3.51323	3.46552	-2.0764e-06	-0.12236	-0.0402
1.83e-06	3.59131	3.46552	-2.076e-06	-0.0408	0
1.832e-06	3.56528	3.46552	-2.0756e-06	-0.08156	-0.0402
1.834e-06	3.56528	3.49984	-2.0752e-06	-0.08156	0
1.836e-06	3.59131	3.46552	-2.0748e-06	-0.0408	0
1.838e-06	3.56528	3.53415	-2.0744e-06	-0.0408	0
1.84e-06	3.59131	3.49984	-2.074e-06	-0.0408	-0.0402
1.842e-06	3.59131	3.46552	-2.0736e-06	-0.0408	-0.0402
1.844e-06	3.59131	3.46552	-2.0732e-06	-0.0408	0
1.846e-06	3.59131	3.49984	-2.0728e-06	-0.0408	0
1.848e-06	3.61733	3.49984	-2.0724e-06	-0.08156	-0.0402
1.85e-06	3.59131	3.49984	-2.072e-06	-0.08156	-0.0804
1.852e-06	3.56528	3.49984	-2.0716e-06	-0.08156	-0.0804
1.854e-06	3.56528	3.46552	-2.0712e-06	-0.0408	-0.1206
1.856e-06	3.59131	3.49984	-2.0708e-06	-0.0408	-0.1206
1.858e-06	3.59131	3.53415	-2.0704e-06	-0.0408	-0.201
1.86e-06	3.61733	3.46552	-2.07e-06	-0.0408	-0.1608
1.862e-06	3.59131	3.46552	-2.0696e-06	-0.0408	-0.1608
1.864e-06	3.59131	3.49984	-2.0692e-06	-0.0408	-0.1206
1.866e-06	3.59131	3.53415	-2.0688e-06	-0.08156	-0.1608
1.868e-06	3.59131	3.49984	-2.0684e-06	-0.0408	-0.1206
1.87e-06	3.64336	3.53415	-2.068e-06	-0.08156	-0.1206
1.872e-06	3.59131	3.53415	-2.0676e-06	-0.0408	-0.0402
1.874e-06	3.56528	3.46552	-2.0672e-06	-0.0408	-0.0402
1.876e-06	3.59131	3.53415	-2.0668e-06	-0.0408	-0.0402
1.878e-06	3.56528	3.53415	-2.0664e-06	-0.08156	-0.0402
1.88e-06	3.61733	3.49984	-2.066e-06	-0.08156	-0.0402
1.882e-06	3.59131	3.49984	-2.0656e-06	-0.0408	-0.0402
1.884e-06	3.56528	3.49984	-2.0652e-06	0	-0.0804
1.886e-06	3.59131	3.53415	-2.0648e-06	-0.0408	-0.0804
1.888e-06	3.61733	3.49984	-2.0644e-06	-0.12236	-0.0402
1.89e-06	3.64336	3.53415	-2.064e-06	-0.0408	-0.0804
1.892e-06	3.59131	3.53415	-2.0636e-06	-0.0408	-0.0804
1.894e-06	3.61733	3.49984	-2.0632e-06	0	-0.0804
1.896e-06	3.61733	3.49984	-2.0628e-06	-0.08156	-0.1206
1.898e-06	3.61733	3.53415	-2.0624e-06	0	-0.0804
1.9e-06	3.64336	3.49984	-2.062e-06	-0.0408	-0.1206
1.902e-06	3.64336	3.49984	-2.0616e-06	0	-0.0804
1.904e-06	3.66938	3.53415	-2.0612e-06	-0.08156	-0.0804
1.906e-06	3.61733	3.49984	-2.0608e-06	-0.08156	-0.1608
1.908e-06	3.64336	3.49984	-2.0604e-06	-0.0408	-0.1206
1.91e-06	3.61733	3.49984	-2.06e-06	0	-0.1608
1.912e-06	3.64336	3.53415	-2.0596e-06	0	-0.1608
1.914e-06	3.64336	3.53415	-2.0592e-06	-0.0408	-0.1206
1.916e-06	3.61733	3.53415	-2.0588e-06	-0.08156	-0.0402
1.918e-06	3.64336	3.56846	-2.0584e-06	-0.08156	-0.1206
1.92e-06	3.64336	3.53415	-2.058e-06	-0.08156	-0.0804
1.922e-06	3.64336	3.53415	-2.0576e-06	-0.0408	-0.0804
1.924e-06	3.61733	3.53415	-2.0572e-06	-0.08156	-0.0804
1.926e-06	3.66938	3.53415	-2.0568e-06	-0.08156	-0.0804
1.928e-06	3.61733	3.53415	-2.0564e-06	-0.08156	-0.0402
1.93e-06	3.66938	3.53415	-2.056e-06	-0.08156	-0.0402
1.932e-06	3.64336	3.60277	-2.0556e-06	-0.08156	0
1.934e-06	3.61733	3.56846	-2.0552e-06	-0.12236	-0.0402
1.936e-06	3.64336	3.53415	-2.0548e-06	-0.12236	0
1.938e-06	3.66938	3.53415	-2.0544e-06	-0.12236	-0.0402
1.94e-06	3.72143	3.49984	-2.054e-06	-0.12236	0
1.942e-06	3.64336	3.56846	-2.0536e-06	-0.12236	-0.0402
1.944e-06	3.64336	3.56846	-2.0532e-06	-0.12236	-0.0402
1.946e-06	3.64336	3.56846	-2.0528e-06	-0.08156	-0.0804
1.948e-06	3.66938	3.56846	-2.0524e-06	-0.08156	-0.0402
1.95e-06	3.6954	3.53415	-2.052e-06	-0.08156	-0.0804
1.952e-06	3.66938	3.56846	-2.0516e-06	-0.12236	-0.0804
1.954e-06	3.66938	3.56846	-2.0512e-06	-0.12236	-0.0804
1.956e-06	3.66938	3.56846	-2.0508e-06	-0.08156	-0.0402
1.958e-06	3.6954	3.53415	-2.0504e-06	-0.08156	-0.0804
1.96e-06	3.66938	3.53415	-2.05e-06	-0.0408	-0.1206
1.962e-06	3.66938	3.56846	-2.0496e-06	-0.0408	-0.0804
1.964e-06	3.66938	3.60277	-2.0492e-06	-0.12236	-0.1608
1.966e-06	3.6954	3.63709	-2.0488e-06	-0.12236	-0.0804
1.968e-06	3.6954	3.60277	-2.0484e-06	-0.12236	-0.1206
1.97e-06	3.66938	3.56846	-2.048e-06	-0.12236	-0.0804
1.972e-06	3.72143	3.60277	-2.0476e-06	-0.08156	0
1.974e-06	3.72143	3.60277	-2.0472e-06	-0.12236	0.0402
1.976e-06	3.6954	3.56846	-2.0468e-06	-0.12236	0
1.978e-06	3.6954	3.60277	-2.0464e-06	-0.12236	0.0402
1.98e-06	3.72143	3.56846	-2.046e-06	-0.16312	0.0402
1.982e-06	3.72143	3.63709	-2.0456e-06	-0.12236	0.0402
1.984e-06	3.6954	3.56846	-2.0452e-06	-0.16312	0.0402
1.986e-06	3.6954	3.56846	-2.0448e-06	-0.16312	0
1.988e-06	3.6954	3.60277	-2.0444e-06	-0.16312	0.0402
1.99e-06	3.72143	3.56846	-2.044e-06	-0.12236	0
1.992e-06	3.74745	3.60277	-2.0436e-06	-0.20392	-0.0402
1.994e-06	3.72143	3.60277	-2.0432e-06	-0.12236	-0.0402
1.996e-06	3.6954	3.56846	-2.0428e-06	-0.08156	0
1.998e-06	3.66938	3.60277	-2.0424e-06	-0.12236	-0.0402
2e-06	3.6954	3.63709	-2.042e-06	-0.08156	-0.0402
2.002e-06	3.6954	3.63709	-2.0416e-06	-0.08156	-0.0402
2.004e-06	3.66938	3.60277	-2.0412e-06	-0.08156	-0.0804
2.006e-06	3.72143	3.60277	-2.0408e-06	-0.08156	-0.0402
2.008e-06	3.6954	3.60277	-2.0404e-06	-0.0408	-0.0804
2.01e-06	3.6954	3.63709	-2.04e-06	-0.08156	-0.0804
2.012e-06	3.66938	3.56846	-2.0396e-06	-0.08156	-0.0402
2.014e-06	3.6954	3.60277	-2.0392e-06	-0.08156	-0.1206
2.016e-06	3.6954	3.60277	-2.0388e-06	-0.08156	0
2.018e-06	3.6954	3.67139	-2.0384e-06	-0.12236	-0.0402
2.02e-06	3.72143	3.63709	-2.038e-06	-0.08156	0.0402
2.022e-06	3.72143	3.63709	-2.0376e-06	-0.0408	0.0402
2.024e-06	3.74745	3.56846	-2.0372e-06	-0.08156	0
2.026e-06	3.72143	3.63709	-2.0368e-06	-0.08156	0.0402
2.028e-06	3.74745	3.60277	-2.0364e-06	-0.12236	0.0804
2.03e-06	3.72143	3.56846	-2.036e-06	-0.12236	0.0402
2.032e-06	3.72143	3.63709	-2.0356e-06	-0.08156	0.0402
2.034e-06	3.72143	3.63709	-2.0352e-06	-0.12236	0.0804
2.036e-06	3.74745	3.63709	-2.0348e-06	-0.16312	0.0402
2.038e-06	3.74745	3.67139	-2.0344e-06	-0.08156	0.0402
2.04e-06	3.74745	3.60277	-2.034e-06	-0.08156	0
2.042e-06	3.72143	3.63709	-2.0336e-06	-0.12236	0.0402
2.044e-06	3.74745	3.60277	-2.0332e-06	-0.0408	0
2.046e-06	3.74745	3.67139	-2.0328e-06	-0.08156	0.0402
2.048e-06	3.72143	3.63709	-2.0324e-06	-0.12236	0
2.05e-06	3.74745	3.63709	-2.032e-06	-0.0408	-0.0804
2.052e-06	3.74745	3.60277	-2.0316e-06	-0.0408	-0.0402
2.054e-06	3.74745	3.56846	-2.0312e-06	-0.0408	0
2.056e-06	3.74745	3.63709	-2.0308e-06	-0.0408	-0.0402
2.058e-06	3.72143	3.60277	-2.0304e-06	-0.0408	-0.0402
2.06e-06	3.74745	3.63709	-2.03e-06	0	0.0402
2.062e-06	3.74745	3.63709	-2.0296e-06	0.0408	-0.0402
2.064e-06	3.74745	3.63709	-2.0292e-06	-0.0408	-0.0402
2.066e-06	3.74745	3.67139	-2.0288e-06	-0.0408	0.0402
2.068e-06	3.74745	3.63709	-2.0284e-06	-0.08156	0.0402
2.07e-06	3.74745	3.67139	-2.028e-06	-0.0408	0.0402
2.072e-06	3.74745	3.63709	-2.0276e-06	-0.08156	0
2.074e-06	3.74745	3.67139	-2.0272e-06	-0.08156	-0.0402
2.076e-06	3.74745	3.63709	-2.0268e-06	-0.08156	0.0402
2.078e-06	3.74745	3.67139	-2.0264e-06	-0.12236	0.0402
2.08e-06	3.74745	3.63709	-2.026e-06	-0.16312	0.0402
2.082e-06	3.77348	3.63709	-2.0256e-06	-0.08156	0.0402
2.084e-06	3.74745	3.67139	-2.0252e-06	-0.12236	0
2.086e-06	3.77348	3.67139	-2.0248e-06	-0.08156	0.0402
2.088e-06	3.77348	3.63709	-2.0244e-06	-0.08156	0
2.09e-06	3.74745	3.7057	-2.024e-06	0	-0.0402
2.092e-06	3.77348	3.67139	-2.0236e-06	-0.08156	-0.0402
2.094e-06	3.74745	3.67139	-2.0232e-06	-0.0408	-0.0804
2.096e-06	3.74745	3.63709	-2.0228e-06	0	-0.0804
2.098e-06	3.74745	3.67139	-2.0224e-06	-0.08156	-0.0804
2.1e-06	3.77348	3.67139	-2.022e-06	-0.0408	-0.0402
2.102e-06	3.77348	3.60277	-2.0216e-06	-0.0408	-0.0804
2.104e-06	3.77348	3.67139	-2.0212e-06	0	-0.0804
2.106e-06	3.7995	3.63709	-2.0208e-06	0	-0.0804
2.108e-06	3.74745	3.63709	-2.0204e-06	0	-0.0804
2.11e-06	3.77348	3.63709	-2.02e-06	-0.0408	-0.1206
2.112e-06	3.7995	3.7057	-2.0196e-06	-0.0408	-0.1206
2.114e-06	3.77348	3.63709	-2.0192e-06	0.0408	-0.0804
2.116e-06	3.77348	3.7057	-2.0188e-06	-0.0408	-0.0402
2.118e-06	3.77348	3.67139	-2.0184e-06	-0.0408	-0.0804
2.12e-06	3.77348	3.67139	-2.018e-06	-0.08156	-0.0804
2.122e-06	3.74745	3.7057	-2.0176e-06	-0.0408	-0.0804
2.124e-06	3.72143	3.7057	-2.0172e-06	-0.08156	-0.0804
2.126e-06	3.7995	3.7057	-2.0168e-06	-0.08156	-0.0804
2.128e-06	3.7995	3.63709	-2.0164e-06	-0.08156	-0.0402
2.13e-06	3.82553	3.7057	-2.016e-06	-0.0408	-0.0804
2.132e-06	3.77348	3.67139	-2.0156e-06	-0.0408	-0.0402
2.134e-06	3.77348	3.67139	-2.0152e-06	-0.08156	-0.0804
2.136e-06	3.7995	3.67139	-2.0148e-06	-0.12236	-0.0402
2.138e-06	3.7995	3.7057	-2.0144e-06	-0.0408	-0.1206
2.14e-06	3.77348	3.7057	-2.014e-06	-0.0408	-0.0804
2.142e-06	3.7995	3.7057	-2.0136e-06	-0.08156	-0.0804
2.144e-06	3.85155	3.7057	-2.0132e-06	-0.0408	-0.1608
2.146e-06	3.7995	3.7057	-2.0128e-06	0.0408	-0.0804
2.148e-06	3.77348	3.67139	-2.0124e-06	-0.0408	-0.0402
2.15e-06	3.7995	3.67139	-2.012e-06	-0.0408	-0.1206
2.152e-06	3.77348	3.7057	-2.0116e-06	-0.08156	-0.0804
2.154e-06	3.7995	3.67139	-2.0112e-06	-0.0408	-0.0804
2.156e-06	3.82553	3.67139	-2.0108e-06	0.0408	-0.0804
2.158e-06	3.82553	3.74002	-2.0104e-06	-0.0408	-0.0804
2.16e-06	3.85155	3.7057	-2.01e-06	-0.0408	-0.1206
2.162e-06	3.7995	3.74002	-2.0096e-06	-0.0408	-0.0804
2.164e-06	3.7995	3.7057	-2.0092e-06	-0.08156	-0.0804
2.166e-06	3.7995	3.67139	-2.0088e-06	-0.0408	-0.0804
2.168e-06	3.77348	3.7057	-2.0084e-06	-0.08156	-0.1206
2.17e-06	3.7995	3.7057	-2.008e-06	-0.08156	-0.1206
2.172e-06	3.82553	3.74002	-2.0076e-06	-0.0408	-0.0804
2.174e-06	3.82553	3.7057	-2.0072e-06	-0.08156	-0.0804
2.176e-06	3.82553	3.67139	-2.0068e-06	-0.08156	-0.1206
2.178e-06	3.7995	3.7057	-2.0064e-06	-0.12236	-0.0804
2.18e-06	3.85155	3.7057	-2.006e-06	-0.12236	0
2.182e-06	3.82553	3.7057	-2.0056e-06	-0.12236	-0.0402
2.184e-06	3.77348	3.67139	-2.0052e-06	-0.08156	-0.1206
2.186e-06	3.82553	3.7057	-2.0048e-06	-0.16312	-0.0804
2.188e-06	3.82553	3.74002	-2.0044e-06	-0.08156	-0.0804
2.19e-06	3.82553	3.7057	-2.004e-06	-0.12236	-0.0402
2.192e-06	3.82553	3.7057	-2.0036e-06	-0.08156	-0.0402
2.194e-06	3.7995	3.7057	-2.0032e-06	-0.12236	-0.0402
2.196e-06	3.85155	3.7057	-2.0028e-06	-0.12236	-0.0402
2.198e-06	3.85155	3.7057	-2.0024e-06	-0.08156	-0.0402
2.2e-06	3.85155	3.67139	-2.002e-06	-0.08156	-0.0804
2.202e-06	3.82553	3.7057	-2.0016e-06	-0.08156	-0.0402
2.204e-06	3.82553	3.7057	-2.0012e-06	-0.08156	-0.0402
2.206e-06	3.82553	3.74002	-2.0008e-06	-0.12236	-0.0402
2.208e-06	3.82553	3.74002	-2.0004e-06	-0.12236	-0.0402
2.21e-06	3.85155	3.74002	-2e-06	-0.08156	0
2.212e-06	3.82553	3.7057	-1.9996e-06	-0.12236	-0.0402
2.214e-06	3.85155	3.74002	-1.9992e-06	-0.08156	0
2.216e-06	3.82553	3.7057	-1.9988e-06	-0.08156	-0.0804
2.218e-06	3.85155	3.7057	-1.9984e-06	-0.12236	-0.0402
2.22e-06	3.87757	3.7057	-1.998e-06	-0.0408	-0.0402
2.222e-06	3.87757	3.7057	-1.9976e-06	-0.08156	-0.0402
2.224e-06	3.85155	3.74002	-1.9972e-06	-0.08156	0.0402
2.226e-06	3.85155	3.74002	-1.9968e-06	-0.08156	0
2.228e-06	3.82553	3.77433	-1.9964e-06	-0.08156	0.0402
2.23e-06	3.85155	3.74002	-1.996e-06	-0.08156	-0.0402
2.232e-06	3.85155	3.77433	-1.9956e-06	-0.08156	0
2.234e-06	3.85155	3.7057	-1.9952e-06	-0.08156	0
2.236e-06	3.85155	3.74002	-1.9948e-06	-0.12236	0.0402
2.238e-06	3.85155	3.77433	-1.9944e-06	-0.12236	0
2.24e-06	3.87757	3.74002	-1.994e-06	-0.08156	0
2.242e-06	3.87757	3.74002	-1.9936e-06	-0.08156	0.0402
2.244e-06	3.87757	3.74002	-1.9932e-06	-0.08156	-0.0402
2.246e-06	3.85155	3.77433	-1.9928e-06	-0.08156	-0.0402
2.248e-06	3.82553	3.74002	-1.9924e-06	-0.08156	0
2.25e-06	3.85155	3.74002	-1.992e-06	-0.08156	-0.0402
2.252e-06	3.87757	3.77433	-1.9916e-06	-0.08156	-0.0402
2.254e-06	3.87757	3.77433	-1.9912e-06	-0.08156	0
2.256e-06	3.85155	3.77433	-1.9908e-06	-0.08156	-0.0402
2.258e-06	3.9036	3.77433	-1.9904e-06	-0.0408	-0.0402
2.26e-06	3.9036	3.77433	-1.99e-06	-0.08156	0.0402
2.262e-06	3.85155	3.74002	-1.9896e-06	-0.08156	0
2.264e-06	3.85155	3.77433	-1.9892e-06	-0.08156	-0.0402
2.266e-06	3.85155	3.77433	-1.9888e-06	-0.12236	0
2.268e-06	3.9036	3.77433	-1.9884e-06	-0.08156	0.0402
2.27e-06	3.85155	3.77433	-1.988e-06	-0.12236	0
2.272e-06	3.87757	3.77433	-1.9876e-06	-0.08156	-0.0402
2.274e-06	3.9036	3.74002	-1.9872e-06	-0.08156	0
2.276e-06	3.85155	3.77433	-1.9868e-06	-0.08156	-0.0804
2.278e-06	3.9036	3.77433	-1.9864e-06	-0.08156	0
2.28e-06	3.87757	3.77433	-1.986e-06	-0.12236	-0.0402
2.282e-06	3.87757	3.77433	-1.9856e-06	-0.0408	0
2.284e-06	3.9036	3.77433	-1.9852e-06	-0.12236	-0.0402
2.286e-06	3.9036	3.84296	-1.9848e-06	-0.08156	0
2.288e-06	3.87757	3.80864	-1.9844e-06	-0.08156	0
2.29e-06	3.85155	3.77433	-1.984e-06	-0.08156	0.0402
2.292e-06	3.9036	3.77433	-1.9836e-06	-0.12236	0
2.294e-06	3.9036	3.77433	-1.9832e-06	-0.12236	0.0402
2.296e-06	3.92962	3.77433	-1.9828e-06	-0.12236	0
2.298e-06	3.85155	3.77433	-1.9824e-06	-0.08156	0.0402
2.3e-06	3.9036	3.77433	-1.982e-06	-0.08156	0
2.302e-06	3.92962	3.77433	-1.9816e-06	-0.08156	0
2.304e-06	3.92962	3.77433	-1.9812e-06	-0.08156	-0.0402
2.306e-06	3.9036	3.77433	-1.9808e-06	-0.0408	0
2.308e-06	3.9036	3.80864	-1.9804e-06	-0.08156	0
2.31e-06	3.92962	3.80864	-1.98e-06	-0.08156	0
2.312e-06	3.9036	3.77433	-1.9796e-06	-0.12236	0.0402
2.314e-06	3.9036	3.77433	-1.9792e-06	-0.08156	-0.0402
2.316e-06	3.87757	3.77433	-1.9788e-06	-0.08156	0
2.318e-06	3.9036	3.80864	-1.9784e-06	-0.08156	-0.0402
2.32e-06	3.95564	3.80864	-1.978e-06	-0.12236	0
2.322e-06	3.95564	3.84296	-1.9776e-06	-0.08156	0
2.324e-06	3.9036	3.77433	-1.9772e-06	-0.08156	0
2.326e-06	3.92962	3.80864	-1.9768e-06	-0.08156	-0.0402
2.328e-06	3.9036	3.77433	-1.9764e-06	-0.08156	-0.0402
2.33e-06	3.9036	3.80864	-1.976e-06	-0.08156	0
2.332e-06	3.92962	3.77433	-1.9756e-06	-0.08156	-0.0402
2.334e-06	3.92962	3.80864	-1.9752e-06	-0.08156	-0.0402
2.336e-06	3.92962	3.80864	-1.9748e-06	-0.08156	0.0402
2.338e-06	3.92962	3.77433	-1.9744e-06	-0.08156	0.0402
2.34e-06	3.9036	3.77433	-1.974e-06	-0.0408	0.0402
2.342e-06	3.9036	3.80864	-1.9736e-06	-0.0408	0.0402
2.344e-06	3.9036	3.77433	-1.9732e-06	-0.0408	0.0402
2.346e-06	3.9036	3.80864	-1.9728e-06	-0.0408	0
2.348e-06	3.92962	3.80864	-1.9724e-06	-0.0408	0.0402
2.35e-06	3.9036	3.80864	-1.972e-06	-0.08156	-0.0402
2.352e-06	3.92962	3.77433	-1.9716e-06	-0.0408	0
2.354e-06	3.95564	3.80864	-1.9712e-06	-0.0408	-0.0402
2.356e-06	3.92962	3.77433	-1.9708e-06	-0.0408	-0.0402
2.358e-06	3.92962	3.84296	-1.9704e-06	-0.0408	-0.0804
2.36e-06	3.9036	3.80864	-1.97e-06	-0.0408	-0.0402
2.362e-06	3.95564	3.80864	-1.9696e-06	-0.0408	-0.0804
2.364e-06	3.95564	3.77433	-1.9692e-06	-0.0408	-0.1206
2.366e-06	3.9036	3.80864	-1.9688e-06	-0.08156	-0.0402
2.368e-06	3.92962	3.84296	-1.9684e-06	-0.08156	-0.0804
2.37e-06	3.92962	3.80864	-1.968e-06	-0.08156	-0.0402
2.372e-06	3.92962	3.77433	-1.9676e-06	-0.08156	-0.0402
2.374e-06	3.92962	3.80864	-1.9672e-06	-0.08156	-0.0402
2.376e-06	3.92962	3.77433	-1.9668e-06	-0.12236	-0.0402
2.378e-06	3.92962	3.80864	-1.9664e-06	-0.0408	-0.0402
2.38e-06	3.95564	3.80864	-1.966e-06	-0.0408	-0.0402
2.382e-06	3.95564	3.80864	-1.9656e-06	-0.0408	0
2.384e-06	3.92962	3.80864	-1.9652e-06	-0.08156	-0.0402
2.386e-06	3.9036	3.84296	-1.9648e-06	0	-0.0402
2.388e-06	3.92962	3.77433	-1.9644e-06	-0.0408	0
2.39e-06	3.92962	3.77433	-1.964e-06	-0.0408	-0.0804
2.392e-06	3.92962	3.80864	-1.9636e-06	-0.0408	0.0402
2.394e-06	3.95564	3.80864	-1.9632e-06	0.0408	0
2.396e-06	3.95564	3.84296	-1.9628e-06	-0.0408	-0.0402
2.398e-06	3.92962	3.84296	-1.9624e-06	-0.0408	-0.0402
2.4e-06	3.95564	3.80864	-1.962e-06	-0.0408	-0.0804
2.402e-06	3.92962	3.87727	-1.9616e-06	-0.0408	0
2.404e-06	3.95564	3.84296	-1.9612e-06	0	-0.0402
2.406e-06	3.92962	3.84296	-1.9608e-06	-0.0408	-0.0402
2.408e-06	3.95564	3.84296	-1.9604e-06	0	-0.1206
2.41e-06	3.95564	3.84296	-1.96e-06	0	-0.0804
2.412e-06	3.92962	3.84296	-1.9596e-06	-0.0408	-0.0804
2.414e-06	3.95564	3.84296	-1.9592e-06	-0.08156	-0.1206
2.416e-06	3.95564	3.84296	-1.9588e-06	-0.08156	-0.0804
2.418e-06	3.95564	3.84296	-1.9584e-06	-0.0408	-0.0804
2.42e-06	3.95564	3.80864	-1.958e-06	0	-0.0804
2.422e-06	3.9036	3.80864	-1.9576e-06	-0.08156	-0.1206
2.424e-06	3.95564	3.84296	-1.9572e-06	-0.08156	-0.0402
2.426e-06	3.98166	3.87727	-1.9568e-06	-0.08156	-0.0402
2.428e-06	3.92962	3.84296	-1.9564e-06	-0.12236	-0.0402
2.43e-06	3.95564	3.84296	-1.956e-06	-0.08156	-0.0402
2.432e-06	3.95564	3.84296	-1.9556e-06	-0.08156	-0.0804
2.434e-06	3.95564	3.84296	-1.9552e-06	-0.08156	-0.0402
2.436e-06	3.95564	3.84296	-1.9548e-06	-0.0408	-0.0402
2.438e-06	3.98166	3.87727	-1.9544e-06	-0.0408	0.0804
2.44e-06	3.95564	3.87727	-1.954e-06	-0.08156	-0.0402
2.442e-06	3.95564	3.80864	-1.9536e-06	-0.0408	-0.0402
2.444e-06	3.98166	3.80864	-1.9532e-06	-0.0408	-0.0402
2.446e-06	3.95564	3.91158	-1.9528e-06	-0.0408	-0.0804
2.448e-06	3.98166	3.84296	-1.9524e-06	-0.08156	-0.0402
2.45e-06	3.98166	3.84296	-1.952e-06	-0.08156	-0.0402
2.452e-06	3.98166	3.87727	-1.9516e-06	-0.08156	-0.0402
2.454e-06	3.95564	3.87727	-1.9512e-06	-0.0408	-0.0804
2.456e-06	3.95564	3.84296	-1.9508e-06	-0.0408	-0.0804
2.458e-06	3.95564	3.87727	-1.9504e-06	-0.08156	-0.1608
2.46e-06	3.98166	3.84296	-1.95e-06	-0.12236	-0.0804
2.462e-06	3.98166	3.91158	-1.9496e-06	-0.12236	-0.0402
2.464e-06	3.98166	3.91158	-1.9492e-06	-0.12236	-0.1206
2.466e-06	4.00769	3.84296	-1.9488e-06	-0.12236	-0.0402
2.468e-06	3.98166	3.84296	-1.9484e-06	-0.08156	-0.1206
2.47e-06	4.00769	3.91158	-1.948e-06	-0.08156	-0.0804
2.472e-06	4.00769	3.84296	-1.9476e-06	-0.12236	-0.0804
2.474e-06	3.95564	3.87727	-1.9472e-06	-0.12236	0
2.476e-06	3.98166	3.84296	-1.9468e-06	-0.12236	0
2.478e-06	3.95564	3.87727	-1.9464e-06	-0.12236	0
2.48e-06	4.00769	3.87727	-1.946e-06	-0.08156	0
2.482e-06	4.00769	3.87727	-1.9456e-06	-0.08156	-0.0402
2.484e-06	3.98166	3.87727	-1.9452e-06	-0.08156	0
2.486e-06	3.98166	3.87727	-1.9448e-06	-0.08156	0.0402
2.488e-06	4.00769	3.91158	-1.9444e-06	-0.08156	0.0402
2.49e-06	4.03371	3.87727	-1.944e-06	-0.0408	0.0402
2.492e-06	4.03371	3.87727	-1.9436e-06	-0.08156	0.0402
2.494e-06	4.00769	3.87727	-1.9432e-06	-0.08156	-0.0402
2.496e-06	3.98166	3.87727	-1.9428e-06	-0.08156	-0.0402
2.498e-06	4.00769	3.87727	-1.9424e-06	-0.0408	-0.0804
2.5e-06	4.00769	3.91158	-1.942e-06	-0.08156	-0.0804
2.502e-06	3.95564	3.91158	-1.9416e-06	-0.0408	-0.0402
2.504e-06	4.00769	3.84296	-1.9412e-06	-0.08156	0
2.506e-06	3.98166	3.84296	-1.9408e-06	-0.08156	-0.0804
2.508e-06	4.00769	3.87727	-1.9404e-06	-0.08156	-0.1206
2.51e-06	4.00769	3.87727	-1.94e-06	-0.12236	-0.0804
2.512e-06	3.98166	3.91158	-1.9396e-06	-0.12236	-0.0402
2.514e-06	4.03371	3.87727	-1.9392e-06	-0.08156	-0.0804
2.516e-06	3.98166	3.87727	-1.9388e-06	-0.16312	-0.0402
2.518e-06	3.98166	3.91158	-1.9384e-06	-0.08156	-0.0402
2.52e-06	4.03371	3.87727	-1.938e-06	-0.08156	0.0402
2.522e-06	3.98166	3.87727	-1.9376e-06	-0.12236	0
2.524e-06	4.00769	3.91158	-1.9372e-06	-0.12236	0.0402
2.526e-06	4.00769	3.87727	-1.9368e-06	-0.08156	-0.0402
2.528e-06	3.98166	3.87727	-1.9364e-06	-0.12236	0.0402
2.53e-06	3.98166	3.84296	-1.936e-06	-0.12236	0.0402
2.532e-06	4.00769	3.91158	-1.9356e-06	-0.08156	0.0804
2.534e-06	4.03371	3.87727	-1.9352e-06	-0.12236	0.0402
2.536e-06	4.03371	3.87727	-1.9348e-06	-0.12236	0.0402
2.538e-06	4.03371	3.87727	-1.9344e-06	-0.08156	0
2.54e-06	4.00769	3.91158	-1.934e-06	-0.08156	0
2.542e-06	4.00769	3.91158	-1.9336e-06	-0.0408	-0.0402
2.544e-06	4.00769	3.91158	-1.9332e-06	-0.08156	0
2.546e-06	4.00769	3.94589	-1.9328e-06	-0.08156	-0.0402
2.548e-06	4.03371	3.87727	-1.9324e-06	-0.0408	-0.0804
2.55e-06	4.03371	3.91158	-1.932e-06	-0.0408	-0.0402
2.552e-06	4.03371	3.91158	-1.9316e-06	-0.0408	-0.0402
2.554e-06	4.00769	3.91158	-1.9312e-06	-0.0408	-0.0402
2.556e-06	4.05974	3.87727	-1.9308e-06	-0.08156	0
2.558e-06	4.03371	3.91158	-1.9304e-06	-0.0408	-0.0402
2.56e-06	4.03371	3.91158	-1.93e-06	-0.08156	0
2.562e-06	4.00769	3.94589	-1.9296e-06	-0.0408	-0.0402
2.564e-06	4.03371	3.91158	-1.9292e-06	-0.08156	0
2.566e-06	4.00769	3.87727	-1.9288e-06	-0.12236	0
2.568e-06	4.11179	3.98021	-1.9284e-06	-0.12236	0.0402
2.57e-06	4.03371	3.94589	-1.928e-06	-0.12236	0.0402
2.572e-06	4.00769	3.91158	-1.9276e-06	-0.12236	0.0804
2.574e-06	4.03371	3.91158	-1.9272e-06	-0.12236	0.0402
2.576e-06	4.03371	3.91158	-1.9268e-06	-0.12236	0.0402
2.578e-06	4.03371	3.91158	-1.9264e-06	-0.08156	0.0804
2.58e-06	4.03371	3.98021	-1.926e-06	-0.12236	0.0804
2.582e-06	4.05974	3.94589	-1.9256e-06	-0.08156	0.0402
2.584e-06	4.05974	3.94589	-1.9252e-06	-0.0408	0.0804
2.586e-06	4.05974	3.91158	-1.9248e-06	0	0.0402
2.588e-06	4.03371	3.98021	-1.9244e-06	-0.0408	0.0804
2.59e-06	4.05974	3.91158	-1.924e-06	-0.0408	0.0402
2.592e-06	4.03371	3.91158	-1.9236e-06	-0.08156	0.0804
2.594e-06	4.03371	3.91158	-1.9232e-06	-0.0408	0
2.596e-06	4.03371	3.94589	-1.9228e-06	-0.0408	0
2.598e-06	4.03371	3.91158	-1.9224e-06	-0.0408	-0.0402
2.6e-06	4.08576	3.87727	-1.922e-06	0	-0.1206
2.602e-06	4.03371	3.91158	-1.9216e-06	-0.0408	-0.1206
2.604e-06	4.03371	3.94589	-1.9212e-06	0	-0.0804
2.606e-06	4.03371	3.94589	-1.9208e-06	-0.0408	0
2.608e-06	4.03371	3.94589	-1.9204e-06	0	-0.0804
2.61e-06	4.05974	3.94589	-1.92e-06	-0.0408	-0.0402
2.612e-06	4.05974	3.91158	-1.9196e-06	-0.12236	-0.0804
2.614e-06	4.03371	3.94589	-1.9192e-06	-0.12236	-0.0402
2.616e-06	4.05974	3.84296	-1.9188e-06	-0.08156	0.0402
2.618e-06	4.03371	3.91158	-1.9184e-06	-0.08156	0.0402
2.62e-06	4.05974	3.94589	-1.918e-06	-0.12236	-0.0402
2.622e-06	4.05974	3.91158	-1.9176e-06	0	0
2.624e-06	4.03371	3.94589	-1.9172e-06	-0.08156	0.0804
2.626e-06	4.05974	3.94589	-1.9168e-06	-0.08156	0
2.628e-06	4.08576	3.94589	-1.9164e-06	-0.08156	0.0402
2.63e-06	4.05974	4.01452	-1.916e-06	-0.08156	0.0402
2.632e-06	4.05974	3.91158	-1.9156e-06	-0.0408	0.0402
2.634e-06	4.05974	3.94589	-1.9152e-06	-0.08156	-0.0804
2.636e-06	4.05974	3.98021	-1.9148e-06	-0.0408	-0.0402
2.638e-06	4.03371	3.94589	-1.9144e-06	-0.0408	-0.0402
2.64e-06	4.11179	3.91158	-1.914e-06	-0.0408	-0.0804
2.642e-06	4.05974	3.98021	-1.9136e-06	0	-0.0804
2.644e-06	4.08576	3.98021	-1.9132e-06	0	-0.0402
2.646e-06	4.05974	3.98021	-1.9128e-06	0	-0.1206
2.648e-06	4.03371	3.94589	-1.9124e-06	0	-0.1206
2.65e-06	4.08576	3.94589	-1.912e-06	0	-0.1206
2.652e-06	4.05974	3.94589	-1.9116e-06	-0.0408	-0.1206
2.654e-06	4.03371	3.94589	-1.9112e-06	-0.0408	-0.1206
2.656e-06	4.03371	3.91158	-1.9108e-06	-0.0408	-0.0804
2.658e-06	4.05974	3.94589	-1.9104e-06	-0.0408	-0.1206
2.66e-06	4.08576	3.94589	-1.91e-06	-0.0408	-0.1206
2.662e-06	4.08576	3.91158	-1.9096e-06	-0.0408	-0.0402
2.664e-06	4.05974	3.94589	-1.9092e-06	-0.08156	-0.0804
2.666e-06	4.05974	3.94589	-1.9088e-06	-0.0408	-0.0402
2.668e-06	4.08576	3.94589	-1.9084e-06	-0.08156	-0.0402
2.67e-06	4.05974	3.98021	-1.908e-06	-0.08156	-0.0402
2.672e-06	4.11179	3.91158	-1.9076e-06	-0.12236	0.0402
2.674e-06	4.05974	3.94589	-1.9072e-06	-0.12236	0.0402
2.676e-06	4.08576	3.91158	-1.9068e-06	-0.12236	0
2.678e-06	4.05974	3.94589	-1.9064e-06	-0.16312	-0.0402
2.68e-06	4.05974	3.94589	-1.906e-06	-0.12236	0
2.682e-06	4.03371	3.98021	-1.9056e-06	-0.08156	0.0402
2.684e-06	4.03371	3.94589	-1.9052e-06	0	-0.0402
2.686e-06	4.08576	3.94589	-1.9048e-06	-0.0408	-0.0402
2.688e-06	4.08576	3.98021	-1.9044e-06	-0.0408	-0.0402
2.69e-06	4.11179	3.98021	-1.904e-06	-0.0408	-0.0804
2.692e-06	4.11179	3.98021	-1.9036e-06	0.0408	-0.0804
2.694e-06	4.05974	3.94589	-1.9032e-06	-0.08156	-0.0804
2.696e-06	4.08576	3.98021	-1.9028e-06	-0.08156	-0.1206
2.698e-06	4.11179	3.98021	-1.9024e-06	-0.0408	-0.1206
2.7e-06	4.08576	3.98021	-1.902e-06	0	-0.0804
2.702e-06	4.11179	3.98021	-1.9016e-06	0	-0.1206
2.704e-06	4.11179	3.98021	-1.9012e-06	-0.0408	-0.1206
2.706e-06	4.08576	3.98021	-1.9008e-06	-0.08156	-0.1206
2.708e-06	4.08576	3.98021	-1.9004e-06	-0.08156	-0.0804
2.71e-06	4.08576	3.98021	-1.9e-06	-0.12236	-0.0804
2.712e-06	4.11179	3.94589	-1.8996e-06	-0.08156	-0.0804
2.714e-06	4.11179	3.91158	-1.8992e-06	-0.0408	0
2.716e-06	4.11179	3.98021	-1.8988e-06	-0.12236	-0.0402
2.718e-06	4.08576	3.98021	-1.8984e-06	-0.0408	0.0402
2.72e-06	4.11179	3.98021	-1.898e-06	-0.12236	-0.0402
2.722e-06	4.11179	3.98021	-1.8976e-06	-0.08156	0.0402
2.724e-06	4.11179	4.01452	-1.8972e-06	-0.08156	0
2.726e-06	4.11179	3.98021	-1.8968e-06	-0.08156	0
2.728e-06	4.11179	3.98021	-1.8964e-06	-0.12236	0.0402
2.73e-06	4.11179	4.01452	-1.896e-06	-0.08156	0
2.732e-06	4.11179	4.01452	-1.8956e-06	-0.08156	-0.0402
2.734e-06	4.08576	4.01452	-1.8952e-06	-0.12236	-0.0402
2.736e-06	4.11179	3.94589	-1.8948e-06	-0.08156	-0.0402
2.738e-06	4.08576	3.94589	-1.8944e-06	-0.08156	0.0402
2.74e-06	4.11179	3.98021	-1.894e-06	-0.0408	-0.0804
2.742e-06	4.11179	3.98021	-1.8936e-06	-0.0408	-0.0804
2.744e-06	4.08576	3.98021	-1.8932e-06	-0.0408	-0.0804
2.746e-06	4.11179	4.01452	-1.8928e-06	-0.0408	-0.0402
2.748e-06	4.11179	3.98021	-1.8924e-06	-0.0408	-0.0804
2.75e-06	4.11179	4.04883	-1.892e-06	-0.0408	-0.1206
2.752e-06	4.11179	3.94589	-1.8916e-06	-0.08156	-0.0804
2.754e-06	4.11179	4.01452	-1.8912e-06	-0.0408	-0.0402
2.756e-06	4.11179	3.98021	-1.8908e-06	-0.12236	-0.0804
2.758e-06	4.11179	3.98021	-1.8904e-06	-0.08156	-0.0402
2.76e-06	4.13781	4.01452	-1.89e-06	-0.08156	0.0402
2.762e-06	4.08576	4.04883	-1.8896e-06	-0.08156	-0.0402
2.764e-06	4.11179	4.01452	-1.8892e-06	-0.08156	0.0402
2.766e-06	4.11179	4.01452	-1.8888e-06	-0.08156	0.0402
2.768e-06	4.13781	3.98021	-1.8884e-06	-0.08156	0.0804
2.77e-06	4.13781	3.98021	-1.888e-06	-0.08156	0.0804
2.772e-06	4.11179	3.98021	-1.8876e-06	-0.08156	0.0402
2.774e-06	4.11179	3.91158	-1.8872e-06	-0.08156	0.1206
2.776e-06	4.16383	4.01452	-1.8868e-06	-0.08156	0.0804
2.778e-06	4.11179	3.98021	-1.8864e-06	-0.08156	0.0804
2.78e-06	4.11179	3.98021	-1.886e-06	-0.12236	0.0804
2.782e-06	4.11179	4.01452	-1.8856e-06	-0.08156	0.0402
2.784e-06	4.11179	3.98021	-1.8852e-06	-0.12236	0.0402
2.786e-06	4.13781	4.01452	-1.8848e-06	-0.12236	-0.0402
2.788e-06	4.16383	4.01452	-1.8844e-06	-0.0408	0
2.79e-06	4.13781	4.01452	-1.884e-06	-0.08156	0
2.792e-06	4.11179	4.04883	-1.8836e-06	-0.08156	0
2.794e-06	4.05974	4.01452	-1.8832e-06	-0.0408	0
2.796e-06	4.16383	3.98021	-1.8828e-06	-0.0408	-0.0402
2.798e-06	4.11179	3.98021	-1.8824e-06	-0.0408	-0.0402
2.8e-06	4.11179	4.01452	-1.882e-06	-0.0408	-0.0402
2.802e-06	4.13781	3.98021	-1.8816e-06	-0.0408	-0.0402
2.804e-06	4.13781	3.98021	-1.8812e-06	-0.0408	-0.0402
2.806e-06	4.11179	4.01452	-1.8808e-06	-0.12236	-0.0402
2.808e-06	4.13781	4.04883	-1.8804e-06	-0.08156	0.0402
2.81e-06	4.11179	4.01452	-1.88e-06	-0.08156	0
2.812e-06	4.13781	4.01452	-1.8796e-06	-0.08156	0.0804
2.814e-06	4.13781	4.01452	-1.8792e-06	-0.08156	0.0804
2.816e-06	4.13781	4.01452	-1.8788e-06	-0.08156	0.0402
2.818e-06	4.16383	3.98021	-1.8784e-06	-0.12236	0.0804
2.82e-06	4.11179	4.01452	-1.878e-06	-0.08156	0.0804
2.822e-06	4.16383	4.04883	-1.8776e-06	-0.08156	0.0804
2.824e-06	4.13781	4.01452	-1.8772e-06	-0.16312	0.0804
2.826e-06	4.13781	4.01452	-1.8768e-06	-0.12236	0.0804
2.828e-06	4.11179	4.01452	-1.8764e-06	-0.12236	0.0402
2.83e-06	4.18986	4.01452	-1.876e-06	-0.12236	0.0402
2.832e-06	4.13781	4.04883	-1.8756e-06	-0.12236	0
2.834e-06	4.18986	4.04883	-1.8752e-06	-0.0408	0
2.836e-06	4.13781	4.04883	-1.8748e-06	-0.08156	0.0402
2.838e-06	4.13781	4.01452	-1.8744e-06	-0.08156	0
2.84e-06	4.16383	4.04883	-1.874e-06	-0.08156	0
2.842e-06	4.13781	4.04883	-1.8736e-06	-0.0408	-0.0402
2.844e-06	4.16383	4.04883	-1.8732e-06	-0.0408	-0.0402
2.846e-06	4.13781	4.04883	-1.8728e-06	-0.08156	-0.0402
2.848e-06	4.13781	4.04883	-1.8724e-06	-0.08156	-0.0804
2.85e-06	4.16383	4.04883	-1.872e-06	-0.08156	-0.0402
2.852e-06	4.16383	4.01452	-1.8716e-06	-0.08156	0
2.854e-06	4.11179	4.08314	-1.8712e-06	-0.08156	0.0402
2.856e-06	4.13781	4.01452	-1.8708e-06	-0.08156	0.0402
2.858e-06	4.16383	4.04883	-1.8704e-06	-0.08156	0
2.86e-06	4.13781	4.04883	-1.87e-06	-0.0408	0.0402
2.862e-06	4.13781	4.01452	-1.8696e-06	-0.08156	0.0402
2.864e-06	4.13781	4.04883	-1.8692e-06	-0.16312	0.0402
2.866e-06	4.18986	4.04883	-1.8688e-06	-0.16312	0.0402
2.868e-06	4.16383	4.08314	-1.8684e-06	-0.08156	0.0402
2.87e-06	4.11179	4.04883	-1.868e-06	-0.20392	0.0402
2.872e-06	4.16383	4.04883	-1.8676e-06	-0.12236	0
2.874e-06	4.13781	4.01452	-1.8672e-06	-0.16312	0.0402
2.876e-06	4.18986	4.04883	-1.8668e-06	-0.0408	0.0402
2.878e-06	4.16383	4.04883	-1.8664e-06	-0.12236	-0.0402
2.88e-06	4.18986	4.04883	-1.866e-06	-0.08156	-0.0804
2.882e-06	4.18986	4.11745	-1.8656e-06	-0.08156	-0.0402
2.884e-06	4.16383	4.08314	-1.8652e-06	-0.08156	-0.0402
2.886e-06	4.16383	4.04883	-1.8648e-06	-0.0408	-0.0402
2.888e-06	4.21588	4.04883	-1.8644e-06	-0.08156	-0.0402
2.89e-06	4.16383	4.04883	-1.864e-06	-0.0408	-0.0804
2.892e-06	4.18986	4.04883	-1.8636e-06	-0.0408	-0.1206
2.894e-06	4.16383	4.04883	-1.8632e-06	-0.08156	-0.1206
2.896e-06	4.16383	4.04883	-1.8628e-06	-0.08156	-0.1206
2.898e-06	4.18986	4.08314	-1.8624e-06	-0.0408	-0.0804
2.9e-06	4.16383	4.04883	-1.862e-06	-0.0408	-0.0804
2.902e-06	4.16383	4.08314	-1.8616e-06	-0.0408	-0.0402
2.904e-06	4.18986	4.04883	-1.8612e-06	-0.0408	-0.0804
2.906e-06	4.16383	4.08314	-1.8608e-06	-0.08156	0
2.908e-06	4.16383	4.08314	-1.8604e-06	-0.08156	0
2.91e-06	4.16383	4.08314	-1.86e-06	-0.08156	0
2.912e-06	4.16383	4.08314	-1.8596e-06	-0.12236	0
2.914e-06	4.16383	4.08314	-1.8592e-06	-0.12236	0.0402
2.916e-06	4.16383	4.11745	-1.8588e-06	-0.08156	0
2.918e-06	4.16383	4.04883	-1.8584e-06	-0.08156	-0.0402
2.92e-06	4.18986	4.04883	-1.858e-06	-0.08156	0
2.922e-06	4.18986	4.08314	-1.8576e-06	-0.08156	0
2.924e-06	4.18986	4.04883	-1.8572e-06	-0.12236	-0.0402
2.926e-06	4.18986	4.08314	-1.8568e-06	-0.08156	-0.0804
2.928e-06	4.16383	4.04883	-1.8564e-06	-0.08156	-0.0402
2.93e-06	4.21588	4.08314	-1.856e-06	-0.08156	-0.1206
2.932e-06	4.18986	4.08314	-1.8556e-06	-0.0408	-0.0804
2.934e-06	4.16383	4.08314	-1.8552e-06	-0.0408	-0.0402
2.936e-06	4.18986	4.01452	-1.8548e-06	-0.0408	-0.1206
2.938e-06	4.16383	4.11745	-1.8544e-06	-0.0408	-0.1206
2.94e-06	4.18986	4.11745	-1.854e-06	0	-0.1206
2.942e-06	4.16383	4.04883	-1.8536e-06	0	-0.1206
2.944e-06	4.18986	4.01452	-1.8532e-06	0	-0.1206
2.946e-06	4.18986	4.08314	-1.8528e-06	-0.0408	-0.1206
2.948e-06	4.18986	4.08314	-1.8524e-06	0	-0.0804
2.95e-06	4.21588	4.11745	-1.852e-06	-0.0408	-0.0804
2.952e-06	4.18986	4.08314	-1.8516e-06	-0.0408	-0.0804
2.954e-06	4.18986	4.04883	-1.8512e-06	0	-0.0402
2.956e-06	4.16383	4.08314	-1.8508e-06	-0.0408	-0.0402
2.958e-06	4.16383	4.04883	-1.8504e-06	-0.08156	-0.0402
2.96e-06	4.18986	4.11745	-1.85e-06	-0.0408	-0.0402
2.962e-06	4.18986	4.11745	-1.8496e-06	-0.0408	-0.0402
2.964e-06	4.18986	4.08314	-1.8492e-06	-0.0408	0
2.966e-06	4.21588	4.08314	-1.8488e-06	-0.0408	-0.0402
2.968e-06	4.18986	4.04883	-1.8484e-06	-0.0408	0
2.97e-06	4.18986	4.08314	-1.848e-06	-0.0408	-0.0402
2.972e-06	4.21588	4.04883	-1.8476e-06	-0.08156	-0.0402
2.974e-06	4.16383	4.08314	-1.8472e-06	-0.08156	-0.0402
2.976e-06	4.18986	4.08314	-1.8468e-06	-0.08156	-0.0402
2.978e-06	4.18986	4.08314	-1.8464e-06	-0.08156	0
2.98e-06	4.18986	4.08314	-1.846e-06	-0.08156	-0.0402
2.982e-06	4.16383	4.08314	-1.8456e-06	-0.0408	-0.0804
2.984e-06	4.18986	4.08314	-1.8452e-06	-0.08156	-0.0804
2.986e-06	4.16383	4.11745	-1.8448e-06	-0.08156	-0.0402
2.988e-06	4.18986	4.11745	-1.8444e-06	-0.0408	-0.0402
2.99e-06	4.21588	4.04883	-1.844e-06	-0.0408	-0.0804
2.992e-06	4.21588	4.08314	-1.8436e-06	-0.0408	-0.1206
2.994e-06	4.21588	4.04883	-1.8432e-06	-0.0408	-0.0402
2.996e-06	4.18986	4.08314	-1.8428e-06	-0.0408	-0.0804
2.998e-06	4.18986	4.04883	-1.8424e-06	-0.0408	-0.0402
3e-06	4.21588	4.08314	-1.842e-06	-0.0408	-0.0804
3.002e-06	4.21588	4.11745	-1.8416e-06	-0.0408	-0.0402
3.004e-06	4.21588	4.08314	-1.8412e-06	-0.08156	0.0402
3.006e-06	4.21588	4.08314	-1.8408e-06	-0.08156	0.0402
3.008e-06	4.21588	4.08314	-1.8404e-06	-0.08156	0
3.01e-06	4.18986	4.11745	-1.84e-06	-0.08156	0
3.012e-06	4.21588	4.08314	-1.8396e-06	-0.08156	0.0402
3.014e-06	4.21588	4.08314	-1.8392e-06	-0.08156	0.0402
3.016e-06	4.21588	4.08314	-1.8388e-06	-0.12236	0.0402
3.018e-06	4.21588	4.08314	-1.8384e-06	-0.08156	0.0402
3.02e-06	4.21588	4.11745	-1.838e-06	-0.08156	0.0804
3.022e-06	4.18986	4.11745	-1.8376e-06	-0.16312	0.0402
3.024e-06	4.18986	4.11745	-1.8372e-06	-0.08156	0.0804
3.026e-06	4.21588	4.15176	-1.8368e-06	-0.08156	0
3.028e-06	4.18986	4.11745	-1.8364e-06	-0.12236	0
3.03e-06	4.21588	4.08314	-1.836e-06	-0.12236	0.0402
3.032e-06	4.18986	4.04883	-1.8356e-06	-0.08156	0
3.034e-06	4.21588	4.08314	-1.8352e-06	-0.08156	0
3.036e-06	4.18986	4.11745	-1.8348e-06	-0.12236	-0.0402
3.038e-06	4.21588	4.08314	-1.8344e-06	-0.08156	-0.0402
3.04e-06	4.24191	4.11745	-1.834e-06	-0.08156	-0.0402
3.042e-06	4.21588	4.08314	-1.8336e-06	-0.0408	-0.0402
3.044e-06	4.24191	4.11745	-1.8332e-06	0	0
3.046e-06	4.21588	4.15176	-1.8328e-06	-0.08156	0
3.048e-06	4.24191	4.11745	-1.8324e-06	-0.08156	-0.0402
3.05e-06	4.24191	4.04883	-1.832e-06	-0.08156	-0.0402
3.052e-06	4.21588	4.11745	-1.8316e-06	-0.0408	0
3.054e-06	4.21588	4.11745	-1.8312e-06	-0.0408	-0.0402
3.056e-06	4.24191	4.15176	-1.8308e-06	-0.0408	0.0402
3.058e-06	4.24191	4.08314	-1.8304e-06	-0.08156	0
3.06e-06	4.24191	4.04883	-1.83e-06	-0.0408	0
3.062e-06	4.21588	4.15176	-1.8296e-06	-0.08156	-0.0402
3.064e-06	4.24191	4.15176	-1.8292e-06	-0.12236	0.0402
3.066e-06	4.24191	4.08314	-1.8288e-06	-0.08156	0.0402
3.068e-06	4.24191	4.11745	-1.8284e-06	-0.08156	0.0402
3.07e-06	4.18986	4.11745	-1.828e-06	-0.16312	0.0402
3.072e-06	4.21588	4.11745	-1.8276e-06	-0.08156	0
3.074e-06	4.24191	4.18607	-1.8272e-06	-0.0408	0.0402
3.076e-06	4.24191	4.11745	-1.8268e-06	-0.16312	0.0402
3.078e-06	4.21588	4.11745	-1.8264e-06	-0.16312	0.0402
3.08e-06	4.21588	4.11745	-1.826e-06	-0.12236	0
3.082e-06	4.21588	4.15176	-1.8256e-06	-0.08156	0.0402
3.084e-06	4.24191	4.11745	-1.8252e-06	-0.0408	0
3.086e-06	4.24191	4.15176	-1.8248e-06	-0.08156	0
3.088e-06	4.21588	4.11745	-1.8244e-06	-0.0408	-0.0804
3.09e-06	4.21588	4.11745	-1.824e-06	0	-0.0804
3.092e-06	4.21588	4.11745	-1.8236e-06	-0.08156	0
3.094e-06	4.21588	4.11745	-1.8232e-06	-0.08156	-0.0402
3.096e-06	4.21588	4.15176	-1.8228e-06	-0.08156	-0.0402
3.098e-06	4.21588	4.11745	-1.8224e-06	0	-0.0402
3.1e-06	4.24191	4.15176	-1.822e-06	-0.0408	0.0402
3.102e-06	4.21588	4.15176	-1.8216e-06	-0.08156	0
3.104e-06	4.26793	4.11745	-1.8212e-06	-0.0408	-0.0402
3.106e-06	4.21588	4.15176	-1.8208e-06	-0.0408	0.0402
3.108e-06	4.21588	4.11745	-1.8204e-06	-0.0408	0.0402
3.11e-06	4.26793	4.15176	-1.82e-06	-0.0408	0
3.112e-06	4.24191	4.15176	-1.8196e-06	-0.08156	-0.0804
3.114e-06	4.26793	4.08314	-1.8192e-06	-0.08156	0
3.116e-06	4.26793	4.15176	-1.8188e-06	-0.12236	0.0804
3.118e-06	4.24191	4.11745	-1.8184e-06	-0.12236	0.0804
3.12e-06	4.26793	4.11745	-1.818e-06	-0.08156	0.0402
3.122e-06	4.24191	4.15176	-1.8176e-06	-0.0408	0.0402
3.124e-06	4.26793	4.11745	-1.8172e-06	0	0
3.126e-06	4.24191	4.15176	-1.8168e-06	-0.08156	0
3.128e-06	4.26793	4.15176	-1.8164e-06	-0.0408	0
3.13e-06	4.26793	4.18607	-1.816e-06	-0.0408	0.0804
3.132e-06	4.21588	4.11745	-1.8156e-06	-0.0408	0
3.134e-06	4.13781	4.11745	-1.8152e-06	-0.0408	0
3.136e-06	4.03371	4.11745	-1.8148e-06	-0.0408	0
3.138e-06	3.95564	4.11745	-1.8144e-06	0	0
3.14e-06	3.9036	4.01452	-1.814e-06	-0.0408	0
3.142e-06	3.77348	3.98021	-1.8136e-06	0	-0.0804
3.144e-06	3.6954	3.91158	-1.8132e-06	0	-0.0402
3.146e-06	3.61733	3.87727	-1.8128e-06	-0.0408	-0.0804
3.148e-06	3.61733	3.80864	-1.8124e-06	0	-0.0402
3.15e-06	3.56528	3.74002	-1.812e-06	-0.0408	-0.0804
3.152e-06	3.51323	3.74002	-1.8116e-06	-0.0408	-0.0804
3.154e-06	3.43516	3.74002	-1.8112e-06	-0.0408	-0.0804
3.156e-06	3.38311	3.74002	-1.8108e-06	0	-0.0402
3.158e-06	3.35709	3.80864	-1.8104e-06	-0.08156	-0.0402
[truncated: 123,000 more rows]
