# Supplementary material for: High-order sensory processing nanocircuit based on coupled VO2 oscillators
Source: Nat Commun. 2024 Feb 24;15:1693. doi: 10.1038/s41467-024-45992-8 (PMC10894221; doi:10.1038/s41467-024-45992-8)
Supplement: Supplementary file 3 — Source Data [file 41467_2024_45992_MOESM3_ESM.zip › NCOMMS-23-18953B/figure2f.xlsx]

## Sheet: Sheet1
Cpacitance(pF)	Frequency(kHz)
30	916
100	763
220	687
330	610
470	458
680	381
1000	305
1500	229
