# Supplementary material for: High-order sensory processing nanocircuit based on coupled VO2 oscillators
Source: Nat Commun. 2024 Feb 24;15:1693. doi: 10.1038/s41467-024-45992-8 (PMC10894221; doi:10.1038/s41467-024-45992-8)
Supplement: Supplementary file 3 — Source Data [file 41467_2024_45992_MOESM3_ESM.zip › NCOMMS-23-18953B/figure5.xlsx]

## Sheet: a
0.03614	0	0	-0.00011745
0	0	-0.03944	-0.00011725
0.07229	0.04035	0	-0.00011705
0.07229	0	0	-0.00011685
0.03614	0.0807	0	-0.00011665
0.07229	0.04035	0	-0.00011645
0.07229	0.04035	0	-0.00011625
0.03614	0.04035	-0.03944	-0.00011605
0.03614	0	0	-0.00011585
0.07229	0.04035	0	-0.00011565
0.03614	0	0	-0.00011545
0.03614	0.04035	-0.03944	-0.00011525
0.07229	0.04035	-0.03944	-0.00011505
0.07229	0.04035	-0.03944	-0.00011485
0.10843	0.04035	-0.03944	-0.00011465
0.03614	0	-0.03944	-0.00011445
0.03614	-0.04035	-0.03944	-0.00011425
0.03614	0.04035	0	-0.00011405
0.03614	0	-0.03944	-0.00011385
0.07229	0.04035	0	-0.00011365
0.10843	0.04035	-0.03944	-0.00011345
0.03614	0.04035	-0.03944	-0.00011325
0.07229	0.04035	0	-0.00011305
0.07229	0	0	-0.00011285
0.07229	0	0	-0.00011265
0.03614	0	0	-0.00011245
0.10843	0	0	-0.00011225
0.07229	0	0	-0.00011205
0.07229	0	-0.03944	-0.00011185
0.10843	0	-0.03944	-0.00011165
0.10843	0.04035	-0.03944	-0.00011145
0.03614	0.04035	-0.03944	-0.00011125
0.10843	0	-0.03944	-0.00011105
0.10843	0	0.03944	-0.00011085
0.03614	0.0807	0	-0.00011065
0.03614	0.04035	0	-0.00011045
0.03614	0.04035	-0.03944	-0.00011025
0.07229	0.04035	-0.03944	-0.00011005
0.10843	0	-0.03944	-0.00010985
0.07229	0	-0.03944	-0.00010965
0.07229	0.0807	-0.03944	-0.00010945
0.10843	0.04035	-0.03944	-0.00010925
0.07229	0.0807	-0.03944	-0.00010905
0.07229	0	0.03944	-0.00010885
0.07229	0.04035	-0.03944	-0.00010865
0.03614	0.04035	0	-0.00010845
0.07229	0	-0.03944	-0.00010825
0.03614	0	-0.03944	-0.00010805
0.07229	0.04035	0	-0.00010785
0.03614	0.04035	-0.03944	-0.00010765
0.03614	0.04035	0	-0.00010745
0.03614	0.0807	0	-0.00010725
0.07229	0	0	-0.00010705
0.07229	-0.04035	-0.03944	-0.00010685
0.10843	0	0	-0.00010665
0.07229	0	0	-0.00010645
0.03614	0.04035	-0.03944	-0.00010625
0.07229	0	-0.03944	-0.00010605
0.03614	0.0807	0	-0.00010585
0.03614	0	0	-0.00010565
0.03614	0	0	-0.00010545
0.07229	0.04035	0	-0.00010525
0.07229	0.04035	-0.07888	-0.00010505
0.10843	0.0807	0	-0.00010485
0.07229	0.04035	-0.03944	-0.00010465
0.07229	0.04035	-0.03944	-0.00010445
0.03614	0	-0.03944	-0.00010425
0.03614	0	0	-0.00010405
0.03614	0.04035	0	-0.00010385
0.10843	-0.04035	0.03944	-0.00010365
0.07229	0.04035	-0.03944	-0.00010345
0.07229	0	0	-0.00010325
0.07229	-0.04035	0	-0.00010305
0.07229	0.0807	0	-0.00010285
0.07229	0.04035	0.03944	-0.00010265
0.07229	0.0807	0.07888	-0.00010245
0.07229	0	0	-0.00010225
0.07229	0	0	-0.00010205
0.07229	0.04035	-0.07888	-0.00010185
0.07229	0	-0.03944	-0.00010165
0.07229	0.04035	-0.03944	-0.00010145
0.07229	0.04035	-0.03944	-0.00010125
0.03614	0.04035	-0.03944	-0.00010105
0.07229	0.0807	-0.03944	-0.00010085
0.07229	0	0	-0.00010065
0.07229	0	0	-0.00010045
0.10843	0	0.03944	-0.00010025
0.07229	0	0	-0.00010005
0.07229	-0.04035	0	-9.985e-05
0.03614	-0.04035	-0.07888	-9.965e-05
0.07229	0	0	-9.945e-05
0.03614	0	-0.03944	-9.925e-05
0.07229	0	-0.03944	-9.905e-05
0.07229	0	-0.03944	-9.885e-05
0.03614	0	0	-9.865e-05
0.03614	0.04035	0	-9.845e-05
0.03614	0	-0.03944	-9.825e-05
0.07229	0.04035	-0.03944	-9.805e-05
0.07229	0.04035	-0.03944	-9.785e-05
0.07229	0.04035	0	-9.765e-05
0.07229	0.04035	0	-9.745e-05
0.03614	0	0	-9.725e-05
0.10843	0	0	-9.705e-05
0.03614	0	-0.03944	-9.685e-05
0.03614	0.04035	0	-9.665e-05
0.10843	0.04035	0.03944	-9.645e-05
0.03614	0	-0.03944	-9.625e-05
0.03614	0.0807	-0.03944	-9.605e-05
0.03614	0	0	-9.585e-05
0.03614	0	0	-9.565e-05
0.07229	0	-0.03944	-9.545e-05
0.07229	0.04035	-0.03944	-9.525e-05
0.07229	0.04035	-0.07888	-9.505e-05
0.07229	0.04035	0	-9.485e-05
0.07229	0.04035	0.03944	-9.465e-05
0.07229	0.04035	0.03944	-9.445e-05
0.07229	0.04035	0.03944	-9.425e-05
0.03614	0	-0.03944	-9.405e-05
0.10843	0.0807	0	-9.385e-05
0.07229	0.04035	0	-9.365e-05
0.03614	0	-0.03944	-9.345e-05
0.07229	0.04035	0	-9.325e-05
0.07229	0	-0.03944	-9.305e-05
0.03614	0.04035	0.03944	-9.285e-05
0.10843	0.04035	0	-9.265e-05
0.03614	0	0	-9.245e-05
0.07229	0.04035	-0.07888	-9.225e-05
0.07229	0.04035	0	-9.205e-05
0.03614	-0.04035	-0.03944	-9.185e-05
0.07229	0	0	-9.165e-05
0.03614	0.04035	0	-9.145e-05
0.07229	0	-0.03944	-9.125e-05
0.07229	0	0	-9.105e-05
0.03614	0.04035	-0.07888	-9.085e-05
0.10843	0.04035	-0.03944	-9.065e-05
0.07229	0.04035	-0.03944	-9.045e-05
0.03614	0.0807	0	-9.025e-05
0.07229	0	0	-9.005e-05
0.07229	0	0	-8.985e-05
0.07229	0	-0.03944	-8.965e-05
0.03614	0	-0.03944	-8.945e-05
0.07229	0.04035	0	-8.925e-05
0.07229	0	0	-8.905e-05
0.10843	0	0	-8.885e-05
0.07229	0	0	-8.865e-05
0.03614	0.04035	-0.03944	-8.845e-05
0.07229	0	0	-8.825e-05
0.10843	0	0	-8.805e-05
0.07229	-0.04035	0	-8.785e-05
0.07229	0.04035	0	-8.765e-05
0	0	0	-8.745e-05
0.07229	0	0	-8.725e-05
0.07229	0	-0.03944	-8.705e-05
0.03614	0	0	-8.685e-05
0.07229	0	-0.03944	-8.665e-05
0.03614	0	0	-8.645e-05
0.07229	0	0	-8.625e-05
0.07229	0	0	-8.605e-05
0.03614	0.04035	0.03944	-8.585e-05
0.07229	0	0	-8.565e-05
0.14458	0	-0.03944	-8.545e-05
0.10843	0.04035	-0.03944	-8.525e-05
0.07229	0.04035	0	-8.505e-05
0.07229	0.04035	-0.03944	-8.485e-05
0.07229	0	0	-8.465e-05
0.03614	0	0	-8.445e-05
0.07229	0	0	-8.425e-05
0.07229	-0.04035	-0.03944	-8.405e-05
0.07229	0	0	-8.385e-05
0.03614	0	0	-8.365e-05
0.03614	0.04035	-0.03944	-8.345e-05
0.10843	0.04035	0	-8.325e-05
0.07229	-0.04035	-0.03944	-8.305e-05
0.03614	0.04035	-0.03944	-8.285e-05
0.03614	0	-0.03944	-8.265e-05
0.07229	0.0807	-0.03944	-8.245e-05
0.07229	0.04035	0	-8.225e-05
0.07229	0	-0.07888	-8.205e-05
0.03614	-0.04035	0	-8.185e-05
0	-0.04035	-0.03944	-8.165e-05
0.03614	0.04035	-0.03944	-8.145e-05
0.03614	0	0	-8.125e-05
0.07229	0	0	-8.105e-05
0.10843	0	-0.03944	-8.085e-05
0.03614	0	-0.03944	-8.065e-05
0.07229	0.04035	0	-8.045e-05
0.07229	0.04035	-0.03944	-8.025e-05
0.07229	0	0	-8.005e-05
0.07229	-0.04035	0	-7.985e-05
0.10843	0.04035	0	-7.965e-05
0.07229	0.04035	0.03944	-7.945e-05
0.07229	0.0807	-0.07888	-7.925e-05
0.10843	0	0.03944	-7.905e-05
0.07229	0	0	-7.885e-05
0.07229	0	-0.03944	-7.865e-05
0.03614	0	0	-7.845e-05
0.03614	0	0	-7.825e-05
0.10843	0.04035	0	-7.805e-05
0.07229	0.0807	0	-7.785e-05
0.03614	0	0	-7.765e-05
0.03614	0	0	-7.745e-05
0.07229	0	0	-7.725e-05
0.10843	0	-0.03944	-7.705e-05
0.07229	0	0	-7.685e-05
0.07229	0	-0.03944	-7.665e-05
0.10843	0	0	-7.645e-05
0.03614	0	-0.03944	-7.625e-05
0.07229	0	0.03944	-7.605e-05
0.10843	0.04035	0	-7.585e-05
0.07229	0.04035	-0.03944	-7.565e-05
0.07229	0.04035	0.03944	-7.545e-05
0.07229	0.04035	-0.03944	-7.525e-05
0.03614	0.04035	0	-7.505e-05
0.07229	0.04035	-0.03944	-7.485e-05
0.03614	0	-0.03944	-7.465e-05
0.07229	0.0807	0.03944	-7.445e-05
0.03614	0	0	-7.425e-05
0.03614	0	-0.03944	-7.405e-05
0.07229	0	0	-7.385e-05
0.03614	-0.04035	-0.03944	-7.365e-05
0.03614	0	-0.03944	-7.345e-05
0.03614	0	-0.03944	-7.325e-05
0	0.0807	-0.03944	-7.305e-05
0.07229	0	0	-7.285e-05
0.10843	0	0	-7.265e-05
0	0	0	-7.245e-05
0.07229	0.04035	0.03944	-7.225e-05
0.03614	0.04035	-0.07888	-7.205e-05
0.03614	0	0	-7.185e-05
0.03614	0	0	-7.165e-05
0.03614	0	-0.03944	-7.145e-05
0.03614	0	0	-7.125e-05
0.03614	0.04035	-0.07888	-7.105e-05
0.03614	0.04035	0	-7.085e-05
0.03614	0	-0.03944	-7.065e-05
0.07229	0.04035	-0.07888	-7.045e-05
0.03614	0	0.03944	-7.025e-05
0.03614	0.04035	0	-7.005e-05
0.07229	0.04035	0	-6.985e-05
0.07229	0	-0.03944	-6.965e-05
0.10843	0	-0.03944	-6.945e-05
0.03614	0	0	-6.925e-05
0.07229	0	0	-6.905e-05
0.03614	0	0	-6.885e-05
0.07229	0.04035	0	-6.865e-05
0.10843	-0.04035	-0.03944	-6.845e-05
0.07229	0	-0.03944	-6.825e-05
0.03614	0.04035	0.03944	-6.805e-05
0.03614	0	-0.03944	-6.785e-05
0.07229	0	0	-6.765e-05
0.07229	0	0	-6.745e-05
0.03614	0.0807	0	-6.725e-05
0.07229	0.04035	0	-6.705e-05
0.07229	0.04035	-0.03944	-6.685e-05
0.03614	0	0	-6.665e-05
0.03614	0	-0.03944	-6.645e-05
0.03614	0	-0.03944	-6.625e-05
0.03614	0.04035	0	-6.605e-05
0.03614	0	-0.03944	-6.585e-05
0.03614	0	0	-6.565e-05
0.03614	0.0807	-0.03944	-6.545e-05
0.03614	0.04035	0	-6.525e-05
0.03614	0.04035	-0.03944	-6.505e-05
0.07229	0	-0.03944	-6.485e-05
0.03614	0.04035	-0.03944	-6.465e-05
0.07229	0	0	-6.445e-05
0.10843	0.04035	0.03944	-6.425e-05
0.03614	0	0	-6.405e-05
0	0	-0.03944	-6.385e-05
0	0	-0.03944	-6.365e-05
0.07229	0.04035	-0.03944	-6.345e-05
0.07229	0.04035	-0.03944	-6.325e-05
0.03614	-0.04035	0	-6.305e-05
0.07229	0	-0.03944	-6.285e-05
0.07229	0.0807	0	-6.265e-05
0.07229	-0.04035	-0.03944	-6.245e-05
0.07229	0	0.03944	-6.225e-05
0.03614	0	0	-6.205e-05
0.03614	0.04035	0	-6.185e-05
0.07229	0	0	-6.165e-05
0.10843	0.04035	0	-6.145e-05
0.07229	0.04035	0.03944	-6.125e-05
0.03614	0	0	-6.105e-05
0.07229	0	-0.03944	-6.085e-05
0.03614	0	0	-6.065e-05
0.03614	0	-0.07888	-6.045e-05
0.07229	0	-0.03944	-6.025e-05
0.03614	0	0	-6.005e-05
0.03614	0.04035	-0.07888	-5.985e-05
0.07229	0	-0.03944	-5.965e-05
0.07229	0.04035	-0.03944	-5.945e-05
0.10843	0	-0.03944	-5.925e-05
0.03614	0	-0.03944	-5.905e-05
0.03614	0.04035	-0.07888	-5.885e-05
0.07229	0.04035	0	-5.865e-05
0.03614	-0.04035	-0.03944	-5.845e-05
0.03614	0.04035	-0.03944	-5.825e-05
0.07229	0.04035	-0.03944	-5.805e-05
0.07229	0	0	-5.785e-05
0.03614	0	-0.03944	-5.765e-05
0.07229	-0.04035	-0.03944	-5.745e-05
0.03614	-0.04035	-0.03944	-5.725e-05
0.03614	0	0	-5.705e-05
0.03614	0	-0.03944	-5.685e-05
0.03614	0.04035	0	-5.665e-05
0.03614	0.04035	0	-5.645e-05
0.03614	0.04035	-0.11832	-5.625e-05
0.07229	0	-0.03944	-5.605e-05
0.07229	0	-0.03944	-5.585e-05
0.07229	0	-0.03944	-5.565e-05
0.07229	0	-0.03944	-5.545e-05
0.03614	0	0	-5.525e-05
0.07229	0	-0.03944	-5.505e-05
0.07229	0	-0.03944	-5.485e-05
0.03614	0.04035	-0.03944	-5.465e-05
0.03614	0	-0.03944	-5.445e-05
0.03614	0	0	-5.425e-05
0.03614	-0.04035	-0.03944	-5.405e-05
0.03614	0.0807	-0.03944	-5.385e-05
0.07229	0.0807	0	-5.365e-05
0.07229	0.04035	-0.03944	-5.345e-05
0.03614	0	-0.03944	-5.325e-05
0.07229	0.04035	-0.03944	-5.305e-05
0.03614	0.04035	-0.03944	-5.285e-05
0	0.04035	0	-5.265e-05
0.07229	0	0	-5.245e-05
0.03614	0	0	-5.225e-05
0.03614	-0.04035	0	-5.205e-05
0	0	0	-5.185e-05
0.10843	0.04035	-0.03944	-5.165e-05
0.03614	0	-0.03944	-5.145e-05
0.03614	0.04035	-0.03944	-5.125e-05
0.03614	0.04035	-0.03944	-5.105e-05
0.03614	-0.04035	0	-5.085e-05
0.03614	0	-0.03944	-5.065e-05
0.07229	0	-0.03944	-5.045e-05
0.07229	0	-0.03944	-5.025e-05
0	0	-0.03944	-5.005e-05
0.03614	0	-0.03944	-4.985e-05
0.03614	0	0	-4.965e-05
0	0	0	-4.945e-05
-0.03614	0	0	-4.925e-05
0.07229	0.04035	-0.03944	-4.905e-05
0.03614	0	0.03944	-4.885e-05
0.07229	0.04035	0	-4.865e-05
0.03614	0.04035	-0.03944	-4.845e-05
0.03614	0	-0.03944	-4.825e-05
0.03614	0	0	-4.805e-05
0	0	-0.03944	-4.785e-05
0.03614	-0.04035	0	-4.765e-05
0.03614	0.04035	0	-4.745e-05
0.03614	0	-0.03944	-4.725e-05
0.03614	0	0	-4.705e-05
0.07229	0	-0.03944	-4.685e-05
0.03614	0	0	-4.665e-05
0.03614	0.04035	0	-4.645e-05
0.07229	0	0	-4.625e-05
0.03614	0.04035	0.03944	-4.605e-05
0.07229	0.04035	-0.03944	-4.585e-05
0.03614	0	-0.03944	-4.565e-05
0.03614	0	0	-4.545e-05
0.03614	0.04035	0	-4.525e-05
0.03614	0	-0.03944	-4.505e-05
0.03614	0	0	-4.485e-05
0.07229	0.04035	0	-4.465e-05
0.07229	0	0	-4.445e-05
0.07229	0.04035	0	-4.425e-05
0.07229	0	0	-4.405e-05
0.07229	0	0	-4.385e-05
0.03614	0.0807	-0.03944	-4.365e-05
0.07229	0	-0.03944	-4.345e-05
0.07229	0	0	-4.325e-05
0.03614	0.04035	0	-4.305e-05
0.03614	0	-0.03944	-4.285e-05
0.03614	0.04035	-0.03944	-4.265e-05
0.03614	0	0	-4.245e-05
0.07229	0.04035	-0.03944	-4.225e-05
0.03614	-0.04035	-0.03944	-4.205e-05
0.03614	0.04035	0.03944	-4.185e-05
0.07229	0.04035	-0.03944	-4.165e-05
0.07229	0.04035	-0.03944	-4.145e-05
0.03614	0	-0.03944	-4.125e-05
0.10843	0.04035	0	-4.105e-05
0.07229	0	0	-4.085e-05
0.03614	-0.04035	-0.03944	-4.065e-05
0.07229	0	0	-4.045e-05
0.03614	0.04035	0	-4.025e-05
0	0	-0.03944	-4.005e-05
0.03614	0	0	-3.985e-05
0.03614	0	0	-3.965e-05
0.10843	0	0	-3.945e-05
0.03614	0	-0.03944	-3.925e-05
0.03614	0	-0.03944	-3.905e-05
0.03614	-0.04035	0	-3.885e-05
0.07229	0	0	-3.865e-05
0.07229	0.04035	0	-3.845e-05
0.03614	0	-0.03944	-3.825e-05
0.03614	0	0	-3.805e-05
0.03614	0.04035	0	-3.785e-05
0.07229	0.04035	-0.03944	-3.765e-05
0.10843	0.04035	0.03944	-3.745e-05
0.03614	0	-0.03944	-3.725e-05
0.03614	0.04035	-0.03944	-3.705e-05
0.03614	-0.04035	-0.03944	-3.685e-05
0.03614	0	0	-3.665e-05
0.03614	0	0.03944	-3.645e-05
0.07229	0.04035	0	-3.625e-05
0.03614	-0.04035	0	-3.605e-05
0.07229	0	-0.03944	-3.585e-05
0.03614	0	-0.03944	-3.565e-05
0.03614	-0.04035	-0.03944	-3.545e-05
0.07229	-0.04035	-0.03944	-3.525e-05
0.07229	0	-0.03944	-3.505e-05
0.10843	0	0	-3.485e-05
0.03614	0.04035	-0.03944	-3.465e-05
0.03614	0.04035	-0.03944	-3.445e-05
0.03614	0	-0.03944	-3.425e-05
0.07229	0	0	-3.405e-05
0.07229	0	-0.03944	-3.385e-05
0.03614	0	-0.03944	-3.365e-05
0.03614	0	-0.03944	-3.345e-05
0.07229	0.04035	-0.03944	-3.325e-05
0.03614	-0.04035	-0.07888	-3.305e-05
0.03614	0.04035	-0.03944	-3.285e-05
0.03614	0.04035	-0.03944	-3.265e-05
0.10843	0.04035	0	-3.245e-05
0.03614	0.04035	0	-3.225e-05
0.03614	-0.04035	-0.03944	-3.205e-05
0.07229	0	-0.03944	-3.185e-05
0.03614	0	0	-3.165e-05
0.03614	0.04035	-0.03944	-3.145e-05
0.03614	-0.04035	-0.03944	-3.125e-05
0.03614	0	0	-3.105e-05
0.03614	-0.04035	0	-3.085e-05
0.03614	0	0	-3.065e-05
0.03614	0	0	-3.045e-05
0.07229	0	-0.03944	-3.025e-05
0.03614	0.04035	0	-3.005e-05
0.07229	0.04035	-0.03944	-2.985e-05
0.03614	0	0	-2.965e-05
0.03614	0	-0.03944	-2.945e-05
0.07229	0.04035	0	-2.925e-05
0.10843	0	-0.07888	-2.905e-05
0.03614	-0.04035	-0.03944	-2.885e-05
0.07229	0.04035	0	-2.865e-05
0.03614	0	-0.03944	-2.845e-05
0.03614	-0.04035	-0.07888	-2.825e-05
0.03614	0	-0.03944	-2.805e-05
0.03614	0	-0.07888	-2.785e-05
0.07229	0.04035	0	-2.765e-05
0.03614	-0.04035	0	-2.745e-05
0.07229	-0.04035	-0.03944	-2.725e-05
0.03614	0	-0.03944	-2.705e-05
0.07229	0	0	-2.685e-05
0.03614	0.04035	-0.11832	-2.665e-05
0.03614	0.04035	-0.03944	-2.645e-05
0.03614	0.0807	-0.03944	-2.625e-05
0	0	-0.03944	-2.605e-05
0.07229	0.0807	-0.03944	-2.585e-05
0.03614	0.04035	0	-2.565e-05
0.03614	0	0.03944	-2.545e-05
0.03614	0	0	-2.525e-05
0.07229	0.04035	-0.03944	-2.505e-05
0.07229	0	0	-2.485e-05
0.07229	0	-0.03944	-2.465e-05
0.03614	0	0	-2.445e-05
0	0	-0.03944	-2.425e-05
0.07229	0.04035	0	-2.405e-05
0.03614	0	-0.03944	-2.385e-05
0.03614	0	0	-2.365e-05
0.03614	0	-0.03944	-2.345e-05
0.03614	0	-0.03944	-2.325e-05
0.07229	0	-0.03944	-2.305e-05
0.03614	-0.04035	-0.03944	-2.285e-05
0.10843	0.04035	-0.03944	-2.265e-05
0.07229	0	-0.03944	-2.245e-05
0.07229	0	-0.07888	-2.225e-05
0.03614	0	-0.07888	-2.205e-05
0.03614	0.04035	0	-2.185e-05
0.07229	0	-0.03944	-2.165e-05
0.03614	0	-0.03944	-2.145e-05
0.03614	0	0	-2.125e-05
0.03614	0	-0.03944	-2.105e-05
0.03614	0	-0.03944	-2.085e-05
0.03614	0	0.03944	-2.065e-05
0.03614	0	0	-2.045e-05
0.03614	0	-0.03944	-2.025e-05
0.03614	0.04035	0	-2.005e-05
0.03614	0	0	-1.985e-05
0.03614	0	0.03944	-1.965e-05
0.07229	0	-0.03944	-1.945e-05
0.07229	0.04035	-0.03944	-1.925e-05
0.07229	0.04035	0	-1.905e-05
0.03614	0.04035	-0.11832	-1.885e-05
0.07229	0	0	-1.865e-05
0.03614	0.04035	0	-1.845e-05
0.03614	0.04035	-0.03944	-1.825e-05
0.03614	0	-0.03944	-1.805e-05
0.03614	0.04035	0	-1.785e-05
0.07229	0	-0.03944	-1.765e-05
0.03614	0	0	-1.745e-05
0.03614	0	0	-1.725e-05
0.07229	0.04035	0	-1.705e-05
0.03614	0	-0.03944	-1.685e-05
0.07229	0.0807	0	-1.665e-05
0.07229	0	-0.03944	-1.645e-05
0	0.04035	-0.03944	-1.625e-05
0.03614	0	0	-1.605e-05
0.07229	0.04035	0	-1.585e-05
0.07229	0.04035	0	-1.565e-05
0.03614	0	0	-1.545e-05
0.07229	0	-0.03944	-1.525e-05
0.03614	0	-0.03944	-1.505e-05
0.03614	0	0	-1.485e-05
0.07229	0	0.03944	-1.465e-05
0.03614	0	0	-1.445e-05
0.07229	0.04035	0	-1.425e-05
0.07229	0	-0.03944	-1.405e-05
0.07229	0	0.03944	-1.385e-05
0.03614	-0.04035	-0.03944	-1.365e-05
0.03614	0.04035	0	-1.345e-05
0.07229	0.04035	-0.03944	-1.325e-05
0.03614	-0.04035	-0.03944	-1.305e-05
0.03614	0	0	-1.285e-05
0.07229	0.04035	-0.07888	-1.265e-05
0.03614	0.04035	-0.03944	-1.245e-05
0	0	-0.03944	-1.225e-05
0.07229	0.04035	-0.03944	-1.205e-05
0.03614	0	-0.03944	-1.185e-05
0.03614	0	0	-1.165e-05
0.07229	0	-0.03944	-1.145e-05
0.07229	0	0	-1.125e-05
0.03614	0	-0.03944	-1.105e-05
0.03614	-0.04035	0	-1.085e-05
0.07229	0	0	-1.065e-05
0	0	0	-1.045e-05
0	0	-0.03944	-1.025e-05
0.03614	0.04035	0	-1.005e-05
0.03614	0	-0.03944	-9.85e-06
0.03614	0.04035	-0.03944	-9.65e-06
0.07229	0	-0.03944	-9.45e-06
0.07229	0	0	-9.25e-06
0.07229	0.04035	0	-9.05e-06
0.07229	0	-0.03944	-8.85e-06
0.07229	-0.04035	-0.03944	-8.65e-06
0.03614	0	0	-8.45e-06
0.07229	0	0	-8.25e-06
0.07229	0	0	-8.05e-06
0.07229	0	-0.03944	-7.85e-06
0.03614	0	-0.03944	-7.65e-06
0.03614	0	-0.03944	-7.45e-06
0.03614	0	-0.03944	-7.25e-06
0.07229	0.04035	0	-7.05e-06
0.03614	0.04035	-0.03944	-6.85e-06
0.07229	0.0807	-0.03944	-6.65e-06
0.03614	-0.04035	-0.07888	-6.45e-06
0.03614	0	-0.03944	-6.25e-06
0.07229	0.04035	0	-6.05e-06
0.03614	0	-0.03944	-5.85e-06
0.03614	0.04035	-0.03944	-5.65e-06
0.03614	0	-0.07888	-5.45e-06
0.03614	-0.04035	0.03944	-5.25e-06
0.07229	-0.04035	0	-5.05e-06
0.07229	0.04035	0	-4.85e-06
0.10843	0	-0.07888	-4.65e-06
0.07229	0	-0.03944	-4.45e-06
0.03614	0	-0.03944	-4.25e-06
0.03614	0	-0.03944	-4.05e-06
0.03614	0.04035	0	-3.85e-06
0.07229	0.04035	-0.03944	-3.65e-06
0.03614	0.04035	0	-3.45e-06
0.03614	0	-0.03944	-3.25e-06
0.03614	0	0	-3.05e-06
0.03614	0	0	-2.85e-06
0.07229	0.04035	-0.03944	-2.65e-06
0.07229	0.04035	-0.03944	-2.45e-06
0.07229	0.04035	0	-2.25e-06
0.07229	-0.04035	0	-2.05e-06
0.07229	0.04035	0	-1.85e-06
0.14458	0.0807	0.07888	-1.65e-06
0.21687	0.12105	0.07888	-1.45e-06
0.25301	0.24211	0.1972	-1.25e-06
0.39759	0.36316	0.35495	-1.05e-06
0.54217	0.52457	0.47327	-8.5e-07
0.61445	0.68597	0.59159	-6.5e-07
0.79518	0.80702	0.78878	-4.5e-07
0.9759	1.04913	0.98598	-2.5e-07
1.22891	1.25089	1.1043	-5e-08
1.40963	1.45264	1.34093	1.5e-07
1.59035	1.6544	1.57757	3.5e-07
1.73493	1.8158	1.73533	5.5e-07
1.87951	2.01756	1.93252	7.5e-07
1.98794	2.17897	2.05084	9.5e-07
2.20481	2.30002	2.16916	1.15e-06
2.31324	2.46142	2.32691	1.35e-06
2.38553	2.54213	2.40579	1.55e-06
2.56625	2.70353	2.56355	1.75e-06
2.6024	2.82458	2.68187	1.95e-06
2.74697	2.94564	2.80018	2.15e-06
2.85541	3.02634	2.9185	2.35e-06
2.96384	3.14739	2.95794	2.55e-06
3.07227	3.2281	3.1157	2.75e-06
3.10842	3.34915	3.15514	2.95e-06
3.21685	3.3895	3.23401	3.15e-06
3.18071	3.4702	3.27345	3.35e-06
3.32529	3.59126	3.39177	3.55e-06
3.43372	3.59126	3.43121	3.75e-06
3.43372	3.67196	3.47065	3.95e-06
3.46986	3.71231	3.54953	4.15e-06
2.85541	3.55091	3.47065	4.35e-06
2.2771	3.42985	3.27345	4.55e-06
1.9518	3.3895	3.31289	4.75e-06
1.80722	3.34915	3.31289	4.95e-06
1.80722	3.4702	3.27345	5.15e-06
1.77108	3.4702	3.35233	5.35e-06
1.73493	3.63161	3.39177	5.55e-06
1.80722	3.63161	3.47065	5.75e-06
1.80722	3.63161	3.47065	5.95e-06
1.77108	3.67196	3.54953	6.15e-06
1.80722	3.71231	3.54953	6.35e-06
1.84336	3.79301	3.62841	6.55e-06
1.80722	3.79301	3.66785	6.75e-06
1.77108	3.79301	3.66785	6.95e-06
1.48192	2.62283	3.35233	7.15e-06
1.40963	2.01756	3.19458	7.35e-06
1.37349	1.61405	3.15514	7.55e-06
1.48192	1.53335	3.15514	7.75e-06
1.55421	1.45264	3.27345	7.95e-06
1.6265	1.37194	3.27345	8.15e-06
1.77108	1.45264	3.27345	8.35e-06
1.87951	1.45264	3.35233	8.55e-06
1.91565	1.41229	3.35233	8.75e-06
2.02409	1.45264	3.47065	8.95e-06
2.06023	1.37194	3.47065	9.15e-06
2.13252	1.41229	3.54953	9.35e-06
2.24095	1.37194	3.54953	9.55e-06
2.34939	1.41229	3.58897	9.75e-06
2.38553	1.45264	3.62841	9.95e-06
2.45782	1.41229	3.66785	1.015e-05
2.53011	1.37194	3.66785	1.035e-05
2.53011	1.33159	3.74672	1.055e-05
2.53011	1.41229	3.62841	1.075e-05
2.2771	1.04913	2.2086	1.095e-05
2.24095	1.00878	1.61701	1.115e-05
2.31324	1.08948	1.41981	1.135e-05
2.45782	1.21054	1.34093	1.155e-05
2.42168	1.45264	1.38037	1.175e-05
2.53011	1.45264	1.41981	1.195e-05
2.71083	1.53335	1.38037	1.215e-05
2.74697	1.7351	1.41981	1.235e-05
2.81926	1.85616	1.41981	1.255e-05
2.85541	1.93686	1.41981	1.275e-05
2.99999	2.05791	1.41981	1.295e-05
2.99999	2.13861	1.41981	1.315e-05
3.10842	2.25967	1.38037	1.335e-05
3.18071	2.38072	1.38037	1.355e-05
3.18071	2.38072	1.38037	1.375e-05
3.253	2.54213	1.41981	1.395e-05
3.36143	2.58248	1.41981	1.415e-05
3.36143	2.70353	1.38037	1.435e-05
3.46986	2.74388	1.41981	1.455e-05
2.56625	2.58248	1.26205	1.475e-05
2.13252	2.54213	1.34093	1.495e-05
1.87951	2.62283	1.38037	1.515e-05
1.80722	2.66318	1.45925	1.535e-05
1.84336	2.66318	1.61701	1.555e-05
1.80722	2.82458	1.69589	1.575e-05
1.84336	2.94564	1.8142	1.595e-05
1.80722	3.02634	1.85364	1.615e-05
1.84336	3.10704	2.05084	1.635e-05
1.80722	3.18775	2.12972	1.655e-05
1.80722	3.18775	2.24803	1.675e-05
1.84336	3.26845	2.32691	1.695e-05
1.84336	3.34915	2.36635	1.715e-05
1.84336	3.42985	2.52411	1.735e-05
1.80722	3.42985	2.56355	1.755e-05
1.80722	3.55091	2.64243	1.775e-05
1.84336	3.55091	2.80018	1.795e-05
1.77108	3.3088	2.76074	1.815e-05
1.55421	2.42107	2.52411	1.835e-05
1.44578	1.8158	2.44523	1.855e-05
1.51807	1.5737	2.36635	1.875e-05
1.59035	1.5737	2.44523	1.895e-05
1.69879	1.41229	2.52411	1.915e-05
1.77108	1.45264	2.60299	1.935e-05
1.87951	1.41229	2.64243	1.955e-05
1.98794	1.41229	2.76074	1.975e-05
2.02409	1.37194	2.83962	1.995e-05
2.16866	1.49299	2.83962	2.015e-05
2.20481	1.41229	2.9185	2.035e-05
2.31324	1.37194	3.03682	2.055e-05
2.38553	1.41229	3.1157	2.075e-05
2.42168	1.33159	3.07626	2.095e-05
2.56625	1.37194	3.15514	2.115e-05
2.6024	1.37194	3.19458	2.135e-05
2.6024	1.45264	3.31289	2.155e-05
2.74697	1.37194	3.27345	2.175e-05
2.78312	1.37194	3.35233	2.195e-05
2.81926	1.41229	3.43121	2.215e-05
2.89155	1.45264	3.43121	2.235e-05
2.96384	1.33159	3.43121	2.255e-05
2.85541	1.29124	2.99738	2.275e-05
2.67469	1.12983	1.93252	2.295e-05
2.63854	1.04913	1.49869	2.315e-05
2.67469	1.21054	1.34093	2.335e-05
2.74697	1.29124	1.41981	2.355e-05
2.85541	1.41229	1.41981	2.375e-05
2.96384	1.49299	1.38037	2.395e-05
2.96384	1.69475	1.41981	2.415e-05
3.10842	1.77545	1.38037	2.435e-05
3.14456	1.93686	1.41981	2.455e-05
3.21685	1.97721	1.41981	2.475e-05
3.253	2.05791	1.41981	2.495e-05
3.32529	2.25967	1.41981	2.515e-05
3.32529	2.30002	1.41981	2.535e-05
2.71083	2.21932	1.34093	2.555e-05
2.24095	2.13861	1.30149	2.575e-05
1.98794	2.21932	1.34093	2.595e-05
1.80722	2.25967	1.45925	2.615e-05
1.84336	2.38072	1.61701	2.635e-05
1.84336	2.46142	1.69589	2.655e-05
1.80722	2.54213	1.85364	2.675e-05
1.80722	2.66318	1.93252	2.695e-05
1.87951	2.74388	2.09028	2.715e-05
1.84336	2.86494	2.12972	2.735e-05
1.87951	2.94564	2.28747	2.755e-05
1.84336	3.06669	2.36635	2.775e-05
1.87951	3.06669	2.44523	2.795e-05
1.80722	3.14739	2.48467	2.815e-05
1.84336	3.2281	2.60299	2.835e-05
1.84336	3.3088	2.68187	2.855e-05
1.80722	3.34915	2.76074	2.875e-05
1.84336	3.42985	2.83962	2.895e-05
1.80722	3.4702	2.87906	2.915e-05
1.84336	3.51056	2.95794	2.935e-05
1.84336	3.55091	3.03682	2.955e-05
1.6265	3.02634	2.87906	2.975e-05
1.51807	2.25967	2.68187	2.995e-05
1.51807	1.77545	2.60299	3.015e-05
1.55421	1.61405	2.68187	3.035e-05
1.6265	1.49299	2.72131	3.055e-05
1.73493	1.49299	2.76074	3.075e-05
1.80722	1.45264	2.83962	3.095e-05
1.9518	1.45264	2.83962	3.115e-05
2.02409	1.45264	2.99738	3.135e-05
2.06023	1.45264	3.03682	3.155e-05
2.13252	1.37194	3.07626	3.175e-05
2.2771	1.41229	3.15514	3.195e-05
2.31324	1.45264	3.19458	3.215e-05
2.42168	1.45264	3.27345	3.235e-05
2.49396	1.45264	3.31289	3.255e-05
2.53011	1.37194	3.35233	3.275e-05
2.6024	1.41229	3.43121	3.295e-05
2.71083	1.41229	3.43121	3.315e-05
2.78312	1.45264	3.47065	3.335e-05
2.67469	1.37194	3.35233	3.355e-05
2.49396	1.17019	2.12972	3.375e-05
2.38553	1.17019	1.57757	3.395e-05
2.49396	1.17019	1.38037	3.415e-05
2.56625	1.33159	1.38037	3.435e-05
2.67469	1.45264	1.38037	3.455e-05
2.74697	1.5737	1.41981	3.475e-05
2.81926	1.7351	1.41981	3.495e-05
2.89155	1.77545	1.41981	3.515e-05
2.96384	1.93686	1.41981	3.535e-05
3.07227	2.09826	1.41981	3.555e-05
3.10842	2.09826	1.45925	3.575e-05
3.18071	2.21932	1.41981	3.595e-05
3.253	2.30002	1.41981	3.615e-05
3.28914	2.42107	1.38037	3.635e-05
3.32529	2.50178	1.45925	3.655e-05
3.39757	2.58248	1.45925	3.675e-05
3.46986	2.66318	1.45925	3.695e-05
2.78312	2.42107	1.30149	3.715e-05
2.20481	2.46142	1.26205	3.735e-05
1.9518	2.54213	1.34093	3.755e-05
1.87951	2.54213	1.41981	3.775e-05
1.87951	2.66318	1.61701	3.795e-05
1.87951	2.78423	1.73533	3.815e-05
1.87951	2.86494	1.8142	3.835e-05
1.84336	2.86494	1.89308	3.855e-05
1.87951	2.98599	2.0114	3.875e-05
1.87951	3.06669	2.12972	3.895e-05
1.84336	3.18775	2.2086	3.915e-05
1.84336	3.2281	2.28747	3.935e-05
1.84336	3.3088	2.40579	3.955e-05
1.84336	3.3088	2.48467	3.975e-05
1.80722	3.4702	2.56355	3.995e-05
1.87951	3.4702	2.60299	4.015e-05
1.84336	3.55091	2.68187	4.035e-05
1.84336	3.59126	2.76074	4.055e-05
1.66264	2.66318	2.60299	4.075e-05
1.55421	2.05791	2.48467	4.095e-05
1.55421	1.69475	2.48467	4.115e-05
1.6265	1.53335	2.48467	4.135e-05
1.69879	1.49299	2.52411	4.155e-05
1.80722	1.45264	2.60299	4.175e-05
1.87951	1.45264	2.64243	4.195e-05
2.02409	1.41229	2.76074	4.215e-05
2.02409	1.41229	2.80018	4.235e-05
2.13252	1.45264	2.9185	4.255e-05
2.20481	1.45264	2.95794	4.275e-05
2.2771	1.41229	3.03682	4.295e-05
2.38553	1.45264	3.07626	4.315e-05
2.45782	1.41229	3.15514	4.335e-05
2.56625	1.45264	3.19458	4.355e-05
2.56625	1.41229	3.23401	4.375e-05
2.63854	1.45264	3.27345	4.395e-05
2.74697	1.41229	3.31289	4.415e-05
2.78312	1.41229	3.35233	4.435e-05
2.81926	1.41229	3.39177	4.455e-05
2.9277	1.41229	3.35233	4.475e-05
2.96384	1.37194	3.51009	4.495e-05
2.67469	1.17019	2.24803	4.515e-05
2.6024	1.12983	1.65645	4.535e-05
2.63854	1.17019	1.41981	4.555e-05
2.71083	1.33159	1.41981	4.575e-05
2.78312	1.41229	1.49869	4.595e-05
2.85541	1.5737	1.45925	4.615e-05
2.9277	1.69475	1.41981	4.635e-05
3.03613	1.8158	1.41981	4.655e-05
3.14456	1.89651	1.45925	4.675e-05
3.18071	1.97721	1.41981	4.695e-05
3.21685	2.09826	1.41981	4.715e-05
3.253	2.17897	1.45925	4.735e-05
3.32529	2.34037	1.41981	4.755e-05
3.39757	2.38072	1.41981	4.775e-05
2.99999	2.30002	1.34093	4.795e-05
2.31324	2.21932	1.30149	4.815e-05
1.98794	2.25967	1.34093	4.835e-05
1.87951	2.34037	1.45925	4.855e-05
1.87951	2.46142	1.57757	4.875e-05
1.87951	2.54213	1.69589	4.895e-05
1.84336	2.66318	1.8142	4.915e-05
1.87951	2.74388	1.89308	4.935e-05
1.87951	2.90529	2.0114	4.955e-05
1.91565	2.94564	2.16916	4.975e-05
1.84336	2.98599	2.24803	4.995e-05
1.84336	3.06669	2.28747	5.015e-05
1.87951	3.14739	2.44523	5.035e-05
1.84336	3.18775	2.44523	5.055e-05
1.80722	3.26845	2.56355	5.075e-05
1.87951	3.34915	2.64243	5.095e-05
1.87951	3.3895	2.76074	5.115e-05
1.84336	3.4702	2.80018	5.135e-05
1.84336	3.55091	2.83962	5.155e-05
1.84336	3.51056	2.95794	5.175e-05
1.84336	3.55091	2.95794	5.195e-05
1.66264	2.74388	2.76074	5.215e-05
1.55421	2.05791	2.64243	5.235e-05
1.55421	1.69475	2.68187	5.255e-05
1.6265	1.5737	2.64243	5.275e-05
1.69879	1.49299	2.72131	5.295e-05
1.73493	1.45264	2.72131	5.315e-05
1.84336	1.45264	2.83962	5.335e-05
1.9518	1.41229	2.87906	5.355e-05
2.09638	1.49299	2.95794	5.375e-05
2.13252	1.45264	2.99738	5.395e-05
2.20481	1.45264	3.07626	5.415e-05
2.31324	1.37194	3.1157	5.435e-05
2.38553	1.41229	3.23401	5.455e-05
2.42168	1.45264	3.23401	5.475e-05
2.49396	1.45264	3.35233	5.495e-05
2.56625	1.37194	3.31289	5.515e-05
2.63854	1.41229	3.43121	5.535e-05
2.71083	1.41229	3.47065	5.555e-05
2.74697	1.45264	3.47065	5.575e-05
2.63854	1.21054	2.48467	5.595e-05
2.45782	1.08948	1.73533	5.615e-05
2.45782	1.17019	1.49869	5.635e-05
2.56625	1.29124	1.41981	5.655e-05
2.67469	1.41229	1.41981	5.675e-05
2.74697	1.5737	1.45925	5.695e-05
2.78312	1.6544	1.41981	5.715e-05
2.89155	1.8158	1.49869	5.735e-05
2.99999	1.89651	1.45925	5.755e-05
3.03613	2.01756	1.45925	5.775e-05
3.10842	2.09826	1.41981	5.795e-05
3.21685	2.21932	1.41981	5.815e-05
3.21685	2.30002	1.45925	5.835e-05
3.32529	2.42107	1.45925	5.855e-05
3.36143	2.50178	1.45925	5.875e-05
3.39757	2.54213	1.45925	5.895e-05
2.85541	2.46142	1.30149	5.915e-05
2.2771	2.42107	1.30149	5.935e-05
1.98794	2.42107	1.38037	5.955e-05
1.84336	2.46142	1.53813	5.975e-05
1.84336	2.58248	1.53813	5.995e-05
1.87951	2.74388	1.65645	6.015e-05
1.91565	2.78423	1.8142	6.035e-05
1.84336	2.90529	1.93252	6.055e-05
1.84336	2.94564	2.05084	6.075e-05
1.91565	2.98599	2.12972	6.095e-05
1.87951	3.10704	2.28747	6.115e-05
1.84336	3.18775	2.32691	6.135e-05
1.80722	3.2281	2.40579	6.155e-05
1.91565	3.3088	2.52411	6.175e-05
1.87951	3.3895	2.60299	6.195e-05
1.87951	3.51056	2.64243	6.215e-05
1.87951	3.4702	2.76074	6.235e-05
1.84336	3.55091	2.83962	6.255e-05
1.87951	3.63161	2.83962	6.275e-05
1.69879	3.18775	2.83962	6.295e-05
1.59035	2.30002	2.60299	6.315e-05
1.51807	1.8158	2.56355	6.335e-05
1.59035	1.61405	2.52411	6.355e-05
1.66264	1.53335	2.56355	6.375e-05
1.73493	1.49299	2.68187	6.395e-05
1.84336	1.45264	2.72131	6.415e-05
1.9518	1.49299	2.87906	6.435e-05
2.02409	1.49299	2.87906	6.455e-05
2.13252	1.45264	2.95794	6.475e-05
2.20481	1.41229	2.99738	6.495e-05
2.2771	1.45264	3.1157	6.515e-05
2.34939	1.45264	3.1157	6.535e-05
2.42168	1.45264	3.19458	6.555e-05
2.53011	1.45264	3.19458	6.575e-05
2.56625	1.45264	3.31289	6.595e-05
2.6024	1.45264	3.31289	6.615e-05
2.67469	1.49299	3.39177	6.635e-05
2.78312	1.41229	3.43121	6.655e-05
2.81926	1.45264	3.47065	6.675e-05
2.85541	1.41229	3.47065	6.695e-05
2.74697	1.29124	2.80018	6.715e-05
2.63854	1.12983	1.89308	6.735e-05
2.56625	1.12983	1.45925	6.755e-05
2.63854	1.33159	1.38037	6.775e-05
2.71083	1.37194	1.45925	6.795e-05
2.85541	1.49299	1.41981	6.815e-05
2.89155	1.6544	1.38037	6.835e-05
2.99999	1.7351	1.49869	6.855e-05
3.03613	1.93686	1.49869	6.875e-05
3.10842	1.97721	1.41981	6.895e-05
3.18071	2.09826	1.41981	6.915e-05
3.253	2.21932	1.45925	6.935e-05
3.32529	2.25967	1.49869	6.955e-05
3.32529	2.34037	1.49869	6.975e-05
3.43372	2.46142	1.45925	6.995e-05
3.03613	2.38072	1.34093	7.015e-05
2.34939	2.30002	1.34093	7.035e-05
2.02409	2.30002	1.38037	7.055e-05
1.87951	2.38072	1.45925	7.075e-05
1.84336	2.50178	1.57757	7.095e-05
1.91565	2.62283	1.69589	7.115e-05
1.91565	2.70353	1.8142	7.135e-05
1.87951	2.78423	1.97196	7.155e-05
1.84336	2.86494	2.0114	7.175e-05
1.91565	2.94564	2.12972	7.195e-05
1.91565	3.06669	2.24803	7.215e-05
1.87951	3.10704	2.28747	7.235e-05
1.87951	3.2281	2.44523	7.255e-05
1.84336	3.26845	2.52411	7.275e-05
1.87951	3.34915	2.52411	7.295e-05
1.87951	3.3895	2.68187	7.315e-05
1.87951	3.4702	2.72131	7.335e-05
1.80722	3.51056	2.80018	7.355e-05
1.91565	3.55091	2.87906	7.375e-05
1.84336	3.59126	2.9185	7.395e-05
1.69879	3.3088	2.9185	7.415e-05
1.66264	2.34037	2.64243	7.435e-05
1.51807	1.85616	2.60299	7.455e-05
1.6265	1.6544	2.60299	7.475e-05
1.66264	1.49299	2.60299	7.495e-05
1.73493	1.49299	2.72131	7.515e-05
1.84336	1.49299	2.80018	7.535e-05
1.91565	1.49299	2.83962	7.555e-05
2.02409	1.49299	2.95794	7.575e-05
2.13252	1.49299	2.95794	7.595e-05
2.20481	1.45264	3.03682	7.615e-05
2.31324	1.45264	3.07626	7.635e-05
2.38553	1.45264	3.15514	7.655e-05
2.45782	1.45264	3.23401	7.675e-05
2.49396	1.45264	3.27345	7.695e-05
2.56625	1.45264	3.31289	7.715e-05
2.63854	1.49299	3.35233	7.735e-05
2.67469	1.49299	3.39177	7.755e-05
2.81926	1.49299	3.43121	7.775e-05
2.85541	1.49299	3.47065	7.795e-05
2.67469	1.21054	2.68187	7.815e-05
2.49396	1.12983	1.77476	7.835e-05
2.45782	1.21054	1.49869	7.855e-05
2.6024	1.33159	1.49869	7.875e-05
2.67469	1.37194	1.41981	7.895e-05
2.81926	1.5737	1.45925	7.915e-05
2.85541	1.5737	1.45925	7.935e-05
2.96384	1.77545	1.45925	7.955e-05
2.99999	1.89651	1.49869	7.975e-05
3.14456	2.01756	1.49869	7.995e-05
3.14456	2.05791	1.41981	8.015e-05
3.18071	2.17897	1.49869	8.035e-05
3.253	2.25967	1.49869	8.055e-05
3.36143	2.38072	1.45925	8.075e-05
3.36143	2.54213	1.53813	8.095e-05
3.43372	2.54213	1.49869	8.115e-05
3.46986	2.62283	1.45925	8.135e-05
3.253	2.66318	1.41981	8.155e-05
2.42168	2.58248	1.30149	8.175e-05
2.09638	2.54213	1.34093	8.195e-05
1.87951	2.54213	1.45925	8.215e-05
1.87951	2.58248	1.53813	8.235e-05
1.91565	2.74388	1.69589	8.255e-05
1.87951	2.82458	1.8142	8.275e-05
1.87951	2.98599	1.85364	8.295e-05
1.87951	3.02634	2.0114	8.315e-05
1.87951	3.10704	2.09028	8.335e-05
1.84336	3.14739	2.16916	8.355e-05
1.84336	3.2281	2.28747	8.375e-05
1.91565	3.26845	2.28747	8.395e-05
1.91565	3.3088	2.44523	8.415e-05
1.91565	3.42985	2.52411	8.435e-05
1.87951	3.4702	2.68187	8.455e-05
1.84336	3.59126	2.76074	8.475e-05
1.87951	3.59126	2.76074	8.495e-05
1.84336	3.59126	2.80018	8.515e-05
1.69879	2.74388	2.60299	8.535e-05
1.6265	2.09826	2.52411	8.555e-05
1.55421	1.77545	2.44523	8.575e-05
1.6265	1.5737	2.52411	8.595e-05
1.69879	1.5737	2.56355	8.615e-05
1.80722	1.49299	2.64243	8.635e-05
1.91565	1.45264	2.76074	8.655e-05
1.98794	1.45264	2.83962	8.675e-05
2.02409	1.45264	2.83962	8.695e-05
2.13252	1.49299	2.9185	8.715e-05
2.20481	1.49299	2.99738	8.735e-05
2.2771	1.45264	3.07626	8.755e-05
2.34939	1.49299	3.1157	8.775e-05
2.49396	1.45264	3.15514	8.795e-05
2.56625	1.45264	3.23401	8.815e-05
2.67469	1.45264	3.23401	8.835e-05
2.71083	1.49299	3.35233	8.855e-05
2.78312	1.45264	3.35233	8.875e-05
2.85541	1.41229	3.43121	8.895e-05
2.89155	1.41229	3.43121	8.915e-05
2.96384	1.49299	3.51009	8.935e-05
2.85541	1.37194	3.39177	8.955e-05
2.67469	1.17019	2.12972	8.975e-05
2.63854	1.17019	1.65645	8.995e-05
2.67469	1.21054	1.45925	9.015e-05
2.71083	1.33159	1.41981	9.035e-05
2.85541	1.49299	1.41981	9.055e-05
2.89155	1.61405	1.45925	9.075e-05
2.99999	1.7351	1.41981	9.095e-05
3.07227	1.8158	1.41981	9.115e-05
3.18071	1.97721	1.49869	9.135e-05
3.10842	2.05791	1.49869	9.155e-05
3.253	2.13861	1.53813	9.175e-05
3.32529	2.25967	1.45925	9.195e-05
3.32529	2.34037	1.41981	9.215e-05
3.43372	2.50178	1.49869	9.235e-05
3.46986	2.58248	1.45925	9.255e-05
3.50601	2.58248	1.41981	9.275e-05
2.85541	2.42107	1.30149	9.295e-05
2.2771	2.46142	1.34093	9.315e-05
1.98794	2.46142	1.34093	9.335e-05
1.87951	2.50178	1.53813	9.355e-05
1.87951	2.62283	1.65645	9.375e-05
1.91565	2.74388	1.73533	9.395e-05
1.91565	2.82458	1.8142	9.415e-05
1.87951	2.86494	1.97196	9.435e-05
1.91565	2.98599	2.05084	9.455e-05
1.87951	3.06669	2.12972	9.475e-05
1.87951	3.18775	2.24803	9.495e-05
1.87951	3.18775	2.28747	9.515e-05
1.91565	3.3088	2.48467	9.535e-05
1.87951	3.34915	2.56355	9.555e-05
1.91565	3.42985	2.60299	9.575e-05
1.87951	3.42985	2.64243	9.595e-05
1.87951	3.4702	2.72131	9.615e-05
1.91565	3.51056	2.80018	9.635e-05
1.87951	3.59126	2.83962	9.655e-05
1.69879	2.90529	2.72131	9.675e-05
1.6265	2.17897	2.52411	9.695e-05
1.59035	1.77545	2.56355	9.715e-05
1.6265	1.5737	2.52411	9.735e-05
1.69879	1.49299	2.64243	9.755e-05
1.80722	1.49299	2.68187	9.775e-05
1.87951	1.45264	2.76074	9.795e-05
1.9518	1.53335	2.83962	9.815e-05
2.06023	1.49299	2.9185	9.835e-05
2.16866	1.49299	2.95794	9.855e-05
2.24095	1.45264	2.99738	9.875e-05
2.31324	1.45264	3.15514	9.895e-05
2.38553	1.45264	3.1157	9.915e-05
2.42168	1.45264	3.19458	9.935e-05
2.49396	1.37194	3.23401	9.955e-05
2.63854	1.49299	3.27345	9.975e-05
2.67469	1.45264	3.39177	9.995e-05
2.74697	1.41229	3.35233	0.00010015
2.78312	1.45264	3.43121	0.00010035
2.85541	1.45264	3.47065	0.00010055
2.89155	1.41229	3.51009	0.00010075
2.63854	1.17019	2.2086	0.00010095
2.53011	1.12983	1.61701	0.00010115
2.6024	1.25089	1.49869	0.00010135
2.67469	1.37194	1.45925	0.00010155
2.74697	1.49299	1.45925	0.00010175
2.89155	1.6544	1.49869	0.00010195
2.9277	1.77545	1.45925	0.00010215
3.03613	1.89651	1.53813	0.00010235
3.07227	1.97721	1.49869	0.00010255
3.14456	2.01756	1.49869	0.00010275
3.18071	2.17897	1.45925	0.00010295
3.253	2.25967	1.53813	0.00010315
3.36143	2.34037	1.45925	0.00010335
3.43372	2.42107	1.45925	0.00010355
3.43372	2.54213	1.49869	0.00010375
3.32529	2.62283	1.45925	0.00010395
2.53011	2.50178	1.30149	0.00010415
2.06023	2.42107	1.38037	0.00010435
1.9518	2.46142	1.41981	0.00010455
1.87951	2.50178	1.53813	0.00010475
1.91565	2.62283	1.61701	0.00010495
1.91565	2.74388	1.8142	0.00010515
1.91565	2.86494	1.89308	0.00010535
1.91565	2.98599	2.0114	0.00010555
1.91565	2.98599	2.09028	0.00010575
1.91565	3.06669	2.16916	0.00010595
1.91565	3.18775	2.28747	0.00010615
1.87951	3.26845	2.44523	0.00010635
1.87951	3.2281	2.44523	0.00010655
1.91565	3.34915	2.56355	0.00010675
1.91565	3.4702	2.60299	0.00010695
1.87951	3.42985	2.72131	0.00010715
1.91565	3.51056	2.76074	0.00010735
1.87951	3.63161	2.87906	0.00010755
1.84336	3.67196	2.9185	0.00010775
1.69879	2.70353	2.68187	0.00010795
1.55421	2.05791	2.52411	0.00010815
1.55421	1.7351	2.52411	0.00010835
1.66264	1.5737	2.60299	0.00010855
1.73493	1.53335	2.64243	0.00010875
1.84336	1.53335	2.72131	0.00010895
1.87951	1.49299	2.80018	0.00010915
2.02409	1.53335	2.83962	0.00010935
2.09638	1.49299	2.9185	0.00010955
2.20481	1.45264	3.03682	0.00010975
2.2771	1.49299	3.07626	0.00010995
2.34939	1.41229	3.07626	0.00011015
2.45782	1.49299	3.15514	0.00011035
2.45782	1.49299	3.23401	0.00011055
2.56625	1.53335	3.31289	0.00011075
2.63854	1.45264	3.31289	0.00011095
2.67469	1.45264	3.39177	0.00011115
2.78312	1.49299	3.35233	0.00011135
2.85541	1.45264	3.47065	0.00011155
2.85541	1.49299	3.47065	0.00011175
2.74697	1.29124	2.9185	0.00011195
2.56625	1.17019	1.89308	0.00011215
2.56625	1.12983	1.53813	0.00011235
2.67469	1.25089	1.49869	0.00011255
2.71083	1.37194	1.45925	0.00011275
2.78312	1.49299	1.49869	0.00011295
2.9277	1.6544	1.45925	0.00011315
2.96384	1.77545	1.49869	0.00011335
3.07227	1.85616	1.41981	0.00011355
3.10842	2.09826	1.45925	0.00011375
3.18071	2.09826	1.45925	0.00011395
3.21685	2.21932	1.45925	0.00011415
3.32529	2.38072	1.45925	0.00011435
3.36143	2.42107	1.45925	0.00011455
3.39757	2.50178	1.49869	0.00011475
3.36143	2.50178	1.41981	0.00011495
2.53011	2.46142	1.34093	0.00011515
2.13252	2.38072	1.34093	0.00011535
1.9518	2.42107	1.41981	0.00011555
1.87951	2.50178	1.53813	0.00011575
1.87951	2.66318	1.65645	0.00011595
1.84336	2.74388	1.8142	0.00011615
1.91565	2.82458	1.97196	0.00011635
1.91565	2.94564	1.97196	0.00011655
1.87951	2.98599	2.12972	0.00011675
1.9518	3.02634	2.16916	0.00011695
1.91565	3.06669	2.28747	0.00011715
1.91565	3.18775	2.44523	0.00011735
1.87951	3.26845	2.48467	0.00011755
1.87951	3.34915	2.56355	0.00011775
1.91565	3.3895	2.60299	0.00011795
1.91565	3.42985	2.76074	0.00011815
1.91565	3.51056	2.76074	0.00011835
1.80722	3.59126	2.83962	0.00011855
1.84336	3.63161	2.99738	0.00011875
1.87951	3.71231	3.03682	0.00011895
1.66264	2.66318	2.72131	0.00011915
1.59035	2.05791	2.64243	0.00011935
1.59035	1.77545	2.60299	0.00011955
1.66264	1.61405	2.64243	0.00011975
1.69879	1.53335	2.68187	0.00011995
1.84336	1.53335	2.80018	0.00012015
1.91565	1.45264	2.83962	0.00012035
2.06023	1.49299	2.9185	0.00012055
2.09638	1.49299	2.99738	0.00012075
2.16866	1.45264	3.07626	0.00012095
2.2771	1.45264	3.1157	0.00012115
2.31324	1.49299	3.15514	0.00012135
2.42168	1.49299	3.19458	0.00012155
2.49396	1.49299	3.31289	0.00012175
2.56625	1.49299	3.31289	0.00012195
2.63854	1.45264	3.35233	0.00012215
2.67469	1.49299	3.43121	0.00012235
2.78312	1.49299	3.47065	0.00012255
2.81926	1.45264	3.51009	0.00012275
2.74697	1.37194	3.23401	0.00012295
2.56625	1.17019	2.05084	0.00012315
2.56625	1.17019	1.57757	0.00012335
2.56625	1.29124	1.41981	0.00012355
2.67469	1.37194	1.49869	0.00012375
2.74697	1.53335	1.45925	0.00012395
2.81926	1.61405	1.49869	0.00012415
2.89155	1.8158	1.49869	0.00012435
2.99999	1.89651	1.49869	0.00012455
3.03613	2.01756	1.53813	0.00012475
3.18071	2.09826	1.45925	0.00012495
3.21685	2.21932	1.53813	0.00012515
3.21685	2.34037	1.53813	0.00012535
3.36143	2.34037	1.49869	0.00012555
3.39757	2.50178	1.53813	0.00012575
3.39757	2.50178	1.49869	0.00012595
3.46986	2.66318	1.49869	0.00012615
3.50601	2.74388	1.49869	0.00012635
3.03613	2.58248	1.34093	0.00012655
2.31324	2.54213	1.34093	0.00012675
2.06023	2.50178	1.34093	0.00012695
1.91565	2.62283	1.45925	0.00012715
1.9518	2.74388	1.61701	0.00012735
1.87951	2.74388	1.73533	0.00012755
1.91565	2.86494	1.85364	0.00012775
1.91565	2.94564	1.93252	0.00012795
1.9518	3.10704	2.09028	0.00012815
1.91565	3.14739	2.09028	0.00012835
1.91565	3.2281	2.24803	0.00012855
1.91565	3.2281	2.32691	0.00012875
1.87951	3.34915	2.36635	0.00012895
1.91565	3.34915	2.52411	0.00012915
1.91565	3.4702	2.56355	0.00012935
1.9518	3.51056	2.64243	0.00012955
1.91565	3.55091	2.76074	0.00012975
1.87951	3.67196	2.87906	0.00012995
1.69879	2.70353	2.56355	0.00013015
1.55421	2.05791	2.44523	0.00013035
1.6265	1.69475	2.44523	0.00013055
1.66264	1.61405	2.52411	0.00013075
1.69879	1.53335	2.56355	0.00013095
1.87951	1.49299	2.64243	0.00013115
1.9518	1.49299	2.68187	0.00013135
1.98794	1.45264	2.76074	0.00013155
2.09638	1.49299	2.83962	0.00013175
2.16866	1.49299	2.9185	0.00013195
2.31324	1.49299	2.99738	0.00013215
2.34939	1.49299	3.07626	0.00013235
2.42168	1.45264	3.1157	0.00013255
2.56625	1.45264	3.19458	0.00013275
2.63854	1.49299	3.19458	0.00013295
2.67469	1.45264	3.27345	0.00013315
2.74697	1.53335	3.31289	0.00013335
2.78312	1.45264	3.43121	0.00013355
2.85541	1.45264	3.43121	0.00013375
2.9277	1.41229	3.47065	0.00013395
2.96384	1.49299	3.47065	0.00013415
3.03613	1.45264	3.51009	0.00013435
2.74697	1.21054	2.36635	0.00013455
2.67469	1.17019	1.65645	0.00013475
2.67469	1.17019	1.45925	0.00013495
2.78312	1.33159	1.41981	0.00013515
2.85541	1.49299	1.45925	0.00013535
2.96384	1.61405	1.49869	0.00013555
3.03613	1.7351	1.45925	0.00013575
3.10842	1.8158	1.53813	0.00013595
3.14456	1.89651	1.53813	0.00013615
3.21685	2.09826	1.45925	0.00013635
3.253	2.17897	1.49869	0.00013655
3.32529	2.25967	1.45925	0.00013675
3.39757	2.38072	1.41981	0.00013695
3.43372	2.42107	1.49869	0.00013715
3.50601	2.50178	1.49869	0.00013735
2.71083	2.34037	1.38037	0.00013755
2.16866	2.34037	1.30149	0.00013775
1.9518	2.38072	1.38037	0.00013795
1.9518	2.42107	1.53813	0.00013815
1.91565	2.58248	1.73533	0.00013835
1.91565	2.62283	1.8142	0.00013855
1.91565	2.78423	1.93252	0.00013875
1.9518	2.86494	2.0114	0.00013895
1.9518	2.94564	2.09028	0.00013915
1.91565	2.98599	2.2086	0.00013935
1.91565	3.10704	2.28747	0.00013955
1.9518	3.18775	2.40579	0.00013975
1.91565	3.26845	2.48467	0.00013995
1.87951	3.3088	2.56355	0.00014015
1.87951	3.34915	2.64243	0.00014035
1.87951	3.42985	2.76074	0.00014055
1.87951	3.4702	2.76074	0.00014075
1.91565	3.55091	2.9185	0.00014095
1.91565	3.63161	2.9185	0.00014115
1.91565	3.59126	2.99738	0.00014135
1.73493	2.94564	2.83962	0.00014155
1.59035	2.09826	2.64243	0.00014175
1.55421	1.77545	2.64243	0.00014195
1.59035	1.6544	2.64243	0.00014215
1.73493	1.49299	2.64243	0.00014235
1.77108	1.53335	2.76074	0.00014255
1.91565	1.49299	2.83962	0.00014275
1.98794	1.49299	2.95794	0.00014295
2.06023	1.45264	2.95794	0.00014315
2.16866	1.49299	3.03682	0.00014335
2.2771	1.45264	3.1157	0.00014355
2.31324	1.45264	3.15514	0.00014375
2.38553	1.45264	3.19458	0.00014395
2.45782	1.49299	3.23401	0.00014415
2.56625	1.49299	3.31289	0.00014435
2.6024	1.45264	3.39177	0.00014455
2.71083	1.49299	3.43121	0.00014475
2.78312	1.45264	3.43121	0.00014495
2.81926	1.49299	3.47065	0.00014515
2.85541	1.45264	3.51009	0.00014535
2.63854	1.25089	2.32691	0.00014555
2.53011	1.17019	1.65645	0.00014575
2.6024	1.25089	1.49869	0.00014595
2.56625	1.37194	1.49869	0.00014615
2.71083	1.53335	1.45925	0.00014635
2.81926	1.61405	1.45925	0.00014655
2.9277	1.7351	1.49869	0.00014675
2.99999	1.8158	1.45925	0.00014695
3.07227	1.93686	1.45925	0.00014715
3.10842	2.09826	1.49869	0.00014735
3.18071	2.17897	1.53813	0.00014755
3.253	2.25967	1.45925	0.00014775
3.32529	2.38072	1.45925	0.00014795
3.32529	2.50178	1.53813	0.00014815
3.39757	2.54213	1.45925	0.00014835
3.46986	2.66318	1.49869	0.00014855
2.71083	2.46142	1.34093	0.00014875
2.20481	2.46142	1.38037	0.00014895
1.98794	2.46142	1.34093	0.00014915
1.91565	2.58248	1.53813	0.00014935
1.9518	2.70353	1.65645	0.00014955
1.9518	2.74388	1.77476	0.00014975
1.91565	2.86494	1.93252	0.00014995
1.91565	2.90529	2.0114	0.00015015
1.87951	3.02634	2.09028	0.00015035
1.91565	3.06669	2.2086	0.00015055
1.91565	3.14739	2.28747	0.00015075
1.87951	3.2281	2.36635	0.00015095
1.87951	3.26845	2.44523	0.00015115
1.87951	3.3895	2.56355	0.00015135
1.91565	3.3895	2.60299	0.00015155
1.87951	3.51056	2.68187	0.00015175
1.84336	3.59126	2.80018	0.00015195
1.91565	3.59126	2.87906	0.00015215
1.91565	3.63161	2.9185	0.00015235
1.69879	2.62283	2.68187	0.00015255
1.59035	2.01756	2.52411	0.00015275
1.55421	1.77545	2.60299	0.00015295
1.69879	1.5737	2.60299	0.00015315
1.73493	1.53335	2.68187	0.00015335
1.91565	1.49299	2.68187	0.00015355
1.9518	1.45264	2.83962	0.00015375
2.02409	1.49299	2.87906	0.00015395
2.09638	1.5737	2.95794	0.00015415
2.24095	1.45264	2.99738	0.00015435
2.2771	1.49299	3.07626	0.00015455
2.34939	1.45264	3.1157	0.00015475
2.42168	1.45264	3.19458	0.00015495
2.45782	1.45264	3.23401	0.00015515
2.56625	1.53335	3.27345	0.00015535
2.63854	1.45264	3.35233	0.00015555
2.71083	1.49299	3.35233	0.00015575
2.74697	1.49299	3.35233	0.00015595
2.85541	1.45264	3.47065	0.00015615
2.89155	1.49299	3.51009	0.00015635
2.85541	1.37194	2.99738	0.00015655
2.63854	1.17019	1.97196	0.00015675
2.53011	1.17019	1.57757	0.00015695
2.67469	1.33159	1.49869	0.00015715
2.78312	1.33159	1.45925	0.00015735
2.81926	1.49299	1.49869	0.00015755
2.9277	1.69475	1.49869	0.00015775
2.96384	1.77545	1.49869	0.00015795
3.03613	1.93686	1.49869	0.00015815
3.10842	1.97721	1.49869	0.00015835
3.253	2.13861	1.49869	0.00015855
3.253	2.17897	1.49869	0.00015875
3.32529	2.34037	1.49869	0.00015895
3.36143	2.38072	1.49869	0.00015915
3.46986	2.50178	1.53813	0.00015935
2.96384	2.42107	1.38037	0.00015955
2.38553	2.38072	1.41981	0.00015975
2.02409	2.38072	1.38037	0.00015995
1.91565	2.42107	1.49869	0.00016015
1.9518	2.54213	1.61701	0.00016035
1.9518	2.66318	1.73533	0.00016055
1.91565	2.74388	1.85364	0.00016075
1.91565	2.86494	1.97196	0.00016095
1.9518	2.94564	2.09028	0.00016115
1.9518	2.98599	2.2086	0.00016135
1.87951	3.10704	2.24803	0.00016155
1.91565	3.18775	2.36635	0.00016175
1.87951	3.2281	2.48467	0.00016195
1.91565	3.26845	2.56355	0.00016215
1.87951	3.34915	2.64243	0.00016235
1.91565	3.42985	2.68187	0.00016255
1.91565	3.51056	2.72131	0.00016275
1.87951	3.59126	2.83962	0.00016295
1.87951	3.55091	2.9185	0.00016315
1.91565	3.67196	2.99738	0.00016335
1.6265	2.54213	2.72131	0.00016355
1.59035	1.97721	2.64243	0.00016375
1.66264	1.6544	2.64243	0.00016395
1.6265	1.53335	2.60299	0.00016415
1.77108	1.49299	2.68187	0.00016435
1.87951	1.53335	2.76074	0.00016455
1.9518	1.53335	2.83962	0.00016475
2.06023	1.49299	2.95794	0.00016495
2.13252	1.49299	3.03682	0.00016515
2.24095	1.53335	3.03682	0.00016535
2.2771	1.53335	3.1157	0.00016555
2.38553	1.49299	3.15514	0.00016575
2.45782	1.53335	3.23401	0.00016595
2.49396	1.53335	3.23401	0.00016615
2.63854	1.49299	3.35233	0.00016635
2.71083	1.49299	3.39177	0.00016655
2.74697	1.49299	3.43121	0.00016675
2.81926	1.45264	3.51009	0.00016695
2.85541	1.49299	3.51009	0.00016715
2.85541	1.49299	3.54953	0.00016735
2.6024	1.21054	2.24803	0.00016755
2.53011	1.17019	1.69589	0.00016775
2.53011	1.21054	1.49869	0.00016795
2.67469	1.37194	1.45925	0.00016815
2.74697	1.49299	1.45925	0.00016835
2.85541	1.61405	1.49869	0.00016855
2.96384	1.77545	1.49869	0.00016875
3.03613	1.85616	1.45925	0.00016895
3.14456	1.97721	1.53813	0.00016915
3.18071	2.09826	1.49869	0.00016935
3.21685	2.17897	1.49869	0.00016955
3.28914	2.30002	1.49869	0.00016975
3.32529	2.42107	1.53813	0.00016995
3.39757	2.46142	1.53813	0.00017015
3.43372	2.54213	1.41981	0.00017035
2.89155	2.50178	1.34093	0.00017055
2.31324	2.38072	1.38037	0.00017075
1.98794	2.42107	1.45925	0.00017095
1.91565	2.54213	1.53813	0.00017115
1.87951	2.58248	1.65645	0.00017135
1.91565	2.74388	1.73533	0.00017155
1.9518	2.78423	1.89308	0.00017175
1.91565	2.86494	1.97196	0.00017195
1.9518	2.94564	2.12972	0.00017215
1.91565	3.06669	2.2086	0.00017235
1.9518	3.10704	2.24803	0.00017255
1.91565	3.2281	2.36635	0.00017275
1.91565	3.26845	2.40579	0.00017295
1.84336	3.3088	2.56355	0.00017315
1.91565	3.3895	2.64243	0.00017335
1.91565	3.51056	2.72131	0.00017355
1.9518	3.51056	2.76074	0.00017375
1.87951	3.59126	2.83962	0.00017395
1.91565	3.59126	2.9185	0.00017415
1.73493	2.90529	2.80018	0.00017435
1.59035	2.13861	2.56355	0.00017455
1.59035	1.77545	2.60299	0.00017475
1.69879	1.6544	2.64243	0.00017495
1.73493	1.5737	2.60299	0.00017515
1.80722	1.53335	2.68187	0.00017535
1.91565	1.49299	2.80018	0.00017555
1.98794	1.5737	2.87906	0.00017575
2.06023	1.49299	2.95794	0.00017595
2.13252	1.49299	2.99738	0.00017615
2.31324	1.49299	3.07626	0.00017635
2.31324	1.49299	3.1157	0.00017655
2.42168	1.45264	3.15514	0.00017675
2.49396	1.45264	3.19458	0.00017695
2.56625	1.49299	3.31289	0.00017715
2.63854	1.49299	3.31289	0.00017735
2.67469	1.45264	3.39177	0.00017755
2.74697	1.49299	3.39177	0.00017775
2.81926	1.45264	3.47065	0.00017795
2.89155	1.49299	3.51009	0.00017815
2.71083	1.21054	2.56355	0.00017835
2.6024	1.12983	1.8142	0.00017855
2.56625	1.21054	1.53813	0.00017875
2.67469	1.37194	1.45925	0.00017895
2.71083	1.49299	1.49869	0.00017915
2.85541	1.61405	1.49869	0.00017935
2.9277	1.69475	1.49869	0.00017955
2.99999	1.85616	1.53813	0.00017975
3.10842	1.93686	1.49869	0.00017995
3.18071	2.05791	1.45925	0.00018015
3.14456	2.13861	1.45925	0.00018035
3.253	2.25967	1.49869	0.00018055
3.32529	2.34037	1.45925	0.00018075
3.36143	2.42107	1.49869	0.00018095
3.43372	2.50178	1.45925	0.00018115
3.46986	2.58248	1.49869	0.00018135
3.10842	2.58248	1.38037	0.00018155
2.42168	2.46142	1.34093	0.00018175
2.06023	2.50178	1.38037	0.00018195
1.98794	2.50178	1.49869	0.00018215
1.91565	2.66318	1.57757	0.00018235
1.91565	2.74388	1.77476	0.00018255
1.9518	2.82458	1.85364	0.00018275
1.9518	2.86494	1.93252	0.00018295
1.91565	2.98599	2.05084	0.00018315
1.91565	3.06669	2.12972	0.00018335
1.91565	3.18775	2.24803	0.00018355
1.91565	3.2281	2.36635	0.00018375
1.91565	3.26845	2.44523	0.00018395
1.91565	3.3895	2.48467	0.00018415
1.91565	3.42985	2.64243	0.00018435
1.9518	3.55091	2.72131	0.00018455
1.91565	3.55091	2.76074	0.00018475
1.91565	3.59126	2.80018	0.00018495
1.84336	3.4702	2.83962	0.00018515
1.66264	2.46142	2.60299	0.00018535
1.6265	1.93686	2.52411	0.00018555
1.6265	1.69475	2.52411	0.00018575
1.69879	1.5737	2.60299	0.00018595
1.77108	1.53335	2.64243	0.00018615
1.84336	1.45264	2.72131	0.00018635
1.9518	1.53335	2.80018	0.00018655
2.06023	1.49299	2.9185	0.00018675
2.16866	1.5737	2.9185	0.00018695
2.2771	1.49299	3.03682	0.00018715
2.34939	1.45264	3.07626	0.00018735
2.38553	1.45264	3.1157	0.00018755
2.45782	1.53335	3.19458	0.00018775
2.53011	1.49299	3.23401	0.00018795
2.6024	1.45264	3.27345	0.00018815
2.67469	1.45264	3.35233	0.00018835
2.78312	1.45264	3.35233	0.00018855
2.85541	1.49299	3.39177	0.00018875
2.85541	1.45264	3.43121	0.00018895
2.96384	1.49299	3.43121	0.00018915
2.78312	1.37194	2.83962	0.00018935
2.67469	1.17019	1.93252	0.00018955
2.63854	1.21054	1.57757	0.00018975
2.71083	1.29124	1.45925	0.00018995
2.78312	1.45264	1.49869	0.00019015
2.89155	1.61405	1.45925	0.00019035
2.9277	1.6544	1.49869	0.00019055
2.99999	1.8158	1.53813	0.00019075
3.10842	1.93686	1.49869	0.00019095
3.18071	2.05791	1.49869	0.00019115
3.253	2.17897	1.49869	0.00019135
3.253	2.21932	1.49869	0.00019155
3.36143	2.34037	1.53813	0.00019175
3.43372	2.38072	1.49869	0.00019195
3.43372	2.54213	1.49869	0.00019215
3.50601	2.54213	1.49869	0.00019235
3.50601	2.66318	1.49869	0.00019255
2.67469	2.54213	1.34093	0.00019275
2.24095	2.46142	1.34093	0.00019295
1.9518	2.54213	1.41981	0.00019315
1.91565	2.62283	1.53813	0.00019335
1.9518	2.74388	1.65645	0.00019355
1.91565	2.78423	1.8142	0.00019375
1.91565	2.90529	1.89308	0.00019395
1.9518	2.98599	2.0114	0.00019415
1.9518	3.02634	2.12972	0.00019435
1.9518	3.10704	2.2086	0.00019455
1.91565	3.2281	2.28747	0.00019475
1.9518	3.26845	2.40579	0.00019495
1.91565	3.34915	2.48467	0.00019515
1.91565	3.3895	2.56355	0.00019535
1.9518	3.42985	2.68187	0.00019555
1.9518	3.55091	2.68187	0.00019575
1.9518	3.63161	2.83962	0.00019595
1.87951	3.67196	2.83962	0.00019615
1.77108	3.34915	2.83962	0.00019635
1.66264	2.42107	2.60299	0.00019655
1.6265	1.89651	2.52411	0.00019675
1.6265	1.6544	2.60299	0.00019695
1.77108	1.53335	2.56355	0.00019715
1.84336	1.53335	2.60299	0.00019735
1.87951	1.49299	2.76074	0.00019755
1.9518	1.53335	2.80018	0.00019775
2.06023	1.53335	2.9185	0.00019795
2.16866	1.49299	2.95794	0.00019815
2.24095	1.53335	3.03682	0.00019835
2.34939	1.49299	3.07626	0.00019855
2.42168	1.53335	3.19458	0.00019875
2.45782	1.49299	3.19458	0.00019895
2.53011	1.45264	3.27345	0.00019915
2.6024	1.49299	3.31289	0.00019935
2.74697	1.49299	3.43121	0.00019955
2.71083	1.49299	3.39177	0.00019975
2.81926	1.49299	3.47065	0.00019995
2.89155	1.49299	3.47065	0.00020015
2.89155	1.49299	3.54953	0.00020035
2.67469	1.25089	2.24803	0.00020055
2.56625	1.12983	1.65645	0.00020075
2.63854	1.29124	1.45925	0.00020095
2.67469	1.37194	1.49869	0.00020115
2.81926	1.53335	1.45925	0.00020135
2.9277	1.6544	1.53813	0.00020155
2.9277	1.7351	1.49869	0.00020175
3.07227	1.85616	1.53813	0.00020195
3.10842	2.05791	1.49869	0.00020215
3.18071	2.13861	1.45925	0.00020235
3.253	2.21932	1.45925	0.00020255
3.32529	2.30002	1.45925	0.00020275
3.36143	2.38072	1.49869	0.00020295
3.46986	2.42107	1.53813	0.00020315
3.46986	2.62283	1.49869	0.00020335
3.50601	2.66318	1.45925	0.00020355
3.21685	2.66318	1.41981	0.00020375
2.49396	2.50178	1.38037	0.00020395
2.13252	2.42107	1.38037	0.00020415
1.9518	2.58248	1.49869	0.00020435
1.91565	2.66318	1.57757	0.00020455
1.98794	2.74388	1.65645	0.00020475
1.91565	2.78423	1.8142	0.00020495
1.9518	2.86494	1.93252	0.00020515
1.91565	3.06669	2.05084	0.00020535
1.9518	3.10704	2.16916	0.00020555
1.87951	3.18775	2.24803	0.00020575
1.91565	3.26845	2.36635	0.00020595
1.84336	3.26845	2.48467	0.00020615
1.9518	3.3088	2.52411	0.00020635
1.91565	3.3895	2.60299	0.00020655
1.91565	3.4702	2.68187	0.00020675
1.98794	3.55091	2.76074	0.00020695
1.9518	3.63161	2.87906	0.00020715
1.91565	3.67196	2.9185	0.00020735
1.80722	3.02634	2.76074	0.00020755
1.59035	2.21932	2.60299	0.00020775
1.55421	1.8158	2.56355	0.00020795
1.6265	1.6544	2.52411	0.00020815
1.73493	1.53335	2.68187	0.00020835
1.80722	1.53335	2.68187	0.00020855
1.91565	1.53335	2.76074	0.00020875
2.02409	1.53335	2.80018	0.00020895
2.06023	1.53335	2.9185	0.00020915
2.24095	1.49299	2.99738	0.00020935
2.2771	1.53335	3.07626	0.00020955
2.42168	1.49299	3.1157	0.00020975
2.42168	1.45264	3.1157	0.00020995
2.45782	1.49299	3.23401	0.00021015
2.56625	1.49299	3.31289	0.00021035
2.67469	1.53335	3.31289	0.00021055
2.71083	1.49299	3.39177	0.00021075
2.78312	1.53335	3.43121	0.00021095
2.85541	1.49299	3.43121	0.00021115
2.89155	1.45264	3.47065	0.00021135
2.9277	1.45264	3.58897	0.00021155
2.71083	1.25089	2.32691	0.00021175
2.63854	1.21054	1.73533	0.00021195
2.63854	1.25089	1.53813	0.00021215
2.71083	1.37194	1.49869	0.00021235
2.81926	1.49299	1.49869	0.00021255
2.89155	1.69475	1.53813	0.00021275
2.96384	1.7351	1.49869	0.00021295
3.07227	1.89651	1.49869	0.00021315
3.07227	1.93686	1.49869	0.00021335
3.21685	2.05791	1.49869	0.00021355
3.253	2.13861	1.53813	0.00021375
3.32529	2.25967	1.53813	0.00021395
3.36143	2.34037	1.49869	0.00021415
3.43372	2.50178	1.49869	0.00021435
3.46986	2.50178	1.49869	0.00021455
3.54215	2.62283	1.45925	0.00021475
3.32529	2.66318	1.49869	0.00021495
2.53011	2.50178	1.34093	0.00021515
2.13252	2.50178	1.38037	0.00021535
1.9518	2.58248	1.45925	0.00021555
1.91565	2.66318	1.61701	0.00021575
1.91565	2.74388	1.73533	0.00021595
1.9518	2.86494	1.8142	0.00021615
1.9518	2.94564	1.93252	0.00021635
1.98794	2.98599	2.09028	0.00021655
1.91565	3.10704	2.2086	0.00021675
1.91565	3.14739	2.24803	0.00021695
1.91565	3.18775	2.32691	0.00021715
1.87951	3.3088	2.36635	0.00021735
1.91565	3.3895	2.56355	0.00021755
1.91565	3.42985	2.60299	0.00021775
1.84336	3.4702	2.72131	0.00021795
1.87951	3.55091	2.72131	0.00021815
1.91565	3.59126	2.80018	0.00021835
1.9518	3.67196	2.87906	0.00021855
1.73493	2.78423	2.68187	0.00021875
1.59035	2.13861	2.56355	0.00021895
1.59035	1.8158	2.56355	0.00021915
1.69879	1.61405	2.52411	0.00021935
1.73493	1.5737	2.60299	0.00021955
1.80722	1.5737	2.72131	0.00021975
1.9518	1.49299	2.76074	0.00021995
2.02409	1.49299	2.80018	0.00022015
2.09638	1.49299	2.9185	0.00022035
2.24095	1.53335	2.99738	0.00022055
2.2771	1.45264	3.1157	0.00022075
2.34939	1.49299	3.1157	0.00022095
2.45782	1.49299	3.19458	0.00022115
2.56625	1.53335	3.19458	0.00022135
2.63854	1.53335	3.27345	0.00022155
2.67469	1.49299	3.31289	0.00022175
2.71083	1.53335	3.39177	0.00022195
2.78312	1.53335	3.35233	0.00022215
2.89155	1.53335	3.51009	0.00022235
2.89155	1.45264	3.43121	0.00022255
2.99999	1.49299	3.58897	0.00022275
2.74697	1.25089	2.28747	0.00022295
2.6024	1.21054	1.69589	0.00022315
2.63854	1.29124	1.53813	0.00022335
2.71083	1.37194	1.49869	0.00022355
2.85541	1.53335	1.49869	0.00022375
2.96384	1.61405	1.49869	0.00022395
2.99999	1.77545	1.53813	0.00022415
3.07227	1.85616	1.49869	0.00022435
3.14456	2.01756	1.49869	0.00022455
3.14456	2.09826	1.49869	0.00022475
3.253	2.25967	1.49869	0.00022495
3.32529	2.34037	1.49869	0.00022515
3.39757	2.42107	1.49869	0.00022535
3.43372	2.50178	1.53813	0.00022555
3.50601	2.54213	1.49869	0.00022575
2.85541	2.46142	1.41981	0.00022595
2.31324	2.42107	1.34093	0.00022615
2.02409	2.46142	1.45925	0.00022635
1.9518	2.50178	1.53813	0.00022655
1.9518	2.58248	1.69589	0.00022675
1.9518	2.74388	1.73533	0.00022695
1.9518	2.78423	1.89308	0.00022715
1.9518	2.90529	2.0114	0.00022735
1.9518	2.94564	2.12972	0.00022755
1.9518	3.06669	2.2086	0.00022775
1.9518	3.18775	2.32691	0.00022795
1.91565	3.2281	2.36635	0.00022815
1.9518	3.26845	2.52411	0.00022835
1.91565	3.3088	2.56355	0.00022855
1.91565	3.3895	2.68187	0.00022875
1.84336	3.4702	2.72131	0.00022895
1.9518	3.55091	2.80018	0.00022915
1.91565	3.51056	2.87906	0.00022935
1.91565	3.59126	2.9185	0.00022955
1.91565	3.71231	2.99738	0.00022975
1.73493	2.74388	2.76074	0.00022995
1.6265	2.05791	2.64243	0.00023015
1.6265	1.69475	2.60299	0.00023035
1.66264	1.6544	2.64243	0.00023055
1.73493	1.5737	2.72131	0.00023075
1.87951	1.49299	2.83962	0.00023095
1.9518	1.53335	2.9185	0.00023115
2.02409	1.5737	2.9185	0.00023135
2.13252	1.49299	3.03682	0.00023155
2.20481	1.49299	3.07626	0.00023175
2.2771	1.49299	3.1157	0.00023195
2.38553	1.49299	3.15514	0.00023215
2.45782	1.49299	3.19458	0.00023235
2.49396	1.5737	3.31289	0.00023255
2.6024	1.53335	3.35233	0.00023275
2.67469	1.49299	3.43121	0.00023295
2.74697	1.49299	3.43121	0.00023315
2.81926	1.53335	3.51009	0.00023335
2.89155	1.53335	3.47065	0.00023355
2.78312	1.45264	2.99738	0.00023375
2.56625	1.17019	1.97196	0.00023395
2.56625	1.21054	1.57757	0.00023415
2.6024	1.33159	1.53813	0.00023435
2.71083	1.45264	1.49869	0.00023455
2.81926	1.5737	1.49869	0.00023475
2.85541	1.7351	1.49869	0.00023495
2.96384	1.85616	1.53813	0.00023515
2.99999	1.93686	1.53813	0.00023535
3.10842	2.01756	1.49869	0.00023555
3.18071	2.17897	1.49869	0.00023575
3.253	2.25967	1.53813	0.00023595
3.28914	2.30002	1.49869	0.00023615
3.32529	2.42107	1.53813	0.00023635
3.39757	2.50178	1.53813	0.00023655
3.46986	2.58248	1.53813	0.00023675
3.28914	2.66318	1.49869	0.00023695
2.49396	2.50178	1.38037	0.00023715
2.09638	2.50178	1.34093	0.00023735
1.9518	2.54213	1.49869	0.00023755
1.9518	2.62283	1.65645	0.00023775
1.87951	2.74388	1.73533	0.00023795
1.91565	2.82458	1.8142	0.00023815
1.91565	2.94564	1.93252	0.00023835
1.91565	3.02634	2.0114	0.00023855
1.9518	3.10704	2.12972	0.00023875
1.91565	3.18775	2.28747	0.00023895
1.87951	3.26845	2.36635	0.00023915
1.91565	3.3088	2.44523	0.00023935
1.91565	3.3895	2.52411	0.00023955
1.91565	3.3895	2.60299	0.00023975
1.87951	3.51056	2.68187	0.00023995
1.91565	3.55091	2.80018	0.00024015
1.91565	3.55091	2.87906	0.00024035
1.91565	3.67196	2.9185	0.00024055
1.69879	2.70353	2.64243	0.00024075
1.66264	2.05791	2.56355	0.00024095
1.59035	1.7351	2.52411	0.00024115
1.66264	1.61405	2.56355	0.00024135
1.73493	1.5737	2.64243	0.00024155
1.84336	1.5737	2.72131	0.00024175
1.9518	1.53335	2.76074	0.00024195
2.09638	1.45264	2.87906	0.00024215
2.09638	1.53335	2.9185	0.00024235
2.2771	1.49299	2.99738	0.00024255
2.34939	1.45264	3.07626	0.00024275
2.38553	1.53335	3.1157	0.00024295
2.45782	1.49299	3.19458	0.00024315
2.53011	1.49299	3.23401	0.00024335
2.56625	1.49299	3.31289	0.00024355
2.71083	1.49299	3.35233	0.00024375
2.71083	1.49299	3.39177	0.00024395
2.81926	1.53335	3.43121	0.00024415
2.89155	1.45264	3.47065	0.00024435
2.96384	1.49299	3.51009	0.00024455
2.78312	1.37194	3.19458	0.00024475
2.67469	1.21054	2.05084	0.00024495
2.56625	1.21054	1.57757	0.00024515
2.71083	1.25089	1.49869	0.00024535
2.74697	1.45264	1.53813	0.00024555
2.81926	1.5737	1.57757	0.00024575
2.9277	1.6544	1.53813	0.00024595
2.99999	1.8158	1.53813	0.00024615
3.07227	1.89651	1.49869	0.00024635
3.14456	2.05791	1.49869	0.00024655
3.21685	2.13861	1.53813	0.00024675
3.28914	2.21932	1.49869	0.00024695
3.28914	2.30002	1.45925	0.00024715
3.43372	2.42107	1.53813	0.00024735
3.43372	2.42107	1.45925	0.00024755
3.50601	2.58248	1.53813	0.00024775
3.14456	2.50178	1.34093	0.00024795
2.42168	2.46142	1.34093	0.00024815
2.02409	2.42107	1.41981	0.00024835
1.9518	2.46142	1.49869	0.00024855
1.9518	2.62283	1.61701	0.00024875
1.91565	2.74388	1.77476	0.00024895
1.98794	2.82458	1.89308	0.00024915
1.91565	2.90529	1.97196	0.00024935
1.9518	2.98599	2.09028	0.00024955
1.9518	3.06669	2.2086	0.00024975
1.91565	3.18775	2.24803	0.00024995
1.91565	3.18775	2.32691	0.00025015
1.9518	3.3088	2.48467	0.00025035
1.9518	3.3088	2.48467	0.00025055
1.87951	3.42985	2.60299	0.00025075
1.91565	3.4702	2.72131	0.00025095
1.91565	3.51056	2.76074	0.00025115
1.9518	3.59126	2.87906	0.00025135
1.91565	3.63161	2.95794	0.00025155
1.73493	3.18775	2.83962	0.00025175
1.66264	2.34037	2.60299	0.00025195
1.55421	1.89651	2.56355	0.00025215
1.66264	1.6544	2.60299	0.00025235
1.66264	1.61405	2.64243	0.00025255
1.80722	1.61405	2.76074	0.00025275
1.84336	1.49299	2.80018	0.00025295
1.98794	1.49299	2.80018	0.00025315
2.06023	1.53335	2.95794	0.00025335
2.20481	1.49299	3.03682	0.00025355
2.2771	1.45264	3.07626	0.00025375
2.34939	1.53335	3.07626	0.00025395
2.42168	1.53335	3.19458	0.00025415
2.49396	1.49299	3.19458	0.00025435
2.56625	1.49299	3.31289	0.00025455
2.63854	1.53335	3.31289	0.00025475
2.71083	1.53335	3.35233	0.00025495
2.78312	1.49299	3.43121	0.00025515
2.85541	1.49299	3.47065	0.00025535
2.9277	1.49299	3.54953	0.00025555
2.85541	1.37194	3.07626	0.00025575
2.67469	1.21054	2.0114	0.00025595
2.56625	1.21054	1.61701	0.00025615
2.67469	1.29124	1.49869	0.00025635
2.74697	1.41229	1.49869	0.00025655
2.81926	1.53335	1.49869	0.00025675
2.9277	1.69475	1.53813	0.00025695
2.96384	1.8158	1.49869	0.00025715
3.07227	1.93686	1.53813	0.00025735
3.14456	2.05791	1.49869	0.00025755
3.18071	2.13861	1.53813	0.00025775
3.253	2.17897	1.53813	0.00025795
3.28914	2.30002	1.45925	0.00025815
3.43372	2.46142	1.53813	0.00025835
3.46986	2.46142	1.49869	0.00025855
3.14456	2.50178	1.45925	0.00025875
2.38553	2.46142	1.38037	0.00025895
2.09638	2.38072	1.38037	0.00025915
1.9518	2.46142	1.45925	0.00025935
1.9518	2.58248	1.61701	0.00025955
1.91565	2.62283	1.73533	0.00025975
1.91565	2.70353	1.85364	0.00025995
1.9518	2.82458	2.0114	0.00026015
1.9518	2.94564	2.09028	0.00026035
1.91565	3.06669	2.16916	0.00026055
1.9518	3.10704	2.28747	0.00026075
1.87951	3.18775	2.36635	0.00026095
1.9518	3.26845	2.48467	0.00026115
1.9518	3.34915	2.56355	0.00026135
1.91565	3.3895	2.64243	0.00026155
1.87951	3.42985	2.72131	0.00026175
1.91565	3.55091	2.80018	0.00026195
1.91565	3.59126	2.83962	0.00026215
1.84336	3.63161	2.9185	0.00026235
1.87951	3.63161	2.99738	0.00026255
1.69879	2.78423	2.83962	0.00026275
1.59035	2.17897	2.64243	0.00026295
1.6265	1.77545	2.64243	0.00026315
1.66264	1.61405	2.64243	0.00026335
1.77108	1.61405	2.68187	0.00026355
1.84336	1.53335	2.83962	0.00026375
1.87951	1.53335	2.87906	0.00026395
1.98794	1.53335	2.9185	0.00026415
2.09638	1.49299	3.03682	0.00026435
2.16866	1.45264	2.99738	0.00026455
2.34939	1.53335	3.1157	0.00026475
2.31324	1.53335	3.19458	0.00026495
2.42168	1.53335	3.19458	0.00026515
2.49396	1.53335	3.27345	0.00026535
2.56625	1.45264	3.35233	0.00026555
2.67469	1.45264	3.43121	0.00026575
2.71083	1.49299	3.43121	0.00026595
2.78312	1.49299	3.43121	0.00026615
2.81926	1.53335	3.51009	0.00026635
2.85541	1.45264	3.27345	0.00026655
2.56625	1.21054	2.09028	0.00026675
2.56625	1.21054	1.65645	0.00026695
2.6024	1.33159	1.49869	0.00026715
2.71083	1.41229	1.53813	0.00026735
2.78312	1.5737	1.53813	0.00026755
2.81926	1.69475	1.53813	0.00026775
2.89155	1.85616	1.53813	0.00026795
3.03613	1.93686	1.57757	0.00026815
3.10842	2.01756	1.49869	0.00026835
3.18071	2.17897	1.49869	0.00026855
3.253	2.21932	1.49869	0.00026875
3.28914	2.34037	1.49869	0.00026895
3.32529	2.38072	1.49869	0.00026915
3.43372	2.54213	1.45925	0.00026935
3.43372	2.58248	1.49869	0.00026955
3.50601	2.70353	1.49869	0.00026975
3.03613	2.62283	1.41981	0.00026995
2.34939	2.50178	1.34093	0.00027015
2.06023	2.50178	1.41981	0.00027035
1.9518	2.58248	1.49869	0.00027055
1.9518	2.70353	1.65645	0.00027075
1.91565	2.78423	1.69589	0.00027095
1.91565	2.86494	1.85364	0.00027115
1.9518	2.94564	1.97196	0.00027135
1.9518	3.02634	2.05084	0.00027155
1.91565	3.14739	2.2086	0.00027175
1.9518	3.2281	2.24803	0.00027195
1.9518	3.26845	2.40579	0.00027215
1.91565	3.34915	2.44523	0.00027235
1.91565	3.3895	2.52411	0.00027255
1.91565	3.42985	2.60299	0.00027275
1.87951	3.55091	2.68187	0.00027295
1.87951	3.59126	2.80018	0.00027315
1.9518	3.63161	2.83962	0.00027335
1.80722	3.14739	2.76074	0.00027355
1.59035	2.25967	2.60299	0.00027375
1.55421	1.8158	2.48467	0.00027395
1.6265	1.69475	2.52411	0.00027415
1.73493	1.5737	2.56355	0.00027435
1.80722	1.5737	2.72131	0.00027455
1.91565	1.5737	2.76074	0.00027475
1.98794	1.53335	2.83962	0.00027495
2.16866	1.53335	2.87906	0.00027515
2.20481	1.49299	2.9185	0.00027535
2.24095	1.5737	3.03682	0.00027555
2.34939	1.49299	3.07626	0.00027575
2.42168	1.49299	3.1157	0.00027595
2.49396	1.49299	3.19458	0.00027615
2.56625	1.49299	3.27345	0.00027635
2.67469	1.53335	3.27345	0.00027655
2.71083	1.49299	3.35233	0.00027675
2.78312	1.49299	3.35233	0.00027695
2.85541	1.41229	3.39177	0.00027715
2.9277	1.45264	3.47065	0.00027735
2.96384	1.49299	3.54953	0.00027755
2.81926	1.33159	2.83962	0.00027775
2.71083	1.17019	1.89308	0.00027795
2.6024	1.21054	1.53813	0.00027815
2.71083	1.25089	1.49869	0.00027835
2.81926	1.45264	1.49869	0.00027855
2.89155	1.5737	1.49869	0.00027875
2.99999	1.7351	1.49869	0.00027895
3.03613	1.85616	1.53813	0.00027915
3.14456	1.93686	1.53813	0.00027935
3.18071	2.01756	1.53813	0.00027955
3.253	2.09826	1.45925	0.00027975
3.28914	2.30002	1.45925	0.00027995
3.32529	2.34037	1.53813	0.00028015
3.43372	2.42107	1.49869	0.00028035
3.46986	2.54213	1.49869	0.00028055
3.50601	2.62283	1.49869	0.00028075
2.71083	2.46142	1.38037	0.00028095
2.16866	2.46142	1.34093	0.00028115
1.9518	2.46142	1.49869	0.00028135
1.91565	2.62283	1.57757	0.00028155
1.87951	2.62283	1.65645	0.00028175
1.91565	2.74388	1.8142	0.00028195
1.91565	2.82458	1.93252	0.00028215
1.91565	2.94564	2.05084	0.00028235
[truncated: 3,000 more rows]

## Sheet: c
-0.00011745	0.03614	0.04035	0
-0.00011725	0.03614	0	-0.03944
-0.00011705	0.03614	-0.04035	0
-0.00011685	0.03614	0	0
-0.00011665	0	0.04035	-0.03944
-0.00011645	0.03614	0	0
-0.00011625	0.03614	-0.04035	0
-0.00011605	0.03614	0	0.03944
-0.00011585	0.03614	0	0
-0.00011565	0.07229	0	0
-0.00011545	0.07229	0.04035	0
-0.00011525	0.03614	0.04035	0
-0.00011505	0.07229	-0.04035	0.03944
-0.00011485	0.03614	0	0.03944
-0.00011465	0	0	0.07888
-0.00011445	0.07229	-0.04035	0
-0.00011425	0.07229	0	-0.03944
-0.00011405	0.03614	-0.04035	0.03944
-0.00011385	0.03614	0	0.03944
-0.00011365	0.03614	0	0
-0.00011345	0.03614	0	0
-0.00011325	0.07229	-0.04035	0
-0.00011305	0	-0.04035	0
-0.00011285	0.07229	-0.04035	0
-0.00011265	0.10843	0	0
-0.00011245	0.03614	0.04035	0
-0.00011225	0.03614	0	0
-0.00011205	0.07229	0.04035	0
-0.00011185	0.03614	0.0807	0
-0.00011165	0	0	0.03944
-0.00011145	0	-0.04035	0
-0.00011125	0	0.04035	0
-0.00011105	0.07229	0	0
-0.00011085	0.03614	0	0
-0.00011065	0.07229	0	0
-0.00011045	0.03614	-0.04035	0
-0.00011025	0.03614	0.04035	0
-0.00011005	0.07229	0	-0.03944
-0.00010985	0.07229	0	0
-0.00010965	0.03614	0	0.03944
-0.00010945	0.03614	0	-0.03944
-0.00010925	0.07229	0.04035	0
-0.00010905	0.03614	0.04035	0.03944
-0.00010885	0.03614	-0.04035	0
-0.00010865	0.07229	0	0.03944
-0.00010845	0.03614	0	0.03944
-0.00010825	0.07229	-0.0807	0
-0.00010805	0.03614	0	-0.03944
-0.00010785	0	0	0.03944
-0.00010765	0.10843	-0.04035	0.03944
-0.00010745	0	-0.04035	0.03944
-0.00010725	0.07229	0	0
-0.00010705	0.03614	-0.04035	0
-0.00010685	0.03614	0	-0.03944
-0.00010665	0.03614	0	0
-0.00010645	0	-0.04035	0
-0.00010625	0.03614	0	-0.03944
-0.00010605	0.03614	-0.04035	0
-0.00010585	0.03614	0	0
-0.00010565	0.07229	0.04035	0.03944
-0.00010545	0.07229	0	0
-0.00010525	0.07229	-0.04035	-0.03944
-0.00010505	0.07229	0	-0.03944
-0.00010485	0.03614	0.04035	-0.03944
-0.00010465	0.07229	0	0
-0.00010445	0.07229	-0.04035	0
-0.00010425	0	-0.04035	-0.03944
-0.00010405	0.03614	-0.04035	0.03944
-0.00010385	0.03614	0	0
-0.00010365	0.03614	-0.04035	0.03944
-0.00010345	0.03614	-0.04035	-0.03944
-0.00010325	0.03614	0.04035	0
-0.00010305	0.03614	-0.04035	0.03944
-0.00010285	0.07229	0	0
-0.00010265	0.03614	0	0.03944
-0.00010245	0.03614	0	0
-0.00010225	0.07229	0	0.03944
-0.00010205	0.07229	0	0.03944
-0.00010185	0.03614	0	0.03944
-0.00010165	0.03614	0	0
-0.00010145	0	-0.04035	0
-0.00010125	0.07229	0	0
-0.00010105	0.07229	0	0.03944
-0.00010085	0.03614	-0.04035	0
-0.00010065	0	0	0
-0.00010045	0.03614	0	0
-0.00010025	0.10843	-0.04035	0
-0.00010005	0.03614	-0.0807	0.03944
-9.985e-05	0	0	-0.03944
-9.965e-05	0.03614	-0.04035	0
-9.945e-05	0.03614	-0.04035	0
-9.925e-05	0.07229	0	0
-9.905e-05	0.03614	-0.04035	0
-9.885e-05	0.07229	0.04035	0
-9.865e-05	0.03614	-0.04035	0
-9.845e-05	0.07229	-0.04035	0
-9.825e-05	0.07229	0	-0.03944
-9.805e-05	0.07229	0.04035	0
-9.785e-05	0.03614	0.04035	0
-9.765e-05	0	-0.04035	-0.03944
-9.745e-05	0.03614	0	0.03944
-9.725e-05	0	0	-0.03944
-9.705e-05	0.03614	-0.04035	0
-9.685e-05	0.07229	0	0
-9.665e-05	0.03614	0	0
-9.645e-05	0.03614	0	0.03944
-9.625e-05	0.10843	-0.04035	0
-9.605e-05	0.03614	0	0.03944
-9.585e-05	0.03614	-0.04035	0
-9.565e-05	0.07229	-0.04035	0.03944
-9.545e-05	0.03614	-0.04035	0
-9.525e-05	0.03614	0.04035	0
-9.505e-05	0.03614	0	0
-9.485e-05	0.03614	0	-0.03944
-9.465e-05	0	0	-0.03944
-9.445e-05	0.03614	-0.0807	0
-9.425e-05	0	0.04035	-0.03944
-9.405e-05	0.03614	0	0
-9.385e-05	0.07229	0	0
-9.365e-05	0.03614	-0.04035	-0.03944
-9.345e-05	0.07229	0.04035	-0.03944
-9.325e-05	0.03614	-0.04035	0.03944
-9.305e-05	0.03614	-0.0807	0
-9.285e-05	0.03614	0	0
-9.265e-05	0.03614	-0.04035	-0.03944
-9.245e-05	0.07229	-0.04035	0
-9.225e-05	0.07229	-0.04035	0
-9.205e-05	0.03614	0	0.03944
-9.185e-05	0.03614	0	0.03944
-9.165e-05	0.03614	0	0
-9.145e-05	0.03614	-0.04035	0.03944
-9.125e-05	0.07229	0	-0.03944
-9.105e-05	0.03614	-0.04035	0
-9.085e-05	0	-0.04035	0
-9.065e-05	0.03614	-0.04035	0
-9.045e-05	0.03614	-0.04035	-0.03944
-9.025e-05	0.03614	0	0
-9.005e-05	0.07229	-0.04035	-0.03944
-8.985e-05	0.10843	0	0.03944
-8.965e-05	0.03614	-0.04035	-0.03944
-8.945e-05	0.07229	0.04035	0
-8.925e-05	0.07229	0	-0.03944
-8.905e-05	0.10843	-0.04035	0
-8.885e-05	0.03614	0	0
-8.865e-05	0.07229	0	0.03944
-8.845e-05	0.03614	-0.04035	0
-8.825e-05	0.03614	-0.04035	0
-8.805e-05	0.03614	-0.04035	0
-8.785e-05	0.03614	0	0
-8.765e-05	0.03614	-0.04035	0
-8.745e-05	0.03614	0	0
-8.725e-05	0.03614	0	0
-8.705e-05	0.07229	0	0
-8.685e-05	0.03614	0	0
-8.665e-05	0.03614	0	0
-8.645e-05	0.07229	0	0
-8.625e-05	0.07229	0	0.03944
-8.605e-05	0.07229	0	-0.03944
-8.585e-05	0.07229	-0.04035	0.03944
-8.565e-05	0.07229	-0.04035	0
-8.545e-05	0.03614	-0.04035	-0.07888
-8.525e-05	0.03614	-0.04035	-0.03944
-8.505e-05	0.03614	0	0
-8.485e-05	0.07229	0.04035	0
-8.465e-05	0.07229	0	0
-8.445e-05	0.03614	-0.04035	0.03944
-8.425e-05	0.03614	0	0.03944
-8.405e-05	0.03614	-0.04035	0.07888
-8.385e-05	0.07229	0.04035	0.03944
-8.365e-05	0.03614	-0.04035	0.03944
-8.345e-05	0.03614	-0.04035	0.03944
-8.325e-05	0.07229	0	0
-8.305e-05	0.07229	0	0
-8.285e-05	0	0	0
-8.265e-05	0.03614	-0.04035	0.03944
-8.245e-05	0.07229	0	-0.03944
-8.225e-05	0.07229	0	0
-8.205e-05	0.03614	-0.04035	-0.03944
-8.185e-05	0.07229	0	0
-8.165e-05	0.03614	0	0
-8.145e-05	0.07229	0.04035	0
-8.125e-05	0.03614	-0.04035	-0.03944
-8.105e-05	0.03614	-0.04035	0
-8.085e-05	0.07229	0	0.03944
-8.065e-05	0.07229	-0.04035	0.03944
-8.045e-05	0.03614	0	0
-8.025e-05	0	0	0.03944
-8.005e-05	-0.03614	0	0.03944
-7.985e-05	0.03614	0	0.03944
-7.965e-05	0.03614	0	0
-7.945e-05	0.03614	0	0
-7.925e-05	0.03614	0	0.03944
-7.905e-05	0.03614	-0.04035	0.03944
-7.885e-05	0.07229	0	0
-7.865e-05	0.03614	-0.04035	0
-7.845e-05	0.07229	0.04035	0
-7.825e-05	0.03614	0.04035	0
-7.805e-05	0.10843	0	-0.03944
-7.785e-05	0.07229	0	0
-7.765e-05	0.03614	0	-0.03944
-7.745e-05	0.03614	0	0
-7.725e-05	0.03614	-0.0807	0.03944
-7.705e-05	0.07229	0	-0.03944
-7.685e-05	0.07229	-0.04035	0
-7.665e-05	0.03614	0	0
-7.645e-05	0.03614	0	0
-7.625e-05	0.03614	0	-0.03944
-7.605e-05	0.07229	0	0
-7.585e-05	0.07229	0	0
-7.565e-05	0.07229	0	0
-7.545e-05	0.03614	0	0
-7.525e-05	0.03614	-0.04035	-0.03944
-7.505e-05	0.07229	0	-0.03944
-7.485e-05	0.03614	0	0
-7.465e-05	0.07229	0	0.03944
-7.445e-05	0.07229	-0.0807	0
-7.425e-05	0.03614	0	0
-7.405e-05	0.03614	0	-0.03944
-7.385e-05	0.07229	0.04035	-0.03944
-7.365e-05	0.03614	0	0
-7.345e-05	0	0	0
-7.325e-05	0.03614	0	-0.03944
-7.305e-05	0	0	0.07888
-7.285e-05	0.07229	-0.04035	0.03944
-7.265e-05	0.03614	-0.04035	0
-7.245e-05	0	0.04035	0.03944
-7.225e-05	0.03614	0	0
-7.205e-05	0.03614	-0.04035	-0.03944
-7.185e-05	0.07229	0	0
-7.165e-05	0	0	0
-7.145e-05	-0.03614	-0.04035	0
-7.125e-05	0	-0.04035	-0.03944
-7.105e-05	0.03614	0.04035	0
-7.085e-05	0.03614	-0.04035	-0.03944
-7.065e-05	0.03614	0	0
-7.045e-05	0	0	0
-7.025e-05	0.03614	0	-0.03944
-7.005e-05	0.03614	0	0
-6.985e-05	0.07229	0	0
-6.965e-05	0.07229	0	0
-6.945e-05	0.03614	0	-0.03944
-6.925e-05	0.03614	0	0.03944
-6.905e-05	0.07229	0	0
-6.885e-05	0.03614	0	0.03944
-6.865e-05	0.03614	0	0
-6.845e-05	0.03614	0	-0.03944
-6.825e-05	0.03614	0	0
-6.805e-05	0.03614	-0.04035	0
-6.785e-05	0.07229	-0.04035	0
-6.765e-05	0.07229	0	0
-6.745e-05	0.03614	0	0
-6.725e-05	0.07229	-0.04035	0
-6.705e-05	0	0	0.03944
-6.685e-05	0	0	0
-6.665e-05	0	0	-0.03944
-6.645e-05	0.03614	0.04035	0
-6.625e-05	0.03614	-0.04035	0
-6.605e-05	0.03614	-0.04035	0
-6.585e-05	0.03614	0	0.03944
-6.565e-05	0.03614	0.04035	0
-6.545e-05	0.03614	0	-0.03944
-6.525e-05	0.07229	-0.04035	0
-6.505e-05	0.03614	0	-0.03944
-6.485e-05	0.03614	0	0
-6.465e-05	0.03614	0	0.07888
-6.445e-05	0.07229	0	-0.03944
-6.425e-05	0.03614	0	0
-6.405e-05	0	0	0
-6.385e-05	0.03614	-0.04035	-0.03944
-6.365e-05	0.03614	0	-0.03944
-6.345e-05	0.03614	0	0
-6.325e-05	0.03614	0	0
-6.305e-05	0.03614	0	0
-6.285e-05	0.03614	0	0
-6.265e-05	0.03614	-0.04035	-0.03944
-6.245e-05	0.03614	0	0
-6.225e-05	0.07229	-0.04035	0
-6.205e-05	0.03614	0	0
-6.185e-05	0.07229	0	0
-6.165e-05	0.03614	0	0
-6.145e-05	0.07229	-0.04035	0
-6.125e-05	0	-0.04035	0.03944
-6.105e-05	0.03614	-0.04035	0.03944
-6.085e-05	0.03614	0	0
-6.065e-05	0.03614	0	0
-6.045e-05	0.07229	0	0
-6.025e-05	0.03614	-0.04035	0
-6.005e-05	0.03614	-0.04035	0.03944
-5.985e-05	0.03614	0	0
-5.965e-05	0.03614	0	-0.03944
-5.945e-05	0.03614	0	0
-5.925e-05	0.03614	-0.04035	-0.03944
-5.905e-05	0.03614	-0.04035	0
-5.885e-05	0.03614	0	0
-5.865e-05	0.03614	0.04035	0
-5.845e-05	0.03614	-0.04035	0
-5.825e-05	0.03614	0	-0.03944
-5.805e-05	0.03614	0	0
-5.785e-05	0.03614	0	-0.03944
-5.765e-05	0.07229	-0.04035	-0.03944
-5.745e-05	0.07229	0	0
-5.725e-05	0.07229	0	0.03944
-5.705e-05	0.03614	0	0
-5.685e-05	0.03614	-0.04035	0
-5.665e-05	0.07229	-0.04035	0
-5.645e-05	0.03614	0	0
-5.625e-05	0.07229	0	0
-5.605e-05	0.07229	0	0
-5.585e-05	0.03614	-0.04035	0
-5.565e-05	0.03614	0	0.03944
-5.545e-05	0.07229	0	-0.03944
-5.525e-05	0.03614	0	-0.03944
-5.505e-05	0	0	0.03944
-5.485e-05	0.03614	0	0
-5.465e-05	0.07229	0	0
-5.445e-05	0.03614	-0.04035	0
-5.425e-05	0.03614	0	0
-5.405e-05	0.03614	0.04035	-0.03944
-5.385e-05	0	0	0
-5.365e-05	0.07229	-0.04035	0
-5.345e-05	0.03614	-0.0807	0
-5.325e-05	0.03614	0	0.07888
-5.305e-05	0	0	0.03944
-5.285e-05	0	0	0
-5.265e-05	0.07229	0	-0.03944
-5.245e-05	0.03614	0	0
-5.225e-05	0.03614	0	0
-5.205e-05	0.03614	0	0
-5.185e-05	0.03614	-0.04035	0
-5.165e-05	0.03614	0	0
-5.145e-05	0.03614	-0.04035	-0.03944
-5.125e-05	0.07229	-0.04035	0.03944
-5.105e-05	0.03614	-0.04035	0
-5.085e-05	0.03614	0	-0.03944
-5.065e-05	0.03614	0	0
-5.045e-05	0.03614	0	-0.03944
-5.025e-05	0.07229	0	0
-5.005e-05	0.03614	-0.04035	0
-4.985e-05	0.03614	0	-0.03944
-4.965e-05	0.03614	0	0
-4.945e-05	0.03614	0.04035	0
-4.925e-05	0.10843	-0.04035	-0.03944
-4.905e-05	0.03614	-0.04035	0.03944
-4.885e-05	0.07229	-0.04035	0
-4.865e-05	0.03614	0	0
-4.845e-05	0.03614	0	0
-4.825e-05	0.03614	0	0.03944
-4.805e-05	0	0	0
-4.785e-05	0.03614	-0.04035	0
-4.765e-05	0.03614	0	0
-4.745e-05	0.07229	-0.04035	0.03944
-4.725e-05	0.03614	-0.04035	0
-4.705e-05	0.03614	0	0
-4.685e-05	0.03614	0.04035	-0.03944
-4.665e-05	0.07229	-0.04035	-0.03944
-4.645e-05	0.03614	0	0
-4.625e-05	0.03614	0	0
-4.605e-05	0.03614	0	0
-4.585e-05	0.07229	-0.04035	0.03944
-4.565e-05	0	-0.04035	-0.03944
-4.545e-05	0.03614	0.04035	-0.03944
-4.525e-05	0.10843	0	0
-4.505e-05	0.03614	0	0
-4.485e-05	0	-0.04035	-0.03944
-4.465e-05	0.03614	0.04035	-0.03944
-4.445e-05	0	0	0.03944
-4.425e-05	0.03614	-0.04035	0.03944
-4.405e-05	0.03614	0	0
-4.385e-05	0.03614	0	0.03944
-4.365e-05	0.03614	0	0
-4.345e-05	0.03614	0	0
-4.325e-05	0.03614	0	0
-4.305e-05	0.03614	0.04035	0.03944
-4.285e-05	0	0	-0.03944
-4.265e-05	0.07229	-0.04035	0
-4.245e-05	0.03614	0	0.03944
-4.225e-05	0.03614	0	0.03944
-4.205e-05	0.03614	-0.04035	0
-4.185e-05	0.03614	0	0.03944
-4.165e-05	0.03614	0.04035	-0.03944
-4.145e-05	0	-0.04035	0.03944
-4.125e-05	0.07229	0	0
-4.105e-05	0	-0.0807	0.03944
-4.085e-05	0.07229	0	0
-4.065e-05	0.03614	0	0
-4.045e-05	0	0.04035	0
-4.025e-05	0.03614	-0.04035	0
-4.005e-05	0.03614	-0.04035	0.03944
-3.985e-05	0.03614	0	0
-3.965e-05	0.07229	0	-0.03944
-3.945e-05	0.03614	0	-0.03944
-3.925e-05	0.03614	0	0
-3.905e-05	0.07229	0	0
-3.885e-05	0.07229	-0.04035	-0.03944
-3.865e-05	0	0	-0.03944
-3.845e-05	0.07229	-0.04035	0.03944
-3.825e-05	0.03614	0	0
-3.805e-05	0.03614	-0.0807	0
-3.785e-05	0.03614	0	0
-3.765e-05	0.07229	0	0
-3.745e-05	0.03614	0	0
-3.725e-05	0.03614	-0.04035	0
-3.705e-05	0	0	0.03944
-3.685e-05	0.03614	-0.04035	0
-3.665e-05	0.03614	0	0
-3.645e-05	0.03614	0	0
-3.625e-05	0	-0.04035	-0.03944
-3.605e-05	0.07229	0	0
-3.585e-05	0.03614	-0.04035	0
-3.565e-05	0.03614	0.04035	0
-3.545e-05	0.07229	0	0.03944
-3.525e-05	0.03614	-0.04035	0
-3.505e-05	0	0.04035	0.03944
-3.485e-05	0.03614	0	0
-3.465e-05	0.07229	-0.04035	0.03944
-3.445e-05	0.03614	0.04035	0
-3.425e-05	0.07229	-0.04035	0
-3.405e-05	0.03614	0	0.03944
-3.385e-05	0.03614	0.04035	0
-3.365e-05	0.07229	0.04035	0.03944
-3.345e-05	0.07229	0	0.03944
-3.325e-05	0	0	0
-3.305e-05	0.03614	-0.04035	0
-3.285e-05	0.03614	-0.04035	0
-3.265e-05	0.03614	-0.04035	0
-3.245e-05	0.07229	0	0
-3.225e-05	0.03614	-0.04035	-0.03944
-3.205e-05	0.03614	0	0
-3.185e-05	0	-0.04035	0
-3.165e-05	0.03614	0	0.03944
-3.145e-05	0.03614	0	0.03944
-3.125e-05	0.07229	0	0.07888
-3.105e-05	0.07229	-0.04035	-0.03944
-3.085e-05	0.03614	-0.04035	0
-3.065e-05	0.03614	0	0.03944
-3.045e-05	0	0	-0.03944
-3.025e-05	0.03614	0	0
-3.005e-05	0.03614	0	0
-2.985e-05	0.03614	0.04035	0
-2.965e-05	0.03614	0.04035	0
-2.945e-05	0.03614	0.04035	0.03944
-2.925e-05	0	-0.04035	0
-2.905e-05	0.03614	-0.0807	0
-2.885e-05	0.07229	0	0
-2.865e-05	0.03614	0	0
-2.845e-05	0	0	0
-2.825e-05	0.03614	0	0.03944
-2.805e-05	0.07229	-0.04035	0
-2.785e-05	0.07229	0.04035	0
-2.765e-05	0.07229	0	0
-2.745e-05	0.03614	-0.04035	0
-2.725e-05	0.07229	0.04035	0
-2.705e-05	0.03614	-0.04035	0
-2.685e-05	0.07229	-0.04035	-0.03944
-2.665e-05	0.03614	0.04035	0
-2.645e-05	0.07229	0	0.03944
-2.625e-05	0.07229	0	-0.03944
-2.605e-05	0.07229	0	-0.03944
-2.585e-05	0.07229	0	0
-2.565e-05	-0.03614	-0.04035	0
-2.545e-05	0.03614	0.04035	0
-2.525e-05	0.03614	0	0
-2.505e-05	0.03614	-0.04035	0
-2.485e-05	0	0	0
-2.465e-05	0.07229	-0.04035	0.03944
-2.445e-05	0.03614	0	-0.03944
-2.425e-05	0.03614	-0.04035	0.03944
-2.405e-05	0.10843	0	0.03944
-2.385e-05	0.03614	0	0
-2.365e-05	0.03614	0.04035	-0.03944
-2.345e-05	0.03614	0	0
-2.325e-05	0.03614	-0.04035	0
-2.305e-05	0.10843	-0.04035	0
-2.285e-05	0.03614	-0.04035	0.07888
-2.265e-05	0.03614	-0.04035	0.03944
-2.245e-05	0.07229	0	0
-2.225e-05	0.03614	0	0.03944
-2.205e-05	0.07229	0	0
-2.185e-05	0.07229	0	-0.03944
-2.165e-05	0.07229	-0.0807	0
-2.145e-05	0.07229	-0.0807	0
-2.125e-05	0.03614	-0.04035	0
-2.105e-05	0.07229	0	0
-2.085e-05	0.03614	0	0.03944
-2.065e-05	0.03614	0.04035	0
-2.045e-05	0.03614	-0.04035	0
-2.025e-05	0.07229	-0.0807	0
-2.005e-05	0.07229	0.04035	-0.03944
-1.985e-05	-0.03614	0	0
-1.965e-05	0.07229	-0.04035	-0.03944
-1.945e-05	0.07229	0	-0.03944
-1.925e-05	0.03614	0	-0.03944
-1.905e-05	0.07229	0	-0.03944
-1.885e-05	0.03614	-0.04035	0
-1.865e-05	0.14458	0	0
-1.845e-05	0.03614	0.04035	0
-1.825e-05	0.03614	0	0
-1.805e-05	0.07229	-0.04035	0
-1.785e-05	0.07229	0	0.03944
-1.765e-05	0.07229	0.04035	-0.03944
-1.745e-05	0.07229	0	0.03944
-1.725e-05	0.03614	-0.04035	0
-1.705e-05	0.07229	0	0
-1.685e-05	0.03614	-0.0807	0.03944
-1.665e-05	0.07229	0.04035	0
-1.645e-05	0.03614	0	0.03944
-1.625e-05	0.03614	-0.04035	0
-1.605e-05	0.03614	0.04035	0.03944
-1.585e-05	0	0	0
-1.565e-05	0.03614	0	0
-1.545e-05	0.07229	0	0.03944
-1.525e-05	0.03614	0.04035	0.03944
-1.505e-05	0.03614	0	0
-1.485e-05	0.07229	-0.04035	0
-1.465e-05	0.07229	-0.04035	0.03944
-1.445e-05	0.07229	0	0.03944
-1.425e-05	0.03614	0.04035	0.03944
-1.405e-05	0.07229	0	0.03944
-1.385e-05	0.03614	0	0
-1.365e-05	0.03614	-0.04035	0.03944
-1.345e-05	0.07229	0	0
-1.325e-05	0.03614	0	0
-1.305e-05	0.03614	0	0
-1.285e-05	0.03614	0.04035	0.03944
-1.265e-05	0.03614	0	0.03944
-1.245e-05	0.03614	-0.0807	0.03944
-1.225e-05	0.03614	-0.04035	0.03944
-1.205e-05	-0.03614	0	-0.03944
-1.185e-05	0.10843	0	-0.03944
-1.165e-05	0.07229	-0.04035	0
-1.145e-05	0.03614	-0.04035	0
-1.125e-05	0.07229	0.04035	0
-1.105e-05	0.07229	0	0
-1.085e-05	0.07229	0.04035	-0.03944
-1.065e-05	0.07229	-0.04035	0.03944
-1.045e-05	0.07229	0	0
-1.025e-05	0.03614	0	0
-1.005e-05	0	0	0
-9.85e-06	0	0	0
-9.65e-06	0.03614	0	0
-9.45e-06	0.03614	0.04035	0
-9.25e-06	0.03614	-0.04035	0
-9.05e-06	0.03614	0	-0.03944
-8.85e-06	0.07229	0	0
-8.65e-06	0.03614	-0.04035	0.03944
-8.45e-06	0.07229	-0.04035	0
-8.25e-06	0.03614	0	0
-8.05e-06	0.03614	-0.04035	0
-7.85e-06	0.03614	-0.0807	0.03944
-7.65e-06	0.03614	0	0.03944
-7.45e-06	0.03614	-0.04035	0
-7.25e-06	0.03614	0.04035	0.03944
-7.05e-06	0.07229	0	0
-6.85e-06	0.07229	0.04035	0
-6.65e-06	0.03614	0	-0.03944
-6.45e-06	0.07229	0	0
-6.25e-06	0.07229	0.04035	0
-6.05e-06	0.03614	-0.04035	0.03944
-5.85e-06	0.03614	0.04035	0.03944
-5.65e-06	0.03614	-0.04035	0.03944
-5.45e-06	0.03614	-0.04035	0
-5.25e-06	0.07229	-0.04035	0.03944
-5.05e-06	0.03614	-0.04035	0
-4.85e-06	0	0.04035	0.03944
-4.65e-06	0.07229	-0.04035	0.03944
-4.45e-06	0.03614	0	0.03944
-4.25e-06	0.07229	0	0
-4.05e-06	0.03614	0	0.03944
-3.85e-06	0.07229	0	0.03944
-3.65e-06	0.03614	-0.0807	0.07888
-3.45e-06	0.03614	-0.04035	0.03944
-3.25e-06	0.03614	0	0
-3.05e-06	0.07229	0	0
-2.85e-06	0.03614	-0.04035	0
-2.65e-06	0.07229	0	0.07888
-2.45e-06	0.03614	-0.04035	0.03944
-2.25e-06	0.07229	0	0
-2.05e-06	0.10843	0.12105	0.11832
-1.85e-06	0.14458	0.0807	0.1972
-1.65e-06	0.25301	0.28246	0.27607
-1.45e-06	0.3253	0.36316	0.39439
-1.25e-06	0.46988	0.52457	0.51271
-1.05e-06	0.57831	0.68597	0.67047
-8.5e-07	0.68674	0.88773	0.78878
-6.5e-07	0.79518	1.08948	1.02542
-4.5e-07	0.93975	1.17019	1.18318
-2.5e-07	1.04819	1.41229	1.34093
-5e-08	1.19277	1.61405	1.61701
1.5e-07	1.33734	1.7351	1.69589
3.5e-07	1.40963	1.89651	1.85364
5.5e-07	1.59035	2.05791	2.0114
7.5e-07	1.73493	2.25967	2.16916
9.5e-07	1.69879	2.38072	2.32691
1.15e-06	1.91565	2.46142	2.32691
1.35e-06	1.91565	2.58248	2.56355
1.55e-06	2.02409	2.70353	2.56355
1.75e-06	2.13252	2.86494	2.76074
1.95e-06	2.20481	2.94564	2.80018
2.15e-06	2.31324	3.02634	2.9185
2.35e-06	2.38553	3.10704	2.99738
2.55e-06	2.45782	3.2281	3.1157
2.75e-06	2.53011	3.26845	3.23401
2.95e-06	2.6024	3.3895	3.31289
3.15e-06	2.6024	3.3895	3.35233
3.35e-06	2.71083	3.51056	3.43121
3.55e-06	2.78312	3.59126	3.43121
3.75e-06	2.85541	3.63161	3.51009
3.95e-06	2.9277	3.71231	3.58897
4.15e-06	2.9277	3.75266	3.62841
4.35e-06	2.99999	3.79301	3.66785
4.55e-06	2.89155	2.82458	3.39177
4.75e-06	2.67469	2.05791	3.27345
4.95e-06	2.56625	1.69475	3.15514
5.15e-06	2.67469	1.45264	3.19458
5.35e-06	2.71083	1.37194	3.19458
5.55e-06	2.71083	1.41229	3.19458
5.75e-06	2.74697	1.37194	3.27345
5.95e-06	2.78312	1.41229	3.31289
6.15e-06	2.81926	1.37194	3.35233
6.35e-06	2.89155	1.37194	3.39177
6.55e-06	2.96384	1.37194	3.43121
6.75e-06	2.99999	1.37194	3.51009
6.95e-06	2.99999	1.37194	3.54953
7.15e-06	3.07227	1.37194	3.54953
7.35e-06	3.10842	1.33159	3.54953
7.55e-06	3.10842	1.41229	3.58897
7.75e-06	3.18071	1.37194	3.66785
7.95e-06	3.18071	1.37194	3.62841
8.15e-06	3.253	1.37194	3.70729
8.35e-06	3.253	1.37194	3.70729
8.55e-06	3.28914	1.33159	3.74672
8.75e-06	3.32529	1.29124	3.74672
8.95e-06	3.32529	1.37194	3.74672
9.15e-06	3.253	1.21054	3.27345
9.35e-06	3.07227	1.00878	2.09028
9.55e-06	2.99999	1.00878	1.57757
9.75e-06	3.07227	1.12983	1.38037
9.95e-06	3.10842	1.25089	1.41981
1.015e-05	3.14456	1.33159	1.38037
1.035e-05	3.21685	1.45264	1.41981
1.055e-05	3.253	1.5737	1.41981
1.075e-05	3.28914	1.69475	1.45925
1.095e-05	3.28914	1.77545	1.41981
1.115e-05	3.32529	1.93686	1.41981
1.135e-05	3.43372	1.97721	1.41981
1.155e-05	3.43372	2.13861	1.41981
1.175e-05	3.46986	2.13861	1.41981
1.195e-05	3.50601	2.30002	1.49869
1.215e-05	3.50601	2.30002	1.41981
1.235e-05	3.5783	2.42107	1.41981
1.255e-05	3.61444	2.50178	1.41981
1.275e-05	3.07227	2.42107	1.34093
1.295e-05	2.49396	2.42107	1.34093
1.315e-05	2.20481	2.38072	1.38037
1.335e-05	2.02409	2.42107	1.45925
1.355e-05	1.91565	2.50178	1.53813
1.375e-05	1.87951	2.58248	1.69589
1.395e-05	1.87951	2.66318	1.77476
1.415e-05	1.84336	2.78423	1.89308
1.435e-05	1.80722	2.86494	2.05084
1.455e-05	1.80722	2.94564	2.12972
1.475e-05	1.84336	3.02634	2.24803
1.495e-05	1.84336	3.06669	2.28747
1.515e-05	1.80722	3.14739	2.40579
1.535e-05	1.84336	3.18775	2.44523
1.555e-05	1.84336	3.34915	2.52411
1.575e-05	1.87951	3.34915	2.64243
1.595e-05	1.84336	3.3895	2.68187
1.615e-05	1.80722	3.51056	2.76074
1.635e-05	1.87951	3.4702	2.83962
1.655e-05	1.80722	3.59126	2.87906
1.675e-05	1.66264	2.50178	2.68187
1.695e-05	1.59035	1.97721	2.52411
1.715e-05	1.59035	1.6544	2.56355
1.735e-05	1.6265	1.45264	2.56355
1.755e-05	1.69879	1.37194	2.60299
1.775e-05	1.80722	1.37194	2.68187
1.795e-05	1.91565	1.37194	2.76074
1.815e-05	1.9518	1.45264	2.87906
1.835e-05	1.98794	1.37194	2.87906
1.855e-05	2.02409	1.41229	2.95794
1.875e-05	2.09638	1.37194	2.99738
1.895e-05	2.16866	1.33159	3.03682
1.915e-05	2.13252	1.41229	3.1157
1.935e-05	2.2771	1.41229	3.23401
1.955e-05	2.31324	1.37194	3.23401
1.975e-05	2.34939	1.41229	3.27345
1.995e-05	2.42168	1.37194	3.27345
2.015e-05	2.49396	1.37194	3.35233
2.035e-05	2.53011	1.37194	3.39177
2.055e-05	2.56625	1.37194	3.43121
2.075e-05	2.6024	1.37194	3.43121
2.095e-05	2.71083	1.37194	3.43121
2.115e-05	2.45782	1.12983	2.16916
2.135e-05	2.42168	1.08948	1.61701
2.155e-05	2.42168	1.17019	1.38037
2.175e-05	2.45782	1.29124	1.38037
2.195e-05	2.56625	1.41229	1.38037
2.215e-05	2.71083	1.53335	1.41981
2.235e-05	2.67469	1.61405	1.45925
2.255e-05	2.74697	1.7351	1.45925
2.275e-05	2.81926	1.85616	1.45925
2.295e-05	2.85541	1.97721	1.45925
2.315e-05	2.9277	2.05791	1.41981
2.335e-05	2.96384	2.13861	1.45925
2.355e-05	3.07227	2.25967	1.45925
2.375e-05	3.07227	2.34037	1.41981
2.395e-05	3.10842	2.38072	1.41981
2.415e-05	3.18071	2.50178	1.41981
2.435e-05	3.18071	2.62283	1.45925
2.455e-05	3.253	2.66318	1.41981
2.475e-05	3.28914	2.70353	1.41981
2.495e-05	3.28914	2.78423	1.38037
2.515e-05	3.39757	2.86494	1.41981
2.535e-05	3.39757	2.94564	1.45925
2.555e-05	3.43372	2.98599	1.41981
2.575e-05	3.46986	3.06669	1.38037
2.595e-05	3.46986	3.14739	1.38037
2.615e-05	3.07227	3.06669	1.34093
2.635e-05	2.53011	2.94564	1.30149
2.655e-05	2.16866	2.90529	1.38037
2.675e-05	1.9518	2.98599	1.45925
2.695e-05	1.91565	3.02634	1.57757
2.715e-05	1.84336	3.10704	1.69589
2.735e-05	1.87951	3.18775	1.73533
2.755e-05	1.84336	3.2281	1.85364
2.775e-05	1.87951	3.26845	2.05084
2.795e-05	1.84336	3.3895	2.09028
2.815e-05	1.84336	3.4702	2.16916
2.835e-05	1.84336	3.55091	2.24803
2.855e-05	1.80722	3.51056	2.32691
2.875e-05	1.80722	3.63161	2.40579
2.895e-05	1.66264	2.50178	2.16916
2.915e-05	1.6265	1.93686	2.12972
2.935e-05	1.66264	1.61405	2.12972
2.955e-05	1.69879	1.45264	2.16916
2.975e-05	1.73493	1.45264	2.24803
2.995e-05	1.80722	1.33159	2.28747
3.015e-05	1.84336	1.41229	2.36635
3.035e-05	1.98794	1.37194	2.48467
3.055e-05	1.98794	1.41229	2.52411
3.075e-05	2.06023	1.45264	2.56355
3.095e-05	2.13252	1.41229	2.60299
3.115e-05	2.20481	1.37194	2.68187
3.135e-05	2.24095	1.45264	2.83962
3.155e-05	2.2771	1.37194	2.87906
3.175e-05	2.34939	1.41229	2.9185
3.195e-05	2.42168	1.37194	3.03682
3.215e-05	2.45782	1.37194	3.07626
3.235e-05	2.49396	1.41229	3.1157
3.255e-05	2.56625	1.33159	3.15514
3.275e-05	2.71083	1.45264	3.19458
3.295e-05	2.63854	1.37194	3.27345
3.315e-05	2.74697	1.41229	3.31289
3.335e-05	2.74697	1.33159	3.35233
3.355e-05	2.81926	1.37194	3.35233
3.375e-05	2.85541	1.37194	3.43121
3.395e-05	2.85541	1.37194	3.43121
3.415e-05	2.96384	1.37194	3.43121
3.435e-05	2.81926	1.21054	2.64243
3.455e-05	2.63854	1.12983	1.8142
3.475e-05	2.71083	1.12983	1.49869
3.495e-05	2.71083	1.25089	1.41981
3.515e-05	2.78312	1.37194	1.41981
3.535e-05	2.85541	1.49299	1.41981
3.555e-05	2.9277	1.61405	1.45925
3.575e-05	2.9277	1.69475	1.38037
3.595e-05	2.99999	1.8158	1.41981
3.615e-05	3.10842	1.93686	1.45925
3.635e-05	3.10842	1.97721	1.49869
3.655e-05	3.14456	2.09826	1.45925
3.675e-05	3.21685	2.17897	1.41981
3.695e-05	3.21685	2.21932	1.45925
3.715e-05	3.28914	2.38072	1.49869
3.735e-05	3.32529	2.50178	1.41981
3.755e-05	3.39757	2.50178	1.41981
3.775e-05	3.43372	2.62283	1.45925
3.795e-05	3.43372	2.66318	1.41981
3.815e-05	3.46986	2.82458	1.41981
3.835e-05	3.54215	2.78423	1.41981
3.855e-05	2.85541	2.74388	1.34093
3.875e-05	2.42168	2.66318	1.38037
3.895e-05	2.16866	2.74388	1.38037
3.915e-05	1.9518	2.66318	1.53813
3.935e-05	1.84336	2.82458	1.57757
3.955e-05	1.87951	2.82458	1.73533
3.975e-05	1.91565	2.94564	1.85364
3.995e-05	1.84336	3.02634	1.93252
4.015e-05	1.87951	3.14739	2.0114
4.035e-05	1.84336	3.18775	2.09028
4.055e-05	1.84336	3.26845	2.24803
4.075e-05	1.80722	3.34915	2.32691
4.095e-05	1.84336	3.3895	2.48467
4.115e-05	1.84336	3.4702	2.48467
4.135e-05	1.80722	3.55091	2.56355
4.155e-05	1.87951	3.59126	2.60299
4.175e-05	1.73493	3.18775	2.64243
4.195e-05	1.66264	2.30002	2.40579
4.215e-05	1.6265	1.8158	2.28747
4.235e-05	1.6265	1.61405	2.36635
4.255e-05	1.73493	1.49299	2.48467
4.275e-05	1.77108	1.41229	2.52411
4.295e-05	1.87951	1.45264	2.56355
4.315e-05	1.91565	1.37194	2.64243
4.335e-05	1.9518	1.41229	2.72131
4.355e-05	2.02409	1.45264	2.80018
4.375e-05	2.06023	1.37194	2.83962
4.395e-05	2.13252	1.41229	2.9185
4.415e-05	2.16866	1.41229	2.9185
4.435e-05	2.2771	1.45264	3.03682
4.455e-05	2.31324	1.41229	3.07626
4.475e-05	2.38553	1.41229	3.07626
4.495e-05	2.45782	1.45264	3.19458
4.515e-05	2.45782	1.37194	3.27345
4.535e-05	2.53011	1.37194	3.27345
4.555e-05	2.6024	1.45264	3.35233
4.575e-05	2.63854	1.41229	3.35233
4.595e-05	2.63854	1.37194	3.35233
4.615e-05	2.74697	1.37194	3.39177
4.635e-05	2.78312	1.37194	3.51009
4.655e-05	2.81926	1.45264	3.47065
4.675e-05	2.67469	1.25089	2.9185
4.695e-05	2.63854	1.08948	1.97196
4.715e-05	2.56625	1.08948	1.57757
4.735e-05	2.6024	1.25089	1.45925
4.755e-05	2.74697	1.29124	1.41981
4.775e-05	2.78312	1.49299	1.45925
4.795e-05	2.85541	1.5737	1.41981
4.815e-05	2.89155	1.69475	1.45925
4.835e-05	2.9277	1.85616	1.41981
4.855e-05	2.96384	1.93686	1.49869
4.875e-05	3.07227	2.05791	1.41981
4.895e-05	3.10842	2.09826	1.49869
4.915e-05	3.10842	2.17897	1.49869
4.935e-05	3.18071	2.25967	1.45925
4.955e-05	3.21685	2.38072	1.41981
4.975e-05	3.21685	2.42107	1.41981
4.995e-05	3.28914	2.58248	1.45925
5.015e-05	3.36143	2.62283	1.49869
5.035e-05	3.43372	2.66318	1.45925
5.055e-05	3.39757	2.78423	1.41981
5.075e-05	3.43372	2.86494	1.41981
5.095e-05	3.28914	2.90529	1.49869
5.115e-05	2.71083	2.74388	1.34093
5.135e-05	2.34939	2.74388	1.38037
5.155e-05	2.06023	2.78423	1.45925
5.175e-05	1.98794	2.78423	1.57757
5.195e-05	1.84336	2.86494	1.61701
5.215e-05	1.87951	2.94564	1.77476
5.235e-05	1.84336	3.06669	1.85364
5.255e-05	1.84336	3.10704	2.0114
5.275e-05	1.84336	3.18775	2.05084
5.295e-05	1.84336	3.26845	2.2086
5.315e-05	1.91565	3.34915	2.28747
5.335e-05	1.80722	3.3895	2.36635
5.355e-05	1.84336	3.4702	2.44523
5.375e-05	1.84336	3.51056	2.52411
5.395e-05	1.84336	3.51056	2.56355
5.415e-05	1.73493	2.78423	2.44523
5.435e-05	1.6265	2.09826	2.28747
5.455e-05	1.59035	1.7351	2.24803
5.475e-05	1.69879	1.53335	2.32691
5.495e-05	1.73493	1.41229	2.36635
5.515e-05	1.77108	1.45264	2.44523
5.535e-05	1.91565	1.45264	2.56355
5.555e-05	1.9518	1.37194	2.64243
5.575e-05	2.02409	1.37194	2.68187
5.595e-05	2.02409	1.45264	2.76074
5.615e-05	2.16866	1.41229	2.80018
5.635e-05	2.20481	1.41229	2.87906
5.655e-05	2.20481	1.45264	2.9185
5.675e-05	2.34939	1.41229	2.99738
5.695e-05	2.31324	1.45264	3.07626
5.715e-05	2.42168	1.41229	3.1157
5.735e-05	2.45782	1.41229	3.1157
5.755e-05	2.49396	1.37194	3.15514
5.775e-05	2.56625	1.45264	3.27345
5.795e-05	2.63854	1.45264	3.31289
5.815e-05	2.71083	1.33159	3.35233
5.835e-05	2.74697	1.37194	3.39177
5.855e-05	2.78312	1.41229	3.43121
5.875e-05	2.81926	1.41229	3.43121
5.895e-05	2.81926	1.45264	3.47065
5.915e-05	2.78312	1.33159	3.07626
5.935e-05	2.67469	1.17019	2.09028
5.955e-05	2.6024	1.12983	1.57757
5.975e-05	2.63854	1.25089	1.45925
5.995e-05	2.74697	1.33159	1.49869
6.015e-05	2.78312	1.49299	1.45925
6.035e-05	2.85541	1.6544	1.45925
6.055e-05	2.89155	1.7351	1.49869
6.075e-05	2.96384	1.8158	1.49869
6.095e-05	2.99999	1.93686	1.49869
6.115e-05	3.07227	2.05791	1.45925
6.135e-05	3.10842	2.13861	1.49869
6.155e-05	3.18071	2.17897	1.45925
6.175e-05	3.14456	2.38072	1.53813
6.195e-05	3.18071	2.38072	1.45925
6.215e-05	3.253	2.46142	1.45925
6.235e-05	3.28914	2.58248	1.49869
6.255e-05	3.36143	2.66318	1.49869
6.275e-05	3.39757	2.74388	1.45925
6.295e-05	3.39757	2.78423	1.45925
6.315e-05	3.43372	2.86494	1.41981
6.335e-05	3.46986	2.90529	1.45925
6.355e-05	3.50601	2.98599	1.45925
6.375e-05	3.14456	2.86494	1.38037
6.395e-05	2.6024	2.82458	1.34093
6.415e-05	2.20481	2.86494	1.41981
6.435e-05	1.98794	2.86494	1.49869
6.455e-05	1.91565	2.94564	1.53813
6.475e-05	1.87951	2.94564	1.69589
6.495e-05	1.87951	3.10704	1.77476
6.515e-05	1.84336	3.14739	1.85364
6.535e-05	1.84336	3.2281	1.97196
6.555e-05	1.84336	3.3088	2.05084
6.575e-05	1.84336	3.34915	2.2086
6.595e-05	1.84336	3.34915	2.32691
6.615e-05	1.84336	3.4702	2.36635
6.635e-05	1.84336	3.55091	2.48467
6.655e-05	1.80722	3.63161	2.52411
6.675e-05	1.73493	2.78423	2.32691
6.695e-05	1.69879	2.09826	2.2086
6.715e-05	1.66264	1.69475	2.24803
6.735e-05	1.73493	1.5737	2.28747
6.755e-05	1.73493	1.49299	2.36635
6.775e-05	1.77108	1.45264	2.44523
6.795e-05	1.91565	1.41229	2.48467
6.815e-05	1.91565	1.45264	2.52411
6.835e-05	2.02409	1.45264	2.64243
6.855e-05	2.06023	1.45264	2.72131
6.875e-05	2.13252	1.37194	2.80018
6.895e-05	2.16866	1.45264	2.87906
6.915e-05	2.2771	1.41229	2.87906
6.935e-05	2.31324	1.37194	3.03682
6.955e-05	2.38553	1.41229	3.03682
6.975e-05	2.45782	1.45264	3.07626
6.995e-05	2.45782	1.41229	3.1157
7.015e-05	2.49396	1.41229	3.19458
7.035e-05	2.6024	1.41229	3.19458
7.055e-05	2.6024	1.49299	3.27345
7.075e-05	2.71083	1.41229	3.31289
7.095e-05	2.67469	1.41229	3.39177
7.115e-05	2.78312	1.37194	3.39177
7.135e-05	2.78312	1.41229	3.43121
7.155e-05	2.89155	1.37194	3.47065
7.175e-05	2.89155	1.37194	3.51009
7.195e-05	2.74697	1.25089	2.52411
7.215e-05	2.67469	1.12983	1.8142
7.235e-05	2.63854	1.21054	1.53813
7.255e-05	2.71083	1.29124	1.49869
7.275e-05	2.78312	1.37194	1.41981
7.295e-05	2.85541	1.5737	1.49869
7.315e-05	2.9277	1.61405	1.45925
7.335e-05	2.89155	1.77545	1.45925
7.355e-05	3.03613	1.85616	1.49869
7.375e-05	3.07227	1.97721	1.49869
7.395e-05	3.10842	2.05791	1.49869
7.415e-05	3.10842	2.17897	1.45925
7.435e-05	3.18071	2.30002	1.49869
7.455e-05	3.18071	2.34037	1.45925
7.475e-05	3.253	2.38072	1.45925
7.495e-05	3.32529	2.54213	1.45925
7.515e-05	3.32529	2.58248	1.45925
7.535e-05	3.36143	2.66318	1.49869
7.555e-05	3.43372	2.74388	1.49869
7.575e-05	3.46986	2.82458	1.45925
7.595e-05	3.46986	2.86494	1.45925
7.615e-05	3.50601	2.98599	1.45925
7.635e-05	3.03613	2.86494	1.38037
7.655e-05	2.49396	2.86494	1.34093
7.675e-05	2.20481	2.78423	1.41981
7.695e-05	2.02409	2.78423	1.49869
7.715e-05	1.9518	2.86494	1.53813
7.735e-05	1.87951	2.94564	1.69589
7.755e-05	1.91565	3.02634	1.8142
7.775e-05	1.84336	3.10704	1.93252
7.795e-05	1.87951	3.2281	2.05084
7.815e-05	1.84336	3.26845	2.16916
7.835e-05	1.84336	3.34915	2.2086
7.855e-05	1.87951	3.3895	2.32691
7.875e-05	1.84336	3.4702	2.40579
7.895e-05	1.84336	3.4702	2.48467
7.915e-05	1.84336	3.59126	2.60299
7.935e-05	1.73493	3.3088	2.52411
7.955e-05	1.6265	2.34037	2.36635
7.975e-05	1.69879	1.89651	2.32691
7.995e-05	1.66264	1.61405	2.28747
8.015e-05	1.73493	1.53335	2.32691
8.035e-05	1.73493	1.49299	2.44523
8.055e-05	1.84336	1.45264	2.48467
8.075e-05	1.9518	1.45264	2.56355
8.095e-05	1.98794	1.45264	2.64243
8.115e-05	2.06023	1.45264	2.76074
8.135e-05	2.09638	1.45264	2.80018
8.155e-05	2.13252	1.45264	2.83962
8.175e-05	2.2771	1.41229	2.9185
8.195e-05	2.34939	1.49299	2.95794
8.215e-05	2.34939	1.45264	3.03682
8.235e-05	2.38553	1.45264	3.1157
8.255e-05	2.42168	1.45264	3.15514
8.275e-05	2.49396	1.41229	3.19458
8.295e-05	2.56625	1.37194	3.19458
8.315e-05	2.56625	1.37194	3.27345
8.335e-05	2.6024	1.37194	3.39177
8.355e-05	2.78312	1.41229	3.31289
8.375e-05	2.74697	1.45264	3.39177
8.395e-05	2.81926	1.41229	3.43121
8.415e-05	2.81926	1.41229	3.51009
8.435e-05	2.81926	1.37194	3.35233
8.455e-05	2.67469	1.17019	2.16916
8.475e-05	2.63854	1.12983	1.61701
8.495e-05	2.67469	1.21054	1.45925
8.515e-05	2.74697	1.41229	1.49869
8.535e-05	2.78312	1.45264	1.45925
8.555e-05	2.85541	1.61405	1.53813
8.575e-05	2.9277	1.69475	1.49869
8.595e-05	2.96384	1.85616	1.45925
8.615e-05	3.03613	1.93686	1.45925
8.635e-05	3.03613	2.05791	1.49869
8.655e-05	3.10842	2.09826	1.49869
8.675e-05	3.18071	2.21932	1.45925
8.695e-05	3.18071	2.30002	1.49869
8.715e-05	3.21685	2.38072	1.41981
8.735e-05	3.253	2.46142	1.45925
8.755e-05	3.32529	2.62283	1.45925
8.775e-05	3.36143	2.58248	1.49869
8.795e-05	3.36143	2.74388	1.45925
8.815e-05	3.46986	2.78423	1.45925
8.835e-05	3.46986	2.82458	1.45925
8.855e-05	3.50601	2.90529	1.49869
8.875e-05	3.54215	2.98599	1.49869
8.895e-05	2.81926	2.86494	1.41981
8.915e-05	2.38553	2.74388	1.41981
8.935e-05	2.09638	2.78423	1.45925
8.955e-05	1.98794	2.86494	1.53813
8.975e-05	1.91565	2.94564	1.69589
8.995e-05	1.87951	3.02634	1.73533
9.015e-05	1.87951	3.06669	1.85364
9.035e-05	1.87951	3.14739	1.97196
9.055e-05	1.87951	3.2281	2.12972
9.075e-05	1.87951	3.34915	2.16916
9.095e-05	1.80722	3.34915	2.28747
9.115e-05	1.87951	3.42985	2.36635
9.135e-05	1.84336	3.4702	2.40579
9.155e-05	1.84336	3.59126	2.52411
9.175e-05	1.84336	3.59126	2.60299
9.195e-05	1.73493	2.66318	2.32691
9.215e-05	1.69879	2.05791	2.28747
9.235e-05	1.66264	1.7351	2.28747
9.255e-05	1.66264	1.5737	2.28747
9.275e-05	1.77108	1.49299	2.44523
9.295e-05	1.77108	1.45264	2.48467
9.315e-05	1.91565	1.45264	2.52411
9.335e-05	1.9518	1.41229	2.64243
9.355e-05	2.02409	1.41229	2.68187
9.375e-05	2.13252	1.41229	2.76074
9.395e-05	2.13252	1.41229	2.83962
9.415e-05	2.20481	1.45264	2.87906
9.435e-05	2.31324	1.45264	2.9185
9.455e-05	2.31324	1.45264	2.99738
9.475e-05	2.38553	1.41229	3.07626
9.495e-05	2.42168	1.49299	3.1157
9.515e-05	2.49396	1.45264	3.19458
9.535e-05	2.53011	1.45264	3.27345
9.555e-05	2.6024	1.37194	3.23401
9.575e-05	2.63854	1.45264	3.31289
9.595e-05	2.71083	1.41229	3.39177
9.615e-05	2.71083	1.41229	3.39177
9.635e-05	2.81926	1.41229	3.43121
9.655e-05	2.74697	1.45264	3.43121
9.675e-05	2.89155	1.45264	3.51009
9.695e-05	2.71083	1.21054	2.56355
9.715e-05	2.63854	1.12983	1.85364
9.735e-05	2.63854	1.17019	1.49869
9.755e-05	2.67469	1.29124	1.45925
9.775e-05	2.81926	1.41229	1.45925
9.795e-05	2.85541	1.49299	1.49869
9.815e-05	2.9277	1.61405	1.49869
9.835e-05	2.96384	1.77545	1.45925
9.855e-05	2.99999	1.8158	1.49869
9.875e-05	3.07227	2.01756	1.53813
9.895e-05	3.07227	2.09826	1.49869
9.915e-05	3.14456	2.09826	1.49869
9.935e-05	3.14456	2.34037	1.49869
9.955e-05	3.28914	2.34037	1.49869
9.975e-05	3.28914	2.42107	1.45925
9.995e-05	3.32529	2.50178	1.49869
0.00010015	3.36143	2.62283	1.45925
0.00010035	3.39757	2.62283	1.53813
0.00010055	3.43372	2.74388	1.53813
0.00010075	3.43372	2.78423	1.49869
0.00010095	3.50601	2.90529	1.45925
0.00010115	3.50601	2.86494	1.49869
0.00010135	3.03613	2.82458	1.41981
0.00010155	2.49396	2.82458	1.38037
0.00010175	2.16866	2.82458	1.49869
0.00010195	2.06023	2.86494	1.53813
0.00010215	1.91565	2.86494	1.61701
0.00010235	1.91565	2.98599	1.77476
0.00010255	1.91565	3.10704	1.85364
0.00010275	1.91565	3.14739	1.97196
0.00010295	1.87951	3.18775	2.05084
0.00010315	1.87951	3.26845	2.12972
0.00010335	1.87951	3.34915	2.24803
0.00010355	1.91565	3.42985	2.32691
0.00010375	1.87951	3.4702	2.40579
0.00010395	1.87951	3.51056	2.48467
0.00010415	1.84336	3.63161	2.52411
0.00010435	1.80722	3.2281	2.48467
0.00010455	1.66264	2.34037	2.40579
0.00010475	1.66264	1.85616	2.28747
0.00010495	1.6265	1.61405	2.32691
0.00010515	1.73493	1.53335	2.36635
0.00010535	1.77108	1.45264	2.44523
0.00010555	1.91565	1.49299	2.52411
0.00010575	1.9518	1.45264	2.60299
0.00010595	2.02409	1.37194	2.68187
0.00010615	2.06023	1.45264	2.72131
0.00010635	2.16866	1.45264	2.80018
0.00010655	2.24095	1.41229	2.9185
0.00010675	2.2771	1.41229	2.95794
0.00010695	2.34939	1.41229	2.99738
0.00010715	2.34939	1.41229	3.03682
0.00010735	2.42168	1.41229	3.07626
0.00010755	2.49396	1.41229	3.19458
0.00010775	2.49396	1.41229	3.19458
0.00010795	2.56625	1.45264	3.27345
0.00010815	2.63854	1.45264	3.31289
0.00010835	2.67469	1.45264	3.39177
0.00010855	2.71083	1.41229	3.35233
0.00010875	2.74697	1.41229	3.43121
0.00010895	2.81926	1.37194	3.47065
0.00010915	2.85541	1.41229	3.47065
0.00010935	2.89155	1.41229	3.51009
0.00010955	2.71083	1.17019	2.2086
0.00010975	2.63854	1.17019	1.69589
0.00010995	2.71083	1.21054	1.49869
0.00011015	2.71083	1.37194	1.49869
0.00011035	2.81926	1.45264	1.41981
0.00011055	2.89155	1.6544	1.49869
0.00011075	2.9277	1.69475	1.49869
0.00011095	2.99999	1.77545	1.49869
0.00011115	2.99999	1.97721	1.53813
0.00011135	3.03613	2.01756	1.49869
0.00011155	3.10842	2.09826	1.53813
0.00011175	3.18071	2.25967	1.53813
0.00011195	3.18071	2.30002	1.49869
0.00011215	3.253	2.38072	1.49869
0.00011235	3.253	2.50178	1.53813
0.00011255	3.36143	2.54213	1.49869
0.00011275	3.39757	2.62283	1.53813
0.00011295	3.46986	2.70353	1.53813
0.00011315	3.43372	2.74388	1.49869
0.00011335	3.46986	2.86494	1.49869
0.00011355	3.46986	2.90529	1.45925
0.00011375	3.54215	2.98599	1.49869
0.00011395	3.14456	2.90529	1.38037
0.00011415	2.56625	2.86494	1.38037
0.00011435	2.20481	2.86494	1.41981
0.00011455	2.06023	2.86494	1.57757
0.00011475	1.87951	2.90529	1.57757
0.00011495	1.91565	2.98599	1.73533
0.00011515	1.91565	3.06669	1.8142
0.00011535	1.9518	3.14739	1.89308
0.00011555	1.91565	3.2281	2.0114
0.00011575	1.91565	3.3088	2.12972
0.00011595	1.87951	3.3895	2.28747
0.00011615	1.84336	3.42985	2.32691
0.00011635	1.87951	3.51056	2.40579
0.00011655	1.87951	3.55091	2.48467
0.00011675	1.87951	3.63161	2.56355
0.00011695	1.77108	2.70353	2.36635
0.00011715	1.69879	2.09826	2.24803
0.00011735	1.6265	1.7351	2.24803
0.00011755	1.73493	1.5737	2.32691
0.00011775	1.80722	1.49299	2.36635
0.00011795	1.84336	1.41229	2.44523
0.00011815	1.91565	1.45264	2.52411
0.00011835	1.9518	1.41229	2.60299
0.00011855	2.02409	1.45264	2.68187
0.00011875	2.09638	1.45264	2.72131
0.00011895	2.16866	1.45264	2.83962
0.00011915	2.24095	1.41229	2.87906
0.00011935	2.24095	1.49299	2.95794
0.00011955	2.34939	1.45264	2.95794
0.00011975	2.42168	1.45264	3.07626
0.00011995	2.49396	1.45264	3.07626
0.00012015	2.45782	1.41229	3.19458
0.00012035	2.53011	1.45264	3.23401
0.00012055	2.6024	1.45264	3.27345
0.00012075	2.63854	1.45264	3.31289
0.00012095	2.71083	1.41229	3.35233
0.00012115	2.74697	1.45264	3.39177
0.00012135	2.78312	1.45264	3.39177
0.00012155	2.85541	1.37194	3.43121
0.00012175	2.89155	1.45264	3.51009
0.00012195	2.96384	1.41229	3.54953
0.00012215	2.78312	1.21054	2.60299
0.00012235	2.71083	1.21054	1.89308
0.00012255	2.71083	1.25089	1.49869
0.00012275	2.74697	1.29124	1.49869
0.00012295	2.81926	1.41229	1.41981
0.00012315	2.89155	1.53335	1.45925
0.00012335	2.89155	1.61405	1.53813
0.00012355	2.96384	1.8158	1.53813
0.00012375	3.07227	1.89651	1.49869
0.00012395	3.10842	1.97721	1.49869
0.00012415	3.14456	2.05791	1.49869
0.00012435	3.18071	2.21932	1.53813
0.00012455	3.21685	2.30002	1.53813
0.00012475	3.28914	2.38072	1.49869
0.00012495	3.28914	2.46142	1.49869
0.00012515	3.36143	2.54213	1.49869
0.00012535	3.39757	2.58248	1.49869
0.00012555	3.46986	2.74388	1.45925
0.00012575	3.46986	2.78423	1.49869
0.00012595	3.46986	2.86494	1.49869
0.00012615	3.50601	2.86494	1.53813
0.00012635	3.61444	2.94564	1.49869
0.00012655	2.89155	2.82458	1.45925
0.00012675	2.45782	2.82458	1.38037
0.00012695	2.20481	2.78423	1.49869
0.00012715	2.02409	2.86494	1.53813
0.00012735	1.87951	2.90529	1.61701
0.00012755	1.91565	2.98599	1.73533
0.00012775	1.91565	3.02634	1.85364
0.00012795	1.87951	3.18775	1.97196
0.00012815	1.91565	3.26845	2.12972
0.00012835	1.87951	3.3088	2.2086
0.00012855	1.91565	3.34915	2.24803
0.00012875	1.9518	3.42985	2.32691
0.00012895	1.84336	3.4702	2.48467
0.00012915	1.91565	3.55091	2.52411
0.00012935	1.87951	3.55091	2.64243
0.00012955	1.80722	2.86494	2.44523
0.00012975	1.69879	2.17897	2.28747
0.00012995	1.69879	1.7351	2.24803
0.00013015	1.69879	1.61405	2.32691
0.00013035	1.73493	1.49299	2.44523
0.00013055	1.80722	1.45264	2.48467
0.00013075	1.91565	1.45264	2.56355
0.00013095	1.98794	1.45264	2.60299
0.00013115	2.06023	1.45264	2.68187
0.00013135	2.09638	1.45264	2.72131
0.00013155	2.16866	1.49299	2.80018
0.00013175	2.24095	1.49299	2.87906
0.00013195	2.2771	1.45264	2.95794
0.00013215	2.2771	1.45264	3.03682
0.00013235	2.42168	1.45264	3.07626
0.00013255	2.49396	1.45264	3.07626
0.00013275	2.45782	1.45264	3.19458
0.00013295	2.56625	1.45264	3.23401
0.00013315	2.6024	1.45264	3.27345
0.00013335	2.67469	1.41229	3.31289
0.00013355	2.71083	1.45264	3.35233
0.00013375	2.74697	1.45264	3.39177
0.00013395	2.78312	1.45264	3.51009
0.00013415	2.81926	1.45264	3.47065
0.00013435	2.9277	1.45264	3.51009
0.00013455	2.74697	1.25089	2.56355
0.00013475	2.67469	1.17019	1.85364
0.00013495	2.67469	1.21054	1.57757
0.00013515	2.71083	1.33159	1.41981
0.00013535	2.78312	1.45264	1.49869
0.00013555	2.81926	1.53335	1.49869
0.00013575	2.89155	1.7351	1.49869
0.00013595	2.96384	1.85616	1.49869
0.00013615	3.03613	1.85616	1.57757
0.00013635	3.10842	1.97721	1.53813
0.00013655	3.14456	2.05791	1.49869
0.00013675	3.18071	2.17897	1.49869
0.00013695	3.18071	2.30002	1.53813
0.00013715	3.253	2.38072	1.49869
0.00013735	3.28914	2.46142	1.45925
0.00013755	3.36143	2.50178	1.49869
0.00013775	3.39757	2.66318	1.49869
0.00013795	3.43372	2.66318	1.49869
0.00013815	3.43372	2.78423	1.49869
0.00013835	3.50601	2.86494	1.49869
0.00013855	3.46986	2.90529	1.49869
0.00013875	3.54215	2.94564	1.49869
0.00013895	3.54215	3.02634	1.49869
0.00013915	3.07227	2.90529	1.38037
0.00013935	2.56625	2.86494	1.34093
0.00013955	2.24095	2.90529	1.41981
0.00013975	2.09638	2.86494	1.53813
0.00013995	1.98794	2.94564	1.61701
0.00014015	1.9518	2.98599	1.77476
0.00014035	1.87951	3.10704	1.85364
0.00014055	1.87951	3.2281	1.93252
0.00014075	1.9518	3.2281	2.09028
0.00014095	1.91565	3.42985	2.16916
0.00014115	1.91565	3.42985	2.2086
0.00014135	1.91565	3.42985	2.36635
0.00014155	1.91565	3.51056	2.40579
0.00014175	1.87951	3.59126	2.52411
0.00014195	1.91565	3.59126	2.60299
0.00014215	1.73493	2.58248	2.28747
0.00014235	1.69879	1.97721	2.24803
0.00014255	1.69879	1.69475	2.28747
0.00014275	1.73493	1.5737	2.28747
0.00014295	1.80722	1.5737	2.40579
0.00014315	1.87951	1.45264	2.48467
0.00014335	1.91565	1.49299	2.52411
0.00014355	2.02409	1.45264	2.64243
0.00014375	2.09638	1.45264	2.68187
0.00014395	2.16866	1.49299	2.80018
0.00014415	2.20481	1.45264	2.83962
0.00014435	2.2771	1.45264	2.87906
0.00014455	2.31324	1.45264	2.95794
0.00014475	2.38553	1.45264	2.99738
0.00014495	2.42168	1.45264	3.1157
0.00014515	2.49396	1.41229	3.1157
0.00014535	2.49396	1.45264	3.15514
0.00014555	2.6024	1.45264	3.15514
0.00014575	2.63854	1.49299	3.23401
0.00014595	2.63854	1.41229	3.27345
0.00014615	2.74697	1.45264	3.27345
0.00014635	2.78312	1.49299	3.39177
0.00014655	2.78312	1.45264	3.47065
0.00014675	2.89155	1.45264	3.51009
0.00014695	2.89155	1.45264	3.54953
0.00014715	2.85541	1.45264	3.35233
0.00014735	2.74697	1.21054	2.2086
0.00014755	2.71083	1.21054	1.65645
0.00014775	2.74697	1.29124	1.49869
0.00014795	2.78312	1.37194	1.49869
0.00014815	2.85541	1.49299	1.53813
0.00014835	2.9277	1.61405	1.49869
0.00014855	2.9277	1.7351	1.49869
0.00014875	3.03613	1.89651	1.49869
0.00014895	3.07227	1.93686	1.53813
0.00014915	3.14456	2.05791	1.49869
0.00014935	3.18071	2.17897	1.53813
0.00014955	3.21685	2.25967	1.53813
0.00014975	3.253	2.34037	1.53813
0.00014995	3.28914	2.42107	1.49869
0.00015015	3.28914	2.50178	1.49869
0.00015035	3.32529	2.62283	1.53813
0.00015055	3.39757	2.66318	1.53813
0.00015075	3.43372	2.70353	1.49869
0.00015095	3.43372	2.82458	1.57757
0.00015115	3.50601	2.90529	1.45925
0.00015135	2.99999	2.74388	1.38037
0.00015155	2.49396	2.74388	1.38037
0.00015175	2.24095	2.74388	1.45925
0.00015195	1.98794	2.78423	1.53813
0.00015215	1.98794	2.86494	1.69589
0.00015235	1.87951	2.90529	1.77476
0.00015255	1.87951	3.06669	1.85364
0.00015275	1.9518	3.06669	1.97196
0.00015295	1.91565	3.10704	2.05084
0.00015315	1.9518	3.26845	2.16916
0.00015335	1.91565	3.34915	2.28747
0.00015355	1.98794	3.34915	2.36635
0.00015375	1.84336	3.42985	2.48467
0.00015395	1.87951	3.55091	2.48467
0.00015415	1.9518	3.55091	2.64243
0.00015435	1.87951	3.59126	2.72131
0.00015455	1.73493	2.74388	2.52411
0.00015475	1.69879	2.09826	2.40579
0.00015495	1.69879	1.7351	2.36635
0.00015515	1.73493	1.5737	2.36635
0.00015535	1.80722	1.49299	2.48467
0.00015555	1.87951	1.49299	2.52411
0.00015575	1.87951	1.49299	2.60299
0.00015595	1.98794	1.45264	2.68187
0.00015615	2.06023	1.45264	2.76074
0.00015635	2.13252	1.45264	2.80018
0.00015655	2.24095	1.49299	2.9185
0.00015675	2.24095	1.45264	2.95794
0.00015695	2.2771	1.45264	3.03682
0.00015715	2.34939	1.45264	3.07626
0.00015735	2.45782	1.45264	3.1157
0.00015755	2.45782	1.45264	3.19458
0.00015775	2.56625	1.45264	3.27345
0.00015795	2.53011	1.45264	3.27345
0.00015815	2.63854	1.45264	3.31289
0.00015835	2.71083	1.41229	3.35233
0.00015855	2.71083	1.41229	3.43121
0.00015875	2.78312	1.45264	3.43121
0.00015895	2.85541	1.45264	3.43121
0.00015915	2.85541	1.41229	3.51009
0.00015935	2.71083	1.21054	2.48467
0.00015955	2.6024	1.25089	1.77476
0.00015975	2.67469	1.25089	1.49869
0.00015995	2.67469	1.33159	1.53813
0.00016015	2.74697	1.45264	1.45925
0.00016035	2.85541	1.61405	1.53813
0.00016055	2.89155	1.69475	1.49869
0.00016075	2.89155	1.85616	1.49869
0.00016095	2.96384	1.93686	1.49869
0.00016115	3.07227	2.05791	1.53813
0.00016135	3.10842	2.09826	1.53813
0.00016155	3.14456	2.21932	1.49869
0.00016175	3.18071	2.34037	1.49869
0.00016195	3.21685	2.42107	1.49869
0.00016215	3.28914	2.42107	1.53813
0.00016235	3.28914	2.58248	1.53813
0.00016255	3.39757	2.62283	1.53813
0.00016275	3.36143	2.74388	1.49869
0.00016295	3.43372	2.78423	1.49869
0.00016315	3.36143	2.78423	1.49869
0.00016335	3.46986	2.90529	1.53813
0.00016355	3.46986	2.94564	1.49869
0.00016375	3.21685	2.98599	1.49869
0.00016395	2.71083	2.94564	1.45925
0.00016415	2.2771	2.90529	1.45925
0.00016435	2.13252	2.90529	1.53813
0.00016455	1.9518	2.94564	1.61701
0.00016475	1.91565	2.98599	1.73533
0.00016495	1.9518	3.14739	1.85364
0.00016515	1.87951	3.2281	1.93252
0.00016535	1.9518	3.18775	2.05084
0.00016555	1.87951	3.34915	2.12972
0.00016575	1.91565	3.3895	2.2086
0.00016595	1.91565	3.4702	2.28747
0.00016615	1.87951	3.4702	2.36635
0.00016635	1.91565	3.59126	2.44523
0.00016655	1.84336	3.63161	2.60299
0.00016675	1.73493	2.54213	2.36635
0.00016695	1.66264	1.89651	2.2086
0.00016715	1.69879	1.77545	2.28747
0.00016735	1.73493	1.5737	2.28747
0.00016755	1.84336	1.49299	2.36635
0.00016775	1.84336	1.49299	2.44523
0.00016795	1.9518	1.49299	2.52411
0.00016815	2.02409	1.45264	2.60299
0.00016835	2.06023	1.49299	2.64243
0.00016855	2.09638	1.45264	2.76074
0.00016875	2.20481	1.49299	2.83962
0.00016895	2.2771	1.49299	2.9185
0.00016915	2.31324	1.49299	2.9185
0.00016935	2.38553	1.49299	3.03682
0.00016955	2.38553	1.49299	3.03682
0.00016975	2.49396	1.49299	3.1157
0.00016995	2.56625	1.45264	3.19458
0.00017015	2.6024	1.45264	3.19458
0.00017035	2.63854	1.45264	3.23401
0.00017055	2.71083	1.45264	3.27345
0.00017075	2.74697	1.45264	3.39177
0.00017095	2.81926	1.45264	3.43121
0.00017115	2.85541	1.41229	3.43121
0.00017135	2.89155	1.45264	3.47065
0.00017155	2.89155	1.45264	3.54953
0.00017175	2.96384	1.41229	3.54953
0.00017195	2.78312	1.21054	2.52411
0.00017215	2.71083	1.17019	1.8142
0.00017235	2.67469	1.21054	1.57757
0.00017255	2.74697	1.37194	1.49869
0.00017275	2.85541	1.49299	1.49869
0.00017295	2.96384	1.61405	1.49869
0.00017315	2.96384	1.6544	1.53813
0.00017335	2.99999	1.85616	1.49869
0.00017355	3.07227	1.89651	1.53813
0.00017375	3.07227	2.01756	1.53813
0.00017395	3.14456	2.13861	1.53813
0.00017415	3.18071	2.21932	1.53813
0.00017435	3.253	2.34037	1.57757
0.00017455	3.28914	2.38072	1.45925
0.00017475	3.36143	2.46142	1.53813
0.00017495	3.32529	2.54213	1.53813
0.00017515	3.39757	2.66318	1.49869
0.00017535	3.39757	2.74388	1.49869
0.00017555	3.50601	2.70353	1.49869
0.00017575	3.50601	2.86494	1.49869
0.00017595	3.03613	2.74388	1.41981
0.00017615	2.53011	2.78423	1.45925
0.00017635	2.24095	2.74388	1.45925
0.00017655	2.06023	2.74388	1.57757
0.00017675	1.98794	2.86494	1.65645
0.00017695	1.9518	2.90529	1.77476
0.00017715	1.9518	2.98599	1.85364
0.00017735	1.91565	3.06669	1.97196
0.00017755	1.91565	3.18775	2.05084
0.00017775	1.87951	3.2281	2.16916
0.00017795	1.91565	3.26845	2.32691
0.00017815	1.91565	3.3895	2.32691
0.00017835	1.87951	3.4702	2.44523
0.00017855	1.91565	3.42985	2.52411
0.00017875	1.91565	3.4702	2.60299
0.00017895	1.84336	3.63161	2.64243
0.00017915	1.80722	3.2281	2.68187
0.00017935	1.69879	2.38072	2.44523
0.00017955	1.66264	1.85616	2.40579
0.00017975	1.66264	1.69475	2.44523
0.00017995	1.73493	1.5737	2.44523
0.00018015	1.80722	1.53335	2.48467
0.00018035	1.87951	1.49299	2.60299
0.00018055	1.9518	1.53335	2.64243
0.00018075	2.02409	1.49299	2.68187
0.00018095	2.09638	1.45264	2.80018
0.00018115	2.16866	1.45264	2.87906
0.00018135	2.20481	1.49299	2.95794
0.00018155	2.24095	1.45264	3.03682
0.00018175	2.31324	1.45264	3.07626
0.00018195	2.42168	1.49299	3.15514
0.00018215	2.42168	1.49299	3.23401
0.00018235	2.49396	1.49299	3.23401
0.00018255	2.56625	1.49299	3.27345
0.00018275	2.56625	1.45264	3.35233
0.00018295	2.67469	1.45264	3.35233
0.00018315	2.71083	1.41229	3.39177
0.00018335	2.74697	1.45264	3.47065
0.00018355	2.78312	1.49299	3.47065
0.00018375	2.85541	1.41229	3.51009
0.00018395	2.74697	1.37194	3.07626
0.00018415	2.56625	1.21054	2.09028
0.00018435	2.6024	1.25089	1.65645
0.00018455	2.63854	1.33159	1.53813
0.00018475	2.74697	1.41229	1.49869
0.00018495	2.71083	1.53335	1.49869
0.00018515	2.85541	1.61405	1.53813
0.00018535	2.9277	1.7351	1.49869
0.00018555	2.96384	1.93686	1.53813
0.00018575	3.03613	2.01756	1.49869
0.00018595	3.07227	2.05791	1.49869
0.00018615	3.03613	2.21932	1.53813
0.00018635	3.14456	2.25967	1.49869
0.00018655	3.18071	2.38072	1.49869
0.00018675	3.253	2.50178	1.53813
0.00018695	3.32529	2.54213	1.57757
0.00018715	3.32529	2.62283	1.53813
0.00018735	3.36143	2.74388	1.45925
0.00018755	3.39757	2.74388	1.49869
0.00018775	3.39757	2.82458	1.49869
0.00018795	3.46986	2.94564	1.49869
0.00018815	3.50601	3.06669	1.53813
0.00018835	3.54215	2.98599	1.53813
0.00018855	3.36143	3.06669	1.53813
0.00018875	2.74697	2.94564	1.45925
0.00018895	2.34939	2.90529	1.41981
0.00018915	2.16866	2.90529	1.49869
0.00018935	2.02409	2.98599	1.61701
0.00018955	1.98794	2.98599	1.69589
0.00018975	1.91565	3.14739	1.77476
0.00018995	1.91565	3.18775	1.93252
0.00019015	1.9518	3.26845	2.0114
0.00019035	1.9518	3.34915	2.12972
0.00019055	1.91565	3.3895	2.16916
0.00019075	1.91565	3.42985	2.32691
0.00019095	1.9518	3.51056	2.44523
0.00019115	1.91565	3.59126	2.56355
0.00019135	1.84336	3.3895	2.52411
0.00019155	1.69879	2.50178	2.28747
0.00019175	1.69879	1.93686	2.32691
0.00019195	1.69879	1.6544	2.28747
0.00019215	1.80722	1.53335	2.32691
0.00019235	1.84336	1.5737	2.36635
0.00019255	1.87951	1.49299	2.44523
0.00019275	1.9518	1.45264	2.52411
0.00019295	2.02409	1.49299	2.60299
0.00019315	2.09638	1.49299	2.68187
0.00019335	2.16866	1.45264	2.76074
0.00019355	2.20481	1.49299	2.83962
0.00019375	2.31324	1.45264	2.83962
0.00019395	2.34939	1.53335	2.95794
0.00019415	2.42168	1.49299	3.03682
0.00019435	2.45782	1.45264	3.03682
0.00019455	2.49396	1.49299	3.15514
0.00019475	2.53011	1.49299	3.15514
0.00019495	2.63854	1.45264	3.23401
0.00019515	2.67469	1.49299	3.27345
0.00019535	2.71083	1.45264	3.27345
0.00019555	2.71083	1.49299	3.31289
0.00019575	2.81926	1.41229	3.39177
0.00019595	2.85541	1.45264	3.39177
0.00019615	2.9277	1.45264	3.47065
0.00019635	2.9277	1.45264	3.51009
0.00019655	2.85541	1.41229	3.19458
0.00019675	2.71083	1.21054	2.09028
0.00019695	2.71083	1.17019	1.65645
0.00019715	2.74697	1.25089	1.49869
0.00019735	2.81926	1.37194	1.49869
0.00019755	2.85541	1.53335	1.53813
0.00019775	2.89155	1.61405	1.53813
0.00019795	2.96384	1.77545	1.57757
0.00019815	3.03613	1.89651	1.53813
0.00019835	3.07227	1.97721	1.53813
0.00019855	3.14456	2.05791	1.53813
0.00019875	3.21685	2.13861	1.53813
0.00019895	3.21685	2.25967	1.49869
0.00019915	3.28914	2.34037	1.49869
0.00019935	3.32529	2.42107	1.53813
0.00019955	3.36143	2.58248	1.53813
0.00019975	3.32529	2.62283	1.53813
0.00019995	3.39757	2.70353	1.53813
0.00020015	3.43372	2.74388	1.53813
0.00020035	3.46986	2.82458	1.53813
0.00020055	3.28914	2.86494	1.49869
0.00020075	2.74697	2.78423	1.41981
0.00020095	2.38553	2.74388	1.38037
0.00020115	2.13252	2.78423	1.45925
0.00020135	2.02409	2.78423	1.57757
0.00020155	1.9518	2.86494	1.65645
0.00020175	1.9518	3.02634	1.8142
0.00020195	1.87951	2.98599	1.89308
0.00020215	1.9518	3.10704	2.05084
0.00020235	1.87951	3.2281	2.16916
0.00020255	1.9518	3.26845	2.2086
0.00020275	1.9518	3.34915	2.28747
0.00020295	1.87951	3.3895	2.40579
0.00020315	1.91565	3.4702	2.52411
0.00020335	1.91565	3.51056	2.56355
0.00020355	1.9518	3.59126	2.64243
0.00020375	1.77108	2.82458	2.48467
0.00020395	1.69879	2.17897	2.32691
0.00020415	1.66264	1.8158	2.36635
0.00020435	1.77108	1.61405	2.40579
0.00020455	1.80722	1.53335	2.48467
0.00020475	1.84336	1.49299	2.52411
0.00020495	1.9518	1.53335	2.64243
0.00020515	2.02409	1.45264	2.64243
0.00020535	2.06023	1.45264	2.72131
0.00020555	2.13252	1.45264	2.83962
0.00020575	2.24095	1.49299	2.87906
0.00020595	2.24095	1.49299	2.99738
0.00020615	2.2771	1.45264	3.03682
0.00020635	2.34939	1.45264	3.03682
0.00020655	2.38553	1.49299	3.07626
0.00020675	2.45782	1.49299	3.15514
0.00020695	2.49396	1.45264	3.19458
0.00020715	2.56625	1.49299	3.23401
0.00020735	2.63854	1.45264	3.35233
0.00020755	2.67469	1.49299	3.39177
0.00020775	2.74697	1.45264	3.43121
0.00020795	2.78312	1.45264	3.43121
0.00020815	2.81926	1.45264	3.51009
0.00020835	2.85541	1.45264	3.51009
0.00020855	2.71083	1.25089	2.40579
0.00020875	2.63854	1.17019	1.85364
0.00020895	2.67469	1.25089	1.53813
0.00020915	2.71083	1.33159	1.53813
0.00020935	2.74697	1.45264	1.45925
0.00020955	2.81926	1.6544	1.53813
0.00020975	2.89155	1.69475	1.53813
0.00020995	2.96384	1.85616	1.53813
0.00021015	2.99999	1.93686	1.49869
0.00021035	3.03613	2.05791	1.57757
0.00021055	3.07227	2.09826	1.53813
0.00021075	3.14456	2.21932	1.53813
0.00021095	3.18071	2.30002	1.49869
0.00021115	3.253	2.42107	1.49869
0.00021135	3.28914	2.50178	1.49869
0.00021155	3.253	2.58248	1.49869
0.00021175	3.39757	2.70353	1.53813
0.00021195	3.39757	2.74388	1.49869
0.00021215	3.43372	2.78423	1.53813
0.00021235	3.46986	2.86494	1.53813
0.00021255	3.50601	2.98599	1.49869
0.00021275	3.54215	3.02634	1.53813
0.00021295	3.39757	3.06669	1.53813
0.00021315	2.74697	2.94564	1.41981
0.00021335	2.34939	2.86494	1.41981
0.00021355	2.16866	2.90529	1.49869
0.00021375	2.02409	2.98599	1.61701
0.00021395	1.91565	3.06669	1.73533
0.00021415	1.9518	3.06669	1.8142
0.00021435	1.91565	3.14739	1.93252
0.00021455	1.87951	3.3088	2.0114
0.00021475	1.87951	3.3088	2.09028
0.00021495	1.91565	3.34915	2.24803
0.00021515	1.87951	3.42985	2.28747
0.00021535	1.91565	3.51056	2.40579
0.00021555	1.91565	3.59126	2.52411
0.00021575	1.91565	3.63161	2.56355
0.00021595	1.77108	2.86494	2.40579
0.00021615	1.66264	2.09826	2.28747
0.00021635	1.69879	1.77545	2.24803
0.00021655	1.69879	1.61405	2.32691
0.00021675	1.77108	1.53335	2.36635
0.00021695	1.84336	1.49299	2.44523
0.00021715	1.87951	1.49299	2.52411
0.00021735	2.02409	1.49299	2.60299
0.00021755	2.06023	1.45264	2.64243
0.00021775	2.13252	1.49299	2.72131
0.00021795	2.16866	1.45264	2.80018
0.00021815	2.24095	1.49299	2.83962
0.00021835	2.31324	1.49299	2.99738
0.00021855	2.38553	1.45264	3.03682
0.00021875	2.42168	1.45264	2.99738
0.00021895	2.49396	1.49299	3.07626
0.00021915	2.53011	1.49299	3.19458
0.00021935	2.6024	1.45264	3.19458
0.00021955	2.6024	1.45264	3.23401
0.00021975	2.74697	1.45264	3.27345
0.00021995	2.74697	1.45264	3.35233
0.00022015	2.78312	1.45264	3.39177
0.00022035	2.81926	1.49299	3.43121
0.00022055	2.85541	1.45264	3.47065
0.00022075	2.89155	1.41229	3.43121
0.00022095	2.85541	1.37194	3.19458
0.00022115	2.67469	1.21054	2.12972
0.00022135	2.71083	1.21054	1.73533
0.00022155	2.74697	1.33159	1.53813
0.00022175	2.78312	1.41229	1.53813
0.00022195	2.85541	1.5737	1.49869
0.00022215	2.9277	1.6544	1.53813
0.00022235	2.96384	1.77545	1.53813
0.00022255	2.99999	1.85616	1.57757
0.00022275	3.10842	1.97721	1.45925
0.00022295	3.10842	2.09826	1.53813
0.00022315	3.18071	2.17897	1.53813
0.00022335	3.21685	2.30002	1.53813
0.00022355	3.253	2.38072	1.53813
0.00022375	3.28914	2.42107	1.53813
0.00022395	3.32529	2.54213	1.49869
0.00022415	3.39757	2.62283	1.49869
0.00022435	3.39757	2.66318	1.49869
0.00022455	3.43372	2.74388	1.53813
0.00022475	3.46986	2.86494	1.49869
0.00022495	3.50601	2.90529	1.49869
0.00022515	3.21685	2.90529	1.45925
0.00022535	2.71083	2.82458	1.49869
0.00022555	2.31324	2.82458	1.45925
0.00022575	2.09638	2.78423	1.53813
0.00022595	2.06023	2.90529	1.61701
0.00022615	1.98794	2.94564	1.73533
0.00022635	1.98794	3.02634	1.8142
0.00022655	1.91565	3.10704	1.93252
0.00022675	1.9518	3.18775	2.09028
0.00022695	1.91565	3.2281	2.12972
0.00022715	1.9518	3.34915	2.24803
0.00022735	1.9518	3.42985	2.32691
0.00022755	1.91565	3.42985	2.32691
0.00022775	1.91565	3.55091	2.48467
0.00022795	1.9518	3.51056	2.60299
0.00022815	1.84336	3.51056	2.68187
0.00022835	1.73493	2.46142	2.36635
0.00022855	1.73493	1.97721	2.28747
0.00022875	1.73493	1.69475	2.36635
0.00022895	1.80722	1.53335	2.36635
0.00022915	1.84336	1.53335	2.40579
0.00022935	1.91565	1.49299	2.48467
0.00022955	1.9518	1.45264	2.64243
0.00022975	1.98794	1.5737	2.68187
0.00022995	2.09638	1.45264	2.72131
0.00023015	2.16866	1.45264	2.87906
0.00023035	2.20481	1.49299	2.87906
0.00023055	2.31324	1.45264	2.95794
0.00023075	2.31324	1.45264	2.99738
0.00023095	2.38553	1.45264	3.07626
0.00023115	2.45782	1.53335	3.15514
0.00023135	2.49396	1.49299	3.15514
0.00023155	2.56625	1.45264	3.23401
0.00023175	2.6024	1.45264	3.31289
0.00023195	2.67469	1.45264	3.31289
0.00023215	2.74697	1.49299	3.39177
0.00023235	2.74697	1.45264	3.39177
0.00023255	2.81926	1.45264	3.43121
0.00023275	2.89155	1.45264	3.43121
0.00023295	2.89155	1.49299	3.54953
0.00023315	2.85541	1.45264	3.23401
0.00023335	2.71083	1.21054	2.16916
0.00023355	2.67469	1.29124	1.69589
0.00023375	2.71083	1.29124	1.49869
0.00023395	2.78312	1.37194	1.53813
0.00023415	2.85541	1.53335	1.53813
0.00023435	2.89155	1.61405	1.53813
0.00023455	2.96384	1.8158	1.57757
0.00023475	2.99999	1.85616	1.53813
0.00023495	3.07227	2.01756	1.53813
0.00023515	3.10842	2.05791	1.53813
0.00023535	3.14456	2.13861	1.53813
0.00023555	3.21685	2.25967	1.49869
0.00023575	3.21685	2.38072	1.53813
0.00023595	3.28914	2.46142	1.49869
0.00023615	3.32529	2.50178	1.49869
0.00023635	3.36143	2.62283	1.49869
0.00023655	3.46986	2.78423	1.53813
0.00023675	3.46986	2.70353	1.49869
0.00023695	3.46986	2.86494	1.53813
0.00023715	3.50601	2.90529	1.49869
0.00023735	3.50601	2.98599	1.49869
0.00023755	3.61444	2.98599	1.49869
0.00023775	2.99999	2.94564	1.41981
0.00023795	2.56625	2.86494	1.38037
0.00023815	2.20481	2.90529	1.45925
0.00023835	2.02409	2.94564	1.53813
0.00023855	1.98794	2.98599	1.65645
0.00023875	1.9518	3.10704	1.73533
0.00023895	1.87951	3.10704	1.89308
0.00023915	1.91565	3.18775	2.0114
0.00023935	1.9518	3.26845	2.05084
0.00023955	1.9518	3.3088	2.16916
0.00023975	1.91565	3.3895	2.28747
0.00023995	1.91565	3.55091	2.36635
0.00024015	1.9518	3.59126	2.44523
0.00024035	1.9518	3.63161	2.60299
0.00024055	1.84336	3.26845	2.52411
0.00024075	1.69879	2.34037	2.32691
0.00024095	1.66264	1.89651	2.28747
0.00024115	1.73493	1.69475	2.28747
0.00024135	1.77108	1.5737	2.36635
0.00024155	1.84336	1.53335	2.44523
0.00024175	1.91565	1.49299	2.48467
0.00024195	2.02409	1.49299	2.56355
0.00024215	2.06023	1.45264	2.64243
0.00024235	2.13252	1.49299	2.68187
0.00024255	2.13252	1.49299	2.80018
0.00024275	2.20481	1.49299	2.83962
0.00024295	2.34939	1.49299	2.87906
0.00024315	2.34939	1.49299	2.99738
0.00024335	2.42168	1.45264	3.03682
0.00024355	2.45782	1.41229	3.1157
0.00024375	2.6024	1.49299	3.15514
0.00024395	2.53011	1.49299	3.19458
0.00024415	2.63854	1.49299	3.23401
0.00024435	2.67469	1.49299	3.35233
0.00024455	2.74697	1.41229	3.31289
0.00024475	2.78312	1.49299	3.39177
0.00024495	2.81926	1.45264	3.43121
0.00024515	2.81926	1.49299	3.54953
0.00024535	2.9277	1.45264	3.51009
0.00024555	2.9277	1.49299	3.58897
0.00024575	2.81926	1.25089	2.36635
0.00024595	2.67469	1.21054	1.8142
0.00024615	2.74697	1.29124	1.57757
0.00024635	2.81926	1.41229	1.45925
0.00024655	2.85541	1.49299	1.49869
0.00024675	2.9277	1.5737	1.49869
0.00024695	2.96384	1.7351	1.53813
0.00024715	3.07227	1.85616	1.53813
0.00024735	3.07227	1.93686	1.57757
0.00024755	3.10842	2.05791	1.57757
0.00024775	3.14456	2.17897	1.53813
0.00024795	3.21685	2.30002	1.53813
0.00024815	3.253	2.34037	1.53813
0.00024835	3.253	2.42107	1.53813
0.00024855	3.32529	2.46142	1.53813
0.00024875	3.39757	2.62283	1.53813
0.00024895	3.39757	2.66318	1.53813
0.00024915	3.43372	2.74388	1.49869
0.00024935	3.50601	2.82458	1.57757
0.00024955	3.50601	2.86494	1.53813
0.00024975	3.50601	2.94564	1.49869
0.00024995	3.54215	3.02634	1.49869
0.00025015	2.81926	2.94564	1.38037
0.00025035	2.45782	2.78423	1.41981
0.00025055	2.16866	2.86494	1.49869
0.00025075	2.09638	2.90529	1.57757
0.00025095	2.02409	2.94564	1.65645
0.00025115	1.91565	3.02634	1.8142
0.00025135	1.9518	3.10704	1.89308
0.00025155	1.91565	3.18775	2.0114
0.00025175	1.9518	3.26845	2.09028
0.00025195	1.98794	3.3088	2.16916
0.00025215	1.98794	3.3895	2.28747
0.00025235	1.9518	3.51056	2.40579
0.00025255	1.87951	3.4702	2.52411
0.00025275	1.9518	3.63161	2.60299
0.00025295	1.84336	3.3895	2.56355
0.00025315	1.73493	2.46142	2.36635
0.00025335	1.69879	1.93686	2.36635
0.00025355	1.73493	1.69475	2.32691
0.00025375	1.80722	1.61405	2.36635
0.00025395	1.84336	1.45264	2.48467
0.00025415	1.87951	1.49299	2.48467
0.00025435	1.9518	1.49299	2.60299
0.00025455	2.02409	1.45264	2.64243
0.00025475	2.09638	1.45264	2.76074
0.00025495	2.20481	1.49299	2.83962
0.00025515	2.24095	1.53335	2.83962
0.00025535	2.24095	1.49299	2.9185
0.00025555	2.34939	1.45264	2.99738
0.00025575	2.38553	1.49299	3.07626
0.00025595	2.45782	1.49299	3.07626
0.00025615	2.56625	1.49299	3.15514
0.00025635	2.6024	1.49299	3.23401
0.00025655	2.63854	1.45264	3.31289
0.00025675	2.67469	1.53335	3.27345
0.00025695	2.71083	1.49299	3.39177
0.00025715	2.71083	1.45264	3.35233
0.00025735	2.74697	1.49299	3.43121
0.00025755	2.81926	1.49299	3.51009
0.00025775	2.89155	1.49299	3.47065
0.00025795	2.85541	1.49299	3.43121
0.00025815	2.71083	1.17019	2.16916
0.00025835	2.71083	1.25089	1.65645
0.00025855	2.74697	1.25089	1.49869
0.00025875	2.81926	1.37194	1.45925
0.00025895	2.89155	1.53335	1.45925
0.00025915	2.9277	1.61405	1.49869
0.00025935	2.96384	1.77545	1.53813
0.00025955	3.03613	1.89651	1.53813
0.00025975	3.07227	1.97721	1.53813
0.00025995	3.10842	2.05791	1.53813
0.00026015	3.18071	2.13861	1.53813
0.00026035	3.21685	2.30002	1.49869
0.00026055	3.253	2.34037	1.53813
0.00026075	3.28914	2.46142	1.53813
0.00026095	3.32529	2.50178	1.53813
0.00026115	3.39757	2.58248	1.49869
0.00026135	3.43372	2.74388	1.57757
0.00026155	3.43372	2.74388	1.53813
0.00026175	3.46986	2.78423	1.49869
0.00026195	3.32529	2.86494	1.57757
0.00026215	2.78312	2.78423	1.41981
0.00026235	2.42168	2.74388	1.45925
0.00026255	2.09638	2.78423	1.53813
0.00026275	2.02409	2.82458	1.53813
0.00026295	1.91565	2.86494	1.73533
0.00026315	1.91565	2.94564	1.89308
0.00026335	1.9518	3.06669	1.97196
0.00026355	1.91565	3.18775	2.05084
0.00026375	1.9518	3.18775	2.16916
0.00026395	1.91565	3.2281	2.24803
0.00026415	1.9518	3.34915	2.32691
0.00026435	1.91565	3.42985	2.44523
0.00026455	1.87951	3.4702	2.52411
0.00026475	1.9518	3.51056	2.60299
0.00026495	1.91565	3.59126	2.64243
0.00026515	1.77108	2.98599	2.56355
0.00026535	1.69879	2.25967	2.36635
0.00026555	1.73493	1.77545	2.36635
0.00026575	1.77108	1.5737	2.36635
0.00026595	1.80722	1.53335	2.48467
0.00026615	1.87951	1.49299	2.56355
0.00026635	1.9518	1.53335	2.60299
0.00026655	1.9518	1.49299	2.68187
0.00026675	2.09638	1.45264	2.76074
0.00026695	2.16866	1.49299	2.87906
0.00026715	2.16866	1.49299	2.87906
0.00026735	2.2771	1.49299	2.95794
0.00026755	2.34939	1.49299	3.03682
0.00026775	2.38553	1.49299	3.03682
0.00026795	2.42168	1.45264	3.15514
0.00026815	2.45782	1.49299	3.19458
0.00026835	2.53011	1.49299	3.23401
0.00026855	2.63854	1.41229	3.27345
0.00026875	2.6024	1.53335	3.31289
0.00026895	2.71083	1.49299	3.39177
0.00026915	2.71083	1.49299	3.39177
0.00026935	2.78312	1.49299	3.47065
0.00026955	2.81926	1.45264	3.47065
0.00026975	2.85541	1.45264	3.54953
0.00026995	2.78312	1.41229	3.23401
0.00027015	2.63854	1.21054	2.16916
0.00027035	2.63854	1.21054	1.65645
0.00027055	2.71083	1.29124	1.53813
0.00027075	2.74697	1.41229	1.57757
0.00027095	2.74697	1.53335	1.53813
0.00027115	2.85541	1.6544	1.49869
0.00027135	2.96384	1.77545	1.53813
0.00027155	2.99999	1.93686	1.53813
0.00027175	2.99999	1.97721	1.49869
0.00027195	3.07227	2.05791	1.49869
0.00027215	3.10842	2.13861	1.53813
0.00027235	3.18071	2.25967	1.53813
0.00027255	3.253	2.34037	1.49869
0.00027275	3.253	2.42107	1.49869
0.00027295	3.28914	2.54213	1.45925
0.00027315	3.36143	2.58248	1.45925
0.00027335	3.39757	2.70353	1.49869
0.00027355	3.39757	2.74388	1.53813
0.00027375	3.43372	2.82458	1.53813
0.00027395	3.46986	2.90529	1.49869
0.00027415	3.50601	2.94564	1.53813
0.00027435	2.96384	2.82458	1.38037
0.00027455	2.49396	2.82458	1.45925
0.00027475	2.24095	2.86494	1.53813
0.00027495	2.06023	2.82458	1.57757
0.00027515	2.02409	2.94564	1.65645
0.00027535	1.98794	2.98599	1.77476
0.00027555	1.9518	3.10704	1.89308
0.00027575	1.9518	3.18775	2.0114
0.00027595	1.9518	3.18775	2.09028
0.00027615	1.91565	3.3088	2.16916
0.00027635	1.91565	3.3895	2.28747
0.00027655	1.91565	3.3895	2.36635
0.00027675	1.9518	3.55091	2.52411
0.00027695	1.91565	3.55091	2.56355
0.00027715	1.91565	3.63161	2.64243
0.00027735	1.77108	2.66318	2.44523
0.00027755	1.66264	2.05791	2.32691
0.00027775	1.73493	1.77545	2.28747
0.00027795	1.73493	1.61405	2.32691
0.00027815	1.80722	1.53335	2.40579
0.00027835	1.87951	1.53335	2.52411
0.00027855	1.9518	1.49299	2.64243
0.00027875	1.98794	1.49299	2.60299
0.00027895	2.09638	1.49299	2.68187
0.00027915	2.13252	1.45264	2.83962
0.00027935	2.20481	1.45264	2.83962
0.00027955	2.2771	1.45264	2.87906
0.00027975	2.31324	1.49299	2.9185
0.00027995	2.38553	1.45264	3.03682
0.00028015	2.45782	1.49299	3.07626
0.00028035	2.49396	1.49299	3.1157
0.00028055	2.53011	1.45264	3.19458
0.00028075	2.6024	1.49299	3.19458
0.00028095	2.67469	1.45264	3.27345
0.00028115	2.67469	1.45264	3.35233
0.00028135	2.71083	1.45264	3.43121
0.00028155	2.74697	1.53335	3.39177
0.00028175	2.89155	1.49299	3.43121
0.00028195	2.89155	1.45264	3.54953
0.00028215	2.74697	1.45264	3.23401
0.00028235	2.71083	1.21054	2.12972
[truncated: 3,000 more rows]

## Sheet: e
-0.00011745	0.07229	0	0
-0.00011725	0.07229	0.04035	0
-0.00011705	0.07229	0.04035	-0.03944
-0.00011685	0.03614	0.04035	0
-0.00011665	0.03614	-0.04035	-0.03944
-0.00011645	0.07229	0	-0.03944
-0.00011625	0.03614	0.04035	0
-0.00011605	0	-0.04035	-0.03944
-0.00011585	0.03614	0.04035	0
-0.00011565	0.03614	0	0
-0.00011545	0.03614	0.04035	-0.03944
-0.00011525	0.07229	-0.04035	-0.07888
-0.00011505	0.03614	0	-0.07888
-0.00011485	0.03614	0.04035	-0.03944
-0.00011465	0.03614	0	-0.03944
-0.00011445	0.07229	-0.04035	-0.03944
-0.00011425	0.07229	0	-0.03944
-0.00011405	0.03614	0	-0.03944
-0.00011385	0.10843	0	0
-0.00011365	0.03614	-0.04035	-0.03944
-0.00011345	0.03614	0.04035	0
-0.00011325	0.03614	0	0
-0.00011305	0.03614	0.04035	-0.07888
-0.00011285	0.07229	0.04035	0
-0.00011265	0.03614	0.04035	0.03944
-0.00011245	0.07229	0	0
-0.00011225	0.03614	-0.04035	-0.03944
-0.00011205	0.03614	0	-0.07888
-0.00011185	0.03614	0.04035	-0.07888
-0.00011165	0	0.04035	-0.03944
-0.00011145	0.03614	-0.04035	-0.03944
-0.00011125	0.07229	0	0
-0.00011105	0.03614	-0.04035	-0.03944
-0.00011085	0.03614	0.04035	-0.03944
-0.00011065	0	0	0
-0.00011045	0.07229	0	-0.03944
-0.00011025	0.07229	0	-0.03944
-0.00011005	0.03614	0	-0.03944
-0.00010985	0.03614	0	0
-0.00010965	0.07229	0	-0.03944
-0.00010945	0.07229	0.0807	-0.03944
-0.00010925	0.07229	0	-0.03944
-0.00010905	0.03614	0.04035	0
-0.00010885	0.03614	0	0
-0.00010865	0.03614	0.04035	-0.07888
-0.00010845	0.03614	0	0
-0.00010825	0.07229	0.04035	0.03944
-0.00010805	0.07229	0.04035	-0.03944
-0.00010785	0.03614	0.04035	0
-0.00010765	0.10843	0.04035	-0.03944
-0.00010745	0.07229	0.04035	-0.03944
-0.00010725	0.03614	0	0
-0.00010705	0.07229	0.0807	-0.03944
-0.00010685	0.07229	-0.04035	0
-0.00010665	0.07229	0	0
-0.00010645	0.03614	0.04035	-0.03944
-0.00010625	0.03614	0	-0.03944
-0.00010605	0.10843	0	0.03944
-0.00010585	0.07229	-0.04035	-0.03944
-0.00010565	0.03614	0.04035	-0.03944
-0.00010545	0.03614	0	0
-0.00010525	0.03614	0	-0.03944
-0.00010505	0.07229	0	-0.03944
-0.00010485	0.07229	0	-0.03944
-0.00010465	0.10843	0	-0.03944
-0.00010445	0.03614	0	-0.03944
-0.00010425	0.07229	0	0.03944
-0.00010405	0.07229	0.04035	0
-0.00010385	0.03614	0.04035	0
-0.00010365	0.03614	0	0
-0.00010345	0.03614	0	0
-0.00010325	0.07229	0.04035	-0.03944
-0.00010305	0.03614	0.04035	-0.03944
-0.00010285	0.03614	-0.04035	-0.03944
-0.00010265	0	0	-0.03944
-0.00010245	0.03614	0	-0.07888
-0.00010225	0.03614	0.04035	-0.03944
-0.00010205	0.07229	0.04035	-0.03944
-0.00010185	0.03614	0	-0.03944
-0.00010165	0.03614	0	-0.03944
-0.00010145	0	0	-0.03944
-0.00010125	0.07229	0	0
-0.00010105	0.07229	0	-0.03944
-0.00010085	0	0.04035	0
-0.00010065	0.03614	0	0
-0.00010045	0.03614	0	0
-0.00010025	0.07229	0	0
-0.00010005	0.03614	0.04035	0
-9.985e-05	0.07229	0.04035	0
-9.965e-05	0.03614	0.04035	-0.07888
-9.945e-05	0.07229	0	-0.03944
-9.925e-05	0.07229	0	0
-9.905e-05	0.03614	0.04035	0
-9.885e-05	0.07229	0	0
-9.865e-05	0.07229	0	0
-9.845e-05	0.07229	0	-0.03944
-9.825e-05	0.03614	0.04035	0
-9.805e-05	0.07229	0	-0.03944
-9.785e-05	0.07229	0	0
-9.765e-05	0.07229	0.0807	-0.03944
-9.745e-05	0.03614	0	0
-9.725e-05	0.03614	0.04035	-0.03944
-9.705e-05	0.07229	0.04035	-0.03944
-9.685e-05	0.03614	0.04035	0
-9.665e-05	0.07229	0	-0.03944
-9.645e-05	0.03614	0	0.03944
-9.625e-05	0.03614	0.04035	0
-9.605e-05	0.07229	0.04035	0
-9.585e-05	0.10843	0	-0.03944
-9.565e-05	0	0	0.03944
-9.545e-05	0.03614	0	-0.03944
-9.525e-05	0.07229	0	-0.03944
-9.505e-05	0.03614	0.04035	0.03944
-9.485e-05	0.03614	0.04035	-0.03944
-9.465e-05	0.10843	0.04035	-0.03944
-9.445e-05	0.03614	0	0
-9.425e-05	0.10843	0	0
-9.405e-05	0.03614	0	-0.03944
-9.385e-05	0.03614	0	-0.03944
-9.365e-05	0.03614	0	0
-9.345e-05	0.07229	0	-0.03944
-9.325e-05	0.03614	0	-0.03944
-9.305e-05	0.07229	0.04035	0
-9.285e-05	0.03614	0.04035	0
-9.265e-05	0.10843	0	0
-9.245e-05	0.03614	-0.04035	0.03944
-9.225e-05	0.07229	-0.04035	-0.03944
-9.205e-05	0	0.04035	-0.03944
-9.185e-05	0.10843	0.04035	-0.03944
-9.165e-05	0.03614	0.04035	-0.03944
-9.145e-05	0.07229	-0.04035	-0.03944
-9.125e-05	0.03614	0	-0.03944
-9.105e-05	0.03614	0	-0.03944
-9.085e-05	0.07229	0	0
-9.065e-05	0.07229	0	0
-9.045e-05	0.07229	0	-0.03944
-9.025e-05	0.07229	0.04035	-0.03944
-9.005e-05	0.03614	0	0
-8.985e-05	0.07229	0	-0.03944
-8.965e-05	0.07229	0.04035	0
-8.945e-05	0.03614	0.04035	-0.03944
-8.925e-05	0.07229	0.04035	0
-8.905e-05	0.10843	0	0.03944
-8.885e-05	0.07229	0.04035	-0.03944
-8.865e-05	0.07229	0.04035	0
-8.845e-05	0.10843	0	0
-8.825e-05	0.03614	0	0
-8.805e-05	0.03614	0.04035	0
-8.785e-05	0.03614	0	-0.03944
-8.765e-05	0.07229	0.0807	-0.03944
-8.745e-05	0.10843	0	-0.03944
-8.725e-05	0	0	0
-8.705e-05	0.03614	0.04035	0
-8.685e-05	0.03614	0.04035	0
-8.665e-05	0.07229	0	0
-8.645e-05	0.10843	-0.04035	-0.03944
-8.625e-05	0	0.04035	-0.03944
-8.605e-05	0.03614	0	0
-8.585e-05	0.03614	-0.04035	-0.03944
-8.565e-05	0.03614	0	0
-8.545e-05	0.03614	0	-0.03944
-8.525e-05	0.03614	0	-0.03944
-8.505e-05	0.03614	0	0
-8.485e-05	0.07229	0	-0.03944
-8.465e-05	0.03614	0	0
-8.445e-05	0.03614	0	-0.03944
-8.425e-05	0.07229	0	-0.03944
-8.405e-05	0.03614	0.04035	0
-8.385e-05	0.07229	0.04035	-0.03944
-8.365e-05	0.03614	0	0
-8.345e-05	0.03614	0.04035	0
-8.325e-05	0.03614	0.04035	-0.03944
-8.305e-05	0.03614	0	-0.03944
-8.285e-05	0	0	0
-8.265e-05	0.07229	0	-0.03944
-8.245e-05	0.03614	0	-0.03944
-8.225e-05	0.07229	0	0.03944
-8.205e-05	0.10843	0.04035	0
-8.185e-05	0.03614	0.04035	-0.03944
-8.165e-05	0.03614	0	-0.03944
-8.145e-05	0.03614	0	0
-8.125e-05	0.03614	0	-0.03944
-8.105e-05	0.03614	0	-0.03944
-8.085e-05	0.07229	0	-0.07888
-8.065e-05	0.03614	0	0
-8.045e-05	0	-0.04035	0
-8.025e-05	0.03614	0	0
-8.005e-05	0.10843	0.04035	0
-7.985e-05	0.10843	0	0
-7.965e-05	0.03614	0	0.03944
-7.945e-05	0.10843	0	-0.03944
-7.925e-05	0	0	0
-7.905e-05	0.07229	0	0
-7.885e-05	0.10843	0	0
-7.865e-05	0.03614	-0.04035	0
-7.845e-05	0.07229	0	-0.03944
-7.825e-05	0.07229	0	-0.03944
-7.805e-05	0.07229	0.04035	0
-7.785e-05	0.03614	0.04035	-0.03944
-7.765e-05	0.03614	0	-0.07888
-7.745e-05	0.03614	0	-0.03944
-7.725e-05	0.07229	0.04035	0
-7.705e-05	0.03614	0	-0.03944
-7.685e-05	0.07229	0	-0.07888
-7.665e-05	0.07229	-0.04035	-0.07888
-7.645e-05	0	0	0
-7.625e-05	0.10843	0.04035	0
-7.605e-05	0.07229	0	-0.03944
-7.585e-05	0.03614	0.04035	-0.03944
-7.565e-05	0.03614	-0.0807	0
-7.545e-05	0.03614	0.04035	-0.03944
-7.525e-05	0.07229	0.04035	0.03944
-7.505e-05	0.03614	0	-0.03944
-7.485e-05	0.10843	0	-0.03944
-7.465e-05	0.07229	0	-0.03944
-7.445e-05	0.07229	0	-0.03944
-7.425e-05	0.07229	0.04035	-0.03944
-7.405e-05	0.03614	0	0
-7.385e-05	0.03614	0	0
-7.365e-05	0.03614	0	0
-7.345e-05	0	0	-0.03944
-7.325e-05	0.07229	0.04035	-0.03944
-7.305e-05	0.03614	0	0
-7.285e-05	0.03614	0	-0.03944
-7.265e-05	0.03614	-0.04035	-0.07888
-7.245e-05	0.07229	0	-0.03944
-7.225e-05	0.07229	0	0
-7.205e-05	0.03614	0	0.03944
-7.185e-05	0.03614	-0.04035	-0.03944
-7.165e-05	0.07229	0	0
-7.145e-05	0.03614	0	0
-7.125e-05	0.07229	0.04035	0
-7.105e-05	0.03614	0	-0.03944
-7.085e-05	0.07229	0	-0.03944
-7.065e-05	0.07229	0.04035	0.03944
-7.045e-05	0.07229	-0.04035	-0.03944
-7.025e-05	0	0.04035	0
-7.005e-05	0.03614	-0.04035	0
-6.985e-05	0.07229	0	0
-6.965e-05	0.10843	0	0
-6.945e-05	0.03614	0	-0.03944
-6.925e-05	0.07229	0	-0.03944
-6.905e-05	0.03614	0	-0.03944
-6.885e-05	0.03614	0	-0.03944
-6.865e-05	0.03614	0	-0.03944
-6.845e-05	0.03614	0	0
-6.825e-05	0.03614	0	-0.07888
-6.805e-05	0.07229	0	-0.03944
-6.785e-05	0.07229	0	-0.03944
-6.765e-05	0.03614	0.0807	0
-6.745e-05	0.03614	0	-0.03944
-6.725e-05	0.03614	0	-0.03944
-6.705e-05	0.03614	0	-0.03944
-6.685e-05	0.03614	0.04035	0
-6.665e-05	0	-0.04035	-0.03944
-6.645e-05	0.03614	-0.04035	-0.03944
-6.625e-05	0.03614	0	-0.03944
-6.605e-05	0.07229	0	0
-6.585e-05	0.07229	0.04035	0
-6.565e-05	0.07229	-0.04035	0
-6.545e-05	0.03614	0.04035	-0.03944
-6.525e-05	0.07229	0.04035	0
-6.505e-05	0.03614	0	-0.03944
-6.485e-05	0.03614	0	0
-6.465e-05	0.03614	0	0.03944
-6.445e-05	0.07229	0	0
-6.425e-05	0.07229	0.04035	0
-6.405e-05	0.07229	-0.04035	-0.03944
-6.385e-05	0.07229	0	0
-6.365e-05	0.10843	0.0807	-0.07888
-6.345e-05	0.03614	0	-0.07888
-6.325e-05	0.03614	0	-0.03944
-6.305e-05	0.07229	0	0
-6.285e-05	0.07229	0	-0.03944
-6.265e-05	0.03614	-0.04035	-0.03944
-6.245e-05	0.03614	0.0807	-0.03944
-6.225e-05	0.03614	0	-0.03944
-6.205e-05	0.03614	0	-0.03944
-6.185e-05	0.03614	-0.04035	-0.03944
-6.165e-05	0	0	0
-6.145e-05	0.07229	-0.04035	-0.03944
-6.125e-05	0	0	0
-6.105e-05	0.03614	0	-0.03944
-6.085e-05	0.07229	-0.04035	-0.03944
-6.065e-05	0.07229	0.04035	-0.07888
-6.045e-05	0.03614	0.0807	-0.03944
-6.025e-05	0.03614	0	0
-6.005e-05	0.03614	0.04035	0
-5.985e-05	0.03614	0	0
-5.965e-05	0.03614	-0.04035	-0.03944
-5.945e-05	0.03614	0	-0.03944
-5.925e-05	0.03614	0.04035	0.03944
-5.905e-05	0.07229	0	-0.03944
-5.885e-05	0.07229	0	-0.03944
-5.865e-05	0.07229	0	-0.03944
-5.845e-05	0.07229	0	0.03944
-5.825e-05	0.07229	0	-0.03944
-5.805e-05	0.03614	-0.04035	-0.03944
-5.785e-05	0.07229	0	0.03944
-5.765e-05	0.03614	0	0
-5.745e-05	0.07229	0.04035	-0.07888
-5.725e-05	0.03614	0	-0.03944
-5.705e-05	0	0	-0.03944
-5.685e-05	0.07229	0	0
-5.665e-05	0.03614	0	0
-5.645e-05	0.07229	0.04035	-0.03944
-5.625e-05	0.07229	-0.04035	-0.03944
-5.605e-05	0.03614	0	0
-5.585e-05	0.07229	0	0
-5.565e-05	0.07229	-0.04035	0
-5.545e-05	0.07229	0	0
-5.525e-05	0.03614	-0.04035	-0.03944
-5.505e-05	0.07229	0	-0.03944
-5.485e-05	0.03614	0.04035	-0.03944
-5.465e-05	0.07229	0	0
-5.445e-05	0.07229	0	0
-5.425e-05	0	0.04035	-0.03944
-5.405e-05	0.03614	0	-0.07888
-5.385e-05	0.07229	0	-0.03944
-5.365e-05	0.03614	0.04035	0.03944
-5.345e-05	0.07229	0	-0.03944
-5.325e-05	0.07229	0.04035	-0.03944
-5.305e-05	0.07229	0.04035	-0.03944
-5.285e-05	0.10843	0.04035	0
-5.265e-05	0.10843	0	0.03944
-5.245e-05	0.07229	0	-0.03944
-5.225e-05	0.07229	0	0
-5.205e-05	0.03614	-0.04035	0
-5.185e-05	0.03614	0	-0.03944
-5.165e-05	0.07229	-0.04035	-0.03944
-5.145e-05	0.07229	0.04035	0
-5.125e-05	0.07229	0	0
-5.105e-05	0.07229	-0.04035	0
-5.085e-05	0.03614	-0.04035	0
-5.065e-05	0.03614	0.04035	0
-5.045e-05	0.03614	0	-0.03944
-5.025e-05	0.03614	0	-0.03944
-5.005e-05	0.07229	0	0.03944
-4.985e-05	0.03614	0.04035	0
-4.965e-05	0.07229	0.04035	0
-4.945e-05	0.03614	0	0
-4.925e-05	0.03614	0.04035	-0.03944
-4.905e-05	0.03614	0	0
-4.885e-05	0.03614	0	-0.03944
-4.865e-05	0.03614	0.04035	0.03944
-4.845e-05	0.03614	0.04035	0.03944
-4.825e-05	0.07229	-0.04035	0
-4.805e-05	0.03614	0	0
-4.785e-05	0.03614	0	-0.03944
-4.765e-05	0.03614	-0.04035	0.03944
-4.745e-05	0.03614	0	-0.07888
-4.725e-05	0.03614	-0.04035	0
-4.705e-05	0.07229	0	-0.03944
-4.685e-05	0.07229	0	-0.07888
-4.665e-05	0.07229	-0.0807	0
-4.645e-05	0.07229	0.04035	0
-4.625e-05	0.03614	0	-0.03944
-4.605e-05	0.03614	0	-0.03944
-4.585e-05	0	0	-0.03944
-4.565e-05	0.07229	0.04035	0.03944
-4.545e-05	0.03614	0.04035	-0.03944
-4.525e-05	0.03614	-0.04035	0
-4.505e-05	0.07229	0.04035	-0.03944
-4.485e-05	0.03614	0.04035	0
-4.465e-05	0.03614	0.04035	-0.07888
-4.445e-05	0.07229	0	0
-4.425e-05	0.07229	0	0
-4.405e-05	0.03614	-0.04035	-0.03944
-4.385e-05	0.07229	0.04035	-0.03944
-4.365e-05	0.07229	0.04035	0.03944
-4.345e-05	0.07229	0.04035	-0.03944
-4.325e-05	0.07229	-0.04035	0
-4.305e-05	0.03614	0	0
-4.285e-05	0.07229	0	-0.03944
-4.265e-05	0	0.04035	-0.03944
-4.245e-05	0.10843	0	0
-4.225e-05	0.03614	0	-0.07888
-4.205e-05	0.03614	0	-0.03944
-4.185e-05	0.03614	-0.04035	0
-4.165e-05	0	0	0.03944
-4.145e-05	0.10843	0	-0.03944
-4.125e-05	0.03614	0.04035	-0.03944
-4.105e-05	0.03614	0	-0.03944
-4.085e-05	0.03614	0.04035	-0.07888
-4.065e-05	0	-0.04035	-0.03944
-4.045e-05	0.03614	-0.04035	0
-4.025e-05	0.07229	0.04035	-0.03944
-4.005e-05	0.07229	0	0
-3.985e-05	0.03614	0	-0.03944
-3.965e-05	0.03614	0	-0.03944
-3.945e-05	0.07229	0	-0.03944
-3.925e-05	0.03614	0.0807	-0.03944
-3.905e-05	0.03614	0.04035	0
-3.885e-05	0.03614	0.04035	-0.03944
-3.865e-05	0.07229	-0.04035	0.03944
-3.845e-05	0.03614	0	-0.03944
-3.825e-05	0.07229	0	-0.03944
-3.805e-05	0.07229	0	0
-3.785e-05	0.07229	0	-0.03944
-3.765e-05	0.03614	0	-0.07888
-3.745e-05	0.03614	-0.04035	0
-3.725e-05	0.03614	0	-0.03944
-3.705e-05	0.03614	0	-0.03944
-3.685e-05	0.03614	-0.04035	0
-3.665e-05	0.07229	0	0
-3.645e-05	0.03614	0.0807	-0.07888
-3.625e-05	0.03614	0	-0.03944
-3.605e-05	0.07229	-0.04035	-0.03944
-3.585e-05	0	0.04035	0
-3.565e-05	0.03614	0	0.03944
-3.545e-05	0.03614	0	-0.07888
-3.525e-05	0.03614	0	0.03944
-3.505e-05	0.03614	0	0
-3.485e-05	0.03614	0.04035	0
-3.465e-05	0	0	0
-3.445e-05	0.07229	0.04035	-0.03944
-3.425e-05	0.10843	0.04035	0
-3.405e-05	0.03614	0.04035	-0.03944
-3.385e-05	0.03614	0	-0.03944
-3.365e-05	0.10843	-0.04035	-0.03944
-3.345e-05	0.07229	0	-0.03944
-3.325e-05	0.10843	0.04035	0
-3.305e-05	0.07229	0.04035	-0.03944
-3.285e-05	0.03614	0	0
-3.265e-05	0.10843	0	-0.03944
-3.245e-05	0.07229	-0.04035	-0.03944
-3.225e-05	0.03614	0	-0.03944
-3.205e-05	0.03614	0	-0.03944
-3.185e-05	0.03614	0.04035	-0.03944
-3.165e-05	0.07229	0.04035	-0.03944
-3.145e-05	0.03614	-0.04035	-0.03944
-3.125e-05	0.07229	0.04035	-0.03944
-3.105e-05	0	0.04035	-0.03944
-3.085e-05	0.03614	0.04035	-0.03944
-3.065e-05	0.03614	-0.04035	-0.03944
-3.045e-05	0.07229	0	0
-3.025e-05	0.03614	0	-0.03944
-3.005e-05	0.10843	-0.04035	0
-2.985e-05	0.07229	-0.04035	-0.03944
-2.965e-05	0.03614	0	-0.03944
-2.945e-05	0.10843	0	-0.03944
-2.925e-05	0.03614	-0.04035	0
-2.905e-05	0.07229	0.04035	0.03944
-2.885e-05	0.07229	0	-0.07888
-2.865e-05	0.03614	-0.04035	-0.11832
-2.845e-05	0.03614	0	-0.03944
-2.825e-05	0.07229	0	-0.03944
-2.805e-05	0.03614	0	0
-2.785e-05	0.03614	-0.04035	0
-2.765e-05	0.03614	0.04035	-0.03944
-2.745e-05	0.10843	0	-0.03944
-2.725e-05	0.07229	0	0
-2.705e-05	0.03614	0	0
-2.685e-05	0.07229	0	-0.03944
-2.665e-05	0.03614	0	-0.03944
-2.645e-05	0.03614	0.04035	-0.03944
-2.625e-05	0.03614	-0.04035	0.03944
-2.605e-05	0.07229	-0.04035	-0.03944
-2.585e-05	0.03614	0	-0.03944
-2.565e-05	0.07229	-0.04035	0
-2.545e-05	0.03614	0	0
-2.525e-05	0.03614	0	0
-2.505e-05	0.07229	0.04035	-0.03944
-2.485e-05	0.03614	0	-0.03944
-2.465e-05	0.07229	-0.04035	-0.03944
-2.445e-05	0.07229	0	0
-2.425e-05	0.10843	0.04035	-0.03944
-2.405e-05	0.03614	0	0
-2.385e-05	0.07229	0	0
-2.365e-05	0.03614	-0.04035	-0.03944
-2.345e-05	0.07229	0	-0.03944
-2.325e-05	0.07229	0	-0.03944
-2.305e-05	0.07229	0	-0.03944
-2.285e-05	0.03614	0	-0.03944
-2.265e-05	0.03614	-0.04035	0
-2.245e-05	0.03614	-0.04035	-0.07888
-2.225e-05	0.07229	-0.04035	0
-2.205e-05	0.07229	-0.04035	0
-2.185e-05	0.07229	0.04035	0
-2.165e-05	0.03614	0	0
-2.145e-05	0.03614	0.04035	-0.03944
-2.125e-05	0.03614	0.04035	-0.03944
-2.105e-05	0	0.04035	-0.03944
-2.085e-05	0.03614	0	-0.03944
-2.065e-05	0.03614	0	0
-2.045e-05	0.03614	-0.04035	-0.07888
-2.025e-05	0.03614	0	-0.03944
-2.005e-05	0.03614	0	-0.03944
-1.985e-05	0.03614	0.04035	0
-1.965e-05	0.03614	0.04035	0.03944
-1.945e-05	0.03614	0	-0.03944
-1.925e-05	0.03614	0	-0.03944
-1.905e-05	0	-0.04035	-0.03944
-1.885e-05	0.03614	0.04035	-0.03944
-1.865e-05	0.07229	0	-0.03944
-1.845e-05	0.03614	0	-0.03944
-1.825e-05	0.07229	-0.04035	0
-1.805e-05	0.10843	0	-0.03944
-1.785e-05	0.07229	0	0
-1.765e-05	0.07229	0	0
-1.745e-05	0.03614	0	-0.03944
-1.725e-05	0	0	-0.03944
-1.705e-05	0.03614	0	-0.03944
-1.685e-05	0.03614	0	-0.03944
-1.665e-05	0.03614	0	0
-1.645e-05	0.03614	-0.04035	-0.03944
-1.625e-05	0.03614	0	0
-1.605e-05	0.07229	0	0
-1.585e-05	0.10843	0	-0.03944
-1.565e-05	0.03614	0.04035	0
-1.545e-05	0.03614	0	-0.03944
-1.525e-05	0.07229	-0.04035	-0.03944
-1.505e-05	0.07229	0.04035	-0.03944
-1.485e-05	0.03614	-0.04035	0
-1.465e-05	0.07229	0	0
-1.445e-05	0.03614	0	-0.03944
-1.425e-05	0.07229	0	-0.03944
-1.405e-05	0.07229	0	0
-1.385e-05	0.03614	-0.04035	-0.07888
-1.365e-05	0.03614	-0.04035	0
-1.345e-05	0	-0.04035	0
-1.325e-05	0.03614	0.04035	-0.03944
-1.305e-05	0.03614	0	-0.03944
-1.285e-05	0.03614	-0.04035	-0.03944
-1.265e-05	0.03614	0.04035	-0.07888
-1.245e-05	0.07229	0	0
-1.225e-05	0.03614	0.04035	-0.03944
-1.205e-05	0.03614	0.04035	0
-1.185e-05	0.03614	0	0
-1.165e-05	0.03614	-0.04035	0
-1.145e-05	0	-0.04035	-0.03944
-1.125e-05	0.03614	0	0
-1.105e-05	0.03614	0.04035	-0.07888
-1.085e-05	0.07229	0	0
-1.065e-05	0.03614	0	-0.03944
-1.045e-05	0.03614	0	-0.03944
-1.025e-05	0.03614	0.04035	-0.07888
-1.005e-05	0	0	0
-9.85e-06	0	0.04035	0
-9.65e-06	0	0	0.03944
-9.45e-06	0	0.04035	-0.07888
-9.25e-06	0.03614	0.04035	-0.03944
-9.05e-06	0	0	-0.03944
-8.85e-06	0.03614	0.04035	-0.03944
-8.65e-06	0.03614	-0.04035	-0.03944
-8.45e-06	0.07229	0	0
-8.25e-06	0.03614	-0.0807	-0.03944
-8.05e-06	0.03614	0.04035	0
-7.85e-06	0.07229	0	-0.03944
-7.65e-06	0.07229	0	0
-7.45e-06	0.07229	0	0
-7.25e-06	0.03614	0	0
-7.05e-06	0.07229	0	-0.03944
-6.85e-06	0.03614	-0.04035	0
-6.65e-06	0.03614	0.04035	-0.07888
-6.45e-06	0.07229	0.04035	-0.03944
-6.25e-06	0.03614	0	-0.03944
-6.05e-06	0.03614	0	0.03944
-5.85e-06	0.03614	0.04035	0
-5.65e-06	0.03614	0.04035	0
-5.45e-06	0.03614	-0.04035	-0.03944
-5.25e-06	0.07229	0	-0.03944
-5.05e-06	0.07229	0	0
-4.85e-06	0.03614	0	0
-4.65e-06	0.03614	0	-0.03944
-4.45e-06	0.07229	0.04035	-0.03944
-4.25e-06	0.03614	-0.04035	0
-4.05e-06	0.03614	0	0
-3.85e-06	0.07229	0	-0.03944
-3.65e-06	0.03614	0.04035	-0.03944
-3.45e-06	0.03614	0.04035	-0.03944
-3.25e-06	0.07229	0	-0.03944
-3.05e-06	0	0	-0.03944
-2.85e-06	0.03614	0	-0.03944
-2.65e-06	0.03614	0	0
-2.45e-06	0.07229	0	-0.03944
-2.25e-06	0.03614	0	0
-2.05e-06	0.03614	-0.04035	-0.07888
-1.85e-06	0.07229	0.0807	0.03944
-1.65e-06	0.18072	0.12105	0.07888
-1.45e-06	0.25301	0.24211	0.15776
-1.25e-06	0.3253	0.28246	0.23664
-1.05e-06	0.43373	0.40351	0.43383
-8.5e-07	0.57831	0.60527	0.51271
-6.5e-07	0.75903	0.76667	0.70991
-4.5e-07	0.93975	0.88773	0.9071
-2.5e-07	1.12048	1.04913	1.06486
-5e-08	1.19277	1.08948	1.18318
1.5e-07	1.3012	1.08948	1.34093
3.5e-07	1.48192	1.29124	1.53813
5.5e-07	1.66264	1.41229	1.65645
7.5e-07	1.77108	1.5737	1.77476
9.5e-07	1.91565	1.61405	1.93252
1.15e-06	2.09638	1.77545	2.09028
1.35e-06	2.16866	1.93686	2.16916
1.55e-06	2.31324	1.97721	2.36635
1.75e-06	2.38553	2.05791	2.48467
1.95e-06	2.53011	2.21932	2.60299
2.15e-06	2.63854	2.30002	2.64243
2.35e-06	2.74697	2.38072	2.80018
2.55e-06	2.81926	2.46142	2.87906
2.75e-06	2.9277	2.54213	2.99738
2.95e-06	3.07227	2.62283	3.03682
3.15e-06	3.10842	2.74388	3.15514
3.35e-06	3.10842	2.74388	3.19458
3.55e-06	3.21685	2.86494	3.27345
3.75e-06	3.28914	2.90529	3.35233
3.95e-06	3.32529	2.90529	3.39177
4.15e-06	3.39757	3.06669	3.47065
4.35e-06	3.43372	3.10704	3.51009
4.55e-06	3.50601	3.10704	3.54953
4.75e-06	3.5783	3.2281	3.62841
4.95e-06	3.5783	3.26845	3.62841
5.15e-06	2.6024	3.02634	3.43121
5.35e-06	2.02409	2.98599	3.35233
5.55e-06	1.84336	3.02634	3.31289
5.75e-06	1.77108	3.06669	3.35233
5.95e-06	1.80722	3.10704	3.39177
6.15e-06	1.80722	3.10704	3.43121
6.35e-06	1.80722	3.14739	3.51009
6.55e-06	1.80722	3.18775	3.54953
6.75e-06	1.80722	3.26845	3.58897
6.95e-06	1.73493	3.34915	3.58897
7.15e-06	1.77108	3.34915	3.62841
7.35e-06	1.73493	3.34915	3.66785
7.55e-06	1.80722	3.34915	3.70729
7.75e-06	1.73493	3.4702	3.70729
7.95e-06	1.77108	3.42985	3.74672
8.15e-06	1.51807	3.2281	2.68187
8.35e-06	1.40963	3.06669	1.77476
8.55e-06	1.44578	3.10704	1.45925
8.75e-06	1.51807	3.14739	1.34093
8.95e-06	1.6265	3.2281	1.34093
9.15e-06	1.77108	3.2281	1.38037
9.35e-06	1.80722	3.3088	1.41981
9.55e-06	1.91565	3.34915	1.41981
9.75e-06	2.02409	3.42985	1.41981
9.95e-06	2.09638	3.3895	1.41981
1.015e-05	2.16866	3.4702	1.41981
1.035e-05	2.2771	3.51056	1.34093
1.055e-05	2.2771	3.55091	1.41981
1.075e-05	2.42168	3.59126	1.41981
1.095e-05	2.49396	3.63161	1.38037
1.115e-05	2.53011	3.71231	1.34093
1.135e-05	2.53011	3.71231	1.41981
1.155e-05	2.67469	3.75266	1.41981
1.175e-05	2.71083	3.79301	1.41981
1.195e-05	2.81926	3.79301	1.45925
1.215e-05	2.85541	3.79301	1.38037
1.235e-05	2.89155	3.83336	1.41981
1.255e-05	2.96384	3.83336	1.34093
1.275e-05	2.74697	3.02634	1.22262
1.295e-05	2.63854	2.46142	1.18318
1.315e-05	2.6024	2.09826	1.18318
1.335e-05	2.56625	1.85616	1.22262
1.355e-05	2.63854	1.69475	1.26205
1.375e-05	2.67469	1.61405	1.38037
1.395e-05	2.74697	1.5737	1.49869
1.415e-05	2.81926	1.45264	1.53813
1.435e-05	2.9277	1.49299	1.69589
1.455e-05	2.9277	1.45264	1.73533
1.475e-05	2.99999	1.45264	1.8142
1.495e-05	3.07227	1.41229	1.97196
1.515e-05	3.10842	1.45264	2.09028
1.535e-05	3.21685	1.45264	2.16916
1.555e-05	3.21685	1.41229	2.24803
1.575e-05	3.28914	1.45264	2.24803
1.595e-05	3.32529	1.37194	2.36635
1.615e-05	3.39757	1.37194	2.44523
1.635e-05	3.43372	1.45264	2.56355
1.655e-05	3.46986	1.37194	2.60299
1.675e-05	2.71083	1.25089	2.40579
1.695e-05	2.09638	1.25089	2.40579
1.715e-05	1.87951	1.25089	2.40579
1.735e-05	1.77108	1.29124	2.48467
1.755e-05	1.80722	1.45264	2.56355
1.775e-05	1.80722	1.41229	2.60299
1.795e-05	1.77108	1.45264	2.68187
1.815e-05	1.77108	1.45264	2.76074
1.835e-05	1.77108	1.45264	2.80018
1.855e-05	1.77108	1.45264	2.87906
1.875e-05	1.77108	1.49299	2.83962
1.895e-05	1.77108	1.45264	2.95794
1.915e-05	1.77108	1.45264	3.07626
1.935e-05	1.73493	1.45264	3.03682
1.955e-05	1.77108	1.41229	2.99738
1.975e-05	1.73493	1.45264	3.1157
1.995e-05	1.77108	1.45264	3.15514
2.015e-05	1.73493	1.45264	3.19458
2.035e-05	1.77108	1.45264	3.23401
2.055e-05	1.80722	1.41229	3.23401
2.075e-05	1.77108	1.49299	3.31289
2.095e-05	1.77108	1.49299	3.35233
2.115e-05	1.77108	1.45264	3.35233
2.135e-05	1.77108	1.45264	3.35233
2.155e-05	1.77108	1.45264	3.43121
2.175e-05	1.73493	1.45264	3.51009
2.195e-05	1.77108	1.37194	3.47065
2.215e-05	1.80722	1.41229	3.43121
2.235e-05	1.77108	1.45264	3.51009
2.255e-05	1.80722	1.37194	3.54953
2.275e-05	1.51807	1.25089	2.28747
2.295e-05	1.48192	1.21054	1.65645
2.315e-05	1.55421	1.29124	1.45925
2.335e-05	1.6265	1.29124	1.38037
2.355e-05	1.77108	1.49299	1.38037
2.375e-05	1.91565	1.5737	1.45925
2.395e-05	2.02409	1.61405	1.41981
2.415e-05	2.09638	1.7351	1.41981
2.435e-05	2.16866	1.8158	1.41981
2.455e-05	2.24095	1.89651	1.45925
2.475e-05	2.34939	1.97721	1.49869
2.495e-05	2.42168	2.05791	1.49869
2.515e-05	2.49396	2.13861	1.45925
2.535e-05	2.56625	2.21932	1.45925
2.555e-05	2.6024	2.34037	1.41981
2.575e-05	2.71083	2.30002	1.45925
2.595e-05	2.78312	2.42107	1.41981
2.615e-05	2.85541	2.46142	1.41981
2.635e-05	2.9277	2.54213	1.41981
2.655e-05	2.96384	2.58248	1.45925
2.675e-05	3.03613	2.70353	1.38037
2.695e-05	3.10842	2.66318	1.38037
2.715e-05	3.14456	2.74388	1.41981
2.735e-05	3.18071	2.78423	1.41981
2.755e-05	3.253	2.86494	1.45925
2.775e-05	3.28914	2.90529	1.41981
2.795e-05	3.32529	2.94564	1.41981
2.815e-05	3.39757	3.06669	1.41981
2.835e-05	3.43372	3.06669	1.41981
2.855e-05	3.46986	3.10704	1.41981
2.875e-05	3.14456	3.14739	1.38037
2.895e-05	2.34939	2.98599	1.26205
2.915e-05	2.02409	2.90529	1.34093
2.935e-05	1.84336	2.94564	1.38037
2.955e-05	1.77108	3.02634	1.49869
2.975e-05	1.80722	3.06669	1.61701
2.995e-05	1.80722	3.10704	1.73533
3.015e-05	1.77108	3.2281	1.8142
3.035e-05	1.80722	3.2281	1.89308
3.055e-05	1.77108	3.26845	2.05084
3.075e-05	1.80722	3.26845	2.05084
3.095e-05	1.77108	3.3895	2.2086
3.115e-05	1.77108	3.42985	2.28747
3.135e-05	1.84336	3.4702	2.36635
3.155e-05	1.80722	3.51056	2.40579
3.175e-05	1.80722	3.59126	2.48467
3.195e-05	1.80722	3.51056	2.60299
3.215e-05	1.80722	3.59126	2.64243
3.235e-05	1.6265	2.70353	2.44523
3.255e-05	1.59035	2.30002	2.40579
3.275e-05	1.59035	1.93686	2.36635
3.295e-05	1.6265	1.77545	2.36635
3.315e-05	1.73493	1.5737	2.44523
3.335e-05	1.80722	1.5737	2.52411
3.355e-05	1.91565	1.49299	2.60299
3.375e-05	1.9518	1.49299	2.68187
3.395e-05	2.06023	1.45264	2.68187
3.415e-05	2.09638	1.45264	2.83962
3.435e-05	2.16866	1.41229	2.87906
3.455e-05	2.31324	1.41229	2.9185
3.475e-05	2.34939	1.45264	2.9185
3.495e-05	2.45782	1.41229	2.99738
3.515e-05	2.49396	1.45264	3.1157
3.535e-05	2.53011	1.45264	3.15514
3.555e-05	2.67469	1.37194	3.19458
3.575e-05	2.74697	1.41229	3.27345
3.595e-05	2.74697	1.41229	3.35233
3.615e-05	2.85541	1.41229	3.35233
3.635e-05	2.89155	1.37194	3.39177
3.655e-05	2.96384	1.37194	3.47065
3.675e-05	2.99999	1.41229	3.47065
3.695e-05	3.07227	1.41229	3.47065
3.715e-05	2.96384	1.29124	3.1157
3.735e-05	2.78312	1.21054	2.05084
3.755e-05	2.74697	1.17019	1.53813
3.775e-05	2.71083	1.29124	1.38037
3.795e-05	2.85541	1.37194	1.41981
3.815e-05	2.9277	1.41229	1.38037
3.835e-05	3.03613	1.5737	1.38037
3.855e-05	3.03613	1.61405	1.45925
3.875e-05	3.10842	1.7351	1.41981
3.895e-05	3.18071	1.77545	1.41981
3.915e-05	3.18071	1.93686	1.41981
3.935e-05	3.253	2.01756	1.41981
3.955e-05	3.32529	2.01756	1.41981
3.975e-05	3.39757	2.13861	1.41981
3.995e-05	3.43372	2.25967	1.45925
4.015e-05	3.21685	2.17897	1.45925
4.035e-05	2.42168	2.05791	1.30149
4.055e-05	2.02409	2.05791	1.30149
4.075e-05	1.84336	2.17897	1.41981
4.095e-05	1.84336	2.17897	1.49869
4.115e-05	1.77108	2.30002	1.61701
4.135e-05	1.84336	2.38072	1.73533
4.155e-05	1.80722	2.42107	1.8142
4.175e-05	1.84336	2.50178	1.93252
4.195e-05	1.80722	2.58248	2.05084
4.215e-05	1.77108	2.62283	2.16916
4.235e-05	1.84336	2.66318	2.24803
4.255e-05	1.84336	2.78423	2.32691
4.275e-05	1.80722	2.82458	2.40579
4.295e-05	1.80722	2.90529	2.52411
4.315e-05	1.80722	2.98599	2.60299
4.335e-05	1.77108	2.98599	2.64243
4.355e-05	1.84336	2.98599	2.72131
4.375e-05	1.84336	3.18775	2.76074
4.395e-05	1.80722	3.10704	2.83962
4.415e-05	1.77108	3.18775	2.87906
4.435e-05	1.84336	3.26845	2.95794
4.455e-05	1.77108	3.2281	3.07626
4.475e-05	1.73493	3.34915	3.1157
4.495e-05	1.80722	3.34915	3.15514
4.515e-05	1.80722	3.3895	3.19458
4.535e-05	1.80722	3.42985	3.23401
4.555e-05	1.77108	3.42985	3.35233
4.575e-05	1.84336	3.51056	3.35233
4.595e-05	1.80722	3.51056	3.39177
4.615e-05	1.77108	3.59126	3.43121
4.635e-05	1.80722	3.59126	3.47065
4.655e-05	1.6265	2.86494	3.27345
4.675e-05	1.55421	2.34037	3.15514
4.695e-05	1.55421	1.97721	3.1157
4.715e-05	1.6265	1.8158	3.1157
4.735e-05	1.66264	1.69475	3.15514
4.755e-05	1.73493	1.5737	3.1157
4.775e-05	1.80722	1.49299	3.19458
4.795e-05	1.87951	1.49299	3.27345
4.815e-05	1.9518	1.45264	3.31289
4.835e-05	2.09638	1.45264	3.27345
4.855e-05	2.13252	1.49299	3.39177
4.875e-05	2.2771	1.45264	3.39177
4.895e-05	2.2771	1.41229	3.47065
4.915e-05	2.34939	1.45264	3.51009
4.935e-05	2.16866	1.21054	2.40579
4.955e-05	2.09638	1.21054	1.77476
4.975e-05	2.06023	1.29124	1.49869
4.995e-05	2.20481	1.33159	1.38037
5.015e-05	2.31324	1.45264	1.41981
5.035e-05	2.38553	1.53335	1.45925
5.055e-05	2.45782	1.61405	1.49869
5.075e-05	2.53011	1.7351	1.41981
5.095e-05	2.63854	1.8158	1.45925
5.115e-05	2.67469	1.89651	1.45925
5.135e-05	2.78312	1.97721	1.49869
5.155e-05	2.81926	2.05791	1.45925
5.175e-05	2.96384	2.09826	1.41981
5.195e-05	2.99999	2.17897	1.41981
5.215e-05	2.99999	2.25967	1.45925
5.235e-05	3.07227	2.30002	1.41981
5.255e-05	3.10842	2.34037	1.49869
5.275e-05	3.14456	2.46142	1.45925
5.295e-05	3.21685	2.46142	1.49869
5.315e-05	3.32529	2.54213	1.38037
5.335e-05	3.28914	2.66318	1.41981
5.355e-05	3.36143	2.62283	1.41981
5.375e-05	3.43372	2.70353	1.45925
5.395e-05	3.43372	2.78423	1.41981
5.415e-05	3.10842	2.70353	1.38037
5.435e-05	2.34939	2.58248	1.30149
5.455e-05	1.98794	2.62283	1.30149
5.475e-05	1.84336	2.66318	1.38037
5.495e-05	1.80722	2.74388	1.49869
5.515e-05	1.84336	2.82458	1.65645
5.535e-05	1.84336	2.86494	1.73533
5.555e-05	1.80722	2.90529	1.8142
5.575e-05	1.80722	3.02634	1.93252
5.595e-05	1.80722	3.06669	2.05084
5.615e-05	1.84336	3.10704	2.16916
5.635e-05	1.84336	3.18775	2.24803
5.655e-05	1.80722	3.26845	2.32691
5.675e-05	1.84336	3.26845	2.40579
5.695e-05	1.84336	3.26845	2.48467
5.715e-05	1.80722	3.42985	2.56355
5.735e-05	1.84336	3.34915	2.64243
5.755e-05	1.80722	3.4702	2.68187
5.775e-05	1.80722	3.4702	2.72131
5.795e-05	1.84336	3.55091	2.83962
5.815e-05	1.80722	3.55091	2.87906
5.835e-05	1.84336	3.55091	2.95794
5.855e-05	1.69879	3.34915	2.95794
5.875e-05	1.6265	2.62283	2.80018
5.895e-05	1.6265	2.17897	2.68187
5.915e-05	1.6265	1.93686	2.68187
5.935e-05	1.66264	1.6544	2.72131
5.955e-05	1.69879	1.6544	2.76074
5.975e-05	1.87951	1.49299	2.80018
5.995e-05	1.91565	1.53335	2.87906
6.015e-05	1.9518	1.49299	2.9185
6.035e-05	2.02409	1.49299	2.9185
6.055e-05	2.16866	1.49299	3.03682
6.075e-05	2.24095	1.49299	3.1157
6.095e-05	2.2771	1.53335	3.19458
6.115e-05	2.38553	1.41229	3.19458
6.135e-05	2.45782	1.45264	3.27345
6.155e-05	2.53011	1.45264	3.31289
6.175e-05	2.6024	1.49299	3.39177
6.195e-05	2.71083	1.49299	3.39177
6.215e-05	2.74697	1.37194	3.43121
6.235e-05	2.78312	1.49299	3.47065
6.255e-05	2.81926	1.41229	3.51009
6.275e-05	2.53011	1.25089	2.2086
6.295e-05	2.53011	1.21054	1.69589
6.315e-05	2.56625	1.25089	1.49869
6.335e-05	2.56625	1.37194	1.38037
6.355e-05	2.67469	1.53335	1.45925
6.375e-05	2.74697	1.49299	1.45925
6.395e-05	2.78312	1.61405	1.41981
6.415e-05	2.89155	1.77545	1.41981
6.435e-05	2.96384	1.8158	1.41981
6.455e-05	3.07227	1.93686	1.49869
6.475e-05	3.07227	1.93686	1.45925
6.495e-05	3.14456	2.01756	1.49869
6.515e-05	3.18071	2.05791	1.41981
6.535e-05	3.28914	2.13861	1.45925
6.555e-05	3.32529	2.21932	1.41981
6.575e-05	3.36143	2.30002	1.41981
6.595e-05	3.43372	2.38072	1.45925
6.615e-05	3.39757	2.38072	1.45925
6.635e-05	2.53011	2.30002	1.34093
6.655e-05	2.09638	2.25967	1.30149
6.675e-05	1.87951	2.34037	1.41981
6.695e-05	1.87951	2.38072	1.49869
6.715e-05	1.87951	2.50178	1.65645
6.735e-05	1.80722	2.50178	1.73533
6.755e-05	1.84336	2.58248	1.85364
6.775e-05	1.84336	2.70353	1.97196
6.795e-05	1.84336	2.74388	2.09028
6.815e-05	1.80722	2.78423	2.16916
6.835e-05	1.80722	2.86494	2.2086
6.855e-05	1.84336	2.90529	2.32691
6.875e-05	1.84336	2.94564	2.40579
6.895e-05	1.84336	3.02634	2.52411
6.915e-05	1.84336	3.10704	2.60299
6.935e-05	1.87951	3.14739	2.64243
6.955e-05	1.80722	3.2281	2.76074
6.975e-05	1.80722	3.2281	2.76074
6.995e-05	1.80722	3.3088	2.83962
7.015e-05	1.80722	3.3088	2.9185
7.035e-05	1.84336	3.3895	2.95794
7.055e-05	1.80722	3.34915	2.99738
7.075e-05	1.84336	3.4702	3.07626
7.095e-05	1.80722	3.4702	3.19458
7.115e-05	1.77108	3.51056	3.15514
7.135e-05	1.80722	3.55091	3.27345
7.155e-05	1.84336	3.59126	3.31289
7.175e-05	1.77108	3.55091	3.35233
7.195e-05	1.66264	2.78423	3.15514
7.215e-05	1.55421	2.25967	3.07626
7.235e-05	1.59035	1.97721	2.99738
7.255e-05	1.6265	1.85616	3.03682
7.275e-05	1.69879	1.69475	3.07626
7.295e-05	1.80722	1.61405	3.07626
7.315e-05	1.84336	1.53335	3.15514
7.335e-05	1.91565	1.49299	3.15514
7.355e-05	2.02409	1.45264	3.19458
7.375e-05	2.09638	1.49299	3.27345
7.395e-05	2.20481	1.49299	3.35233
7.415e-05	2.24095	1.49299	3.35233
7.435e-05	2.31324	1.45264	3.35233
7.455e-05	2.38553	1.45264	3.39177
7.475e-05	2.49396	1.45264	3.43121
7.495e-05	2.56625	1.41229	3.51009
7.515e-05	2.31324	1.25089	2.36635
7.535e-05	2.24095	1.25089	1.73533
7.555e-05	2.2771	1.29124	1.53813
7.575e-05	2.2771	1.37194	1.49869
7.595e-05	2.42168	1.45264	1.41981
7.615e-05	2.56625	1.61405	1.41981
7.635e-05	2.6024	1.61405	1.41981
7.655e-05	2.67469	1.77545	1.41981
7.675e-05	2.78312	1.8158	1.45925
7.695e-05	2.81926	1.89651	1.45925
7.715e-05	2.89155	2.01756	1.45925
7.735e-05	2.96384	2.05791	1.41981
7.755e-05	2.96384	2.13861	1.45925
7.775e-05	3.07227	2.21932	1.45925
7.795e-05	3.14456	2.30002	1.45925
7.815e-05	3.18071	2.30002	1.41981
7.835e-05	3.253	2.38072	1.45925
7.855e-05	3.28914	2.46142	1.45925
7.875e-05	3.32529	2.54213	1.41981
7.895e-05	3.36143	2.58248	1.45925
7.915e-05	3.43372	2.62283	1.45925
7.935e-05	3.46986	2.62283	1.45925
7.955e-05	3.46986	2.74388	1.45925
7.975e-05	2.81926	2.58248	1.30149
7.995e-05	2.20481	2.50178	1.26205
8.015e-05	1.9518	2.62283	1.38037
8.035e-05	1.87951	2.66318	1.45925
8.055e-05	1.84336	2.70353	1.53813
8.075e-05	1.87951	2.78423	1.65645
8.095e-05	1.84336	2.82458	1.77476
8.115e-05	1.84336	2.90529	1.85364
8.135e-05	1.80722	2.98599	2.0114
8.155e-05	1.84336	3.02634	2.09028
8.175e-05	1.84336	3.06669	2.16916
8.195e-05	1.84336	3.10704	2.28747
8.215e-05	1.87951	3.14739	2.32691
8.235e-05	1.84336	3.18775	2.44523
8.255e-05	1.84336	3.3088	2.48467
8.275e-05	1.87951	3.34915	2.60299
8.295e-05	1.84336	3.42985	2.64243
8.315e-05	1.84336	3.3895	2.68187
8.335e-05	1.80722	3.4702	2.80018
8.355e-05	1.84336	3.51056	2.87906
8.375e-05	1.84336	3.59126	2.95794
8.395e-05	1.80722	3.59126	2.99738
8.415e-05	1.84336	3.59126	3.03682
8.435e-05	1.73493	3.3088	3.03682
8.455e-05	1.59035	2.62283	2.80018
8.475e-05	1.59035	2.17897	2.76074
8.495e-05	1.6265	1.89651	2.76074
8.515e-05	1.69879	1.77545	2.80018
8.535e-05	1.73493	1.5737	2.80018
8.555e-05	1.84336	1.5737	2.87906
8.575e-05	1.91565	1.53335	2.95794
8.595e-05	1.98794	1.53335	2.95794
8.615e-05	2.06023	1.45264	3.03682
8.635e-05	2.16866	1.49299	3.15514
8.655e-05	2.24095	1.45264	3.19458
8.675e-05	2.34939	1.45264	3.23401
8.695e-05	2.38553	1.49299	3.23401
8.715e-05	2.45782	1.45264	3.31289
8.735e-05	2.56625	1.45264	3.39177
8.755e-05	2.53011	1.49299	3.39177
8.775e-05	2.71083	1.49299	3.43121
8.795e-05	2.74697	1.45264	3.47065
8.815e-05	2.53011	1.29124	2.68187
8.835e-05	2.45782	1.25089	1.89308
8.855e-05	2.45782	1.25089	1.49869
8.875e-05	2.49396	1.37194	1.41981
8.895e-05	2.6024	1.45264	1.49869
8.915e-05	2.63854	1.53335	1.41981
8.935e-05	2.74697	1.6544	1.45925
8.955e-05	2.85541	1.69475	1.45925
8.975e-05	2.9277	1.7351	1.49869
8.995e-05	2.99999	1.89651	1.45925
9.015e-05	3.03613	1.93686	1.45925
9.035e-05	3.10842	2.01756	1.41981
9.055e-05	3.14456	2.05791	1.41981
9.075e-05	3.21685	2.17897	1.45925
9.095e-05	3.253	2.17897	1.49869
9.115e-05	3.28914	2.30002	1.45925
9.135e-05	3.32529	2.38072	1.49869
9.155e-05	3.43372	2.42107	1.49869
9.175e-05	3.50601	2.50178	1.49869
9.195e-05	3.50601	2.54213	1.45925
9.215e-05	3.5783	2.62283	1.41981
9.235e-05	2.71083	2.42107	1.34093
9.255e-05	2.16866	2.42107	1.34093
9.275e-05	1.91565	2.46142	1.38037
9.295e-05	1.87951	2.50178	1.45925
9.315e-05	1.84336	2.58248	1.57757
9.335e-05	1.84336	2.70353	1.69589
9.355e-05	1.84336	2.78423	1.8142
9.375e-05	1.84336	2.78423	1.89308
9.395e-05	1.87951	2.90529	2.05084
9.415e-05	1.80722	2.94564	2.12972
9.435e-05	1.87951	3.06669	2.2086
9.455e-05	1.84336	3.06669	2.28747
9.475e-05	1.84336	3.06669	2.36635
9.495e-05	1.84336	3.18775	2.44523
9.515e-05	1.84336	3.18775	2.56355
9.535e-05	1.84336	3.2281	2.64243
9.555e-05	1.84336	3.26845	2.76074
9.575e-05	1.80722	3.34915	2.72131
9.595e-05	1.84336	3.3895	2.83962
9.615e-05	1.87951	3.42985	2.9185
9.635e-05	1.84336	3.42985	2.99738
9.655e-05	1.84336	3.51056	3.03682
9.675e-05	1.84336	3.55091	3.07626
9.695e-05	1.84336	3.55091	3.07626
9.715e-05	1.80722	3.63161	3.15514
9.735e-05	1.73493	3.26845	3.15514
9.755e-05	1.6265	2.58248	2.99738
9.775e-05	1.59035	2.17897	2.9185
9.795e-05	1.6265	1.93686	2.9185
9.815e-05	1.69879	1.7351	2.9185
9.835e-05	1.77108	1.6544	2.95794
9.855e-05	1.80722	1.61405	2.99738
9.875e-05	1.87951	1.49299	3.03682
9.895e-05	1.98794	1.53335	3.07626
9.915e-05	2.09638	1.49299	3.15514
9.935e-05	2.16866	1.49299	3.19458
9.955e-05	2.20481	1.49299	3.23401
9.975e-05	2.2771	1.45264	3.31289
9.995e-05	2.38553	1.49299	3.35233
0.00010015	2.45782	1.45264	3.35233
0.00010035	2.56625	1.45264	3.43121
0.00010055	2.56625	1.49299	3.47065
0.00010075	2.63854	1.45264	3.51009
0.00010095	2.42168	1.21054	2.44523
0.00010115	2.42168	1.25089	1.77476
0.00010135	2.38553	1.29124	1.49869
0.00010155	2.45782	1.37194	1.41981
0.00010175	2.56625	1.53335	1.49869
0.00010195	2.6024	1.61405	1.45925
0.00010215	2.74697	1.69475	1.41981
0.00010235	2.74697	1.77545	1.41981
0.00010255	2.89155	1.85616	1.49869
0.00010275	2.9277	1.93686	1.45925
0.00010295	2.99999	2.01756	1.45925
0.00010315	2.99999	2.05791	1.45925
0.00010335	3.14456	2.17897	1.45925
0.00010355	3.14456	2.21932	1.45925
0.00010375	3.18071	2.25967	1.45925
0.00010395	3.28914	2.38072	1.45925
0.00010415	3.32529	2.38072	1.45925
0.00010435	3.32529	2.46142	1.41981
0.00010455	3.43372	2.54213	1.41981
0.00010475	3.43372	2.62283	1.41981
0.00010495	3.14456	2.62283	1.41981
0.00010515	2.34939	2.46142	1.34093
0.00010535	1.98794	2.46142	1.34093
0.00010555	1.87951	2.46142	1.45925
0.00010575	1.84336	2.58248	1.53813
0.00010595	1.84336	2.66318	1.65645
0.00010615	1.84336	2.74388	1.77476
0.00010635	1.84336	2.74388	1.85364
0.00010655	1.84336	2.82458	1.97196
0.00010675	1.84336	2.98599	2.09028
0.00010695	1.80722	3.02634	2.12972
0.00010715	1.87951	2.98599	2.24803
0.00010735	1.84336	3.06669	2.32691
0.00010755	1.87951	3.10704	2.44523
0.00010775	1.80722	3.14739	2.52411
0.00010795	1.84336	3.26845	2.52411
0.00010815	1.80722	3.3088	2.64243
0.00010835	1.80722	3.26845	2.68187
0.00010855	1.84336	3.3895	2.76074
0.00010875	1.84336	3.42985	2.87906
0.00010895	1.84336	3.4702	2.95794
0.00010915	1.84336	3.51056	2.99738
0.00010935	1.84336	3.55091	3.03682
0.00010955	1.84336	3.59126	3.07626
0.00010975	1.80722	3.59126	3.15514
0.00010995	1.80722	3.4702	3.19458
0.00011015	1.6265	2.70353	3.03682
0.00011035	1.59035	2.25967	2.87906
0.00011055	1.6265	1.97721	2.87906
0.00011075	1.66264	1.8158	2.9185
0.00011095	1.69879	1.69475	2.9185
0.00011115	1.84336	1.5737	2.99738
0.00011135	1.87951	1.5737	3.07626
0.00011155	1.98794	1.53335	3.1157
0.00011175	2.06023	1.53335	3.15514
0.00011195	2.09638	1.45264	3.19458
0.00011215	2.20481	1.53335	3.23401
0.00011235	2.2771	1.45264	3.35233
0.00011255	2.34939	1.53335	3.31289
0.00011275	2.45782	1.45264	3.35233
0.00011295	2.49396	1.49299	3.39177
0.00011315	2.53011	1.49299	3.47065
0.00011335	2.67469	1.49299	3.51009
0.00011355	2.38553	1.29124	2.32691
0.00011375	2.34939	1.21054	1.77476
0.00011395	2.38553	1.33159	1.41981
0.00011415	2.42168	1.41229	1.49869
0.00011435	2.56625	1.49299	1.38037
0.00011455	2.6024	1.61405	1.41981
0.00011475	2.71083	1.69475	1.49869
0.00011495	2.81926	1.77545	1.49869
0.00011515	2.85541	1.85616	1.49869
0.00011535	2.85541	1.93686	1.49869
0.00011555	2.96384	2.01756	1.49869
0.00011575	3.07227	2.13861	1.45925
0.00011595	3.10842	2.17897	1.45925
0.00011615	3.18071	2.17897	1.49869
0.00011635	3.21685	2.30002	1.49869
0.00011655	3.28914	2.38072	1.45925
0.00011675	3.28914	2.46142	1.45925
0.00011695	3.36143	2.42107	1.49869
0.00011715	3.43372	2.54213	1.45925
0.00011735	3.39757	2.54213	1.45925
0.00011755	3.28914	2.58248	1.41981
0.00011775	2.49396	2.50178	1.34093
0.00011795	2.02409	2.46142	1.38037
0.00011815	1.84336	2.50178	1.41981
0.00011835	1.84336	2.54213	1.53813
0.00011855	1.87951	2.70353	1.61701
0.00011875	1.84336	2.78423	1.77476
0.00011895	1.84336	2.86494	1.85364
0.00011915	1.87951	2.90529	2.0114
0.00011935	1.84336	2.86494	2.0114
0.00011955	1.84336	2.98599	2.12972
0.00011975	1.84336	3.06669	2.28747
0.00011995	1.87951	3.14739	2.36635
0.00012015	1.87951	3.10704	2.40579
0.00012035	1.84336	3.2281	2.48467
0.00012055	1.84336	3.18775	2.56355
0.00012075	1.84336	3.34915	2.68187
0.00012095	1.87951	3.3088	2.72131
0.00012115	1.84336	3.34915	2.80018
0.00012135	1.84336	3.4702	2.87906
0.00012155	1.87951	3.4702	2.87906
0.00012175	1.84336	3.55091	2.95794
0.00012195	1.80722	3.55091	3.03682
0.00012215	1.84336	3.59126	3.07626
0.00012235	1.84336	3.63161	3.19458
0.00012255	1.84336	3.63161	3.15514
0.00012275	1.66264	2.70353	2.95794
0.00012295	1.66264	2.30002	2.9185
0.00012315	1.6265	1.97721	2.9185
0.00012335	1.69879	1.8158	2.95794
0.00012355	1.73493	1.7351	2.95794
0.00012375	1.80722	1.61405	2.95794
0.00012395	1.91565	1.5737	3.03682
0.00012415	1.98794	1.5737	3.1157
0.00012435	2.09638	1.53335	3.15514
0.00012455	2.13252	1.49299	3.23401
0.00012475	2.24095	1.49299	3.31289
0.00012495	2.2771	1.49299	3.31289
0.00012515	2.34939	1.49299	3.31289
0.00012535	2.42168	1.49299	3.39177
0.00012555	2.53011	1.49299	3.39177
0.00012575	2.6024	1.45264	3.47065
0.00012595	2.63854	1.49299	3.51009
0.00012615	2.49396	1.25089	2.64243
0.00012635	2.38553	1.29124	1.93252
0.00012655	2.34939	1.29124	1.57757
0.00012675	2.49396	1.37194	1.41981
0.00012695	2.53011	1.49299	1.49869
0.00012715	2.63854	1.5737	1.45925
0.00012735	2.71083	1.69475	1.45925
0.00012755	2.74697	1.8158	1.49869
0.00012775	2.85541	1.8158	1.49869
0.00012795	2.9277	1.89651	1.49869
0.00012815	2.99999	1.97721	1.49869
0.00012835	3.03613	2.05791	1.49869
0.00012855	3.07227	2.17897	1.49869
0.00012875	3.10842	2.17897	1.49869
0.00012895	3.21685	2.21932	1.45925
0.00012915	3.21685	2.34037	1.45925
0.00012935	3.28914	2.42107	1.49869
0.00012955	3.28914	2.46142	1.41981
0.00012975	3.43372	2.58248	1.49869
0.00012995	3.43372	2.62283	1.45925
0.00013015	3.14456	2.50178	1.41981
0.00013035	2.42168	2.50178	1.34093
0.00013055	2.02409	2.46142	1.38037
0.00013075	1.87951	2.54213	1.45925
0.00013095	1.84336	2.62283	1.57757
0.00013115	1.80722	2.62283	1.65645
0.00013135	1.87951	2.74388	1.77476
0.00013155	1.80722	2.82458	1.89308
0.00013175	1.84336	2.86494	2.0114
0.00013195	1.87951	2.90529	2.12972
0.00013215	1.84336	2.98599	2.2086
0.00013235	1.84336	3.02634	2.28747
0.00013255	1.87951	3.14739	2.36635
0.00013275	1.84336	3.18775	2.48467
0.00013295	1.87951	3.18775	2.52411
0.00013315	1.84336	3.26845	2.64243
0.00013335	1.84336	3.2281	2.72131
0.00013355	1.84336	3.34915	2.76074
0.00013375	1.84336	3.34915	2.76074
0.00013395	1.84336	3.3895	2.9185
0.00013415	1.91565	3.4702	2.99738
0.00013435	1.84336	3.55091	3.07626
0.00013455	1.84336	3.55091	3.07626
0.00013475	1.80722	3.55091	3.1157
0.00013495	1.84336	3.59126	3.19458
0.00013515	1.84336	3.67196	3.23401
0.00013535	1.66264	2.74388	2.99738
0.00013555	1.6265	2.30002	2.95794
0.00013575	1.6265	2.05791	2.87906
0.00013595	1.69879	1.77545	2.9185
0.00013615	1.73493	1.77545	2.95794
0.00013635	1.80722	1.6544	2.99738
0.00013655	1.87951	1.61405	3.07626
0.00013675	1.9518	1.53335	3.1157
0.00013695	2.09638	1.5737	3.15514
0.00013715	2.13252	1.49299	3.19458
0.00013735	2.20481	1.53335	3.27345
0.00013755	2.31324	1.49299	3.31289
0.00013775	2.38553	1.49299	3.27345
0.00013795	2.45782	1.53335	3.43121
0.00013815	2.49396	1.45264	3.51009
0.00013835	2.6024	1.49299	3.47065
0.00013855	2.67469	1.49299	3.54953
0.00013875	2.45782	1.25089	2.48467
0.00013895	2.34939	1.29124	1.8142
0.00013915	2.34939	1.29124	1.57757
0.00013935	2.42168	1.45264	1.45925
0.00013955	2.53011	1.53335	1.45925
0.00013975	2.63854	1.61405	1.49869
0.00013995	2.67469	1.7351	1.41981
0.00014015	2.74697	1.77545	1.49869
0.00014035	2.85541	1.85616	1.49869
0.00014055	2.9277	1.97721	1.49869
0.00014075	2.96384	2.01756	1.49869
0.00014095	3.07227	2.05791	1.45925
0.00014115	3.10842	2.21932	1.45925
0.00014135	3.10842	2.25967	1.45925
0.00014155	3.18071	2.34037	1.49869
0.00014175	3.28914	2.42107	1.53813
0.00014195	3.32529	2.42107	1.49869
0.00014215	3.36143	2.46142	1.45925
0.00014235	3.39757	2.58248	1.45925
0.00014255	3.46986	2.66318	1.45925
0.00014275	3.50601	2.66318	1.49869
0.00014295	2.6024	2.58248	1.34093
0.00014315	2.09638	2.50178	1.38037
0.00014335	1.91565	2.50178	1.41981
0.00014355	1.87951	2.62283	1.53813
0.00014375	1.84336	2.66318	1.61701
0.00014395	1.91565	2.78423	1.73533
0.00014415	1.91565	2.86494	1.85364
0.00014435	1.87951	2.86494	1.93252
0.00014455	1.84336	2.94564	2.0114
0.00014475	1.87951	2.98599	2.12972
0.00014495	1.87951	3.02634	2.24803
0.00014515	1.87951	3.10704	2.32691
0.00014535	1.91565	3.2281	2.40579
0.00014555	1.91565	3.26845	2.56355
0.00014575	1.84336	3.2281	2.52411
0.00014595	1.91565	3.26845	2.64243
0.00014615	1.84336	3.34915	2.68187
0.00014635	1.87951	3.42985	2.76074
0.00014655	1.84336	3.42985	2.87906
0.00014675	1.84336	3.42985	2.87906
0.00014695	1.84336	3.51056	2.95794
0.00014715	1.84336	3.51056	3.03682
0.00014735	1.84336	3.63161	3.1157
0.00014755	1.87951	3.59126	3.15514
0.00014775	1.84336	3.67196	3.19458
0.00014795	1.66264	2.78423	2.99738
0.00014815	1.66264	2.30002	2.95794
0.00014835	1.66264	2.01756	2.87906
0.00014855	1.66264	1.77545	2.83962
0.00014875	1.73493	1.69475	2.87906
0.00014895	1.84336	1.6544	2.99738
0.00014915	1.91565	1.5737	3.03682
0.00014935	1.98794	1.53335	3.07626
0.00014955	2.09638	1.49299	3.1157
0.00014975	2.13252	1.49299	3.19458
0.00014995	2.20481	1.49299	3.23401
0.00015015	2.31324	1.49299	3.31289
0.00015035	2.34939	1.5737	3.35233
0.00015055	2.45782	1.49299	3.35233
0.00015075	2.53011	1.49299	3.47065
0.00015095	2.6024	1.49299	3.47065
0.00015115	2.67469	1.49299	3.51009
0.00015135	2.56625	1.37194	2.80018
0.00015155	2.38553	1.29124	1.93252
0.00015175	2.38553	1.29124	1.53813
0.00015195	2.45782	1.37194	1.45925
0.00015215	2.49396	1.45264	1.41981
0.00015235	2.6024	1.53335	1.45925
0.00015255	2.67469	1.69475	1.41981
0.00015275	2.78312	1.77545	1.45925
0.00015295	2.85541	1.8158	1.49869
0.00015315	2.96384	1.89651	1.45925
0.00015335	3.03613	1.97721	1.45925
0.00015355	3.03613	2.09826	1.49869
0.00015375	3.07227	2.13861	1.45925
0.00015395	3.10842	2.21932	1.49869
0.00015415	3.21685	2.34037	1.45925
0.00015435	3.253	2.42107	1.53813
0.00015455	3.32529	2.38072	1.49869
0.00015475	3.32529	2.50178	1.45925
0.00015495	3.46986	2.54213	1.45925
0.00015515	3.43372	2.58248	1.49869
0.00015535	3.39757	2.62283	1.45925
0.00015555	2.53011	2.46142	1.34093
0.00015575	2.02409	2.50178	1.38037
0.00015595	1.9518	2.54213	1.49869
0.00015615	1.87951	2.62283	1.53813
0.00015635	1.84336	2.62283	1.69589
0.00015655	1.84336	2.74388	1.77476
0.00015675	1.84336	2.82458	1.85364
0.00015695	1.9518	2.86494	2.0114
0.00015715	1.91565	2.94564	2.09028
0.00015735	1.87951	2.94564	2.16916
0.00015755	1.87951	3.02634	2.28747
0.00015775	1.87951	3.06669	2.32691
0.00015795	1.84336	3.10704	2.44523
0.00015815	1.84336	3.14739	2.48467
0.00015835	1.87951	3.2281	2.56355
0.00015855	1.87951	3.26845	2.68187
0.00015875	1.87951	3.34915	2.76074
0.00015895	1.84336	3.34915	2.83962
0.00015915	1.84336	3.3895	2.87906
0.00015935	1.84336	3.4702	2.95794
0.00015955	1.87951	3.51056	2.95794
0.00015975	1.87951	3.51056	3.1157
0.00015995	1.84336	3.59126	3.15514
0.00016015	1.84336	3.59126	3.19458
0.00016035	1.77108	3.51056	3.19458
0.00016055	1.66264	2.74388	2.95794
0.00016075	1.66264	2.25967	2.9185
0.00016095	1.66264	1.93686	2.9185
0.00016115	1.69879	1.77545	2.9185
0.00016135	1.80722	1.69475	2.95794
0.00016155	1.84336	1.69475	2.99738
0.00016175	1.87951	1.5737	3.07626
0.00016195	1.98794	1.53335	3.1157
0.00016215	2.06023	1.53335	3.15514
0.00016235	2.16866	1.53335	3.19458
0.00016255	2.2771	1.53335	3.19458
0.00016275	2.34939	1.45264	3.27345
0.00016295	2.42168	1.53335	3.35233
0.00016315	2.45782	1.49299	3.43121
0.00016335	2.56625	1.49299	3.47065
0.00016355	2.63854	1.53335	3.47065
0.00016375	2.67469	1.49299	3.51009
0.00016395	2.42168	1.29124	2.24803
0.00016415	2.31324	1.29124	1.69589
0.00016435	2.42168	1.29124	1.49869
0.00016455	2.45782	1.45264	1.49869
0.00016475	2.53011	1.53335	1.45925
0.00016495	2.67469	1.5737	1.53813
0.00016515	2.71083	1.6544	1.49869
0.00016535	2.78312	1.85616	1.53813
0.00016555	2.85541	1.89651	1.49869
0.00016575	2.89155	1.97721	1.49869
0.00016595	2.99999	2.05791	1.49869
0.00016615	3.07227	2.13861	1.45925
0.00016635	3.14456	2.21932	1.49869
0.00016655	3.18071	2.25967	1.41981
0.00016675	3.253	2.34037	1.45925
0.00016695	3.253	2.42107	1.49869
0.00016715	3.32529	2.42107	1.53813
0.00016735	3.36143	2.50178	1.49869
0.00016755	3.46986	2.54213	1.53813
0.00016775	3.50601	2.66318	1.45925
0.00016795	3.39757	2.62283	1.45925
0.00016815	2.45782	2.46142	1.30149
0.00016835	2.09638	2.50178	1.38037
0.00016855	1.91565	2.54213	1.45925
0.00016875	1.87951	2.66318	1.57757
0.00016895	1.91565	2.66318	1.65645
0.00016915	1.84336	2.74388	1.8142
0.00016935	1.91565	2.86494	1.85364
0.00016955	1.87951	2.86494	1.97196
0.00016975	1.84336	2.94564	2.09028
0.00016995	1.87951	3.02634	2.16916
0.00017015	1.87951	3.06669	2.28747
0.00017035	1.87951	3.14739	2.36635
0.00017055	1.91565	3.18775	2.48467
0.00017075	1.84336	3.18775	2.52411
0.00017095	1.84336	3.26845	2.60299
0.00017115	1.91565	3.34915	2.68187
0.00017135	1.87951	3.34915	2.72131
0.00017155	1.87951	3.42985	2.80018
0.00017175	1.87951	3.4702	2.87906
0.00017195	1.84336	3.51056	2.9185
0.00017215	1.84336	3.4702	3.03682
0.00017235	1.84336	3.55091	3.07626
0.00017255	1.84336	3.59126	3.15514
0.00017275	1.84336	3.59126	3.19458
0.00017295	1.66264	3.02634	3.03682
0.00017315	1.69879	2.50178	2.95794
0.00017335	1.6265	2.17897	2.83962
0.00017355	1.66264	1.93686	2.87906
0.00017375	1.69879	1.69475	2.9185
0.00017395	1.80722	1.69475	2.95794
0.00017415	1.91565	1.6544	2.99738
0.00017435	1.9518	1.5737	3.03682
0.00017455	2.06023	1.49299	3.07626
0.00017475	2.13252	1.49299	3.19458
0.00017495	2.20481	1.53335	3.23401
0.00017515	2.2771	1.49299	3.27345
0.00017535	2.34939	1.45264	3.31289
0.00017555	2.42168	1.5737	3.43121
0.00017575	2.49396	1.49299	3.43121
0.00017595	2.56625	1.45264	3.43121
0.00017615	2.63854	1.49299	3.54953
0.00017635	2.49396	1.37194	2.95794
0.00017655	2.38553	1.29124	2.0114
0.00017675	2.42168	1.25089	1.61701
0.00017695	2.45782	1.37194	1.49869
0.00017715	2.53011	1.45264	1.49869
0.00017735	2.63854	1.5737	1.49869
0.00017755	2.67469	1.69475	1.49869
0.00017775	2.78312	1.77545	1.49869
0.00017795	2.81926	1.89651	1.49869
0.00017815	2.85541	1.93686	1.49869
0.00017835	2.99999	2.05791	1.49869
0.00017855	3.03613	2.05791	1.45925
0.00017875	3.10842	2.13861	1.49869
0.00017895	3.14456	2.25967	1.53813
0.00017915	3.21685	2.30002	1.49869
0.00017935	3.21685	2.30002	1.49869
0.00017955	3.32529	2.42107	1.45925
0.00017975	3.39757	2.50178	1.53813
0.00017995	3.43372	2.58248	1.49869
0.00018015	3.46986	2.58248	1.41981
0.00018035	3.46986	2.62283	1.49869
0.00018055	3.18071	2.66318	1.49869
0.00018075	2.49396	2.50178	1.30149
0.00018095	2.06023	2.58248	1.38037
0.00018115	1.91565	2.62283	1.45925
0.00018135	1.87951	2.70353	1.53813
0.00018155	1.87951	2.70353	1.69589
0.00018175	1.91565	2.82458	1.8142
0.00018195	1.84336	2.86494	1.89308
0.00018215	1.91565	2.94564	2.0114
0.00018235	1.87951	2.94564	2.12972
0.00018255	1.87951	3.02634	2.2086
0.00018275	1.91565	3.06669	2.28747
0.00018295	1.87951	3.10704	2.36635
0.00018315	1.91565	3.18775	2.48467
0.00018335	1.91565	3.26845	2.56355
0.00018355	1.87951	3.26845	2.60299
0.00018375	1.84336	3.3088	2.76074
0.00018395	1.87951	3.3895	2.76074
0.00018415	1.87951	3.42985	2.83962
0.00018435	1.84336	3.42985	2.87906
0.00018455	1.84336	3.42985	2.95794
0.00018475	1.84336	3.51056	3.03682
0.00018495	1.84336	3.51056	3.07626
0.00018515	1.84336	3.63161	3.1157
0.00018535	1.87951	3.63161	3.19458
0.00018555	1.73493	2.86494	3.03682
0.00018575	1.6265	2.34037	2.9185
0.00018595	1.6265	2.05791	2.83962
0.00018615	1.66264	1.89651	2.87906
0.00018635	1.77108	1.69475	2.95794
0.00018655	1.84336	1.61405	2.95794
0.00018675	1.9518	1.5737	2.99738
0.00018695	2.02409	1.5737	3.07626
0.00018715	2.09638	1.6544	3.15514
0.00018735	2.13252	1.53335	3.19458
0.00018755	2.24095	1.53335	3.27345
0.00018775	2.2771	1.53335	3.27345
0.00018795	2.38553	1.49299	3.35233
0.00018815	2.45782	1.49299	3.39177
0.00018835	2.49396	1.49299	3.39177
0.00018855	2.6024	1.49299	3.47065
0.00018875	2.67469	1.53335	3.51009
0.00018895	2.6024	1.45264	3.03682
0.00018915	2.42168	1.29124	2.05084
0.00018935	2.42168	1.33159	1.69589
0.00018955	2.42168	1.37194	1.53813
0.00018975	2.56625	1.53335	1.45925
0.00018995	2.63854	1.61405	1.49869
0.00019015	2.71083	1.6544	1.45925
0.00019035	2.81926	1.7351	1.53813
0.00019055	2.85541	1.8158	1.41981
0.00019075	2.99999	1.89651	1.49869
0.00019095	2.99999	2.01756	1.49869
0.00019115	3.07227	2.05791	1.49869
0.00019135	3.18071	2.17897	1.45925
0.00019155	3.18071	2.21932	1.49869
0.00019175	3.253	2.25967	1.53813
0.00019195	3.28914	2.38072	1.53813
0.00019215	3.32529	2.42107	1.49869
0.00019235	3.39757	2.42107	1.45925
0.00019255	3.39757	2.50178	1.49869
0.00019275	3.46986	2.62283	1.49869
0.00019295	3.46986	2.66318	1.49869
0.00019315	2.63854	2.46142	1.34093
0.00019335	2.13252	2.46142	1.41981
0.00019355	1.91565	2.50178	1.41981
0.00019375	1.87951	2.58248	1.53813
0.00019395	1.91565	2.70353	1.61701
0.00019415	1.84336	2.70353	1.73533
0.00019435	1.84336	2.78423	1.89308
0.00019455	1.91565	2.86494	2.0114
0.00019475	1.91565	2.90529	2.09028
0.00019495	1.87951	2.98599	2.2086
0.00019515	1.87951	3.06669	2.24803
0.00019535	1.87951	3.06669	2.44523
0.00019555	1.91565	3.14739	2.44523
0.00019575	1.91565	3.2281	2.48467
0.00019595	1.91565	3.26845	2.60299
0.00019615	1.87951	3.3088	2.68187
0.00019635	1.87951	3.34915	2.76074
0.00019655	1.87951	3.42985	2.83962
0.00019675	1.91565	3.3895	2.87906
0.00019695	1.84336	3.51056	2.99738
0.00019715	1.84336	3.51056	2.99738
0.00019735	1.84336	3.51056	3.1157
0.00019755	1.87951	3.59126	3.1157
0.00019775	1.80722	3.63161	3.19458
0.00019795	1.84336	3.63161	3.23401
0.00019815	1.66264	2.86494	3.03682
0.00019835	1.66264	2.46142	2.95794
0.00019855	1.66264	2.05791	2.95794
0.00019875	1.69879	1.89651	2.95794
0.00019895	1.73493	1.77545	2.95794
0.00019915	1.80722	1.69475	3.03682
0.00019935	1.91565	1.61405	3.03682
0.00019955	1.9518	1.5737	3.07626
0.00019975	2.06023	1.53335	3.15514
0.00019995	2.16866	1.5737	3.19458
0.00020015	2.24095	1.61405	3.19458
0.00020035	2.2771	1.53335	3.31289
0.00020055	2.42168	1.53335	3.31289
0.00020075	2.45782	1.49299	3.39177
0.00020095	2.49396	1.49299	3.51009
0.00020115	2.6024	1.5737	3.51009
0.00020135	2.67469	1.49299	3.54953
0.00020155	2.45782	1.29124	2.44523
0.00020175	2.38553	1.29124	1.8142
0.00020195	2.38553	1.33159	1.53813
0.00020215	2.45782	1.45264	1.45925
0.00020235	2.53011	1.53335	1.45925
0.00020255	2.56625	1.69475	1.49869
0.00020275	2.74697	1.69475	1.53813
0.00020295	2.78312	1.8158	1.49869
0.00020315	2.81926	1.85616	1.53813
0.00020335	2.96384	1.89651	1.49869
0.00020355	2.99999	2.01756	1.49869
0.00020375	3.07227	2.13861	1.49869
0.00020395	3.10842	2.21932	1.49869
0.00020415	3.18071	2.25967	1.49869
0.00020435	3.253	2.34037	1.49869
0.00020455	3.28914	2.34037	1.53813
0.00020475	3.36143	2.42107	1.49869
0.00020495	3.36143	2.50178	1.49869
0.00020515	3.39757	2.54213	1.49869
0.00020535	3.43372	2.66318	1.49869
0.00020555	3.28914	2.62283	1.45925
0.00020575	2.49396	2.50178	1.34093
0.00020595	2.09638	2.50178	1.38037
0.00020615	1.87951	2.58248	1.45925
0.00020635	1.84336	2.66318	1.53813
0.00020655	1.91565	2.74388	1.65645
0.00020675	1.87951	2.78423	1.77476
0.00020695	1.87951	2.82458	1.89308
0.00020715	1.91565	2.94564	2.0114
0.00020735	1.87951	2.94564	2.09028
0.00020755	1.87951	2.98599	2.24803
0.00020775	1.87951	3.06669	2.24803
0.00020795	1.87951	3.10704	2.36635
0.00020815	1.84336	3.14739	2.52411
0.00020835	1.84336	3.2281	2.56355
0.00020855	1.87951	3.26845	2.60299
0.00020875	1.84336	3.34915	2.72131
0.00020895	1.87951	3.34915	2.80018
0.00020915	1.87951	3.3895	2.80018
0.00020935	1.84336	3.4702	2.87906
0.00020955	1.87951	3.42985	2.99738
0.00020975	1.84336	3.55091	3.03682
0.00020995	1.87951	3.59126	3.07626
0.00021015	1.87951	3.63161	3.1157
0.00021035	1.87951	3.63161	3.19458
0.00021055	1.73493	3.06669	3.07626
0.00021075	1.66264	2.54213	2.95794
0.00021095	1.6265	2.17897	2.9185
0.00021115	1.66264	1.89651	2.9185
0.00021135	1.73493	1.77545	2.9185
0.00021155	1.84336	1.6544	2.99738
0.00021175	1.84336	1.61405	3.03682
0.00021195	1.9518	1.61405	3.1157
0.00021215	2.06023	1.53335	3.1157
0.00021235	2.09638	1.49299	3.15514
0.00021255	2.16866	1.53335	3.23401
0.00021275	2.31324	1.53335	3.31289
0.00021295	2.34939	1.49299	3.31289
0.00021315	2.45782	1.53335	3.39177
0.00021335	2.49396	1.49299	3.43121
0.00021355	2.6024	1.53335	3.43121
0.00021375	2.6024	1.53335	3.47065
0.00021395	2.63854	1.49299	3.23401
0.00021415	2.38553	1.29124	2.12972
0.00021435	2.38553	1.29124	1.65645
0.00021455	2.38553	1.41229	1.53813
0.00021475	2.49396	1.49299	1.45925
0.00021495	2.63854	1.61405	1.45925
0.00021515	2.71083	1.69475	1.53813
0.00021535	2.78312	1.7351	1.53813
0.00021555	2.81926	1.8158	1.49869
0.00021575	2.89155	1.89651	1.49869
0.00021595	2.96384	1.97721	1.53813
0.00021615	3.03613	2.05791	1.53813
0.00021635	3.14456	2.09826	1.57757
0.00021655	3.10842	2.25967	1.49869
0.00021675	3.253	2.25967	1.53813
0.00021695	3.28914	2.34037	1.53813
0.00021715	3.32529	2.42107	1.49869
0.00021735	3.39757	2.54213	1.53813
0.00021755	3.43372	2.54213	1.53813
0.00021775	3.46986	2.62283	1.49869
0.00021795	3.54215	2.62283	1.45925
0.00021815	3.10842	2.58248	1.45925
0.00021835	2.38553	2.54213	1.41981
0.00021855	2.06023	2.58248	1.38037
0.00021875	1.87951	2.62283	1.49869
0.00021895	1.91565	2.62283	1.57757
0.00021915	1.91565	2.70353	1.69589
0.00021935	1.91565	2.82458	1.8142
0.00021955	1.9518	2.86494	1.97196
0.00021975	1.91565	2.94564	2.09028
0.00021995	1.91565	2.98599	2.16916
0.00022015	1.87951	3.06669	2.2086
0.00022035	1.87951	3.10704	2.32691
0.00022055	1.87951	3.10704	2.40579
0.00022075	1.87951	3.14739	2.48467
0.00022095	1.87951	3.2281	2.52411
0.00022115	1.91565	3.3088	2.60299
0.00022135	1.87951	3.34915	2.64243
0.00022155	1.84336	3.34915	2.76074
0.00022175	1.87951	3.42985	2.87906
0.00022195	1.87951	3.4702	2.9185
0.00022215	1.87951	3.51056	2.99738
0.00022235	1.87951	3.63161	3.03682
0.00022255	1.87951	3.55091	3.07626
0.00022275	1.87951	3.59126	3.15514
0.00022295	1.84336	3.63161	3.19458
0.00022315	1.66264	2.74388	2.99738
0.00022335	1.6265	2.30002	2.95794
0.00022355	1.69879	1.97721	2.87906
0.00022375	1.69879	1.8158	2.9185
0.00022395	1.80722	1.77545	2.9185
0.00022415	1.84336	1.69475	3.03682
0.00022435	1.9518	1.6544	3.03682
0.00022455	2.02409	1.5737	3.07626
0.00022475	2.09638	1.5737	3.19458
0.00022495	2.16866	1.53335	3.23401
0.00022515	2.24095	1.53335	3.23401
0.00022535	2.34939	1.53335	3.31289
0.00022555	2.38553	1.49299	3.39177
0.00022575	2.45782	1.49299	3.43121
0.00022595	2.53011	1.49299	3.47065
0.00022615	2.56625	1.5737	3.51009
0.00022635	2.71083	1.5737	3.54953
0.00022655	2.53011	1.33159	2.48467
0.00022675	2.38553	1.29124	1.8142
0.00022695	2.45782	1.37194	1.53813
0.00022715	2.53011	1.45264	1.45925
0.00022735	2.6024	1.53335	1.53813
0.00022755	2.67469	1.61405	1.53813
0.00022775	2.71083	1.69475	1.49869
0.00022795	2.78312	1.77545	1.49869
0.00022815	2.99999	1.89651	1.49869
0.00022835	2.96384	1.93686	1.49869
0.00022855	2.99999	2.09826	1.53813
0.00022875	3.07227	2.09826	1.49869
0.00022895	3.21685	2.17897	1.53813
0.00022915	3.21685	2.21932	1.49869
0.00022935	3.253	2.38072	1.49869
0.00022955	3.28914	2.42107	1.49869
0.00022975	3.32529	2.46142	1.49869
0.00022995	3.43372	2.50178	1.53813
0.00023015	3.43372	2.54213	1.45925
0.00023035	3.50601	2.66318	1.53813
0.00023055	3.03613	2.54213	1.41981
0.00023075	2.31324	2.54213	1.38037
0.00023095	2.02409	2.50178	1.38037
0.00023115	1.91565	2.58248	1.53813
0.00023135	1.9518	2.62283	1.61701
0.00023155	1.84336	2.70353	1.73533
0.00023175	1.87951	2.78423	1.8142
0.00023195	1.91565	2.82458	1.93252
0.00023215	1.91565	2.94564	2.05084
0.00023235	1.87951	2.94564	2.16916
0.00023255	1.87951	3.06669	2.28747
0.00023275	1.91565	3.06669	2.36635
0.00023295	1.91565	3.14739	2.40579
0.00023315	1.84336	3.2281	2.52411
0.00023335	1.87951	3.26845	2.60299
0.00023355	1.87951	3.26845	2.64243
0.00023375	1.87951	3.34915	2.72131
0.00023395	1.84336	3.34915	2.83962
0.00023415	1.84336	3.42985	2.83962
0.00023435	1.87951	3.4702	2.95794
0.00023455	1.91565	3.51056	2.99738
0.00023475	1.87951	3.55091	2.99738
0.00023495	1.84336	3.59126	3.07626
0.00023515	1.84336	3.67196	3.15514
0.00023535	1.87951	3.67196	3.23401
0.00023555	1.69879	2.98599	3.03682
0.00023575	1.66264	2.46142	2.95794
0.00023595	1.66264	2.13861	2.9185
0.00023615	1.69879	1.89651	2.95794
0.00023635	1.77108	1.77545	2.95794
0.00023655	1.80722	1.69475	3.03682
0.00023675	1.91565	1.6544	3.07626
0.00023695	1.98794	1.61405	3.07626
0.00023715	2.02409	1.5737	3.15514
0.00023735	2.13252	1.5737	3.23401
0.00023755	2.20481	1.53335	3.23401
0.00023775	2.31324	1.49299	3.31289
0.00023795	2.34939	1.53335	3.35233
0.00023815	2.45782	1.53335	3.39177
0.00023835	2.53011	1.53335	3.39177
0.00023855	2.6024	1.49299	3.51009
0.00023875	2.67469	1.53335	3.51009
0.00023895	2.56625	1.33159	2.87906
0.00023915	2.38553	1.29124	1.97196
0.00023935	2.38553	1.33159	1.57757
0.00023955	2.45782	1.41229	1.49869
0.00023975	2.56625	1.53335	1.49869
0.00023995	2.6024	1.61405	1.49869
0.00024015	2.71083	1.69475	1.53813
0.00024035	2.78312	1.8158	1.49869
0.00024055	2.85541	1.89651	1.49869
0.00024075	2.9277	1.93686	1.45925
0.00024095	3.07227	1.97721	1.53813
0.00024115	3.10842	2.09826	1.49869
0.00024135	3.14456	2.17897	1.53813
0.00024155	3.18071	2.25967	1.53813
0.00024175	3.253	2.30002	1.53813
0.00024195	3.253	2.38072	1.49869
0.00024215	3.36143	2.46142	1.45925
0.00024235	3.39757	2.46142	1.49869
0.00024255	3.46986	2.58248	1.49869
0.00024275	3.50601	2.58248	1.53813
0.00024295	2.85541	2.50178	1.38037
0.00024315	2.24095	2.46142	1.34093
0.00024335	1.9518	2.50178	1.41981
0.00024355	1.87951	2.58248	1.49869
0.00024375	1.91565	2.62283	1.65645
0.00024395	1.91565	2.74388	1.73533
0.00024415	1.91565	2.78423	1.8142
0.00024435	1.84336	2.90529	1.93252
0.00024455	1.91565	2.90529	2.09028
0.00024475	1.91565	2.94564	2.16916
0.00024495	1.87951	2.98599	2.2086
0.00024515	1.91565	3.06669	2.32691
0.00024535	1.87951	3.14739	2.48467
0.00024555	1.91565	3.18775	2.48467
0.00024575	1.91565	3.18775	2.60299
0.00024595	1.91565	3.2281	2.64243
0.00024615	1.84336	3.3088	2.76074
0.00024635	1.87951	3.34915	2.80018
0.00024655	1.87951	3.3895	2.9185
0.00024675	1.9518	3.42985	2.9185
0.00024695	1.91565	3.51056	3.03682
0.00024715	1.9518	3.59126	3.07626
0.00024735	1.84336	3.55091	3.1157
0.00024755	1.91565	3.59126	3.15514
0.00024775	1.87951	3.63161	3.27345
0.00024795	1.77108	3.26845	3.19458
0.00024815	1.66264	2.58248	2.99738
0.00024835	1.69879	2.25967	2.95794
0.00024855	1.69879	1.93686	2.9185
0.00024875	1.77108	1.77545	2.95794
0.00024895	1.80722	1.7351	2.99738
0.00024915	1.84336	1.61405	3.07626
0.00024935	1.98794	1.61405	3.1157
0.00024955	2.02409	1.61405	3.19458
0.00024975	2.09638	1.53335	3.23401
0.00024995	2.24095	1.5737	3.23401
0.00025015	2.2771	1.53335	3.31289
0.00025035	2.34939	1.5737	3.43121
0.00025055	2.42168	1.49299	3.43121
0.00025075	2.49396	1.53335	3.47065
0.00025095	2.53011	1.49299	3.51009
0.00025115	2.63854	1.53335	3.54953
0.00025135	2.45782	1.33159	2.64243
0.00025155	2.38553	1.25089	1.93252
0.00025175	2.38553	1.33159	1.57757
0.00025195	2.45782	1.41229	1.49869
0.00025215	2.49396	1.53335	1.49869
0.00025235	2.6024	1.61405	1.49869
0.00025255	2.67469	1.69475	1.49869
0.00025275	2.74697	1.77545	1.53813
0.00025295	2.89155	1.89651	1.49869
0.00025315	2.89155	1.89651	1.53813
0.00025335	3.03613	2.01756	1.53813
0.00025355	3.03613	2.09826	1.53813
0.00025375	3.14456	2.13861	1.49869
0.00025395	3.18071	2.21932	1.49869
0.00025415	3.21685	2.30002	1.53813
0.00025435	3.253	2.38072	1.53813
0.00025455	3.36143	2.46142	1.53813
0.00025475	3.36143	2.54213	1.49869
0.00025495	3.39757	2.62283	1.49869
0.00025515	3.28914	2.54213	1.45925
0.00025535	2.49396	2.42107	1.41981
0.00025555	2.13252	2.50178	1.38037
0.00025575	1.87951	2.50178	1.49869
0.00025595	1.91565	2.58248	1.57757
0.00025615	1.91565	2.66318	1.69589
0.00025635	1.91565	2.74388	1.8142
0.00025655	1.91565	2.78423	1.97196
0.00025675	1.87951	2.86494	2.09028
0.00025695	1.91565	2.90529	2.12972
0.00025715	1.91565	3.02634	2.24803
0.00025735	1.91565	2.98599	2.28747
0.00025755	1.91565	3.14739	2.40579
0.00025775	1.87951	3.14739	2.44523
0.00025795	1.91565	3.18775	2.60299
0.00025815	1.87951	3.2281	2.64243
0.00025835	1.87951	3.26845	2.68187
0.00025855	1.87951	3.3088	2.83962
0.00025875	1.91565	3.3895	2.83962
0.00025895	1.87951	3.42985	2.95794
0.00025915	1.87951	3.4702	2.99738
0.00025935	1.84336	3.55091	3.07626
0.00025955	1.87951	3.55091	3.07626
0.00025975	1.87951	3.55091	3.19458
0.00025995	1.87951	3.59126	3.23401
0.00026015	1.84336	3.67196	3.27345
0.00026035	1.73493	3.18775	3.19458
0.00026055	1.66264	2.54213	3.07626
0.00026075	1.6265	2.17897	2.9185
0.00026095	1.69879	1.93686	2.99738
0.00026115	1.73493	1.77545	2.99738
0.00026135	1.80722	1.69475	3.03682
0.00026155	1.87951	1.69475	3.07626
0.00026175	1.9518	1.61405	3.1157
0.00026195	2.06023	1.61405	3.19458
0.00026215	2.13252	1.5737	3.19458
0.00026235	2.24095	1.53335	3.27345
0.00026255	2.2771	1.53335	3.31289
0.00026275	2.42168	1.49299	3.35233
0.00026295	2.42168	1.53335	3.43121
0.00026315	2.53011	1.53335	3.47065
0.00026335	2.56625	1.5737	3.51009
0.00026355	2.45782	1.37194	2.80018
0.00026375	2.34939	1.29124	1.93252
0.00026395	2.34939	1.37194	1.61701
0.00026415	2.34939	1.41229	1.49869
0.00026435	2.49396	1.53335	1.53813
0.00026455	2.56625	1.6544	1.49869
0.00026475	2.67469	1.77545	1.53813
0.00026495	2.74697	1.77545	1.53813
0.00026515	2.81926	1.89651	1.53813
0.00026535	2.89155	1.93686	1.53813
0.00026555	2.96384	1.97721	1.53813
0.00026575	3.03613	2.09826	1.57757
0.00026595	3.07227	2.17897	1.45925
0.00026615	3.10842	2.25967	1.53813
0.00026635	3.14456	2.34037	1.49869
0.00026655	3.21685	2.42107	1.53813
0.00026675	3.28914	2.50178	1.45925
0.00026695	3.36143	2.50178	1.49869
0.00026715	3.39757	2.58248	1.49869
0.00026735	3.43372	2.66318	1.53813
0.00026755	3.50601	2.66318	1.49869
0.00026775	3.32529	2.74388	1.45925
0.00026795	2.49396	2.58248	1.34093
0.00026815	2.09638	2.58248	1.34093
0.00026835	1.9518	2.62283	1.49869
0.00026855	1.87951	2.70353	1.57757
0.00026875	1.91565	2.78423	1.69589
0.00026895	1.87951	2.78423	1.8142
0.00026915	1.91565	2.86494	1.89308
0.00026935	1.9518	2.90529	2.0114
0.00026955	1.9518	3.02634	2.12972
0.00026975	1.91565	3.06669	2.16916
0.00026995	1.91565	3.14739	2.28747
0.00027015	1.87951	3.18775	2.36635
0.00027035	1.91565	3.26845	2.48467
0.00027055	1.87951	3.3088	2.60299
0.00027075	1.91565	3.3088	2.64243
0.00027095	1.87951	3.34915	2.72131
0.00027115	1.9518	3.3895	2.76074
0.00027135	1.87951	3.3895	2.83962
0.00027155	1.87951	3.4702	2.87906
0.00027175	1.84336	3.51056	2.95794
0.00027195	1.87951	3.63161	3.03682
0.00027215	1.87951	3.59126	3.07626
0.00027235	1.91565	3.59126	3.15514
0.00027255	1.87951	3.63161	3.23401
0.00027275	1.69879	2.74388	2.95794
0.00027295	1.66264	2.34037	2.9185
0.00027315	1.6265	2.05791	2.87906
0.00027335	1.69879	1.89651	2.87906
0.00027355	1.77108	1.77545	2.9185
0.00027375	1.84336	1.6544	2.9185
0.00027395	1.9518	1.5737	3.03682
0.00027415	1.98794	1.61405	3.07626
0.00027435	2.09638	1.53335	3.15514
0.00027455	2.16866	1.53335	3.23401
0.00027475	2.24095	1.5737	3.23401
0.00027495	2.34939	1.5737	3.27345
0.00027515	2.38553	1.5737	3.39177
0.00027535	2.49396	1.53335	3.43121
0.00027555	2.56625	1.53335	3.43121
0.00027575	2.63854	1.53335	3.51009
0.00027595	2.67469	1.49299	3.54953
0.00027615	2.49396	1.25089	2.48467
0.00027635	2.45782	1.29124	1.85364
0.00027655	2.42168	1.29124	1.53813
0.00027675	2.49396	1.41229	1.45925
0.00027695	2.56625	1.53335	1.49869
0.00027715	2.63854	1.6544	1.45925
0.00027735	2.78312	1.77545	1.53813
0.00027755	2.81926	1.8158	1.45925
0.00027775	2.85541	1.89651	1.57757
0.00027795	2.96384	1.97721	1.49869
0.00027815	3.03613	2.01756	1.45925
0.00027835	3.07227	2.05791	1.45925
0.00027855	3.14456	2.21932	1.49869
0.00027875	3.21685	2.25967	1.49869
0.00027895	3.253	2.34037	1.53813
0.00027915	3.253	2.42107	1.49869
0.00027935	3.36143	2.42107	1.49869
0.00027955	3.43372	2.50178	1.53813
0.00027975	3.46986	2.50178	1.49869
0.00027995	3.50601	2.62283	1.49869
0.00028015	3.54215	2.66318	1.49869
0.00028035	2.71083	2.50178	1.41981
0.00028055	2.16866	2.50178	1.38037
0.00028075	1.9518	2.54213	1.41981
0.00028095	1.91565	2.62283	1.57757
0.00028115	1.87951	2.74388	1.65645
0.00028135	1.91565	2.78423	1.77476
0.00028155	1.87951	2.86494	1.93252
0.00028175	1.87951	2.90529	2.05084
0.00028195	1.9518	2.94564	2.09028
0.00028215	1.87951	2.98599	2.16916
0.00028235	1.87951	3.02634	2.2086
[truncated: 3,000 more rows]

## Sheet: g
-0.00011745	0.07229	0	0
-0.00011725	0.07229	0	0
-0.00011705	0.07229	0.0807	0
-0.00011685	0.03614	0.04035	-0.03944
-0.00011665	0.10843	0	0
-0.00011645	0.07229	0	-0.03944
-0.00011625	0.10843	0	0
-0.00011605	0.10843	0.04035	0
-0.00011585	0.07229	0	-0.03944
-0.00011565	0.07229	0	0
-0.00011545	0.10843	0.04035	-0.03944
-0.00011525	0.10843	0.04035	0
-0.00011505	0.07229	0	0
-0.00011485	0.07229	0.04035	0.03944
-0.00011465	0.07229	0.04035	0.07888
-0.00011445	0.07229	0.04035	-0.03944
-0.00011425	0.07229	0	0
-0.00011405	0.03614	0.04035	0
-0.00011385	0.03614	0.04035	0
-0.00011365	0.07229	0	-0.03944
-0.00011345	0.07229	0	-0.03944
-0.00011325	0.07229	0	0
-0.00011305	0.07229	0	0
-0.00011285	0.10843	0.04035	0
-0.00011265	0.07229	0.04035	0
-0.00011245	0.10843	0	0.03944
-0.00011225	0.03614	0.04035	-0.03944
-0.00011205	0.07229	0	0
-0.00011185	0.10843	0	0.03944
-0.00011165	0.10843	0.0807	-0.03944
-0.00011145	0.07229	0	0
-0.00011125	0.07229	0	0
-0.00011105	0.07229	0	0
-0.00011085	0.10843	0.04035	0.03944
-0.00011065	0.07229	0	0
-0.00011045	0.07229	0	0.03944
-0.00011025	0.03614	0	0
-0.00011005	0.07229	0	0
-0.00010985	0.03614	0.04035	-0.03944
-0.00010965	0.07229	0	0
-0.00010945	0.07229	0.04035	0
-0.00010925	0.03614	0	0.03944
-0.00010905	0.07229	0	-0.03944
-0.00010885	0.03614	-0.04035	0
-0.00010865	0.10843	0	0
-0.00010845	0.07229	0.0807	0
-0.00010825	0.03614	0	0.03944
-0.00010805	0.07229	0	0
-0.00010785	0.03614	-0.04035	0
-0.00010765	0.07229	0	0
-0.00010745	0.07229	0	0.03944
-0.00010725	0.03614	0	0
-0.00010705	0.03614	0	0
-0.00010685	0.03614	0	0
-0.00010665	0.07229	0	0
-0.00010645	0.07229	0.04035	-0.03944
-0.00010625	0.03614	0	0
-0.00010605	0.10843	0	0
-0.00010585	0.07229	0.04035	0
-0.00010565	0.10843	0	0.03944
-0.00010545	0.07229	0	0
-0.00010525	0.03614	0	0
-0.00010505	0.07229	0	0
-0.00010485	0.07229	-0.04035	0.03944
-0.00010465	0.07229	0.04035	0
-0.00010445	0.10843	0.04035	-0.03944
-0.00010425	0.07229	0.0807	0
-0.00010405	0.07229	0.04035	0
-0.00010385	0.03614	0.04035	0.03944
-0.00010365	0.07229	0	0
-0.00010345	0.07229	0.04035	-0.03944
-0.00010325	0.03614	-0.04035	0
-0.00010305	0.07229	0	-0.03944
-0.00010285	0.07229	0	0
-0.00010265	0.10843	0	0
-0.00010245	0.07229	0	0
-0.00010225	0.07229	-0.04035	-0.03944
-0.00010205	0.07229	0.04035	0
-0.00010185	0.07229	0	0.03944
-0.00010165	0.07229	0.04035	0
-0.00010145	0.03614	0	0
-0.00010125	0.07229	0	0
-0.00010105	0.10843	0	0
-0.00010085	0.07229	0.04035	0.03944
-0.00010065	0.07229	0	0
-0.00010045	0.03614	0	-0.03944
-0.00010025	0.10843	0.04035	0
-0.00010005	0.03614	0	0
-9.985e-05	0.10843	0	0.03944
-9.965e-05	0.10843	0.0807	0
-9.945e-05	0.03614	-0.04035	-0.03944
-9.925e-05	0.07229	0	0
-9.905e-05	0.07229	0	-0.03944
-9.885e-05	0.03614	0	0
-9.865e-05	0.03614	0	0.03944
-9.845e-05	0.03614	0	-0.03944
-9.825e-05	0.10843	0.04035	0
-9.805e-05	0.03614	0	-0.03944
-9.785e-05	0.03614	0.04035	0.03944
-9.765e-05	0.07229	0	0
-9.745e-05	0.07229	0.04035	0
-9.725e-05	0.10843	0	-0.03944
-9.705e-05	0.07229	0	0
-9.685e-05	0.07229	0	0.07888
-9.665e-05	0.07229	0	0.03944
-9.645e-05	0.03614	0.04035	0
-9.625e-05	0.07229	0.04035	0.03944
-9.605e-05	0.03614	0	0
-9.585e-05	0.03614	0	0
-9.565e-05	0.07229	0	-0.03944
-9.545e-05	0.03614	0.04035	0
-9.525e-05	0.07229	0	0.03944
-9.505e-05	0.03614	0	-0.03944
-9.485e-05	0.03614	0	0.03944
-9.465e-05	0.03614	0.04035	0
-9.445e-05	0.07229	0	-0.03944
-9.425e-05	0.07229	0	-0.03944
-9.405e-05	0.07229	0.04035	0
-9.385e-05	0.03614	0.04035	0
-9.365e-05	0.14458	-0.04035	0
-9.345e-05	0.03614	0	-0.03944
-9.325e-05	0.03614	0.04035	0
-9.305e-05	0.07229	0.0807	0.03944
-9.285e-05	0.03614	0	-0.03944
-9.265e-05	0.07229	0	0
-9.245e-05	0.03614	-0.04035	0
-9.225e-05	0.07229	0.04035	0
-9.205e-05	0.03614	0	-0.03944
-9.185e-05	0.07229	0.04035	-0.03944
-9.165e-05	0.07229	0.04035	0
-9.145e-05	0.07229	0	0
-9.125e-05	0.03614	0	0
-9.105e-05	0.07229	0	0
-9.085e-05	0.07229	0.04035	0
-9.065e-05	0.07229	0	0
-9.045e-05	0.03614	0	0
-9.025e-05	0.07229	0.04035	-0.03944
-9.005e-05	0.07229	0	0
-8.985e-05	0.03614	0	0
-8.965e-05	0.07229	0.04035	0
-8.945e-05	0.03614	0	0
-8.925e-05	0.03614	0.04035	0
-8.905e-05	0.07229	0	0.03944
-8.885e-05	0.03614	0	0
-8.865e-05	0.07229	-0.04035	0
-8.845e-05	0.07229	0	0
-8.825e-05	0.07229	-0.04035	0
-8.805e-05	0.03614	0.04035	0
-8.785e-05	0.07229	0.0807	0
-8.765e-05	0.07229	0.04035	0
-8.745e-05	0.07229	0	-0.03944
-8.725e-05	0.10843	0.04035	0
-8.705e-05	0	0.04035	0
-8.685e-05	0.07229	0.04035	-0.03944
-8.665e-05	0.10843	0.04035	0
-8.645e-05	0.07229	0.0807	0
-8.625e-05	0.07229	0	-0.03944
-8.605e-05	0.03614	0	0
-8.585e-05	0.03614	0	0
-8.565e-05	0.03614	0.04035	0
-8.545e-05	0.07229	0	0
-8.525e-05	0.10843	0	0
-8.505e-05	0.03614	0	0
-8.485e-05	0.03614	0.04035	-0.07888
-8.465e-05	0.03614	0	-0.03944
-8.445e-05	0.10843	0.04035	-0.03944
-8.425e-05	0	0.04035	-0.03944
-8.405e-05	0.03614	-0.04035	-0.03944
-8.385e-05	0.07229	0.04035	-0.03944
-8.365e-05	0.03614	0	-0.03944
-8.345e-05	0.07229	0	-0.03944
-8.325e-05	0.07229	0.04035	-0.03944
-8.305e-05	0.07229	0.04035	-0.03944
-8.285e-05	0.10843	0	-0.03944
-8.265e-05	0.07229	0.04035	-0.03944
-8.245e-05	0.07229	0	0
-8.225e-05	0.10843	-0.04035	0.03944
-8.205e-05	0.03614	0	0
-8.185e-05	0.03614	0	0
-8.165e-05	0.03614	0	-0.03944
-8.145e-05	0.03614	0	0
-8.125e-05	0.03614	0.0807	0
-8.105e-05	0.07229	0.0807	0
-8.085e-05	0.03614	0	0
-8.065e-05	0.03614	0.0807	0
-8.045e-05	0.03614	0	0
-8.025e-05	0.03614	0.04035	-0.03944
-8.005e-05	0.03614	0	0
-7.985e-05	0.03614	0.04035	0
-7.965e-05	0.07229	0	-0.03944
-7.945e-05	0.07229	0	-0.03944
-7.925e-05	0.07229	-0.04035	0
-7.905e-05	0.07229	0	-0.03944
-7.885e-05	0.03614	0	0
-7.865e-05	0.07229	0	0
-7.845e-05	0.07229	-0.04035	-0.03944
-7.825e-05	0.03614	0.04035	-0.03944
-7.805e-05	0.07229	-0.04035	0
-7.785e-05	0.07229	0	0
-7.765e-05	0.07229	0.04035	0
-7.745e-05	0.03614	0.04035	-0.03944
-7.725e-05	0.03614	0	-0.03944
-7.705e-05	0.07229	0.04035	0
-7.685e-05	0.07229	0.04035	-0.03944
-7.665e-05	0.07229	0.04035	0
-7.645e-05	0.07229	0.04035	0
-7.625e-05	0.07229	0	0
-7.605e-05	0.07229	0	-0.03944
-7.585e-05	0.07229	0	0
-7.565e-05	0.03614	0	0
-7.545e-05	0.03614	-0.04035	0
-7.525e-05	0.07229	0	-0.03944
-7.505e-05	0.10843	0.04035	-0.03944
-7.485e-05	0.03614	0	0
-7.465e-05	0.03614	-0.04035	0
-7.445e-05	0.07229	0	-0.03944
-7.425e-05	0.03614	0	0
-7.405e-05	0.03614	-0.04035	0
-7.385e-05	0.03614	0	0.03944
-7.365e-05	0.07229	0.04035	-0.03944
-7.345e-05	0.03614	0.0807	-0.03944
-7.325e-05	0.07229	0.04035	0
-7.305e-05	0.03614	0	-0.03944
-7.285e-05	0.10843	0.04035	0
-7.265e-05	0.03614	0.04035	0
-7.245e-05	0.03614	0	-0.07888
-7.225e-05	0.03614	0.04035	-0.11832
-7.205e-05	0.07229	-0.04035	-0.03944
-7.185e-05	0.07229	0.04035	0
-7.165e-05	0.03614	0.04035	0
-7.145e-05	0.03614	0.04035	-0.03944
-7.125e-05	0.03614	-0.04035	0
-7.105e-05	0.03614	0.04035	-0.03944
-7.085e-05	0.03614	0.04035	0
-7.065e-05	0.03614	0	0
-7.045e-05	0	0.04035	-0.03944
-7.025e-05	0.03614	-0.04035	0
-7.005e-05	0	0	0
-6.985e-05	0.03614	0	-0.03944
-6.965e-05	0.07229	0	0
-6.945e-05	0.03614	0	-0.03944
-6.925e-05	0.03614	0	-0.03944
-6.905e-05	0.07229	0.04035	0
-6.885e-05	0.10843	0	0.03944
-6.865e-05	0.03614	0	0
-6.845e-05	0.07229	0.04035	0
-6.825e-05	0.10843	0.04035	-0.03944
-6.805e-05	0.03614	0	-0.03944
-6.785e-05	0.14458	0	-0.03944
-6.765e-05	0.07229	0.04035	0.03944
-6.745e-05	0.03614	0	0
-6.725e-05	0.03614	0	0
-6.705e-05	0.07229	0.04035	0
-6.685e-05	0.03614	0	-0.03944
-6.665e-05	0.03614	0.04035	0.03944
-6.645e-05	0.03614	0.04035	0
-6.625e-05	0.10843	0	-0.03944
-6.605e-05	0.07229	0.04035	0
-6.585e-05	0.10843	0	-0.03944
-6.565e-05	0.03614	0	-0.03944
-6.545e-05	0.07229	0.04035	-0.03944
-6.525e-05	0.03614	-0.04035	0
-6.505e-05	0.07229	0	-0.03944
-6.485e-05	0.07229	0	0
-6.465e-05	0.07229	0	0
-6.445e-05	0.03614	0	-0.03944
-6.425e-05	0.03614	0.04035	-0.03944
-6.405e-05	0.10843	-0.04035	-0.03944
-6.385e-05	0.10843	0.04035	0
-6.365e-05	0.03614	0.04035	0
-6.345e-05	0.07229	0	0
-6.325e-05	0.03614	0	-0.03944
-6.305e-05	0.07229	-0.04035	-0.03944
-6.285e-05	0.07229	0	0
-6.265e-05	0.03614	0.04035	0
-6.245e-05	0.03614	0	0.03944
-6.225e-05	0.03614	0	0
-6.205e-05	0.03614	0.04035	-0.03944
-6.185e-05	0.07229	0	0.03944
-6.165e-05	0.03614	-0.04035	-0.03944
-6.145e-05	0.03614	0	-0.03944
-6.125e-05	0.07229	0	-0.03944
-6.105e-05	0.07229	0	0
-6.085e-05	0.07229	0	0
-6.065e-05	0.07229	0	-0.03944
-6.045e-05	0.03614	0	0
-6.025e-05	0.03614	0	0
-6.005e-05	0.07229	0.04035	0
-5.985e-05	0.03614	-0.04035	-0.03944
-5.965e-05	0.07229	0	-0.07888
-5.945e-05	0.03614	0	0
-5.925e-05	0.03614	0	0
-5.905e-05	0.03614	0	-0.03944
-5.885e-05	0.10843	-0.04035	0
-5.865e-05	0.10843	0.04035	0
-5.845e-05	0.03614	0	0
-5.825e-05	0.07229	0	0
-5.805e-05	0.03614	0	0
-5.785e-05	0.07229	0.04035	0
-5.765e-05	0.07229	-0.04035	0
-5.745e-05	0.07229	0	0
-5.725e-05	0.07229	0.04035	0.03944
-5.705e-05	0.07229	0.0807	0
-5.685e-05	0.03614	0	-0.03944
-5.665e-05	0.07229	0.04035	0.03944
-5.645e-05	0.10843	-0.04035	0
-5.625e-05	0.10843	0	-0.03944
-5.605e-05	0.03614	-0.04035	-0.03944
-5.585e-05	0.07229	0	0
-5.565e-05	0.07229	-0.04035	-0.03944
-5.545e-05	0.07229	-0.04035	0
-5.525e-05	0.07229	0.04035	0
-5.505e-05	0.07229	0.04035	-0.03944
-5.485e-05	0.07229	0.04035	-0.03944
-5.465e-05	0.07229	-0.04035	0
-5.445e-05	0.03614	0	-0.03944
-5.425e-05	0.03614	-0.04035	0
-5.405e-05	0.07229	0.04035	0
-5.385e-05	0.07229	0.04035	-0.03944
-5.365e-05	0.03614	0	0.03944
-5.345e-05	0.03614	0	0
-5.325e-05	0.03614	0.04035	-0.03944
-5.305e-05	0.03614	0.04035	-0.03944
-5.285e-05	0.10843	0	-0.03944
-5.265e-05	0.03614	0.04035	0
-5.245e-05	0.07229	0.04035	0
-5.225e-05	0.03614	0.0807	0
-5.205e-05	0.07229	0.04035	0
-5.185e-05	0.07229	0	0
-5.165e-05	0.03614	0.04035	-0.03944
-5.145e-05	0.07229	0.04035	-0.03944
-5.125e-05	0.03614	0	0
-5.105e-05	0.07229	0	0
-5.085e-05	0.03614	0.04035	-0.03944
-5.065e-05	0.07229	0	-0.03944
-5.045e-05	0.03614	0	-0.03944
-5.025e-05	0.07229	0.04035	-0.03944
-5.005e-05	0.10843	-0.04035	0.03944
-4.985e-05	0.07229	0	0.03944
-4.965e-05	0.07229	0.04035	-0.03944
-4.945e-05	0.07229	0	-0.07888
-4.925e-05	0.07229	0	-0.03944
-4.905e-05	0.03614	0	0
-4.885e-05	0.10843	0	-0.03944
-4.865e-05	0.07229	0	0
-4.845e-05	0.03614	0	-0.03944
-4.825e-05	0.03614	0.04035	-0.03944
-4.805e-05	0.03614	0.04035	-0.03944
-4.785e-05	0.03614	0.04035	-0.03944
-4.765e-05	0.03614	0	-0.03944
-4.745e-05	0.07229	0.0807	-0.03944
-4.725e-05	0.07229	0.04035	-0.03944
-4.705e-05	0.03614	0.04035	-0.03944
-4.685e-05	0.03614	0	-0.03944
-4.665e-05	0.07229	0.04035	0
-4.645e-05	0.07229	0	-0.03944
-4.625e-05	0.07229	0.0807	0.03944
-4.605e-05	0.03614	0	0
-4.585e-05	0.03614	0	0
-4.565e-05	0.03614	-0.04035	-0.03944
-4.545e-05	0.07229	0	0
-4.525e-05	0.03614	-0.04035	-0.03944
-4.505e-05	0.03614	0.04035	-0.03944
-4.485e-05	0.03614	0	-0.03944
-4.465e-05	0.10843	0.04035	0
-4.445e-05	0.03614	0.04035	0.03944
-4.425e-05	0.03614	0	0
-4.405e-05	0.10843	0.04035	-0.03944
-4.385e-05	0.10843	0	0
-4.365e-05	0.07229	0	-0.03944
-4.345e-05	0.07229	0.04035	0
-4.325e-05	0.07229	0	-0.03944
-4.305e-05	0.03614	0.04035	0
-4.285e-05	0.07229	0	0
-4.265e-05	0.03614	0	0
-4.245e-05	0.07229	0	0
-4.225e-05	0.03614	0.04035	-0.03944
-4.205e-05	0.07229	0	0.03944
-4.185e-05	0.10843	0	0
-4.165e-05	0.07229	0	-0.03944
-4.145e-05	0.07229	0.04035	-0.03944
-4.125e-05	0.03614	0	0
-4.105e-05	0.07229	0	-0.03944
-4.085e-05	0.07229	0	0
-4.065e-05	0.07229	0	-0.03944
-4.045e-05	0.03614	0.04035	-0.07888
-4.025e-05	0.03614	-0.04035	-0.03944
-4.005e-05	0.07229	0.04035	0
-3.985e-05	0.07229	0	0
-3.965e-05	0.07229	0	0
-3.945e-05	0.07229	0	-0.03944
-3.925e-05	0.07229	0.04035	-0.03944
-3.905e-05	0.03614	0	-0.03944
-3.885e-05	0.03614	0	0.03944
-3.865e-05	0.07229	0.04035	0
-3.845e-05	0.03614	0.04035	-0.03944
-3.825e-05	0	0	-0.03944
-3.805e-05	0.03614	-0.04035	0
-3.785e-05	0.07229	-0.04035	0
-3.765e-05	0.03614	0	-0.03944
-3.745e-05	0.03614	0	-0.03944
-3.725e-05	0.07229	0	-0.03944
-3.705e-05	0.10843	0	0
-3.685e-05	0.10843	0.04035	-0.03944
-3.665e-05	0.03614	0	-0.03944
-3.645e-05	0.03614	0.04035	0
-3.625e-05	0.10843	0.0807	0
-3.605e-05	0.07229	0	0
-3.585e-05	0.03614	0	0
-3.565e-05	0.07229	0	0
-3.545e-05	0.07229	-0.04035	0
-3.525e-05	0.03614	-0.04035	0
-3.505e-05	0.03614	0	-0.03944
-3.485e-05	0.03614	0	0
-3.465e-05	0.07229	0.04035	0
-3.445e-05	0.07229	0.0807	-0.03944
-3.425e-05	0.03614	0.04035	-0.03944
-3.405e-05	0.03614	0.04035	0
-3.385e-05	0.03614	0	-0.03944
-3.365e-05	0.07229	-0.04035	0
-3.345e-05	0.07229	0	-0.03944
-3.325e-05	0.03614	0	0
-3.305e-05	0.03614	0	0.03944
-3.285e-05	0.07229	0.04035	0
-3.265e-05	0.03614	-0.04035	-0.03944
-3.245e-05	0.03614	0	-0.03944
-3.225e-05	0.03614	0	0
-3.205e-05	0.03614	0.04035	0.03944
-3.185e-05	0.10843	0	-0.03944
-3.165e-05	0.03614	0	-0.03944
-3.145e-05	0.07229	0	-0.03944
-3.125e-05	0.07229	0	-0.07888
-3.105e-05	0.07229	0	0
-3.085e-05	0.03614	-0.04035	0
-3.065e-05	0.14458	0	0
-3.045e-05	0.03614	0.04035	0
-3.025e-05	0.07229	0	-0.03944
-3.005e-05	0	0.04035	-0.03944
-2.985e-05	0.03614	-0.04035	0
-2.965e-05	0.07229	0	0
-2.945e-05	0.07229	0.04035	0
-2.925e-05	0.10843	0	0
-2.905e-05	0.07229	0	0
-2.885e-05	0.03614	0	0.03944
-2.865e-05	0.07229	0.0807	-0.03944
-2.845e-05	0.03614	-0.04035	-0.07888
-2.825e-05	0.10843	0.04035	0
-2.805e-05	0.07229	0	-0.03944
-2.785e-05	0.07229	0	0
-2.765e-05	0.07229	0	-0.03944
-2.745e-05	0.07229	0.04035	0
-2.725e-05	0.03614	0	0
-2.705e-05	0.07229	0	0
-2.685e-05	0.07229	0	-0.03944
-2.665e-05	0.07229	0.04035	-0.03944
-2.645e-05	0.07229	0	0
-2.625e-05	0.07229	0.04035	-0.03944
-2.605e-05	0.07229	0	-0.03944
-2.585e-05	0.03614	0	0
-2.565e-05	0.03614	0	0.03944
-2.545e-05	0.03614	0.04035	0
-2.525e-05	0.07229	-0.04035	-0.03944
-2.505e-05	0.07229	-0.04035	-0.03944
-2.485e-05	0.07229	0	-0.03944
-2.465e-05	0.10843	0.04035	-0.03944
-2.445e-05	0.03614	0	-0.03944
-2.425e-05	0.07229	0	0.03944
-2.405e-05	0.03614	0.04035	0
-2.385e-05	0.03614	0	-0.03944
-2.365e-05	0.10843	0	0
-2.345e-05	0.10843	0.04035	0
-2.325e-05	0.03614	0	0
-2.305e-05	0.07229	0.04035	0
-2.285e-05	0.07229	0	-0.03944
-2.265e-05	0.03614	-0.04035	0
-2.245e-05	0.07229	-0.04035	-0.03944
-2.225e-05	0.03614	0.04035	-0.03944
-2.205e-05	0.07229	0.0807	0
-2.185e-05	0.03614	0.04035	-0.03944
-2.165e-05	0.03614	0.04035	-0.03944
-2.145e-05	0.03614	0.0807	0
-2.125e-05	0.03614	0	0
-2.105e-05	0.07229	0	0
-2.085e-05	0.07229	0	0
-2.065e-05	0.07229	0.0807	0
-2.045e-05	0.07229	0.04035	0
-2.025e-05	0.07229	0	0
-2.005e-05	0.07229	0	0
-1.985e-05	0.07229	0	-0.03944
-1.965e-05	0.07229	0.04035	0
-1.945e-05	0.10843	0.04035	0
-1.925e-05	0.10843	0	-0.03944
-1.905e-05	0.07229	-0.04035	-0.03944
-1.885e-05	0.10843	0	0
-1.865e-05	0.07229	0	-0.03944
-1.845e-05	0.07229	0.04035	0
-1.825e-05	0.07229	0.04035	-0.07888
-1.805e-05	0.03614	0.04035	-0.03944
-1.785e-05	0.07229	0	0
-1.765e-05	0.03614	-0.04035	0
-1.745e-05	0.03614	0	0
-1.725e-05	0.03614	0	-0.03944
-1.705e-05	0.07229	0	-0.03944
-1.685e-05	0.07229	0.04035	0.03944
-1.665e-05	0.03614	0	0.03944
-1.645e-05	0.03614	0.04035	0
-1.625e-05	0.03614	0.04035	0
-1.605e-05	0.03614	0	0
-1.585e-05	0.07229	0	0.03944
-1.565e-05	0.07229	0	-0.03944
-1.545e-05	0.07229	0	0
-1.525e-05	0.07229	0	-0.03944
-1.505e-05	0.07229	0	-0.03944
-1.485e-05	0.10843	0	0
-1.465e-05	0.03614	0.04035	-0.03944
-1.445e-05	0.07229	0.04035	0
-1.425e-05	0.07229	0	0
-1.405e-05	0.03614	0	-0.03944
-1.385e-05	0.03614	0	-0.03944
-1.365e-05	0.07229	0.04035	0
-1.345e-05	0.07229	0.04035	0
-1.325e-05	0.03614	0.04035	0
-1.305e-05	0.07229	0.04035	-0.07888
-1.285e-05	0.07229	0.04035	-0.03944
-1.265e-05	0.03614	-0.04035	-0.03944
-1.245e-05	0.03614	0	0.03944
-1.225e-05	0.07229	0.0807	-0.03944
-1.205e-05	0.07229	0.04035	0
-1.185e-05	0.07229	0.04035	0
-1.165e-05	0.07229	0.04035	-0.03944
-1.145e-05	0.03614	0	0.03944
-1.125e-05	0.07229	0	0
-1.105e-05	0.07229	0.04035	0
-1.085e-05	0.07229	0	0.03944
-1.065e-05	0.03614	0.04035	0
-1.045e-05	0.07229	0.04035	0
-1.025e-05	0.10843	0	0
-1.005e-05	0.03614	0.04035	0
-9.85e-06	0.03614	0	0
-9.65e-06	0.03614	0.04035	0
-9.45e-06	0.03614	0	0
-9.25e-06	0.03614	0	0
-9.05e-06	0.03614	0	0
-8.85e-06	0.03614	0.04035	0
-8.65e-06	0.10843	0.0807	0
-8.45e-06	0.03614	0.04035	0
-8.25e-06	0.07229	0	0
-8.05e-06	0.07229	0	0
-7.85e-06	0.07229	0.04035	0
-7.65e-06	0.10843	0.04035	0
-7.45e-06	0.10843	0	0
-7.25e-06	0.03614	0.04035	0
-7.05e-06	0.07229	0.04035	-0.03944
-6.85e-06	0.10843	0	0
-6.65e-06	0.03614	0	0
-6.45e-06	0.07229	-0.04035	-0.07888
-6.25e-06	0.07229	0	-0.03944
-6.05e-06	0	0.04035	0.03944
-5.85e-06	0.07229	0.04035	-0.03944
-5.65e-06	0.07229	-0.04035	-0.03944
-5.45e-06	0.07229	0	0
-5.25e-06	0.07229	0	-0.03944
-5.05e-06	0.07229	0	0
-4.85e-06	0.03614	0	0.03944
-4.65e-06	0.07229	0	0
-4.45e-06	0.07229	-0.04035	-0.03944
-4.25e-06	0.03614	-0.04035	-0.03944
-4.05e-06	0.07229	0	-0.07888
-3.85e-06	0.03614	0.04035	-0.03944
-3.65e-06	0.07229	0	0.07888
-3.45e-06	0.07229	0.04035	0
-3.25e-06	0.07229	0.04035	-0.03944
-3.05e-06	0.10843	0.04035	0
-2.85e-06	0.03614	0	0
-2.65e-06	0.07229	0	0
-2.45e-06	0.07229	0	0
-2.25e-06	0.07229	0	0
-2.05e-06	0.03614	0.04035	0
-1.85e-06	0.10843	0.04035	0.03944
-1.65e-06	0.18072	0.0807	0.03944
-1.45e-06	0.21687	0.1614	0.07888
-1.25e-06	0.36144	0.28246	0.1972
-1.05e-06	0.39759	0.36316	0.31551
-8.5e-07	0.57831	0.56492	0.35495
-6.5e-07	0.68674	0.76667	0.51271
-4.5e-07	0.83132	0.80702	0.63103
-2.5e-07	0.9759	1.00878	0.78878
-5e-08	1.15662	1.25089	0.9071
1.5e-07	1.3012	1.41229	1.02542
3.5e-07	1.51807	1.5737	1.14374
5.5e-07	1.69879	1.77545	1.30149
7.5e-07	1.84336	1.89651	1.41981
9.5e-07	1.98794	2.13861	1.53813
1.15e-06	2.13252	2.17897	1.61701
1.35e-06	2.24095	2.34037	1.77476
1.55e-06	2.34939	2.42107	1.8142
1.75e-06	2.45782	2.62283	1.93252
1.95e-06	2.53011	2.70353	2.05084
2.15e-06	2.63854	2.82458	2.2086
2.35e-06	2.74697	2.86494	2.16916
2.55e-06	2.85541	2.98599	2.24803
2.75e-06	2.9277	3.06669	2.32691
2.95e-06	3.03613	3.18775	2.44523
3.15e-06	3.10842	3.2281	2.52411
3.35e-06	3.21685	3.34915	2.64243
3.55e-06	3.21685	3.3895	2.64243
3.75e-06	3.28914	3.4702	2.68187
3.95e-06	3.36143	3.55091	2.72131
4.15e-06	3.46986	3.63161	2.83962
4.35e-06	3.50601	3.67196	2.9185
4.55e-06	3.54215	3.79301	2.95794
4.75e-06	3.61444	3.79301	3.03682
4.95e-06	2.67469	3.55091	2.83962
5.15e-06	2.09638	3.4702	2.76074
5.35e-06	1.84336	3.42985	2.80018
5.55e-06	1.77108	3.4702	2.80018
5.75e-06	1.84336	3.51056	2.83962
5.95e-06	1.84336	3.51056	2.87906
6.15e-06	1.73493	3.63161	2.99738
6.35e-06	1.77108	3.67196	3.03682
6.55e-06	1.80722	3.71231	3.03682
6.75e-06	1.80722	3.71231	3.1157
6.95e-06	1.80722	3.71231	3.1157
7.15e-06	1.80722	3.79301	3.19458
7.35e-06	1.55421	2.70353	2.87906
7.55e-06	1.44578	2.05791	2.83962
7.75e-06	1.55421	1.69475	2.83962
7.95e-06	1.51807	1.53335	2.87906
8.15e-06	1.6265	1.49299	2.87906
8.35e-06	1.66264	1.41229	2.9185
8.55e-06	1.77108	1.45264	2.9185
8.75e-06	1.84336	1.45264	2.99738
8.95e-06	1.9518	1.45264	3.07626
9.15e-06	2.02409	1.41229	3.07626
9.35e-06	2.09638	1.41229	3.15514
9.55e-06	2.16866	1.37194	3.19458
9.75e-06	2.2771	1.37194	3.19458
9.95e-06	2.34939	1.41229	3.27345
1.015e-05	2.42168	1.45264	3.31289
1.035e-05	2.49396	1.41229	3.31289
1.055e-05	2.53011	1.41229	3.35233
1.075e-05	2.6024	1.45264	3.39177
1.095e-05	2.67469	1.41229	3.43121
1.115e-05	2.74697	1.41229	3.43121
1.135e-05	2.74697	1.41229	3.47065
1.155e-05	2.85541	1.41229	3.51009
1.175e-05	2.85541	1.37194	3.54953
1.195e-05	2.96384	1.41229	3.51009
1.215e-05	2.99999	1.45264	3.58897
1.235e-05	3.07227	1.37194	3.58897
1.255e-05	3.07227	1.45264	3.58897
1.275e-05	3.14456	1.37194	3.62841
1.295e-05	3.21685	1.33159	3.62841
1.315e-05	3.253	1.37194	3.66785
1.335e-05	3.253	1.33159	3.70729
1.355e-05	3.28914	1.41229	3.70729
1.375e-05	3.32529	1.33159	3.70729
1.395e-05	3.36143	1.37194	3.70729
1.415e-05	3.39757	1.41229	3.78616
1.435e-05	3.21685	1.17019	2.72131
1.455e-05	3.10842	1.12983	2.0114
1.475e-05	2.99999	1.17019	1.69589
1.495e-05	3.07227	1.25089	1.45925
1.515e-05	3.07227	1.29124	1.34093
1.535e-05	3.14456	1.45264	1.38037
1.555e-05	3.18071	1.53335	1.41981
1.575e-05	3.253	1.69475	1.41981
1.595e-05	3.32529	1.7351	1.38037
1.615e-05	3.39757	1.89651	1.38037
1.635e-05	3.50601	2.01756	1.41981
1.655e-05	3.54215	2.09826	1.45925
1.675e-05	2.6024	1.89651	1.34093
1.695e-05	2.06023	1.97721	1.34093
1.715e-05	1.91565	1.89651	1.34093
1.735e-05	1.80722	2.01756	1.41981
1.755e-05	1.84336	2.13861	1.53813
1.775e-05	1.80722	2.21932	1.61701
1.795e-05	1.84336	2.34037	1.73533
1.815e-05	1.84336	2.46142	1.8142
1.835e-05	1.80722	2.50178	1.85364
1.855e-05	1.87951	2.62283	1.93252
1.875e-05	1.80722	2.66318	2.0114
1.895e-05	1.80722	2.82458	2.09028
1.915e-05	1.80722	2.86494	2.12972
1.935e-05	1.80722	2.90529	2.16916
1.955e-05	1.84336	2.94564	2.28747
1.975e-05	1.80722	3.10704	2.28747
1.995e-05	1.80722	3.14739	2.40579
2.015e-05	1.80722	3.14739	2.48467
2.035e-05	1.84336	3.3088	2.48467
2.055e-05	1.84336	3.3088	2.52411
2.075e-05	1.80722	3.3895	2.60299
2.095e-05	1.84336	3.42985	2.68187
2.115e-05	1.80722	3.51056	2.76074
2.135e-05	1.84336	3.55091	2.83962
2.155e-05	1.80722	3.59126	2.76074
2.175e-05	1.66264	2.78423	2.68187
2.195e-05	1.55421	2.05791	2.56355
2.215e-05	1.55421	1.69475	2.56355
2.235e-05	1.59035	1.5737	2.56355
2.255e-05	1.66264	1.45264	2.64243
2.275e-05	1.69879	1.45264	2.68187
2.295e-05	1.87951	1.45264	2.72131
2.315e-05	1.9518	1.37194	2.80018
2.335e-05	2.02409	1.45264	2.83962
2.355e-05	2.09638	1.41229	2.83962
2.375e-05	2.20481	1.45264	2.9185
2.395e-05	2.2771	1.41229	2.95794
2.415e-05	2.31324	1.45264	3.03682
2.435e-05	2.38553	1.37194	3.07626
2.455e-05	2.45782	1.37194	3.07626
2.475e-05	2.56625	1.37194	3.15514
2.495e-05	2.56625	1.49299	3.19458
2.515e-05	2.63854	1.41229	3.15514
2.535e-05	2.71083	1.41229	3.19458
2.555e-05	2.81926	1.37194	3.23401
2.575e-05	2.89155	1.37194	3.27345
2.595e-05	2.9277	1.45264	3.31289
2.615e-05	2.96384	1.45264	3.35233
2.635e-05	2.99999	1.37194	3.39177
2.655e-05	3.07227	1.41229	3.35233
2.675e-05	3.10842	1.37194	3.43121
2.695e-05	3.14456	1.37194	3.47065
2.715e-05	2.96384	1.17019	2.36635
2.735e-05	2.85541	1.21054	1.85364
2.755e-05	2.89155	1.25089	1.57757
2.775e-05	2.89155	1.25089	1.45925
2.795e-05	2.96384	1.41229	1.34093
2.815e-05	3.07227	1.53335	1.38037
2.835e-05	3.07227	1.6544	1.34093
2.855e-05	3.10842	1.8158	1.41981
2.875e-05	3.21685	1.89651	1.38037
2.895e-05	3.253	1.97721	1.41981
2.915e-05	3.32529	2.05791	1.41981
2.935e-05	3.39757	2.21932	1.38037
2.955e-05	3.43372	2.25967	1.41981
2.975e-05	2.71083	2.13861	1.30149
2.995e-05	2.13252	2.09826	1.34093
3.015e-05	1.91565	2.09826	1.34093
3.035e-05	1.84336	2.21932	1.38037
3.055e-05	1.84336	2.34037	1.49869
3.075e-05	1.87951	2.42107	1.65645
3.095e-05	1.84336	2.50178	1.69589
3.115e-05	1.84336	2.58248	1.8142
3.135e-05	1.87951	2.66318	1.89308
3.155e-05	1.80722	2.78423	1.93252
3.175e-05	1.84336	2.90529	2.0114
3.195e-05	1.80722	2.94564	2.09028
3.215e-05	1.84336	2.98599	2.16916
3.235e-05	1.84336	3.02634	2.2086
3.255e-05	1.84336	3.10704	2.28747
3.275e-05	1.84336	3.2281	2.32691
3.295e-05	1.84336	3.26845	2.40579
3.315e-05	1.84336	3.3088	2.48467
3.335e-05	1.84336	3.3895	2.52411
3.355e-05	1.84336	3.3895	2.56355
3.375e-05	1.84336	3.4702	2.64243
3.395e-05	1.84336	3.51056	2.68187
3.415e-05	1.84336	3.63161	2.72131
3.435e-05	1.6265	2.46142	2.56355
3.455e-05	1.55421	1.89651	2.52411
3.475e-05	1.59035	1.7351	2.44523
3.495e-05	1.66264	1.53335	2.48467
3.515e-05	1.73493	1.45264	2.56355
3.535e-05	1.84336	1.45264	2.56355
3.555e-05	1.87951	1.41229	2.64243
3.575e-05	1.9518	1.49299	2.68187
3.595e-05	2.06023	1.41229	2.76074
3.615e-05	2.09638	1.41229	2.83962
3.635e-05	2.20481	1.45264	2.83962
3.655e-05	2.31324	1.37194	2.87906
3.675e-05	2.34939	1.37194	2.95794
3.695e-05	2.45782	1.41229	2.95794
3.715e-05	2.53011	1.41229	3.03682
3.735e-05	2.67469	1.45264	2.99738
3.755e-05	2.63854	1.37194	3.07626
3.775e-05	2.71083	1.41229	3.15514
3.795e-05	2.78312	1.37194	3.19458
3.815e-05	2.85541	1.37194	3.27345
3.835e-05	2.9277	1.45264	3.19458
3.855e-05	2.9277	1.45264	3.27345
3.875e-05	3.03613	1.45264	3.35233
3.895e-05	3.07227	1.41229	3.31289
3.915e-05	3.07227	1.41229	3.39177
3.935e-05	3.14456	1.37194	3.35233
3.955e-05	3.18071	1.41229	3.39177
3.975e-05	3.21685	1.45264	3.43121
3.995e-05	3.18071	1.41229	3.23401
4.015e-05	3.03613	1.21054	2.28747
4.035e-05	2.96384	1.21054	1.77476
4.055e-05	2.96384	1.17019	1.53813
4.075e-05	2.99999	1.33159	1.38037
4.095e-05	3.07227	1.45264	1.38037
4.115e-05	3.18071	1.5737	1.38037
4.135e-05	3.21685	1.69475	1.41981
4.155e-05	3.28914	1.8158	1.45925
4.175e-05	3.36143	1.93686	1.38037
4.195e-05	3.36143	2.01756	1.41981
4.215e-05	3.46986	2.13861	1.45925
4.235e-05	3.50601	2.21932	1.41981
4.255e-05	2.78312	2.09826	1.34093
4.275e-05	2.20481	2.05791	1.34093
4.295e-05	1.98794	2.09826	1.34093
4.315e-05	1.84336	2.17897	1.41981
4.335e-05	1.84336	2.30002	1.53813
4.355e-05	1.84336	2.38072	1.65645
4.375e-05	1.84336	2.42107	1.77476
4.395e-05	1.87951	2.58248	1.77476
4.415e-05	1.84336	2.66318	1.89308
4.435e-05	1.84336	2.74388	1.89308
4.455e-05	1.84336	2.78423	2.0114
4.475e-05	1.84336	2.86494	2.05084
4.495e-05	1.80722	2.98599	2.16916
4.515e-05	1.87951	2.98599	2.24803
4.535e-05	1.84336	3.06669	2.28747
4.555e-05	1.84336	3.14739	2.36635
4.575e-05	1.84336	3.26845	2.44523
4.595e-05	1.87951	3.26845	2.52411
4.615e-05	1.87951	3.34915	2.56355
4.635e-05	1.84336	3.34915	2.60299
4.655e-05	1.80722	3.42985	2.60299
4.675e-05	1.80722	3.4702	2.68187
4.695e-05	1.84336	3.59126	2.72131
4.715e-05	1.80722	3.59126	2.76074
4.735e-05	1.66264	2.70353	2.60299
4.755e-05	1.55421	2.05791	2.56355
4.775e-05	1.6265	1.7351	2.52411
4.795e-05	1.6265	1.5737	2.52411
4.815e-05	1.69879	1.49299	2.60299
4.835e-05	1.80722	1.49299	2.64243
4.855e-05	1.91565	1.45264	2.72131
4.875e-05	1.98794	1.45264	2.76074
4.895e-05	2.09638	1.45264	2.80018
4.915e-05	2.13252	1.45264	2.87906
4.935e-05	2.24095	1.45264	2.9185
4.955e-05	2.31324	1.49299	2.9185
4.975e-05	2.42168	1.41229	2.99738
4.995e-05	2.45782	1.45264	2.99738
5.015e-05	2.49396	1.45264	3.07626
5.035e-05	2.56625	1.45264	3.07626
5.055e-05	2.63854	1.49299	3.15514
5.075e-05	2.74697	1.41229	3.19458
5.095e-05	2.78312	1.45264	3.23401
5.115e-05	2.81926	1.45264	3.27345
5.135e-05	2.89155	1.41229	3.19458
5.155e-05	2.96384	1.45264	3.31289
5.175e-05	3.03613	1.45264	3.35233
5.195e-05	2.99999	1.41229	3.39177
5.215e-05	3.07227	1.45264	3.39177
5.235e-05	3.14456	1.45264	3.39177
5.255e-05	3.18071	1.37194	3.43121
5.275e-05	3.18071	1.41229	3.35233
5.295e-05	2.96384	1.21054	2.48467
5.315e-05	2.96384	1.21054	1.89308
5.335e-05	2.9277	1.25089	1.57757
5.355e-05	2.96384	1.33159	1.49869
5.375e-05	3.03613	1.45264	1.41981
5.395e-05	3.10842	1.5737	1.41981
5.415e-05	3.14456	1.77545	1.41981
5.435e-05	3.253	1.85616	1.49869
5.455e-05	3.28914	1.93686	1.41981
5.475e-05	3.36143	1.97721	1.45925
5.495e-05	3.43372	2.13861	1.45925
5.515e-05	3.46986	2.17897	1.41981
5.535e-05	3.54215	2.30002	1.41981
5.555e-05	2.63854	2.17897	1.34093
5.575e-05	2.16866	2.13861	1.30149
5.595e-05	1.91565	2.17897	1.41981
5.615e-05	1.84336	2.25967	1.45925
5.635e-05	1.87951	2.38072	1.57757
5.655e-05	1.87951	2.46142	1.65645
5.675e-05	1.91565	2.54213	1.77476
5.695e-05	1.87951	2.62283	1.8142
5.715e-05	1.84336	2.74388	1.85364
5.735e-05	1.84336	2.82458	1.93252
5.755e-05	1.87951	2.86494	2.09028
5.775e-05	1.84336	2.94564	2.09028
5.795e-05	1.84336	3.02634	2.16916
5.815e-05	1.80722	3.10704	2.24803
5.835e-05	1.87951	3.10704	2.32691
5.855e-05	1.84336	3.2281	2.36635
5.875e-05	1.84336	3.3088	2.44523
5.895e-05	1.87951	3.3088	2.44523
5.915e-05	1.87951	3.3895	2.56355
5.935e-05	1.84336	3.42985	2.60299
5.955e-05	1.80722	3.55091	2.60299
5.975e-05	1.84336	3.55091	2.68187
5.995e-05	1.84336	3.59126	2.76074
6.015e-05	1.66264	2.58248	2.60299
6.035e-05	1.59035	2.01756	2.56355
6.055e-05	1.6265	1.69475	2.52411
6.075e-05	1.66264	1.61405	2.60299
6.095e-05	1.69879	1.49299	2.60299
6.115e-05	1.84336	1.53335	2.64243
6.135e-05	1.91565	1.41229	2.68187
6.155e-05	1.9518	1.49299	2.76074
6.175e-05	2.09638	1.49299	2.76074
6.195e-05	2.16866	1.49299	2.80018
6.215e-05	2.20481	1.45264	2.83962
6.235e-05	2.34939	1.49299	2.9185
6.255e-05	2.38553	1.45264	2.95794
6.275e-05	2.45782	1.45264	3.03682
6.295e-05	2.53011	1.45264	3.03682
6.315e-05	2.56625	1.45264	3.07626
6.335e-05	2.63854	1.49299	3.07626
6.355e-05	2.71083	1.45264	3.15514
6.375e-05	2.78312	1.45264	3.19458
6.395e-05	2.85541	1.41229	3.19458
6.415e-05	2.89155	1.45264	3.27345
6.435e-05	2.99999	1.45264	3.35233
6.455e-05	3.03613	1.45264	3.35233
6.475e-05	3.03613	1.45264	3.39177
6.495e-05	3.10842	1.49299	3.35233
6.515e-05	3.14456	1.45264	3.43121
6.535e-05	3.21685	1.41229	3.43121
6.555e-05	3.21685	1.45264	3.43121
6.575e-05	3.14456	1.29124	2.87906
6.595e-05	3.03613	1.25089	2.16916
6.615e-05	2.9277	1.21054	1.77476
6.635e-05	2.96384	1.25089	1.49869
6.655e-05	3.03613	1.37194	1.45925
6.675e-05	3.10842	1.49299	1.41981
6.695e-05	3.18071	1.53335	1.41981
6.715e-05	3.21685	1.7351	1.45925
6.735e-05	3.253	1.89651	1.41981
6.755e-05	3.36143	1.93686	1.45925
6.775e-05	3.43372	2.05791	1.45925
6.795e-05	3.46986	2.17897	1.45925
6.815e-05	3.28914	2.25967	1.45925
6.835e-05	2.45782	2.09826	1.34093
6.855e-05	2.02409	2.05791	1.38037
6.875e-05	1.91565	2.09826	1.41981
6.895e-05	1.84336	2.25967	1.53813
6.915e-05	1.84336	2.30002	1.57757
6.935e-05	1.84336	2.42107	1.69589
6.955e-05	1.84336	2.50178	1.77476
6.975e-05	1.87951	2.62283	1.85364
6.995e-05	1.84336	2.74388	1.89308
7.015e-05	1.84336	2.78423	2.0114
7.035e-05	1.84336	2.86494	2.09028
7.055e-05	1.87951	2.94564	2.12972
7.075e-05	1.87951	2.98599	2.16916
7.095e-05	1.87951	3.10704	2.2086
7.115e-05	1.84336	3.14739	2.32691
7.135e-05	1.87951	3.18775	2.40579
7.155e-05	1.87951	3.26845	2.44523
7.175e-05	1.91565	3.3088	2.52411
7.195e-05	1.84336	3.34915	2.56355
7.215e-05	1.84336	3.42985	2.68187
7.235e-05	1.84336	3.4702	2.64243
7.255e-05	1.87951	3.42985	2.76074
7.275e-05	1.87951	3.51056	2.72131
7.295e-05	1.73493	3.3088	2.80018
7.315e-05	1.6265	2.42107	2.64243
7.335e-05	1.59035	1.93686	2.60299
7.355e-05	1.66264	1.6544	2.56355
7.375e-05	1.66264	1.49299	2.64243
7.395e-05	1.77108	1.49299	2.72131
7.415e-05	1.80722	1.45264	2.68187
7.435e-05	1.91565	1.45264	2.72131
7.455e-05	1.98794	1.45264	2.80018
7.475e-05	2.09638	1.49299	2.80018
7.495e-05	2.20481	1.49299	2.87906
7.515e-05	2.20481	1.45264	2.99738
7.535e-05	2.34939	1.45264	2.95794
7.555e-05	2.38553	1.45264	2.95794
7.575e-05	2.49396	1.45264	2.99738
7.595e-05	2.56625	1.45264	3.07626
7.615e-05	2.63854	1.45264	3.15514
7.635e-05	2.63854	1.45264	3.15514
7.655e-05	2.74697	1.45264	3.19458
7.675e-05	2.78312	1.41229	3.23401
7.695e-05	2.85541	1.41229	3.31289
7.715e-05	2.85541	1.45264	3.35233
7.735e-05	2.96384	1.45264	3.31289
7.755e-05	3.03613	1.41229	3.39177
7.775e-05	3.10842	1.45264	3.43121
7.795e-05	3.14456	1.45264	3.43121
7.815e-05	3.18071	1.45264	3.43121
7.835e-05	3.21685	1.45264	3.47065
7.855e-05	3.07227	1.29124	2.60299
7.875e-05	2.96384	1.21054	2.0114
7.895e-05	2.9277	1.29124	1.61701
7.915e-05	2.99999	1.33159	1.53813
7.935e-05	2.99999	1.45264	1.45925
7.955e-05	3.10842	1.5737	1.45925
7.975e-05	3.14456	1.69475	1.49869
7.995e-05	3.18071	1.8158	1.49869
8.015e-05	3.253	1.93686	1.49869
8.035e-05	3.32529	2.05791	1.45925
8.055e-05	3.36143	2.13861	1.38037
8.075e-05	3.46986	2.17897	1.41981
8.095e-05	3.18071	2.17897	1.41981
8.115e-05	2.42168	2.09826	1.34093
8.135e-05	2.02409	2.13861	1.38037
8.155e-05	1.87951	2.21932	1.41981
8.175e-05	1.9518	2.25967	1.57757
8.195e-05	1.87951	2.38072	1.65645
8.215e-05	1.87951	2.46142	1.73533
8.235e-05	1.91565	2.58248	1.77476
8.255e-05	1.87951	2.66318	1.89308
8.275e-05	1.84336	2.74388	1.93252
8.295e-05	1.84336	2.82458	2.0114
8.315e-05	1.87951	2.86494	2.09028
8.335e-05	1.91565	2.98599	2.16916
8.355e-05	1.84336	3.02634	2.24803
8.375e-05	1.84336	3.10704	2.28747
8.395e-05	1.87951	3.2281	2.32691
8.415e-05	1.87951	3.26845	2.44523
8.435e-05	1.84336	3.3088	2.48467
8.455e-05	1.84336	3.34915	2.52411
8.475e-05	1.84336	3.3895	2.60299
8.495e-05	1.87951	3.3895	2.60299
8.515e-05	1.87951	3.51056	2.72131
8.535e-05	1.87951	3.55091	2.76074
8.555e-05	1.84336	3.63161	2.83962
8.575e-05	1.69879	2.66318	2.64243
8.595e-05	1.59035	2.01756	2.52411
8.615e-05	1.59035	1.7351	2.56355
8.635e-05	1.69879	1.49299	2.60299
8.655e-05	1.77108	1.53335	2.64243
8.675e-05	1.84336	1.49299	2.68187
8.695e-05	1.91565	1.49299	2.72131
8.715e-05	1.98794	1.49299	2.72131
8.735e-05	2.09638	1.45264	2.83962
8.755e-05	2.16866	1.45264	2.83962
8.775e-05	2.24095	1.45264	2.87906
8.795e-05	2.31324	1.37194	2.95794
8.815e-05	2.34939	1.45264	3.03682
8.835e-05	2.45782	1.45264	3.07626
8.855e-05	2.56625	1.45264	3.1157
8.875e-05	2.63854	1.49299	3.1157
8.895e-05	2.67469	1.37194	3.15514
8.915e-05	2.71083	1.45264	3.19458
8.935e-05	2.81926	1.41229	3.23401
8.955e-05	2.85541	1.45264	3.27345
8.975e-05	2.9277	1.45264	3.31289
8.995e-05	2.96384	1.49299	3.35233
9.015e-05	3.03613	1.45264	3.35233
9.035e-05	3.07227	1.45264	3.39177
9.055e-05	3.07227	1.45264	3.39177
9.075e-05	3.18071	1.45264	3.47065
9.095e-05	3.14456	1.49299	3.43121
9.115e-05	3.07227	1.29124	2.80018
9.135e-05	2.96384	1.21054	2.12972
9.155e-05	2.96384	1.21054	1.73533
9.175e-05	2.96384	1.29124	1.53813
9.195e-05	2.99999	1.45264	1.49869
9.215e-05	3.10842	1.5737	1.45925
9.235e-05	3.18071	1.7351	1.49869
9.255e-05	3.253	1.8158	1.45925
9.275e-05	3.28914	1.89651	1.45925
9.295e-05	3.32529	2.05791	1.41981
9.315e-05	3.39757	2.09826	1.45925
9.335e-05	3.43372	2.21932	1.41981
9.355e-05	2.85541	2.05791	1.34093
9.375e-05	2.20481	2.05791	1.34093
9.395e-05	1.9518	2.05791	1.38037
9.415e-05	1.9518	2.17897	1.49869
9.435e-05	1.84336	2.30002	1.53813
9.455e-05	1.84336	2.38072	1.65645
9.475e-05	1.84336	2.46142	1.69589
9.495e-05	1.87951	2.54213	1.77476
9.515e-05	1.87951	2.66318	1.89308
9.535e-05	1.87951	2.74388	2.0114
9.555e-05	1.87951	2.78423	2.05084
9.575e-05	1.91565	2.94564	2.09028
9.595e-05	1.91565	2.94564	2.12972
9.615e-05	1.84336	3.06669	2.28747
9.635e-05	1.91565	3.14739	2.28747
9.655e-05	1.91565	3.18775	2.36635
9.675e-05	1.91565	3.2281	2.44523
9.695e-05	1.91565	3.3088	2.52411
9.715e-05	1.87951	3.34915	2.52411
9.735e-05	1.87951	3.3895	2.64243
9.755e-05	1.84336	3.42985	2.68187
9.775e-05	1.91565	3.51056	2.80018
9.795e-05	1.84336	3.59126	2.76074
9.815e-05	1.80722	3.4702	2.83962
9.835e-05	1.6265	2.46142	2.56355
9.855e-05	1.59035	1.97721	2.56355
9.875e-05	1.59035	1.6544	2.56355
9.895e-05	1.66264	1.53335	2.56355
9.915e-05	1.77108	1.45264	2.60299
9.935e-05	1.84336	1.49299	2.64243
9.955e-05	1.91565	1.45264	2.72131
9.975e-05	2.02409	1.49299	2.80018
9.995e-05	2.09638	1.45264	2.83962
0.00010015	2.16866	1.49299	2.9185
0.00010035	2.24095	1.49299	2.9185
0.00010055	2.38553	1.45264	2.99738
0.00010075	2.42168	1.45264	3.03682
0.00010095	2.45782	1.49299	3.07626
0.00010115	2.56625	1.49299	3.1157
0.00010135	2.6024	1.49299	3.1157
0.00010155	2.67469	1.45264	3.1157
0.00010175	2.74697	1.49299	3.19458
0.00010195	2.78312	1.45264	3.27345
0.00010215	2.89155	1.45264	3.27345
0.00010235	2.96384	1.45264	3.31289
0.00010255	2.96384	1.45264	3.35233
0.00010275	2.99999	1.45264	3.35233
0.00010295	3.10842	1.45264	3.39177
0.00010315	3.10842	1.45264	3.43121
0.00010335	3.18071	1.45264	3.47065
0.00010355	3.253	1.45264	3.54953
0.00010375	3.14456	1.29124	2.68187
0.00010395	3.03613	1.25089	2.09028
0.00010415	2.9277	1.29124	1.73533
0.00010435	2.99999	1.33159	1.53813
0.00010455	2.99999	1.37194	1.45925
0.00010475	3.14456	1.5737	1.45925
0.00010495	3.18071	1.6544	1.49869
0.00010515	3.253	1.77545	1.45925
0.00010535	3.253	1.89651	1.41981
0.00010555	3.36143	1.97721	1.41981
0.00010575	3.39757	2.13861	1.53813
0.00010595	3.46986	2.21932	1.49869
0.00010615	3.18071	2.21932	1.38037
0.00010635	2.34939	2.09826	1.34093
0.00010655	2.02409	2.09826	1.38037
0.00010675	1.87951	2.17897	1.45925
0.00010695	1.91565	2.30002	1.53813
0.00010715	1.87951	2.38072	1.65645
0.00010735	1.87951	2.54213	1.69589
0.00010755	1.87951	2.58248	1.8142
0.00010775	1.9518	2.66318	1.89308
0.00010795	1.87951	2.74388	1.97196
0.00010815	1.91565	2.82458	2.0114
0.00010835	1.87951	2.90529	2.05084
0.00010855	1.91565	2.98599	2.16916
0.00010875	1.87951	3.02634	2.24803
0.00010895	1.87951	3.10704	2.28747
0.00010915	1.87951	3.18775	2.36635
0.00010935	1.91565	3.2281	2.40579
0.00010955	1.87951	3.3088	2.48467
0.00010975	1.87951	3.34915	2.56355
0.00010995	1.91565	3.4702	2.56355
0.00011015	1.91565	3.51056	2.68187
0.00011035	1.84336	3.55091	2.68187
0.00011055	1.91565	3.59126	2.76074
0.00011075	1.87951	3.63161	2.83962
0.00011095	1.77108	2.74388	2.68187
0.00011115	1.6265	2.05791	2.56355
0.00011135	1.66264	1.77545	2.56355
0.00011155	1.6265	1.6544	2.56355
0.00011175	1.77108	1.49299	2.64243
0.00011195	1.84336	1.49299	2.64243
0.00011215	1.91565	1.49299	2.76074
0.00011235	2.02409	1.53335	2.80018
0.00011255	2.09638	1.53335	2.80018
0.00011275	2.16866	1.53335	2.87906
0.00011295	2.2771	1.53335	2.9185
0.00011315	2.34939	1.45264	2.9185
0.00011335	2.38553	1.49299	2.99738
0.00011355	2.45782	1.49299	2.99738
0.00011375	2.53011	1.49299	3.1157
0.00011395	2.56625	1.45264	3.1157
0.00011415	2.71083	1.45264	3.15514
0.00011435	2.78312	1.49299	3.19458
0.00011455	2.85541	1.49299	3.23401
0.00011475	2.89155	1.45264	3.23401
0.00011495	2.96384	1.49299	3.27345
0.00011515	2.99999	1.45264	3.35233
0.00011535	3.03613	1.49299	3.35233
0.00011555	3.10842	1.49299	3.43121
0.00011575	3.14456	1.49299	3.43121
0.00011595	3.18071	1.49299	3.43121
0.00011615	3.21685	1.45264	3.51009
0.00011635	3.10842	1.41229	3.19458
0.00011655	2.99999	1.25089	2.32691
0.00011675	2.99999	1.25089	1.85364
0.00011695	2.96384	1.29124	1.61701
0.00011715	2.99999	1.37194	1.49869
0.00011735	3.07227	1.45264	1.45925
0.00011755	3.14456	1.6544	1.45925
0.00011775	3.21685	1.8158	1.49869
0.00011795	3.28914	1.85616	1.41981
0.00011815	3.36143	2.01756	1.45925
0.00011835	3.43372	2.05791	1.45925
0.00011855	3.46986	2.25967	1.41981
0.00011875	3.50601	2.30002	1.49869
0.00011895	2.63854	2.17897	1.34093
0.00011915	2.16866	2.09826	1.38037
0.00011935	1.91565	2.17897	1.45925
0.00011955	1.91565	2.25967	1.49869
0.00011975	1.87951	2.30002	1.57757
0.00011995	1.91565	2.42107	1.69589
0.00012015	1.87951	2.58248	1.73533
0.00012035	1.91565	2.62283	1.85364
0.00012055	1.91565	2.70353	1.93252
0.00012075	1.9518	2.78423	2.05084
0.00012095	1.91565	2.90529	2.0114
0.00012115	1.91565	2.94564	2.09028
0.00012135	1.9518	3.02634	2.24803
0.00012155	1.87951	3.06669	2.24803
0.00012175	1.91565	3.14739	2.36635
0.00012195	1.91565	3.18775	2.40579
0.00012215	1.9518	3.3088	2.44523
0.00012235	1.87951	3.26845	2.56355
0.00012255	1.87951	3.3895	2.64243
0.00012275	1.87951	3.4702	2.64243
0.00012295	1.87951	3.51056	2.68187
0.00012315	1.87951	3.55091	2.72131
0.00012335	1.84336	3.55091	2.80018
0.00012355	1.73493	2.54213	2.60299
0.00012375	1.6265	1.97721	2.52411
0.00012395	1.6265	1.69475	2.56355
0.00012415	1.69879	1.5737	2.56355
0.00012435	1.73493	1.53335	2.64243
0.00012455	1.87951	1.49299	2.64243
0.00012475	1.9518	1.49299	2.72131
0.00012495	2.02409	1.45264	2.76074
0.00012515	2.13252	1.49299	2.83962
0.00012535	2.16866	1.45264	2.9185
0.00012555	2.24095	1.45264	2.9185
0.00012575	2.31324	1.49299	2.95794
0.00012595	2.42168	1.45264	3.03682
0.00012615	2.56625	1.49299	3.07626
0.00012635	2.53011	1.49299	3.1157
0.00012655	2.63854	1.49299	3.07626
0.00012675	2.63854	1.49299	3.23401
0.00012695	2.74697	1.45264	3.19458
0.00012715	2.85541	1.49299	3.23401
0.00012735	2.89155	1.45264	3.27345
0.00012755	2.96384	1.49299	3.27345
0.00012775	2.96384	1.45264	3.35233
0.00012795	3.03613	1.45264	3.35233
0.00012815	3.10842	1.45264	3.39177
0.00012835	3.14456	1.49299	3.43121
0.00012855	3.21685	1.45264	3.47065
0.00012875	3.253	1.41229	3.47065
0.00012895	3.18071	1.49299	3.23401
0.00012915	3.03613	1.29124	2.36635
0.00012935	2.99999	1.25089	1.89308
0.00012955	2.99999	1.21054	1.65645
0.00012975	3.10842	1.37194	1.49869
0.00012995	3.10842	1.5737	1.41981
0.00013015	3.14456	1.61405	1.49869
0.00013035	3.21685	1.69475	1.49869
0.00013055	3.28914	1.8158	1.45925
0.00013075	3.32529	1.97721	1.49869
0.00013095	3.43372	2.05791	1.49869
0.00013115	3.46986	2.13861	1.45925
0.00013135	3.54215	2.30002	1.45925
0.00013155	2.96384	2.17897	1.41981
0.00013175	2.31324	2.09826	1.38037
0.00013195	2.02409	2.13861	1.38037
0.00013215	1.91565	2.17897	1.49869
0.00013235	1.91565	2.30002	1.53813
0.00013255	1.91565	2.42107	1.65645
0.00013275	1.87951	2.46142	1.73533
0.00013295	1.87951	2.54213	1.85364
0.00013315	1.87951	2.70353	1.85364
0.00013335	1.91565	2.78423	1.97196
0.00013355	1.91565	2.86494	2.0114
0.00013375	1.91565	2.90529	2.09028
0.00013395	1.9518	2.98599	2.16916
0.00013415	1.87951	3.02634	2.24803
0.00013435	1.87951	3.18775	2.32691
0.00013455	1.87951	3.18775	2.36635
0.00013475	1.91565	3.2281	2.44523
0.00013495	1.87951	3.34915	2.48467
0.00013515	1.87951	3.3895	2.56355
0.00013535	1.84336	3.4702	2.56355
0.00013555	1.84336	3.4702	2.64243
0.00013575	1.91565	3.55091	2.72131
0.00013595	1.87951	3.59126	2.76074
0.00013615	1.73493	2.94564	2.68187
0.00013635	1.66264	2.21932	2.56355
0.00013655	1.59035	1.8158	2.48467
0.00013675	1.66264	1.61405	2.52411
0.00013695	1.73493	1.53335	2.64243
0.00013715	1.80722	1.49299	2.60299
0.00013735	1.87951	1.45264	2.68187
0.00013755	1.98794	1.45264	2.72131
0.00013775	2.06023	1.45264	2.76074
0.00013795	2.20481	1.45264	2.83962
0.00013815	2.2771	1.45264	2.87906
0.00013835	2.31324	1.45264	2.9185
0.00013855	2.38553	1.49299	2.95794
0.00013875	2.45782	1.49299	3.03682
0.00013895	2.56625	1.45264	3.1157
0.00013915	2.56625	1.45264	3.07626
0.00013935	2.63854	1.53335	3.15514
0.00013955	2.71083	1.45264	3.19458
0.00013975	2.78312	1.49299	3.27345
0.00013995	2.85541	1.49299	3.27345
0.00014015	2.9277	1.45264	3.23401
0.00014035	2.96384	1.49299	3.31289
0.00014055	2.99999	1.49299	3.35233
0.00014075	3.10842	1.41229	3.35233
0.00014095	3.10842	1.49299	3.39177
0.00014115	3.14456	1.45264	3.47065
0.00014135	3.18071	1.45264	3.43121
0.00014155	3.21685	1.45264	3.47065
0.00014175	3.14456	1.29124	2.64243
0.00014195	2.99999	1.25089	2.09028
0.00014215	3.03613	1.29124	1.73533
0.00014235	3.03613	1.33159	1.61701
0.00014255	3.07227	1.45264	1.45925
0.00014275	3.10842	1.5737	1.45925
0.00014295	3.18071	1.69475	1.49869
0.00014315	3.253	1.77545	1.49869
0.00014335	3.32529	1.93686	1.45925
0.00014355	3.39757	1.97721	1.41981
0.00014375	3.39757	2.09826	1.45925
0.00014395	2.85541	2.01756	1.41981
0.00014415	2.24095	1.93686	1.38037
0.00014435	1.98794	2.05791	1.38037
0.00014455	1.87951	2.09826	1.53813
0.00014475	1.91565	2.21932	1.57757
0.00014495	1.9518	2.34037	1.69589
0.00014515	1.9518	2.42107	1.77476
0.00014535	1.87951	2.50178	1.85364
0.00014555	1.91565	2.62283	1.89308
0.00014575	1.91565	2.70353	2.0114
0.00014595	1.87951	2.74388	2.09028
0.00014615	1.87951	2.86494	2.16916
0.00014635	1.87951	2.90529	2.2086
0.00014655	1.9518	2.98599	2.28747
0.00014675	1.87951	3.10704	2.32691
0.00014695	1.91565	3.14739	2.36635
0.00014715	1.87951	3.2281	2.44523
0.00014735	1.91565	3.26845	2.52411
0.00014755	1.87951	3.34915	2.52411
0.00014775	1.87951	3.42985	2.68187
0.00014795	1.91565	3.42985	2.64243
0.00014815	1.91565	3.51056	2.80018
0.00014835	1.87951	3.55091	2.83962
0.00014855	1.87951	3.55091	2.87906
0.00014875	1.77108	2.78423	2.68187
0.00014895	1.69879	2.13861	2.60299
0.00014915	1.6265	1.8158	2.60299
0.00014935	1.73493	1.61405	2.60299
0.00014955	1.80722	1.53335	2.72131
0.00014975	1.84336	1.49299	2.76074
0.00014995	1.91565	1.53335	2.76074
0.00015015	2.02409	1.53335	2.80018
0.00015035	2.09638	1.49299	2.87906
0.00015055	2.16866	1.49299	2.9185
0.00015075	2.31324	1.45264	2.95794
0.00015095	2.31324	1.49299	2.95794
0.00015115	2.42168	1.49299	3.07626
0.00015135	2.45782	1.45264	3.07626
0.00015155	2.56625	1.49299	3.1157
0.00015175	2.63854	1.49299	3.1157
0.00015195	2.71083	1.53335	3.19458
0.00015215	2.74697	1.45264	3.23401
0.00015235	2.89155	1.45264	3.31289
0.00015255	2.89155	1.45264	3.27345
0.00015275	2.9277	1.45264	3.31289
0.00015295	2.99999	1.53335	3.31289
0.00015315	2.99999	1.45264	3.39177
0.00015335	3.10842	1.45264	3.43121
0.00015355	3.14456	1.45264	3.47065
0.00015375	3.18071	1.45264	3.43121
0.00015395	3.07227	1.29124	2.68187
0.00015415	2.96384	1.25089	2.16916
0.00015435	2.9277	1.29124	1.73533
0.00015455	2.96384	1.37194	1.57757
0.00015475	3.03613	1.41229	1.49869
0.00015495	3.18071	1.49299	1.45925
0.00015515	3.14456	1.69475	1.49869
0.00015535	3.253	1.85616	1.45925
0.00015555	3.28914	1.89651	1.53813
0.00015575	3.39757	2.01756	1.49869
0.00015595	3.36143	2.13861	1.49869
0.00015615	3.46986	2.25967	1.41981
0.00015635	3.54215	2.34037	1.45925
0.00015655	2.96384	2.25967	1.34093
0.00015675	2.31324	2.17897	1.38037
0.00015695	2.02409	2.21932	1.38037
0.00015715	1.9518	2.30002	1.49869
0.00015735	1.9518	2.42107	1.57757
0.00015755	1.9518	2.42107	1.61701
0.00015775	1.87951	2.54213	1.8142
0.00015795	1.91565	2.62283	1.8142
0.00015815	1.91565	2.74388	1.85364
0.00015835	1.9518	2.78423	1.97196
0.00015855	1.91565	2.94564	2.0114
0.00015875	1.91565	2.94564	2.12972
0.00015895	1.87951	3.10704	2.2086
0.00015915	1.9518	3.10704	2.2086
0.00015935	1.91565	3.14739	2.28747
0.00015955	1.87951	3.26845	2.40579
0.00015975	1.9518	3.26845	2.40579
0.00015995	1.84336	3.3895	2.52411
0.00016015	1.87951	3.42985	2.56355
0.00016035	1.91565	3.42985	2.64243
0.00016055	1.91565	3.55091	2.64243
0.00016075	1.91565	3.63161	2.80018
0.00016095	1.84336	3.3895	2.76074
0.00016115	1.66264	2.42107	2.56355
0.00016135	1.6265	1.93686	2.52411
0.00016155	1.66264	1.6544	2.40579
0.00016175	1.69879	1.5737	2.56355
0.00016195	1.84336	1.49299	2.60299
0.00016215	1.87951	1.53335	2.64243
0.00016235	1.9518	1.49299	2.72131
0.00016255	2.06023	1.45264	2.80018
0.00016275	2.16866	1.49299	2.80018
0.00016295	2.2771	1.49299	2.87906
0.00016315	2.31324	1.49299	2.87906
0.00016335	2.38553	1.49299	2.95794
0.00016355	2.42168	1.53335	3.03682
0.00016375	2.53011	1.49299	3.03682
0.00016395	2.6024	1.49299	3.07626
0.00016415	2.67469	1.45264	3.07626
0.00016435	2.74697	1.49299	3.15514
0.00016455	2.81926	1.45264	3.19458
0.00016475	2.85541	1.49299	3.23401
0.00016495	2.9277	1.49299	3.27345
0.00016515	2.96384	1.45264	3.27345
0.00016535	3.03613	1.49299	3.31289
0.00016555	3.07227	1.45264	3.31289
0.00016575	3.14456	1.49299	3.43121
0.00016595	3.18071	1.53335	3.39177
0.00016615	3.21685	1.45264	3.47065
0.00016635	3.253	1.45264	3.43121
0.00016655	3.28914	1.49299	3.31289
0.00016675	3.07227	1.33159	2.44523
0.00016695	2.99999	1.25089	1.93252
0.00016715	3.03613	1.25089	1.65645
0.00016735	3.03613	1.41229	1.57757
0.00016755	3.10842	1.49299	1.49869
0.00016775	3.21685	1.61405	1.49869
0.00016795	3.21685	1.77545	1.45925
0.00016815	3.28914	1.85616	1.49869
0.00016835	3.39757	1.97721	1.45925
0.00016855	3.43372	2.09826	1.49869
0.00016875	3.18071	2.09826	1.49869
0.00016895	2.38553	2.01756	1.38037
0.00016915	2.09638	1.97721	1.38037
0.00016935	1.87951	2.09826	1.49869
0.00016955	1.91565	2.13861	1.57757
0.00016975	1.87951	2.25967	1.61701
0.00016995	1.91565	2.34037	1.69589
0.00017015	1.91565	2.46142	1.8142
0.00017035	1.87951	2.58248	1.93252
0.00017055	1.91565	2.62283	1.97196
0.00017075	1.9518	2.74388	2.05084
0.00017095	1.91565	2.82458	2.12972
0.00017115	1.91565	2.90529	2.2086
0.00017135	1.87951	2.98599	2.24803
0.00017155	1.87951	3.06669	2.32691
0.00017175	1.87951	3.10704	2.40579
0.00017195	1.91565	3.18775	2.36635
0.00017215	1.87951	3.2281	2.52411
0.00017235	1.87951	3.3088	2.60299
0.00017255	1.87951	3.3088	2.60299
0.00017275	1.9518	3.42985	2.68187
0.00017295	1.91565	3.51056	2.68187
0.00017315	1.9518	3.55091	2.76074
0.00017335	1.87951	3.63161	2.83962
0.00017355	1.91565	3.59126	2.87906
0.00017375	1.73493	2.86494	2.76074
0.00017395	1.66264	2.13861	2.64243
0.00017415	1.6265	1.8158	2.60299
0.00017435	1.69879	1.5737	2.64243
0.00017455	1.77108	1.5737	2.68187
0.00017475	1.80722	1.53335	2.76074
0.00017495	1.9518	1.49299	2.83962
0.00017515	1.98794	1.49299	2.83962
0.00017535	2.06023	1.49299	2.87906
0.00017555	2.16866	1.53335	2.9185
0.00017575	2.20481	1.49299	3.03682
0.00017595	2.31324	1.49299	3.07626
0.00017615	2.38553	1.49299	3.03682
0.00017635	2.49396	1.49299	3.1157
0.00017655	2.56625	1.49299	3.1157
0.00017675	2.6024	1.49299	3.15514
0.00017695	2.71083	1.53335	3.23401
0.00017715	2.78312	1.49299	3.19458
0.00017735	2.81926	1.45264	3.27345
0.00017755	2.96384	1.45264	3.27345
0.00017775	2.89155	1.45264	3.39177
0.00017795	2.99999	1.49299	3.35233
0.00017815	3.03613	1.45264	3.39177
0.00017835	3.07227	1.45264	3.43121
0.00017855	3.14456	1.45264	3.43121
0.00017875	2.99999	1.37194	2.99738
0.00017895	2.96384	1.25089	2.2086
0.00017915	2.89155	1.25089	1.8142
0.00017935	2.89155	1.33159	1.61701
0.00017955	2.96384	1.45264	1.49869
0.00017975	3.07227	1.53335	1.49869
0.00017995	3.10842	1.6544	1.49869
0.00018015	3.18071	1.77545	1.45925
0.00018035	3.28914	1.89651	1.53813
0.00018055	3.28914	2.01756	1.53813
0.00018075	3.32529	2.09826	1.45925
0.00018095	3.43372	2.17897	1.45925
0.00018115	3.43372	2.34037	1.49869
0.00018135	3.50601	2.38072	1.53813
0.00018155	2.81926	2.25967	1.38037
0.00018175	2.24095	2.25967	1.38037
0.00018195	2.02409	2.21932	1.41981
0.00018215	1.9518	2.30002	1.53813
0.00018235	1.91565	2.42107	1.57757
0.00018255	1.91565	2.50178	1.65645
0.00018275	1.91565	2.62283	1.8142
0.00018295	1.91565	2.74388	1.8142
0.00018315	1.87951	2.82458	2.0114
0.00018335	1.91565	2.86494	1.97196
0.00018355	1.91565	2.90529	2.0114
0.00018375	1.91565	2.98599	2.12972
0.00018395	1.87951	3.10704	2.2086
0.00018415	1.87951	3.18775	2.24803
0.00018435	1.91565	3.2281	2.32691
0.00018455	1.91565	3.26845	2.40579
0.00018475	1.91565	3.3895	2.44523
0.00018495	1.91565	3.3895	2.52411
0.00018515	1.87951	3.4702	2.56355
0.00018535	1.9518	3.55091	2.60299
0.00018555	1.91565	3.55091	2.64243
0.00018575	1.87951	3.63161	2.72131
0.00018595	1.66264	2.50178	2.52411
0.00018615	1.59035	2.05791	2.52411
0.00018635	1.6265	1.69475	2.52411
0.00018655	1.69879	1.6544	2.52411
0.00018675	1.77108	1.53335	2.60299
0.00018695	1.91565	1.53335	2.64243
0.00018715	1.9518	1.49299	2.68187
0.00018735	2.02409	1.49299	2.76074
0.00018755	2.13252	1.49299	2.76074
0.00018775	2.20481	1.49299	2.80018
0.00018795	2.34939	1.53335	2.87906
0.00018815	2.38553	1.49299	2.9185
0.00018835	2.42168	1.49299	2.95794
0.00018855	2.56625	1.49299	3.03682
0.00018875	2.63854	1.49299	3.07626
0.00018895	2.63854	1.49299	3.1157
0.00018915	2.71083	1.49299	3.15514
0.00018935	2.81926	1.45264	3.19458
0.00018955	2.89155	1.49299	3.19458
0.00018975	2.96384	1.49299	3.27345
0.00018995	2.96384	1.49299	3.31289
0.00019015	3.03613	1.45264	3.31289
0.00019035	3.03613	1.49299	3.31289
0.00019055	3.10842	1.49299	3.35233
0.00019075	3.18071	1.45264	3.43121
0.00019095	3.253	1.45264	3.43121
0.00019115	3.253	1.45264	3.43121
0.00019135	3.32529	1.49299	3.47065
0.00019155	3.18071	1.41229	3.07626
0.00019175	3.10842	1.29124	2.28747
0.00019195	2.99999	1.29124	1.85364
0.00019215	3.03613	1.37194	1.61701
0.00019235	3.07227	1.41229	1.53813
0.00019255	3.14456	1.5737	1.53813
0.00019275	3.21685	1.61405	1.45925
0.00019295	3.253	1.77545	1.49869
0.00019315	3.39757	1.93686	1.49869
0.00019335	3.39757	1.97721	1.41981
0.00019355	3.50601	2.05791	1.49869
0.00019375	3.50601	2.17897	1.49869
0.00019395	2.85541	2.05791	1.41981
0.00019415	2.24095	2.01756	1.38037
0.00019435	1.98794	2.05791	1.45925
0.00019455	1.91565	2.13861	1.53813
0.00019475	1.91565	2.25967	1.57757
0.00019495	1.9518	2.38072	1.65645
0.00019515	1.9518	2.46142	1.77476
0.00019535	1.9518	2.58248	1.85364
0.00019555	1.91565	2.66318	1.93252
0.00019575	1.9518	2.78423	2.05084
0.00019595	1.91565	2.82458	2.09028
0.00019615	1.9518	2.86494	2.16916
0.00019635	1.84336	2.98599	2.24803
0.00019655	1.91565	3.06669	2.28747
0.00019675	1.91565	3.10704	2.32691
0.00019695	1.87951	3.14739	2.40579
0.00019715	1.87951	3.26845	2.48467
0.00019735	1.91565	3.26845	2.56355
0.00019755	1.87951	3.34915	2.60299
0.00019775	1.91565	3.42985	2.60299
0.00019795	1.87951	3.55091	2.76074
0.00019815	1.91565	3.51056	2.76074
0.00019835	1.91565	3.63161	2.83962
0.00019855	1.91565	3.59126	2.80018
0.00019875	1.69879	2.66318	2.64243
0.00019895	1.66264	2.09826	2.64243
0.00019915	1.66264	1.7351	2.60299
0.00019935	1.73493	1.61405	2.64243
0.00019955	1.73493	1.5737	2.72131
0.00019975	1.87951	1.49299	2.76074
0.00019995	1.98794	1.49299	2.80018
0.00020015	2.06023	1.53335	2.83962
0.00020035	2.09638	1.49299	2.87906
0.00020055	2.24095	1.49299	2.87906
0.00020075	2.31324	1.49299	2.95794
0.00020095	2.34939	1.49299	2.99738
0.00020115	2.45782	1.45264	3.03682
0.00020135	2.53011	1.49299	3.07626
0.00020155	2.56625	1.49299	3.15514
0.00020175	2.67469	1.53335	3.15514
0.00020195	2.74697	1.53335	3.27345
0.00020215	2.81926	1.49299	3.27345
0.00020235	2.81926	1.45264	3.23401
0.00020255	2.89155	1.45264	3.27345
0.00020275	2.99999	1.49299	3.35233
0.00020295	3.03613	1.49299	3.39177
0.00020315	3.10842	1.45264	3.43121
0.00020335	3.14456	1.49299	3.39177
0.00020355	3.14456	1.45264	3.43121
0.00020375	3.18071	1.49299	3.43121
0.00020395	3.10842	1.37194	3.23401
0.00020415	3.03613	1.33159	2.36635
0.00020435	2.96384	1.29124	1.89308
0.00020455	2.9277	1.33159	1.65645
0.00020475	2.99999	1.37194	1.57757
0.00020495	3.10842	1.53335	1.45925
0.00020515	3.18071	1.6544	1.53813
0.00020535	3.18071	1.77545	1.49869
0.00020555	3.28914	1.85616	1.53813
0.00020575	3.36143	1.97721	1.49869
0.00020595	3.43372	2.09826	1.53813
0.00020615	3.43372	2.17897	1.53813
0.00020635	3.50601	2.30002	1.45925
0.00020655	2.81926	2.17897	1.41981
0.00020675	2.2771	2.13861	1.38037
0.00020695	1.98794	2.21932	1.41981
0.00020715	1.98794	2.25967	1.49869
0.00020735	1.91565	2.34037	1.57757
0.00020755	1.91565	2.46142	1.69589
0.00020775	1.91565	2.54213	1.77476
0.00020795	1.87951	2.62283	1.8142
0.00020815	1.91565	2.74388	1.93252
0.00020835	1.87951	2.78423	1.97196
0.00020855	1.91565	2.86494	2.09028
0.00020875	1.91565	2.94564	2.16916
0.00020895	1.91565	2.98599	2.28747
0.00020915	1.91565	3.02634	2.32691
0.00020935	1.91565	3.18775	2.36635
0.00020955	1.91565	3.2281	2.40579
0.00020975	1.91565	3.26845	2.48467
0.00020995	1.84336	3.3895	2.56355
0.00021015	1.87951	3.3895	2.60299
0.00021035	1.84336	3.4702	2.64243
0.00021055	1.87951	3.55091	2.76074
0.00021075	1.87951	3.59126	2.76074
0.00021095	1.87951	3.67196	2.80018
0.00021115	1.69879	2.82458	2.64243
0.00021135	1.6265	2.13861	2.60299
0.00021155	1.66264	1.77545	2.56355
0.00021175	1.69879	1.61405	2.60299
0.00021195	1.77108	1.5737	2.60299
0.00021215	1.84336	1.49299	2.72131
0.00021235	1.91565	1.49299	2.76074
0.00021255	2.02409	1.49299	2.72131
0.00021275	2.09638	1.49299	2.83962
0.00021295	2.24095	1.53335	2.9185
0.00021315	2.31324	1.45264	2.95794
0.00021335	2.34939	1.49299	2.95794
0.00021355	2.42168	1.45264	2.99738
0.00021375	2.49396	1.49299	3.03682
0.00021395	2.6024	1.49299	3.1157
0.00021415	2.63854	1.49299	3.1157
0.00021435	2.67469	1.49299	3.19458
0.00021455	2.74697	1.49299	3.23401
0.00021475	2.89155	1.45264	3.27345
0.00021495	2.85541	1.49299	3.31289
0.00021515	2.96384	1.45264	3.31289
0.00021535	2.99999	1.49299	3.31289
0.00021555	3.07227	1.49299	3.39177
0.00021575	3.14456	1.49299	3.43121
0.00021595	3.10842	1.49299	3.43121
0.00021615	3.21685	1.49299	3.47065
0.00021635	3.253	1.45264	3.51009
0.00021655	3.14456	1.41229	3.1157
0.00021675	3.07227	1.29124	2.32691
0.00021695	2.96384	1.25089	1.85364
0.00021715	2.96384	1.37194	1.65645
0.00021735	3.03613	1.37194	1.53813
0.00021755	3.10842	1.49299	1.49869
0.00021775	3.14456	1.69475	1.49869
0.00021795	3.253	1.77545	1.49869
0.00021815	3.32529	1.89651	1.49869
0.00021835	3.36143	1.97721	1.49869
0.00021855	3.39757	2.09826	1.49869
0.00021875	3.46986	2.21932	1.53813
0.00021895	3.5783	2.34037	1.49869
0.00021915	3.18071	2.34037	1.41981
0.00021935	2.45782	2.21932	1.34093
0.00021955	2.06023	2.17897	1.38037
0.00021975	1.98794	2.25967	1.49869
0.00021995	1.91565	2.34037	1.53813
0.00022015	1.91565	2.50178	1.61701
0.00022035	1.9518	2.50178	1.69589
0.00022055	1.91565	2.62283	1.77476
0.00022075	1.91565	2.74388	1.93252
0.00022095	1.91565	2.78423	1.93252
0.00022115	1.91565	2.90529	2.05084
0.00022135	1.91565	2.94564	2.12972
0.00022155	1.91565	3.06669	2.16916
0.00022175	1.87951	3.06669	2.2086
0.00022195	1.9518	3.14739	2.32691
0.00022215	1.87951	3.26845	2.40579
0.00022235	1.91565	3.3088	2.40579
0.00022255	1.9518	3.3088	2.48467
0.00022275	1.91565	3.42985	2.56355
0.00022295	1.91565	3.4702	2.60299
0.00022315	1.91565	3.51056	2.68187
0.00022335	1.9518	3.55091	2.76074
0.00022355	1.9518	3.59126	2.80018
0.00022375	1.77108	2.82458	2.60299
0.00022395	1.66264	2.09826	2.56355
0.00022415	1.66264	1.77545	2.56355
0.00022435	1.69879	1.6544	2.60299
0.00022455	1.73493	1.49299	2.56355
0.00022475	1.84336	1.5737	2.68187
0.00022495	1.91565	1.53335	2.72131
0.00022515	2.02409	1.49299	2.72131
0.00022535	2.13252	1.49299	2.80018
0.00022555	2.20481	1.49299	2.9185
0.00022575	2.2771	1.49299	2.9185
0.00022595	2.34939	1.49299	2.9185
0.00022615	2.42168	1.49299	3.03682
0.00022635	2.49396	1.49299	3.07626
0.00022655	2.6024	1.45264	3.1157
0.00022675	2.6024	1.49299	3.1157
0.00022695	2.67469	1.49299	3.15514
0.00022715	2.78312	1.53335	3.19458
0.00022735	2.89155	1.45264	3.23401
0.00022755	2.85541	1.45264	3.23401
0.00022775	2.89155	1.49299	3.31289
0.00022795	3.07227	1.45264	3.39177
0.00022815	3.07227	1.49299	3.39177
0.00022835	3.10842	1.49299	3.39177
0.00022855	3.14456	1.49299	3.43121
0.00022875	3.18071	1.45264	3.47065
0.00022895	3.28914	1.49299	3.47065
0.00022915	3.32529	1.45264	3.54953
0.00022935	3.10842	1.29124	2.56355
0.00022955	2.99999	1.25089	2.0114
0.00022975	3.03613	1.33159	1.69589
0.00022995	3.07227	1.37194	1.53813
0.00023015	3.14456	1.49299	1.53813
0.00023035	3.14456	1.5737	1.49869
0.00023055	3.253	1.77545	1.49869
0.00023075	3.32529	1.8158	1.49869
0.00023095	3.36143	1.93686	1.53813
0.00023115	3.46986	2.05791	1.49869
0.00023135	3.46986	2.17897	1.53813
0.00023155	3.50601	2.30002	1.53813
0.00023175	2.81926	2.13861	1.34093
0.00023195	2.2771	2.09826	1.38037
0.00023215	1.98794	2.09826	1.41981
0.00023235	1.9518	2.21932	1.49869
0.00023255	1.9518	2.25967	1.61701
0.00023275	1.91565	2.46142	1.69589
0.00023295	1.9518	2.50178	1.77476
0.00023315	1.98794	2.58248	1.85364
0.00023335	1.91565	2.70353	1.93252
0.00023355	1.98794	2.82458	2.0114
0.00023375	1.91565	2.82458	2.09028
0.00023395	1.91565	2.90529	2.09028
0.00023415	1.9518	3.06669	2.24803
0.00023435	1.91565	3.10704	2.32691
0.00023455	1.91565	3.10704	2.36635
0.00023475	1.91565	3.3088	2.40579
0.00023495	1.91565	3.26845	2.40579
0.00023515	1.9518	3.34915	2.52411
0.00023535	1.84336	3.42985	2.64243
0.00023555	1.91565	3.42985	2.64243
0.00023575	1.91565	3.51056	2.72131
0.00023595	1.91565	3.55091	2.72131
0.00023615	1.84336	3.59126	2.80018
0.00023635	1.77108	2.86494	2.60299
0.00023655	1.6265	2.13861	2.60299
0.00023675	1.6265	1.8158	2.52411
0.00023695	1.69879	1.61405	2.60299
0.00023715	1.77108	1.53335	2.60299
0.00023735	1.84336	1.53335	2.68187
0.00023755	1.9518	1.53335	2.76074
0.00023775	2.06023	1.49299	2.80018
0.00023795	2.06023	1.49299	2.80018
0.00023815	2.16866	1.5737	2.87906
0.00023835	2.24095	1.49299	2.9185
0.00023855	2.34939	1.49299	2.95794
0.00023875	2.45782	1.49299	3.07626
0.00023895	2.53011	1.45264	3.03682
0.00023915	2.56625	1.45264	3.1157
0.00023935	2.67469	1.45264	3.19458
0.00023955	2.74697	1.49299	3.15514
0.00023975	2.78312	1.49299	3.23401
0.00023995	2.85541	1.53335	3.19458
0.00024015	2.89155	1.49299	3.27345
0.00024035	2.99999	1.45264	3.35233
0.00024055	2.99999	1.49299	3.39177
0.00024075	3.03613	1.49299	3.39177
0.00024095	3.10842	1.49299	3.39177
0.00024115	3.14456	1.49299	3.47065
0.00024135	3.18071	1.45264	3.47065
0.00024155	3.253	1.49299	3.47065
0.00024175	3.10842	1.45264	3.15514
0.00024195	3.03613	1.29124	2.32691
0.00024215	3.03613	1.29124	1.85364
0.00024235	2.99999	1.33159	1.61701
0.00024255	3.07227	1.45264	1.57757
0.00024275	3.10842	1.49299	1.49869
0.00024295	3.10842	1.69475	1.49869
0.00024315	3.253	1.77545	1.53813
0.00024335	3.28914	1.93686	1.49869
0.00024355	3.36143	2.01756	1.53813
0.00024375	3.43372	2.09826	1.53813
0.00024395	3.46986	2.17897	1.53813
0.00024415	3.50601	2.30002	1.45925
0.00024435	3.21685	2.34037	1.45925
0.00024455	2.42168	2.17897	1.38037
0.00024475	2.02409	2.17897	1.41981
0.00024495	1.9518	2.25967	1.49869
0.00024515	1.87951	2.30002	1.57757
0.00024535	1.9518	2.46142	1.65645
0.00024555	1.9518	2.54213	1.73533
0.00024575	1.91565	2.58248	1.8142
0.00024595	1.9518	2.70353	1.89308
0.00024615	1.87951	2.78423	1.93252
0.00024635	1.91565	2.90529	2.0114
0.00024655	1.9518	2.94564	2.12972
0.00024675	1.9518	3.06669	2.2086
0.00024695	1.91565	3.06669	2.28747
0.00024715	1.91565	3.14739	2.28747
0.00024735	1.91565	3.2281	2.36635
0.00024755	1.91565	3.26845	2.44523
0.00024775	1.87951	3.3895	2.52411
0.00024795	1.91565	3.4702	2.56355
0.00024815	1.87951	3.4702	2.60299
0.00024835	1.91565	3.51056	2.68187
0.00024855	1.9518	3.55091	2.72131
0.00024875	1.91565	3.63161	2.80018
0.00024895	1.80722	3.06669	2.68187
0.00024915	1.6265	2.30002	2.60299
0.00024935	1.66264	1.85616	2.56355
0.00024955	1.66264	1.5737	2.56355
0.00024975	1.73493	1.5737	2.60299
0.00024995	1.80722	1.5737	2.68187
0.00025015	1.91565	1.53335	2.76074
0.00025035	2.06023	1.49299	2.80018
0.00025055	2.16866	1.49299	2.80018
0.00025075	2.24095	1.53335	2.87906
0.00025095	2.2771	1.45264	2.9185
0.00025115	2.34939	1.53335	2.95794
0.00025135	2.42168	1.53335	2.99738
0.00025155	2.53011	1.45264	3.03682
0.00025175	2.6024	1.49299	3.1157
0.00025195	2.56625	1.53335	3.1157
0.00025215	2.71083	1.45264	3.19458
0.00025235	2.71083	1.49299	3.19458
0.00025255	2.81926	1.49299	3.23401
0.00025275	2.85541	1.45264	3.23401
0.00025295	2.99999	1.45264	3.31289
0.00025315	2.96384	1.45264	3.35233
0.00025335	3.03613	1.53335	3.31289
0.00025355	3.07227	1.53335	3.39177
0.00025375	3.14456	1.49299	3.43121
0.00025395	3.21685	1.49299	3.43121
0.00025415	3.253	1.45264	3.47065
0.00025435	3.21685	1.45264	3.23401
0.00025455	3.07227	1.37194	2.36635
0.00025475	2.96384	1.33159	1.93252
0.00025495	2.99999	1.37194	1.69589
0.00025515	3.03613	1.41229	1.53813
0.00025535	3.10842	1.5737	1.49869
0.00025555	3.14456	1.69475	1.49869
0.00025575	3.253	1.77545	1.49869
0.00025595	3.32529	1.89651	1.53813
0.00025615	3.32529	1.97721	1.49869
0.00025635	3.36143	2.13861	1.53813
0.00025655	3.50601	2.17897	1.49869
0.00025675	2.74697	2.09826	1.41981
0.00025695	2.20481	2.01756	1.38037
0.00025715	1.9518	2.09826	1.41981
0.00025735	1.91565	2.21932	1.53813
0.00025755	1.9518	2.25967	1.57757
0.00025775	1.9518	2.38072	1.69589
0.00025795	1.87951	2.50178	1.77476
0.00025815	1.91565	2.62283	1.85364
0.00025835	1.9518	2.74388	1.93252
0.00025855	1.9518	2.74388	2.05084
0.00025875	1.9518	2.86494	2.12972
0.00025895	1.9518	2.86494	2.16916
0.00025915	1.9518	3.02634	2.2086
0.00025935	1.91565	3.06669	2.28747
0.00025955	1.9518	3.14739	2.32691
0.00025975	1.9518	3.18775	2.48467
0.00025995	1.91565	3.26845	2.48467
0.00026015	1.91565	3.3088	2.52411
0.00026035	1.91565	3.3895	2.60299
0.00026055	1.91565	3.42985	2.64243
0.00026075	1.87951	3.4702	2.68187
0.00026095	1.91565	3.55091	2.80018
0.00026115	1.84336	3.59126	2.76074
0.00026135	1.77108	3.14739	2.72131
0.00026155	1.66264	2.25967	2.64243
0.00026175	1.6265	1.89651	2.60299
0.00026195	1.66264	1.69475	2.64243
0.00026215	1.69879	1.61405	2.68187
0.00026235	1.87951	1.53335	2.68187
0.00026255	1.9518	1.53335	2.72131
0.00026275	2.06023	1.49299	2.76074
0.00026295	2.09638	1.49299	2.80018
0.00026315	2.24095	1.49299	2.9185
0.00026335	2.2771	1.53335	2.95794
0.00026355	2.38553	1.53335	2.99738
0.00026375	2.42168	1.49299	3.03682
0.00026395	2.53011	1.53335	3.1157
0.00026415	2.56625	1.49299	3.1157
0.00026435	2.63854	1.49299	3.1157
0.00026455	2.67469	1.49299	3.15514
0.00026475	2.78312	1.53335	3.27345
0.00026495	2.81926	1.53335	3.27345
0.00026515	2.85541	1.49299	3.31289
0.00026535	2.9277	1.53335	3.35233
0.00026555	2.99999	1.49299	3.31289
0.00026575	3.03613	1.49299	3.35233
0.00026595	3.10842	1.49299	3.39177
0.00026615	3.10842	1.49299	3.47065
0.00026635	3.18071	1.53335	3.51009
0.00026655	3.18071	1.45264	3.31289
0.00026675	3.07227	1.33159	2.44523
0.00026695	2.9277	1.33159	1.93252
0.00026715	2.9277	1.37194	1.61701
0.00026735	3.03613	1.41229	1.49869
0.00026755	3.03613	1.53335	1.45925
0.00026775	3.14456	1.69475	1.49869
0.00026795	3.21685	1.77545	1.45925
0.00026815	3.32529	1.85616	1.53813
0.00026835	3.36143	1.97721	1.49869
0.00026855	3.32529	2.09826	1.53813
0.00026875	3.43372	2.13861	1.53813
0.00026895	3.50601	2.34037	1.49869
0.00026915	2.81926	2.25967	1.41981
0.00026935	2.2771	2.09826	1.38037
0.00026955	2.02409	2.09826	1.45925
0.00026975	1.9518	2.25967	1.49869
0.00026995	1.9518	2.38072	1.61701
0.00027015	1.91565	2.50178	1.73533
0.00027035	1.9518	2.50178	1.77476
0.00027055	1.91565	2.62283	1.85364
0.00027075	1.91565	2.74388	1.97196
0.00027095	1.9518	2.78423	2.0114
0.00027115	1.91565	2.90529	2.12972
0.00027135	1.91565	2.94564	2.16916
0.00027155	1.9518	3.02634	2.24803
0.00027175	1.87951	3.06669	2.28747
0.00027195	1.87951	3.2281	2.40579
0.00027215	1.91565	3.2281	2.40579
0.00027235	1.9518	3.3088	2.52411
0.00027255	1.91565	3.34915	2.52411
0.00027275	1.98794	3.42985	2.60299
0.00027295	1.91565	3.4702	2.56355
0.00027315	1.91565	3.55091	2.72131
0.00027335	1.91565	3.55091	2.76074
0.00027355	1.91565	3.63161	2.80018
0.00027375	1.73493	2.74388	2.64243
0.00027395	1.69879	2.17897	2.64243
0.00027415	1.66264	1.77545	2.56355
0.00027435	1.73493	1.6544	2.56355
0.00027455	1.80722	1.61405	2.64243
0.00027475	1.87951	1.49299	2.72131
0.00027495	1.9518	1.53335	2.68187
0.00027515	2.06023	1.49299	2.80018
0.00027535	2.16866	1.49299	2.83962
0.00027555	2.20481	1.49299	2.87906
0.00027575	2.31324	1.45264	2.9185
0.00027595	2.38553	1.53335	2.95794
0.00027615	2.42168	1.53335	3.03682
0.00027635	2.49396	1.53335	3.07626
0.00027655	2.63854	1.45264	3.1157
0.00027675	2.63854	1.45264	3.15514
0.00027695	2.74697	1.49299	3.15514
0.00027715	2.81926	1.49299	3.15514
0.00027735	2.89155	1.49299	3.23401
0.00027755	2.96384	1.49299	3.31289
0.00027775	2.96384	1.49299	3.35233
0.00027795	2.99999	1.49299	3.31289
0.00027815	3.10842	1.53335	3.35233
0.00027835	3.14456	1.49299	3.39177
0.00027855	3.18071	1.49299	3.39177
0.00027875	3.253	1.49299	3.51009
0.00027895	3.14456	1.37194	2.99738
0.00027915	2.99999	1.29124	2.28747
0.00027935	2.99999	1.33159	1.85364
0.00027955	2.9277	1.37194	1.65645
0.00027975	3.03613	1.45264	1.45925
0.00027995	3.10842	1.5737	1.49869
0.00028015	3.18071	1.61405	1.49869
0.00028035	3.21685	1.8158	1.49869
0.00028055	3.253	1.93686	1.49869
0.00028075	3.36143	1.97721	1.49869
0.00028095	3.43372	2.09826	1.53813
0.00028115	3.46986	2.25967	1.49869
0.00028135	3.5783	2.30002	1.53813
0.00028155	2.89155	2.17897	1.38037
0.00028175	2.31324	2.13861	1.34093
0.00028195	1.9518	2.17897	1.45925
0.00028215	2.02409	2.30002	1.53813
0.00028235	1.87951	2.38072	1.61701
[truncated: 3,000 more rows]

## Sheet: i
-0.00011745	0.03614	0	0
-0.00011725	0.03614	0.04035	0
-0.00011705	0.07229	0	0
-0.00011685	0.03614	0.04035	0.03944
-0.00011665	0.07229	0.04035	0.03944
-0.00011645	0.07229	0.04035	0
-0.00011625	0.03614	0.04035	0
-0.00011605	0.07229	0.04035	-0.03944
-0.00011585	0.03614	0	-0.03944
-0.00011565	0.07229	-0.04035	0
-0.00011545	0.07229	0	-0.07888
-0.00011525	0.03614	0	-0.03944
-0.00011505	0.03614	0	0
-0.00011485	0.03614	0.04035	-0.03944
-0.00011465	0.07229	0.04035	0
-0.00011445	0.10843	0	0
-0.00011425	0.07229	0	-0.07888
-0.00011405	0.03614	0	0
-0.00011385	0.07229	0.0807	-0.03944
-0.00011365	0	0.04035	0
-0.00011345	0.03614	0.04035	0
-0.00011325	0.07229	0.04035	0.03944
-0.00011305	0.07229	0.04035	-0.03944
-0.00011285	0.03614	0	0
-0.00011265	0.03614	0.04035	-0.03944
-0.00011245	0.03614	0	0.03944
-0.00011225	0.03614	0.04035	0
-0.00011205	0.03614	0	-0.03944
-0.00011185	0.10843	0	0
-0.00011165	0.03614	0	-0.03944
-0.00011145	0.07229	0	0
-0.00011125	0.07229	0	0
-0.00011105	0.07229	0	-0.03944
-0.00011085	0.07229	0	-0.03944
-0.00011065	0.03614	-0.04035	-0.03944
-0.00011045	0.07229	0	0
-0.00011025	0.07229	-0.04035	-0.03944
-0.00011005	0.07229	-0.04035	0
-0.00010985	0.07229	0	0
-0.00010965	0.07229	0.04035	0
-0.00010945	0.07229	0	0
-0.00010925	0.07229	0.04035	-0.07888
-0.00010905	0.03614	0	0
-0.00010885	0.03614	0.04035	-0.03944
-0.00010865	0.07229	0	0
-0.00010845	0.07229	0	-0.03944
-0.00010825	0.03614	0.04035	0
-0.00010805	0.10843	0	-0.03944
-0.00010785	0.10843	0	-0.03944
-0.00010765	0.03614	0	0
-0.00010745	0.07229	0	0
-0.00010725	0.07229	0	0
-0.00010705	0.03614	0.04035	0
-0.00010685	0.07229	0	0
-0.00010665	0.07229	0	-0.03944
-0.00010645	0.03614	0.04035	0
-0.00010625	0.03614	0.04035	-0.03944
-0.00010605	0.07229	0	0.03944
-0.00010585	0.03614	0.04035	0
-0.00010565	0.03614	-0.04035	0
-0.00010545	0.07229	0	0
-0.00010525	0.07229	0	0
-0.00010505	0.07229	0.04035	0
-0.00010485	0.10843	0.04035	-0.03944
-0.00010465	0.07229	0	-0.03944
-0.00010445	0.07229	0	0.03944
-0.00010425	0.07229	0	0
-0.00010405	0.07229	0.04035	0
-0.00010385	0.03614	0.04035	-0.07888
-0.00010365	0.07229	0.04035	-0.03944
-0.00010345	0.10843	0.04035	0
-0.00010325	0.03614	0	0
-0.00010305	0.03614	0	-0.03944
-0.00010285	0.07229	0	-0.03944
-0.00010265	0.07229	-0.04035	0
-0.00010245	0.03614	0	0
-0.00010225	0.07229	0.04035	0
-0.00010205	0.07229	0	0
-0.00010185	0.03614	0	0
-0.00010165	0.07229	0	0
-0.00010145	0.03614	0.04035	0
-0.00010125	0.07229	0	0.03944
-0.00010105	0.07229	0	0
-0.00010085	0.07229	0.04035	0
-0.00010065	0.03614	0	0
-0.00010045	0.03614	0	-0.03944
-0.00010025	0.03614	0	-0.07888
-0.00010005	0.03614	0	0.03944
-9.985e-05	0.03614	-0.04035	-0.03944
-9.965e-05	0.07229	-0.04035	-0.03944
-9.945e-05	0.07229	0	-0.03944
-9.925e-05	0.03614	0	-0.03944
-9.905e-05	0.03614	0.04035	0
-9.885e-05	0.10843	0	-0.03944
-9.865e-05	0.07229	0	-0.03944
-9.845e-05	0.10843	0	0
-9.825e-05	0.03614	-0.04035	-0.03944
-9.805e-05	0.07229	0	-0.03944
-9.785e-05	0.07229	-0.04035	-0.03944
-9.765e-05	0.07229	0	-0.03944
-9.745e-05	0.07229	0	0
-9.725e-05	0.03614	0.04035	0.03944
-9.705e-05	0.07229	0.04035	0
-9.685e-05	0.03614	0.04035	0
-9.665e-05	0.07229	0.04035	0.03944
-9.645e-05	0.07229	0.04035	-0.03944
-9.625e-05	0.10843	0.04035	0
-9.605e-05	0.07229	0	0
-9.585e-05	0.07229	0	0
-9.565e-05	0.07229	0	0
-9.545e-05	0.03614	-0.04035	0
-9.525e-05	0.03614	0	-0.03944
-9.505e-05	0.07229	0	0
-9.485e-05	0.07229	0.04035	0
-9.465e-05	0.07229	0.04035	-0.03944
-9.445e-05	0.03614	0	-0.03944
-9.425e-05	0.07229	0.04035	-0.03944
-9.405e-05	0.07229	0.04035	0
-9.385e-05	0.07229	0	0
-9.365e-05	0.07229	-0.04035	-0.03944
-9.345e-05	0.03614	0	-0.03944
-9.325e-05	0.03614	0.04035	-0.03944
-9.305e-05	0.07229	0	-0.03944
-9.285e-05	0.07229	0	-0.03944
-9.265e-05	0.03614	0	0
-9.245e-05	0.07229	0.04035	-0.03944
-9.225e-05	0.03614	0	0
-9.205e-05	0.10843	0	-0.03944
-9.185e-05	0.07229	0	0
-9.165e-05	0.07229	0	-0.03944
-9.145e-05	0.07229	0	0
-9.125e-05	0.10843	0.04035	-0.07888
-9.105e-05	0.07229	0.04035	0
-9.085e-05	0.07229	-0.04035	0
-9.065e-05	0.07229	0	-0.03944
-9.045e-05	0.03614	0.04035	-0.03944
-9.025e-05	0.07229	0	-0.03944
-9.005e-05	0.03614	0	0
-8.985e-05	0.07229	0.04035	-0.03944
-8.965e-05	0.07229	-0.04035	-0.03944
-8.945e-05	0.07229	0.04035	-0.03944
-8.925e-05	0.07229	0.04035	-0.03944
-8.905e-05	0.10843	0	-0.03944
-8.885e-05	0.07229	0.04035	-0.03944
-8.865e-05	0.03614	0	-0.03944
-8.845e-05	0.07229	0	0
-8.825e-05	0.07229	0	-0.03944
-8.805e-05	0	0	0
-8.785e-05	0.10843	0	0
-8.765e-05	0.03614	0	0
-8.745e-05	0.03614	-0.04035	-0.03944
-8.725e-05	0.14458	0.04035	0
-8.705e-05	0.03614	0	0
-8.685e-05	0.03614	-0.0807	-0.03944
-8.665e-05	0.07229	0.04035	-0.03944
-8.645e-05	0.03614	0	-0.03944
-8.625e-05	0.07229	0.04035	0
-8.605e-05	0.07229	0.04035	-0.03944
-8.585e-05	0.03614	0	-0.03944
-8.565e-05	0.03614	0.04035	-0.03944
-8.545e-05	0.03614	0	0
-8.525e-05	0.07229	0	0
-8.505e-05	0.03614	0	0
-8.485e-05	0.10843	0	-0.03944
-8.465e-05	0.10843	0.04035	0
-8.445e-05	0.03614	0.04035	0
-8.425e-05	0.07229	0.04035	0
-8.405e-05	0.07229	0.04035	-0.03944
-8.385e-05	0.03614	0	-0.07888
-8.365e-05	0.07229	0.04035	-0.03944
-8.345e-05	0.07229	0	0
-8.325e-05	0.07229	0.04035	0
-8.305e-05	0.10843	0	-0.03944
-8.285e-05	0.10843	0.0807	-0.03944
-8.265e-05	0.07229	0	-0.03944
-8.245e-05	0.07229	-0.04035	-0.07888
-8.225e-05	0.07229	0.04035	-0.03944
-8.205e-05	0.07229	0	-0.03944
-8.185e-05	0.10843	0	0
-8.165e-05	0.07229	0	-0.03944
-8.145e-05	0.14458	0	-0.07888
-8.125e-05	0.07229	0	0
-8.105e-05	0.07229	0.04035	-0.03944
-8.085e-05	0.07229	0.04035	-0.03944
-8.065e-05	0.03614	-0.04035	-0.03944
-8.045e-05	0.03614	0	0
-8.025e-05	0.07229	0	-0.03944
-8.005e-05	0.07229	-0.04035	0
-7.985e-05	0.07229	0	-0.03944
-7.965e-05	0.07229	0	0.03944
-7.945e-05	0.10843	0	0
-7.925e-05	0.07229	0	0
-7.905e-05	0.10843	0	-0.03944
-7.885e-05	0.03614	0	0
-7.865e-05	0.07229	0	0
-7.845e-05	0.03614	0.04035	-0.03944
-7.825e-05	0.03614	0.04035	0
-7.805e-05	0.03614	0	-0.03944
-7.785e-05	0.03614	0	0
-7.765e-05	0.14458	0.04035	0
-7.745e-05	0.07229	0.04035	-0.03944
-7.725e-05	0.10843	0.0807	-0.03944
-7.705e-05	0.03614	0.04035	-0.03944
-7.685e-05	0.10843	0	0
-7.665e-05	0.07229	0.0807	-0.03944
-7.645e-05	0.07229	0	0
-7.625e-05	0.03614	0.04035	0
-7.605e-05	0.03614	-0.04035	0
-7.585e-05	0.07229	0.04035	0.03944
-7.565e-05	0.07229	-0.04035	0
-7.545e-05	0.03614	0	-0.03944
-7.525e-05	0.03614	0.04035	0
-7.505e-05	0.07229	0	-0.03944
-7.485e-05	0.07229	0.04035	0
-7.465e-05	0.03614	0	-0.03944
-7.445e-05	0.03614	0	0.03944
-7.425e-05	0.07229	0	-0.03944
-7.405e-05	0.07229	0	0
-7.385e-05	0.10843	0	0
-7.365e-05	0.07229	0	0.03944
-7.345e-05	0.07229	0.04035	0
-7.325e-05	0.07229	0	-0.03944
-7.305e-05	0.03614	0.04035	0
-7.285e-05	0.10843	0	-0.03944
-7.265e-05	0.03614	0.04035	0
-7.245e-05	0.07229	0.04035	0
-7.225e-05	0.03614	0.12105	0
-7.205e-05	0.10843	0.04035	-0.03944
-7.185e-05	0.07229	0.04035	0
-7.165e-05	0.10843	0	0
-7.145e-05	0.07229	0.04035	0
-7.125e-05	0.07229	0.04035	-0.03944
-7.105e-05	0.07229	0	0
-7.085e-05	0.10843	0	0
-7.065e-05	0	0	0
-7.045e-05	0.03614	0.04035	0
-7.025e-05	0.07229	0.04035	0.03944
-7.005e-05	0.10843	0	0.03944
-6.985e-05	0.07229	0.04035	0
-6.965e-05	0.03614	0	0
-6.945e-05	0.03614	0	0
-6.925e-05	0.10843	0	0
-6.905e-05	0.07229	0	-0.03944
-6.885e-05	0.07229	0	0
-6.865e-05	0.07229	0.04035	0
-6.845e-05	0.07229	-0.04035	0
-6.825e-05	0.07229	0	0
-6.805e-05	0.07229	0.04035	0.03944
-6.785e-05	0.03614	0	0
-6.765e-05	0.07229	0.04035	-0.03944
-6.745e-05	0.07229	0	-0.03944
-6.725e-05	0.03614	0.04035	-0.03944
-6.705e-05	0.03614	0	-0.03944
-6.685e-05	0.03614	0	0
-6.665e-05	0.03614	0	0
-6.645e-05	0.03614	0	0
-6.625e-05	0.07229	0	0
-6.605e-05	0.07229	0	-0.03944
-6.585e-05	0.07229	0.04035	0
-6.565e-05	0.07229	0.04035	-0.03944
-6.545e-05	0.07229	0	0
-6.525e-05	0.07229	0	-0.03944
-6.505e-05	0.07229	0.04035	-0.03944
-6.485e-05	0.07229	0	-0.03944
-6.465e-05	0.07229	0	-0.03944
-6.445e-05	0.07229	0	0.03944
-6.425e-05	0.07229	0	0
-6.405e-05	0.03614	0.04035	0
-6.385e-05	0.03614	0.04035	0
-6.365e-05	0.10843	-0.04035	0
-6.345e-05	0.07229	0	-0.03944
-6.325e-05	0.07229	-0.04035	-0.03944
-6.305e-05	0.03614	0.04035	-0.03944
-6.285e-05	0.10843	0.04035	0
-6.265e-05	0.10843	0	0
-6.245e-05	0.10843	0	0
-6.225e-05	0.07229	0	-0.03944
-6.205e-05	0.07229	0.04035	-0.03944
-6.185e-05	0.07229	-0.04035	0.03944
-6.165e-05	0.10843	0.04035	0
-6.145e-05	0.07229	0	-0.03944
-6.125e-05	0.03614	0	0
-6.105e-05	0.10843	0.04035	-0.03944
-6.085e-05	0.07229	0	0
-6.065e-05	0.07229	0	-0.03944
-6.045e-05	0.07229	0	0
-6.025e-05	0.03614	0.04035	-0.03944
-6.005e-05	0.07229	0	-0.03944
-5.985e-05	0.07229	0	0
-5.965e-05	0.07229	0.04035	0
-5.945e-05	0.10843	0.04035	-0.03944
-5.925e-05	0	0.04035	0
-5.905e-05	0.10843	0	0.07888
-5.885e-05	0.07229	0.04035	0
-5.865e-05	0.07229	0.04035	-0.03944
-5.845e-05	0.07229	0.04035	-0.03944
-5.825e-05	0.07229	0.04035	0
-5.805e-05	0.03614	0	-0.03944
-5.785e-05	0.07229	-0.04035	-0.03944
-5.765e-05	0.07229	0.04035	-0.03944
-5.745e-05	0.03614	-0.04035	0
-5.725e-05	0.03614	0.04035	-0.03944
-5.705e-05	0.07229	-0.04035	-0.03944
-5.685e-05	0.10843	0.04035	0
-5.665e-05	0.03614	0	-0.03944
-5.645e-05	0.03614	0	-0.03944
-5.625e-05	0.07229	0	0
-5.605e-05	0.03614	0	-0.03944
-5.585e-05	0.03614	-0.04035	0
-5.565e-05	0.07229	-0.04035	0
-5.545e-05	0.07229	0	0
-5.525e-05	0.07229	0	-0.03944
-5.505e-05	0.03614	0	0
-5.485e-05	0.07229	0	0
-5.465e-05	0.07229	0	0
-5.445e-05	0.07229	0.0807	-0.03944
-5.425e-05	0.07229	0	-0.03944
-5.405e-05	0.07229	0	0
-5.385e-05	0.07229	0	0
-5.365e-05	0.10843	0.0807	0
-5.345e-05	0.03614	-0.04035	-0.03944
-5.325e-05	0.10843	0.04035	-0.07888
-5.305e-05	0.07229	0	-0.07888
-5.285e-05	0.07229	0	0
-5.265e-05	0.07229	0	-0.03944
-5.245e-05	0.10843	0	-0.03944
-5.225e-05	0.07229	0.04035	-0.03944
-5.205e-05	0.07229	0	-0.03944
-5.185e-05	0.03614	0.04035	0
-5.165e-05	0.03614	0	0.03944
-5.145e-05	0.07229	-0.0807	0
-5.125e-05	0.03614	0.04035	0
-5.105e-05	0.07229	-0.04035	0
-5.085e-05	0.03614	-0.04035	0
-5.065e-05	0.10843	0	-0.03944
-5.045e-05	0.03614	0	-0.03944
-5.025e-05	0.03614	0	0
-5.005e-05	0.03614	0.04035	0
-4.985e-05	0.07229	0.04035	0
-4.965e-05	0.03614	-0.04035	-0.03944
-4.945e-05	0.07229	0	0
-4.925e-05	0.03614	0	0
-4.905e-05	0	0.04035	0
-4.885e-05	0.10843	0	0
-4.865e-05	0.10843	0	-0.03944
-4.845e-05	0.10843	0.04035	-0.03944
-4.825e-05	0.07229	0	-0.03944
-4.805e-05	0.03614	0	0
-4.785e-05	0.03614	0.04035	-0.03944
-4.765e-05	0.07229	0.04035	0
-4.745e-05	0.07229	0	0
-4.725e-05	0.07229	0	0
-4.705e-05	0.10843	-0.04035	0
-4.685e-05	0.07229	0	-0.03944
-4.665e-05	0.07229	0	0
-4.645e-05	0.07229	0	-0.03944
-4.625e-05	0.07229	0	-0.03944
-4.605e-05	0.10843	0	0
-4.585e-05	0.03614	0.04035	0
-4.565e-05	0.07229	-0.04035	-0.03944
-4.545e-05	0.07229	0.04035	0
-4.525e-05	0.03614	-0.04035	-0.03944
-4.505e-05	0.03614	0.04035	-0.03944
-4.485e-05	0.10843	0.04035	-0.03944
-4.465e-05	0.03614	0.04035	-0.03944
-4.445e-05	0.03614	0.04035	-0.03944
-4.425e-05	0.03614	0.04035	0
-4.405e-05	0.03614	0.04035	0
-4.385e-05	0.07229	0.04035	-0.07888
-4.365e-05	0.07229	0.04035	0
-4.345e-05	0.03614	-0.04035	-0.03944
-4.325e-05	0.07229	-0.04035	0
-4.305e-05	0.03614	-0.04035	-0.03944
-4.285e-05	0.07229	0	0
-4.265e-05	0.03614	0	0
-4.245e-05	0.07229	0	-0.03944
-4.225e-05	0.10843	0	0
-4.205e-05	0.03614	0.04035	-0.03944
-4.185e-05	0.03614	0.04035	0
-4.165e-05	0.10843	0	0
-4.145e-05	0.03614	0	-0.03944
-4.125e-05	0.03614	0	0
-4.105e-05	0.03614	0	-0.03944
-4.085e-05	0.07229	0.04035	0
-4.065e-05	0.07229	0	-0.03944
-4.045e-05	0.07229	0.04035	0
-4.025e-05	0.14458	0.04035	0.03944
-4.005e-05	0.07229	0.04035	0
-3.985e-05	0.07229	0.04035	-0.03944
-3.965e-05	0.03614	0	0
-3.945e-05	0.07229	0	-0.03944
-3.925e-05	0.07229	0.04035	-0.07888
-3.905e-05	0.03614	0	-0.03944
-3.885e-05	0.07229	0.04035	0
-3.865e-05	0.07229	0	-0.03944
-3.845e-05	0.07229	0	0
-3.825e-05	0.10843	0	-0.03944
-3.805e-05	0.07229	0	0
-3.785e-05	0.07229	0	0
-3.765e-05	0.03614	0.0807	-0.07888
-3.745e-05	0.07229	0	-0.03944
-3.725e-05	0.10843	0	0
-3.705e-05	0.03614	0	-0.07888
-3.685e-05	0.07229	0.04035	-0.03944
-3.665e-05	0.07229	0	0
-3.645e-05	0.03614	0.04035	-0.03944
-3.625e-05	0.07229	0.04035	-0.03944
-3.605e-05	0.03614	0.04035	-0.03944
-3.585e-05	0.07229	-0.04035	-0.03944
-3.565e-05	0.03614	0	0
-3.545e-05	0.03614	0.04035	0.03944
-3.525e-05	0.10843	0.04035	-0.03944
-3.505e-05	0.07229	-0.04035	0
-3.485e-05	0.07229	0	-0.03944
-3.465e-05	0.07229	0.04035	-0.03944
-3.445e-05	0.03614	0	-0.03944
-3.425e-05	0.07229	0	-0.03944
-3.405e-05	0.07229	0	0
-3.385e-05	0.07229	0.04035	-0.03944
-3.365e-05	0.07229	0.04035	-0.03944
-3.345e-05	0.07229	0	0
-3.325e-05	0.10843	0.04035	0
-3.305e-05	0.07229	-0.04035	-0.03944
-3.285e-05	0.07229	0	-0.03944
-3.265e-05	0.07229	0	-0.03944
-3.245e-05	0.03614	0	-0.03944
-3.225e-05	0.03614	0.04035	0
-3.205e-05	0.03614	-0.04035	-0.03944
-3.185e-05	0.07229	0	0
-3.165e-05	0.07229	-0.04035	-0.03944
-3.145e-05	0.03614	-0.04035	0
-3.125e-05	0.07229	0.04035	0
-3.105e-05	0.07229	0.0807	-0.03944
-3.085e-05	0.03614	0	-0.03944
-3.065e-05	0.07229	0	-0.03944
-3.045e-05	0.07229	-0.04035	-0.03944
-3.025e-05	0.03614	0.04035	-0.03944
-3.005e-05	0.07229	-0.04035	-0.03944
-2.985e-05	0.07229	0	-0.03944
-2.965e-05	0.10843	0.04035	-0.03944
-2.945e-05	0.03614	0.0807	-0.03944
-2.925e-05	0.03614	0	0
-2.905e-05	0.07229	0	-0.03944
-2.885e-05	0.07229	0.04035	0
-2.865e-05	0.07229	0	0
-2.845e-05	0.07229	-0.04035	-0.03944
-2.825e-05	0.07229	0.04035	0
-2.805e-05	0.07229	0.04035	-0.03944
-2.785e-05	0.10843	0	0
-2.765e-05	0.07229	0	-0.03944
-2.745e-05	0.07229	0	-0.03944
-2.725e-05	0.07229	0.04035	-0.03944
-2.705e-05	0.07229	0	-0.03944
-2.685e-05	0.07229	0.04035	-0.03944
-2.665e-05	0.07229	0.04035	0
-2.645e-05	0.07229	0.04035	0
-2.625e-05	0.10843	0	-0.03944
-2.605e-05	0.07229	0	0
-2.585e-05	0.03614	0.04035	0.03944
-2.565e-05	0.07229	0.04035	0
-2.545e-05	0.07229	0	-0.03944
-2.525e-05	0.07229	0	0
-2.505e-05	0.07229	0	-0.07888
-2.485e-05	0.03614	0	-0.07888
-2.465e-05	0.07229	-0.04035	-0.03944
-2.445e-05	0.10843	0	0
-2.425e-05	0.03614	0	0
-2.405e-05	0.07229	0	0
-2.385e-05	0.03614	0	-0.03944
-2.365e-05	0.07229	0	-0.03944
-2.345e-05	0.07229	-0.04035	-0.03944
-2.325e-05	0.07229	0.04035	-0.03944
-2.305e-05	0.10843	-0.04035	-0.03944
-2.285e-05	0.03614	0	0
-2.265e-05	0.03614	0	-0.07888
-2.245e-05	0.07229	0.04035	-0.03944
-2.225e-05	0.10843	0	-0.03944
-2.205e-05	0.10843	0.04035	0
-2.185e-05	0.07229	0.04035	-0.03944
-2.165e-05	0.07229	-0.04035	0
-2.145e-05	0.10843	-0.0807	-0.03944
-2.125e-05	0.10843	0	-0.03944
-2.105e-05	0.07229	0	0
-2.085e-05	0.10843	0	0
-2.065e-05	0.07229	0.04035	-0.03944
-2.045e-05	0.03614	0.04035	0
-2.025e-05	0.07229	-0.04035	-0.03944
-2.005e-05	0.07229	0.04035	0
-1.985e-05	0.10843	0.0807	0
-1.965e-05	0.03614	0	0
-1.945e-05	0.07229	0	-0.07888
-1.925e-05	0.10843	0.0807	-0.03944
-1.905e-05	0.07229	0	-0.03944
-1.885e-05	0.10843	0.04035	0.07888
-1.865e-05	0.10843	0.0807	0.07888
-1.845e-05	0.03614	0	0
-1.825e-05	0.10843	0	0
-1.805e-05	0.07229	0.0807	0
-1.785e-05	0.03614	0	0
-1.765e-05	0.07229	0	0
-1.745e-05	0.07229	0.0807	0
-1.725e-05	0.07229	0	-0.03944
-1.705e-05	0.10843	0	0
-1.685e-05	0.03614	0.04035	0
-1.665e-05	0.03614	0.04035	-0.03944
-1.645e-05	0.14458	0	0
-1.625e-05	0.03614	0	0
-1.605e-05	0.07229	-0.04035	0
-1.585e-05	0.10843	0	0
-1.565e-05	0.07229	0.04035	-0.03944
-1.545e-05	0.03614	-0.04035	0
-1.525e-05	0.10843	0	-0.03944
-1.505e-05	0.10843	0	0
-1.485e-05	0.03614	0.04035	0
-1.465e-05	0.10843	0.04035	0
-1.445e-05	0.07229	0.0807	0
-1.425e-05	0.03614	0	-0.03944
-1.405e-05	0.03614	0.04035	-0.03944
-1.385e-05	0.07229	0.04035	0
-1.365e-05	0.07229	0.04035	0
-1.345e-05	0.07229	0	-0.03944
-1.325e-05	0.07229	0	-0.03944
-1.305e-05	0.07229	-0.04035	-0.03944
-1.285e-05	0.07229	0.04035	0
-1.265e-05	0.03614	0.04035	-0.03944
-1.245e-05	0.07229	0.04035	0
-1.225e-05	0.10843	0	0
-1.205e-05	0.07229	0	0
-1.185e-05	0.07229	0.04035	-0.03944
-1.165e-05	0.07229	0	-0.03944
-1.145e-05	0.07229	0.04035	-0.03944
-1.125e-05	0.03614	0	0
-1.105e-05	0.03614	0	-0.03944
-1.085e-05	0.10843	0	-0.03944
-1.065e-05	0.03614	0.04035	0
-1.045e-05	0.07229	0	-0.03944
-1.025e-05	0.03614	0	0
-1.005e-05	0.07229	0	0
-9.85e-06	0.07229	-0.04035	0
-9.65e-06	0.07229	0	-0.03944
-9.45e-06	0.03614	0	-0.03944
-9.25e-06	0.10843	0	-0.03944
-9.05e-06	0.07229	0.04035	0
-8.85e-06	0.10843	0	-0.03944
-8.65e-06	0.10843	0.0807	0
-8.45e-06	0.07229	0.04035	0
-8.25e-06	0.03614	0	-0.03944
-8.05e-06	0.07229	0	-0.03944
-7.85e-06	0.07229	0.04035	0
-7.65e-06	0.03614	0.04035	0
-7.45e-06	0.07229	0	-0.03944
-7.25e-06	0.07229	0	-0.03944
-7.05e-06	0.03614	0	-0.03944
-6.85e-06	0.03614	0.04035	0
-6.65e-06	0.07229	0.04035	0
-6.45e-06	0.07229	0	-0.03944
-6.25e-06	0.03614	0.04035	0
-6.05e-06	0.07229	0	0
-5.85e-06	0.10843	0	0
-5.65e-06	0.07229	0	-0.03944
-5.45e-06	0	0.04035	-0.03944
-5.25e-06	0.07229	0.04035	0
-5.05e-06	0.03614	0	-0.03944
-4.85e-06	0.03614	0	-0.03944
-4.65e-06	0.03614	0.04035	0
-4.45e-06	0.07229	0	0
-4.25e-06	0.10843	0.04035	-0.03944
-4.05e-06	0.07229	0	0
-3.85e-06	0.07229	0.04035	-0.03944
-3.65e-06	0.03614	0.0807	-0.03944
-3.45e-06	0.07229	0	-0.03944
-3.25e-06	0.07229	0	-0.03944
-3.05e-06	0.07229	0.04035	0
-2.85e-06	0.03614	0	0.03944
-2.65e-06	0.14458	0	-0.03944
-2.45e-06	0.07229	0	0
-2.25e-06	0.10843	0.0807	0
-2.05e-06	0.14458	0.12105	0.07888
-1.85e-06	0.18072	0.1614	0.15776
-1.65e-06	0.25301	0.24211	0.23664
-1.45e-06	0.39759	0.28246	0.35495
-1.25e-06	0.43373	0.40351	0.51271
-1.05e-06	0.54217	0.56492	0.67047
-8.5e-07	0.68674	0.64562	0.82822
-6.5e-07	0.79518	0.84738	0.94654
-4.5e-07	1.01204	0.96843	1.14374
-2.5e-07	1.01204	1.17019	1.34093
-5e-08	1.19277	1.29124	1.45925
1.5e-07	1.26505	1.37194	1.69589
3.5e-07	1.40963	1.53335	1.77476
5.5e-07	1.48192	1.5737	1.93252
7.5e-07	1.6265	1.69475	2.05084
9.5e-07	1.73493	1.89651	2.12972
1.15e-06	1.77108	1.89651	2.32691
1.35e-06	1.87951	2.05791	2.36635
1.55e-06	2.02409	2.17897	2.48467
1.75e-06	2.02409	2.21932	2.60299
1.95e-06	2.13252	2.25967	2.76074
2.15e-06	2.24095	2.38072	2.80018
2.35e-06	2.31324	2.50178	2.87906
2.55e-06	2.38553	2.58248	2.99738
2.75e-06	2.42168	2.66318	3.03682
2.95e-06	2.53011	2.70353	3.1157
3.15e-06	2.6024	2.78423	3.23401
3.35e-06	2.63854	2.90529	3.27345
3.55e-06	2.71083	2.98599	3.31289
3.75e-06	2.78312	2.94564	3.39177
3.95e-06	2.85541	3.06669	3.51009
4.15e-06	2.89155	3.14739	3.51009
4.35e-06	2.99999	3.18775	3.54953
4.55e-06	2.99999	3.26845	3.58897
4.75e-06	3.07227	3.3088	3.62841
4.95e-06	3.07227	3.26845	3.70729
5.15e-06	3.07227	3.34915	3.66785
5.35e-06	2.9277	3.10704	2.28747
5.55e-06	2.81926	3.02634	1.61701
5.75e-06	2.81926	3.02634	1.38037
5.95e-06	2.89155	3.02634	1.34093
6.15e-06	2.85541	3.06669	1.34093
6.35e-06	2.99999	3.10704	1.38037
6.55e-06	2.96384	3.14739	1.38037
6.75e-06	3.03613	3.2281	1.41981
6.95e-06	3.10842	3.26845	1.41981
7.15e-06	3.10842	3.26845	1.41981
7.35e-06	3.14456	3.3088	1.38037
7.55e-06	3.18071	3.3895	1.45925
7.75e-06	3.21685	3.4702	1.38037
7.95e-06	3.253	3.42985	1.38037
8.15e-06	3.253	3.4702	1.41981
8.35e-06	3.28914	3.51056	1.38037
8.55e-06	3.32529	3.55091	1.38037
8.75e-06	3.36143	3.59126	1.41981
8.95e-06	3.43372	3.55091	1.38037
9.15e-06	3.43372	3.59126	1.38037
9.35e-06	3.43372	3.63161	1.38037
9.55e-06	3.46986	3.63161	1.34093
9.75e-06	3.50601	3.67196	1.38037
9.95e-06	3.50601	3.71231	1.38037
1.015e-05	3.18071	3.63161	1.34093
1.035e-05	2.56625	3.59126	1.30149
1.055e-05	2.20481	3.51056	1.38037
1.075e-05	1.98794	3.51056	1.41981
1.095e-05	1.87951	3.55091	1.45925
1.115e-05	1.84336	3.63161	1.53813
1.135e-05	1.84336	3.63161	1.65645
1.155e-05	1.84336	3.63161	1.77476
1.175e-05	1.80722	3.71231	1.93252
1.195e-05	1.84336	3.79301	2.0114
1.215e-05	1.84336	3.75266	2.05084
1.235e-05	1.69879	3.4702	2.05084
1.255e-05	1.66264	2.66318	1.89308
1.275e-05	1.66264	2.21932	1.89308
1.295e-05	1.6265	1.93686	1.89308
1.315e-05	1.69879	1.69475	1.89308
1.335e-05	1.73493	1.53335	1.93252
1.355e-05	1.80722	1.49299	2.05084
1.375e-05	1.87951	1.49299	2.16916
1.395e-05	1.9518	1.45264	2.2086
1.415e-05	1.98794	1.45264	2.24803
1.435e-05	2.06023	1.41229	2.36635
1.455e-05	2.13252	1.37194	2.44523
1.475e-05	2.16866	1.45264	2.52411
1.495e-05	2.2771	1.41229	2.56355
1.515e-05	2.2771	1.41229	2.64243
1.535e-05	2.34939	1.41229	2.72131
1.555e-05	2.45782	1.45264	2.80018
1.575e-05	2.45782	1.41229	2.87906
1.595e-05	2.49396	1.41229	2.87906
1.615e-05	2.56625	1.49299	2.95794
1.635e-05	2.63854	1.41229	3.03682
1.655e-05	2.67469	1.45264	3.07626
1.675e-05	2.71083	1.41229	3.1157
1.695e-05	2.74697	1.45264	3.15514
1.715e-05	2.81926	1.41229	3.19458
1.735e-05	2.85541	1.45264	3.23401
1.755e-05	2.89155	1.37194	3.23401
1.775e-05	2.89155	1.41229	3.27345
1.795e-05	2.96384	1.45264	3.35233
1.815e-05	2.99999	1.37194	3.39177
1.835e-05	2.99999	1.41229	3.43121
1.855e-05	2.99999	1.41229	3.43121
1.875e-05	2.9277	1.29124	2.60299
1.895e-05	2.85541	1.17019	1.8142
1.915e-05	2.89155	1.21054	1.49869
1.935e-05	2.89155	1.29124	1.41981
1.955e-05	2.96384	1.37194	1.38037
1.975e-05	2.99999	1.49299	1.34093
1.995e-05	2.99999	1.49299	1.38037
2.015e-05	3.07227	1.6544	1.38037
2.035e-05	3.14456	1.69475	1.38037
2.055e-05	3.18071	1.7351	1.34093
2.075e-05	3.18071	1.89651	1.45925
2.095e-05	3.21685	1.97721	1.34093
2.115e-05	3.21685	1.97721	1.38037
2.135e-05	3.32529	2.05791	1.41981
2.155e-05	3.32529	2.17897	1.41981
2.175e-05	3.39757	2.17897	1.38037
2.195e-05	3.46986	2.30002	1.38037
2.215e-05	3.43372	2.34037	1.38037
2.235e-05	3.50601	2.42107	1.41981
2.255e-05	3.50601	2.42107	1.38037
2.275e-05	3.32529	2.50178	1.38037
2.295e-05	2.71083	2.42107	1.34093
2.315e-05	2.24095	2.42107	1.38037
2.335e-05	2.06023	2.42107	1.41981
2.355e-05	1.84336	2.42107	1.49869
2.375e-05	1.87951	2.50178	1.53813
2.395e-05	1.84336	2.58248	1.69589
2.415e-05	1.84336	2.66318	1.77476
2.435e-05	1.84336	2.74388	1.89308
2.455e-05	1.80722	2.74388	1.97196
2.475e-05	1.84336	2.86494	2.12972
2.495e-05	1.84336	2.90529	2.2086
2.515e-05	1.84336	2.90529	2.28747
2.535e-05	1.84336	2.98599	2.36635
2.555e-05	1.80722	3.02634	2.44523
2.575e-05	1.87951	3.06669	2.52411
2.595e-05	1.84336	3.14739	2.56355
2.615e-05	1.84336	3.18775	2.68187
2.635e-05	1.84336	3.2281	2.80018
2.655e-05	1.84336	3.34915	2.80018
2.675e-05	1.84336	3.34915	2.87906
2.695e-05	1.84336	3.34915	2.9185
2.715e-05	1.84336	3.4702	2.95794
2.735e-05	1.84336	3.4702	3.03682
2.755e-05	1.84336	3.4702	3.07626
2.775e-05	1.80722	3.55091	3.15514
2.795e-05	1.73493	3.42985	3.15514
2.815e-05	1.69879	2.74388	3.03682
2.835e-05	1.66264	2.17897	2.87906
2.855e-05	1.69879	1.8158	2.83962
2.875e-05	1.69879	1.7351	2.83962
2.895e-05	1.77108	1.5737	2.87906
2.915e-05	1.80722	1.49299	2.95794
2.935e-05	1.84336	1.49299	2.95794
2.955e-05	1.87951	1.49299	3.03682
2.975e-05	1.98794	1.45264	3.1157
2.995e-05	2.02409	1.41229	3.15514
3.015e-05	2.13252	1.45264	3.19458
3.035e-05	2.16866	1.45264	3.27345
3.055e-05	2.20481	1.45264	3.31289
3.075e-05	2.24095	1.41229	3.35233
3.095e-05	2.34939	1.41229	3.39177
3.115e-05	2.34939	1.41229	3.39177
3.135e-05	2.38553	1.37194	3.43121
3.155e-05	2.34939	1.37194	3.19458
3.175e-05	2.24095	1.21054	2.09028
3.195e-05	2.24095	1.25089	1.61701
3.215e-05	2.2771	1.29124	1.41981
3.235e-05	2.34939	1.37194	1.38037
3.255e-05	2.42168	1.49299	1.38037
3.275e-05	2.45782	1.53335	1.41981
3.295e-05	2.53011	1.6544	1.38037
3.315e-05	2.53011	1.69475	1.41981
3.335e-05	2.6024	1.8158	1.38037
3.355e-05	2.71083	1.85616	1.41981
3.375e-05	2.74697	1.93686	1.41981
3.395e-05	2.74697	2.01756	1.38037
3.415e-05	2.85541	2.05791	1.38037
3.435e-05	2.89155	2.17897	1.41981
3.455e-05	2.96384	2.25967	1.41981
3.475e-05	2.96384	2.34037	1.41981
3.495e-05	3.07227	2.34037	1.38037
3.515e-05	2.99999	2.42107	1.41981
3.535e-05	3.10842	2.50178	1.38037
3.555e-05	3.10842	2.54213	1.38037
3.575e-05	3.14456	2.58248	1.45925
3.595e-05	3.18071	2.66318	1.38037
3.615e-05	3.21685	2.66318	1.38037
3.635e-05	3.28914	2.74388	1.38037
3.655e-05	3.36143	2.78423	1.38037
3.675e-05	3.36143	2.78423	1.38037
3.695e-05	3.32529	2.90529	1.38037
3.715e-05	3.10842	2.86494	1.41981
3.735e-05	2.56625	2.86494	1.34093
3.755e-05	2.20481	2.78423	1.38037
3.775e-05	1.9518	2.86494	1.38037
3.795e-05	1.87951	2.86494	1.49869
3.815e-05	1.84336	2.90529	1.69589
3.835e-05	1.87951	2.98599	1.73533
3.855e-05	1.84336	3.02634	1.85364
3.875e-05	1.84336	3.06669	1.93252
3.895e-05	1.84336	3.18775	2.0114
3.915e-05	1.80722	3.18775	2.16916
3.935e-05	1.80722	3.26845	2.2086
3.955e-05	1.84336	3.26845	2.28747
3.975e-05	1.80722	3.34915	2.36635
3.995e-05	1.91565	3.34915	2.44523
4.015e-05	1.84336	3.4702	2.56355
4.035e-05	1.84336	3.51056	2.60299
4.055e-05	1.84336	3.51056	2.64243
4.075e-05	1.87951	3.55091	2.76074
4.095e-05	1.73493	3.02634	2.60299
4.115e-05	1.69879	2.42107	2.52411
4.135e-05	1.66264	2.05791	2.52411
4.155e-05	1.73493	1.8158	2.52411
4.175e-05	1.69879	1.6544	2.56355
4.195e-05	1.80722	1.53335	2.60299
4.215e-05	1.84336	1.49299	2.64243
4.235e-05	1.91565	1.49299	2.72131
4.255e-05	1.9518	1.49299	2.76074
4.275e-05	2.02409	1.45264	2.87906
4.295e-05	2.09638	1.41229	2.87906
4.315e-05	2.16866	1.45264	2.99738
4.335e-05	2.16866	1.45264	3.07626
4.355e-05	2.2771	1.45264	3.03682
4.375e-05	2.34939	1.45264	3.1157
4.395e-05	2.34939	1.45264	3.19458
4.415e-05	2.38553	1.45264	3.23401
4.435e-05	2.49396	1.45264	3.27345
4.455e-05	2.53011	1.41229	3.31289
4.475e-05	2.56625	1.45264	3.39177
4.495e-05	2.63854	1.45264	3.43121
4.515e-05	2.71083	1.37194	3.43121
4.535e-05	2.74697	1.41229	3.43121
4.555e-05	2.6024	1.29124	2.52411
4.575e-05	2.53011	1.17019	1.77476
4.595e-05	2.49396	1.21054	1.45925
4.615e-05	2.6024	1.29124	1.34093
4.635e-05	2.6024	1.41229	1.38037
4.655e-05	2.63854	1.49299	1.45925
4.675e-05	2.74697	1.61405	1.41981
4.695e-05	2.78312	1.69475	1.38037
4.715e-05	2.85541	1.77545	1.41981
4.735e-05	2.89155	1.8158	1.41981
4.755e-05	2.96384	1.93686	1.41981
4.775e-05	2.99999	1.93686	1.38037
4.795e-05	2.99999	2.01756	1.41981
4.815e-05	3.07227	2.09826	1.41981
4.835e-05	3.10842	2.17897	1.41981
4.855e-05	3.18071	2.21932	1.38037
4.875e-05	3.21685	2.30002	1.38037
4.895e-05	3.21685	2.38072	1.41981
4.915e-05	3.28914	2.42107	1.38037
4.935e-05	3.253	2.46142	1.45925
4.955e-05	3.36143	2.58248	1.41981
4.975e-05	3.36143	2.58248	1.41981
4.995e-05	3.43372	2.66318	1.38037
5.015e-05	3.39757	2.70353	1.41981
5.035e-05	3.46986	2.74388	1.38037
5.055e-05	3.46986	2.82458	1.41981
5.075e-05	3.18071	2.82458	1.41981
5.095e-05	2.63854	2.66318	1.34093
5.115e-05	2.24095	2.74388	1.38037
5.135e-05	2.02409	2.74388	1.41981
5.155e-05	1.87951	2.78423	1.45925
5.175e-05	1.87951	2.82458	1.57757
5.195e-05	1.84336	2.86494	1.69589
5.215e-05	1.87951	2.98599	1.8142
5.235e-05	1.84336	3.06669	1.89308
5.255e-05	1.84336	3.06669	2.0114
5.275e-05	1.84336	3.18775	2.09028
5.295e-05	1.84336	3.2281	2.2086
5.315e-05	1.91565	3.2281	2.28747
5.335e-05	1.84336	3.3088	2.36635
5.355e-05	1.84336	3.34915	2.40579
5.375e-05	1.80722	3.34915	2.52411
5.395e-05	1.80722	3.42985	2.56355
5.415e-05	1.84336	3.42985	2.64243
5.435e-05	1.87951	3.4702	2.76074
5.455e-05	1.84336	3.55091	2.80018
5.475e-05	1.84336	3.59126	2.87906
5.495e-05	1.69879	3.18775	2.80018
5.515e-05	1.69879	2.58248	2.68187
5.535e-05	1.66264	2.05791	2.64243
5.555e-05	1.69879	1.8158	2.60299
5.575e-05	1.73493	1.6544	2.64243
5.595e-05	1.77108	1.5737	2.68187
5.615e-05	1.84336	1.53335	2.72131
5.635e-05	1.91565	1.49299	2.76074
5.655e-05	2.02409	1.49299	2.87906
5.675e-05	2.02409	1.45264	2.87906
5.695e-05	2.09638	1.45264	2.95794
5.715e-05	2.16866	1.41229	3.03682
5.735e-05	2.24095	1.49299	3.07626
5.755e-05	2.24095	1.45264	3.15514
5.775e-05	2.34939	1.41229	3.19458
5.795e-05	2.34939	1.49299	3.23401
5.815e-05	2.45782	1.45264	3.27345
5.835e-05	2.49396	1.49299	3.35233
5.855e-05	2.53011	1.45264	3.31289
5.875e-05	2.56625	1.45264	3.35233
5.895e-05	2.63854	1.45264	3.47065
5.915e-05	2.49396	1.29124	3.07626
5.935e-05	2.45782	1.29124	2.05084
5.955e-05	2.42168	1.29124	1.53813
5.975e-05	2.49396	1.33159	1.38037
5.995e-05	2.49396	1.41229	1.41981
6.015e-05	2.6024	1.49299	1.41981
6.035e-05	2.67469	1.61405	1.41981
6.055e-05	2.71083	1.69475	1.38037
6.075e-05	2.71083	1.7351	1.45925
6.095e-05	2.85541	1.77545	1.38037
6.115e-05	2.85541	1.85616	1.38037
6.135e-05	2.89155	1.97721	1.45925
6.155e-05	2.99999	2.05791	1.45925
6.175e-05	2.99999	2.09826	1.41981
6.195e-05	3.03613	2.17897	1.45925
6.215e-05	3.07227	2.21932	1.38037
6.235e-05	3.14456	2.30002	1.41981
6.255e-05	3.14456	2.42107	1.38037
6.275e-05	3.18071	2.46142	1.38037
6.295e-05	3.253	2.50178	1.41981
6.315e-05	3.28914	2.54213	1.41981
6.335e-05	3.32529	2.62283	1.41981
6.355e-05	3.32529	2.66318	1.41981
6.375e-05	3.36143	2.74388	1.41981
6.395e-05	3.21685	2.74388	1.41981
6.415e-05	2.63854	2.66318	1.30149
6.435e-05	2.2771	2.66318	1.38037
6.455e-05	2.09638	2.66318	1.41981
6.475e-05	1.9518	2.74388	1.53813
6.495e-05	1.87951	2.78423	1.57757
6.515e-05	1.87951	2.82458	1.73533
6.535e-05	1.84336	2.86494	1.8142
6.555e-05	1.84336	2.94564	1.97196
6.575e-05	1.91565	2.98599	2.05084
6.595e-05	1.80722	3.06669	2.2086
6.615e-05	1.87951	3.10704	2.2086
6.635e-05	1.87951	3.14739	2.32691
6.655e-05	1.87951	3.2281	2.40579
6.675e-05	1.87951	3.26845	2.40579
6.695e-05	1.91565	3.26845	2.52411
6.715e-05	1.84336	3.34915	2.60299
6.735e-05	1.84336	3.4702	2.68187
6.755e-05	1.87951	3.42985	2.76074
6.775e-05	1.84336	3.4702	2.87906
6.795e-05	1.87951	3.51056	2.87906
6.815e-05	1.87951	3.59126	2.9185
6.835e-05	1.73493	3.34915	2.95794
6.855e-05	1.69879	2.62283	2.76074
6.875e-05	1.69879	2.13861	2.76074
6.895e-05	1.73493	1.89651	2.68187
6.915e-05	1.73493	1.69475	2.72131
6.935e-05	1.84336	1.53335	2.72131
6.955e-05	1.84336	1.5737	2.80018
6.975e-05	1.91565	1.49299	2.87906
6.995e-05	1.98794	1.53335	2.9185
7.015e-05	2.02409	1.49299	2.99738
7.035e-05	2.06023	1.45264	3.07626
7.055e-05	2.13252	1.45264	3.07626
7.075e-05	2.20481	1.45264	3.1157
7.095e-05	2.24095	1.45264	3.19458
7.115e-05	2.34939	1.49299	3.23401
7.135e-05	2.34939	1.49299	3.31289
7.155e-05	2.42168	1.45264	3.31289
7.175e-05	2.49396	1.41229	3.39177
7.195e-05	2.53011	1.41229	3.39177
7.215e-05	2.56625	1.45264	3.47065
7.235e-05	2.53011	1.41229	3.27345
7.255e-05	2.45782	1.25089	2.12972
7.275e-05	2.34939	1.29124	1.57757
7.295e-05	2.38553	1.33159	1.45925
7.315e-05	2.53011	1.41229	1.45925
7.335e-05	2.53011	1.45264	1.41981
7.355e-05	2.63854	1.61405	1.45925
7.375e-05	2.67469	1.69475	1.45925
7.395e-05	2.71083	1.77545	1.41981
7.415e-05	2.78312	1.8158	1.45925
7.435e-05	2.81926	1.93686	1.41981
7.455e-05	2.85541	1.93686	1.41981
7.475e-05	2.96384	2.01756	1.41981
7.495e-05	2.99999	2.13861	1.45925
7.515e-05	3.03613	2.17897	1.41981
7.535e-05	3.07227	2.30002	1.45925
7.555e-05	3.10842	2.30002	1.41981
7.575e-05	3.14456	2.42107	1.41981
7.595e-05	3.21685	2.46142	1.41981
7.615e-05	3.21685	2.54213	1.41981
7.635e-05	3.253	2.62283	1.41981
7.655e-05	3.28914	2.58248	1.41981
7.675e-05	3.28914	2.66318	1.41981
7.695e-05	3.36143	2.74388	1.45925
7.715e-05	3.36143	2.78423	1.45925
7.735e-05	3.10842	2.74388	1.38037
7.755e-05	2.53011	2.74388	1.38037
7.775e-05	2.24095	2.70353	1.38037
7.795e-05	2.02409	2.74388	1.45925
7.815e-05	1.91565	2.78423	1.57757
7.835e-05	1.91565	2.78423	1.65645
7.855e-05	1.87951	2.90529	1.77476
7.875e-05	1.84336	2.90529	1.8142
7.895e-05	1.91565	3.02634	1.93252
7.915e-05	1.84336	3.02634	2.05084
7.935e-05	1.87951	3.14739	2.16916
7.955e-05	1.91565	3.18775	2.24803
7.975e-05	1.84336	3.18775	2.28747
7.995e-05	1.84336	3.26845	2.40579
8.015e-05	1.87951	3.3088	2.44523
8.035e-05	1.91565	3.34915	2.56355
8.055e-05	1.87951	3.3895	2.60299
8.075e-05	1.91565	3.42985	2.72131
8.095e-05	1.84336	3.42985	2.72131
8.115e-05	1.84336	3.55091	2.83962
8.135e-05	1.87951	3.59126	2.87906
8.155e-05	1.80722	3.42985	2.9185
8.175e-05	1.73493	2.70353	2.80018
8.195e-05	1.73493	2.21932	2.68187
8.215e-05	1.73493	1.89651	2.68187
8.235e-05	1.73493	1.7351	2.68187
8.255e-05	1.73493	1.61405	2.72131
8.275e-05	1.80722	1.53335	2.76074
8.295e-05	1.91565	1.53335	2.80018
8.315e-05	1.98794	1.5737	2.87906
8.335e-05	2.02409	1.45264	2.95794
8.355e-05	2.06023	1.49299	2.99738
8.375e-05	2.13252	1.45264	3.07626
8.395e-05	2.24095	1.49299	3.1157
8.415e-05	2.2771	1.49299	3.19458
8.435e-05	2.31324	1.45264	3.19458
8.455e-05	2.38553	1.45264	3.23401
8.475e-05	2.42168	1.49299	3.27345
8.495e-05	2.45782	1.49299	3.35233
8.515e-05	2.53011	1.45264	3.35233
8.535e-05	2.6024	1.45264	3.43121
8.555e-05	2.56625	1.49299	3.47065
8.575e-05	2.49396	1.41229	2.9185
8.595e-05	2.42168	1.29124	1.97196
8.615e-05	2.45782	1.25089	1.57757
8.635e-05	2.45782	1.29124	1.45925
8.655e-05	2.56625	1.45264	1.45925
8.675e-05	2.56625	1.53335	1.41981
8.695e-05	2.67469	1.6544	1.45925
8.715e-05	2.74697	1.69475	1.41981
8.735e-05	2.78312	1.77545	1.45925
8.755e-05	2.81926	1.85616	1.49869
8.775e-05	2.85541	1.97721	1.41981
8.795e-05	2.89155	2.01756	1.41981
8.815e-05	2.99999	2.05791	1.45925
8.835e-05	2.99999	2.13861	1.49869
8.855e-05	3.07227	2.21932	1.38037
8.875e-05	3.07227	2.30002	1.45925
8.895e-05	3.10842	2.38072	1.41981
8.915e-05	3.18071	2.42107	1.41981
8.935e-05	3.253	2.50178	1.49869
8.955e-05	3.253	2.50178	1.49869
8.975e-05	3.253	2.58248	1.38037
8.995e-05	3.32529	2.66318	1.45925
9.015e-05	3.36143	2.66318	1.41981
9.035e-05	3.39757	2.74388	1.41981
9.055e-05	3.46986	2.78423	1.49869
9.075e-05	3.43372	2.86494	1.41981
9.095e-05	3.46986	2.82458	1.41981
9.115e-05	3.50601	2.94564	1.41981
9.135e-05	3.36143	3.02634	1.41981
9.155e-05	2.74697	2.86494	1.34093
9.175e-05	2.31324	2.82458	1.34093
9.195e-05	2.09638	2.86494	1.41981
9.215e-05	1.98794	2.90529	1.45925
9.235e-05	1.91565	2.94564	1.61701
9.255e-05	1.91565	2.98599	1.69589
9.275e-05	1.91565	3.06669	1.85364
9.295e-05	1.87951	3.14739	1.93252
9.315e-05	1.87951	3.18775	2.05084
9.335e-05	1.87951	3.2281	2.12972
9.355e-05	1.91565	3.3088	2.16916
9.375e-05	1.84336	3.3088	2.32691
9.395e-05	1.84336	3.34915	2.36635
9.415e-05	1.87951	3.42985	2.48467
9.435e-05	1.84336	3.4702	2.48467
9.455e-05	1.84336	3.51056	2.60299
9.475e-05	1.87951	3.4702	2.64243
9.495e-05	1.91565	3.59126	2.72131
9.515e-05	1.73493	3.26845	2.68187
9.535e-05	1.77108	2.54213	2.52411
9.555e-05	1.73493	2.09826	2.48467
9.575e-05	1.69879	1.89651	2.52411
9.595e-05	1.77108	1.69475	2.56355
9.615e-05	1.80722	1.6544	2.60299
9.635e-05	1.84336	1.5737	2.64243
9.655e-05	1.9518	1.49299	2.76074
9.675e-05	1.9518	1.49299	2.80018
9.695e-05	2.09638	1.53335	2.83962
9.715e-05	2.13252	1.49299	2.9185
9.735e-05	2.16866	1.49299	2.99738
9.755e-05	2.24095	1.49299	3.03682
9.775e-05	2.2771	1.49299	3.03682
9.795e-05	2.34939	1.45264	3.15514
9.815e-05	2.42168	1.45264	3.15514
9.835e-05	2.42168	1.49299	3.27345
9.855e-05	2.45782	1.45264	3.27345
9.875e-05	2.56625	1.49299	3.27345
9.895e-05	2.63854	1.45264	3.31289
9.915e-05	2.63854	1.49299	3.39177
9.935e-05	2.71083	1.49299	3.47065
9.955e-05	2.71083	1.45264	3.47065
9.975e-05	2.63854	1.25089	2.36635
9.995e-05	2.53011	1.25089	1.69589
0.00010015	2.53011	1.29124	1.45925
0.00010035	2.6024	1.37194	1.38037
0.00010055	2.63854	1.41229	1.38037
0.00010075	2.71083	1.6544	1.41981
0.00010095	2.74697	1.6544	1.41981
0.00010115	2.81926	1.77545	1.45925
0.00010135	2.89155	1.77545	1.49869
0.00010155	2.89155	1.89651	1.49869
0.00010175	2.96384	1.97721	1.41981
0.00010195	2.99999	2.09826	1.45925
0.00010215	3.07227	2.09826	1.45925
0.00010235	3.10842	2.17897	1.41981
0.00010255	3.10842	2.25967	1.41981
0.00010275	3.21685	2.30002	1.45925
0.00010295	3.253	2.38072	1.49869
0.00010315	3.28914	2.46142	1.45925
0.00010335	3.28914	2.46142	1.49869
0.00010355	3.32529	2.54213	1.45925
0.00010375	3.36143	2.66318	1.45925
0.00010395	3.39757	2.70353	1.45925
0.00010415	3.39757	2.70353	1.49869
0.00010435	3.50601	2.82458	1.45925
0.00010455	3.50601	2.78423	1.41981
0.00010475	3.14456	2.82458	1.38037
0.00010495	2.53011	2.74388	1.38037
0.00010515	2.31324	2.74388	1.38037
0.00010535	2.02409	2.78423	1.49869
0.00010555	1.91565	2.78423	1.57757
0.00010575	1.91565	2.86494	1.69589
0.00010595	1.87951	2.90529	1.77476
0.00010615	1.87951	2.98599	1.85364
0.00010635	1.91565	3.02634	2.0114
0.00010655	1.91565	3.10704	2.12972
0.00010675	1.87951	3.18775	2.16916
0.00010695	1.87951	3.18775	2.24803
0.00010715	1.84336	3.2281	2.36635
0.00010735	1.91565	3.3088	2.40579
0.00010755	1.91565	3.34915	2.52411
0.00010775	1.91565	3.34915	2.60299
0.00010795	1.84336	3.42985	2.64243
0.00010815	1.87951	3.4702	2.72131
0.00010835	1.87951	3.51056	2.83962
0.00010855	1.84336	3.55091	2.83962
0.00010875	1.87951	3.63161	2.87906
0.00010895	1.84336	2.94564	2.76074
0.00010915	1.69879	2.42107	2.68187
0.00010935	1.73493	2.05791	2.64243
0.00010955	1.73493	1.8158	2.68187
0.00010975	1.80722	1.69475	2.72131
0.00010995	1.87951	1.5737	2.76074
0.00011015	1.91565	1.5737	2.80018
0.00011035	1.91565	1.53335	2.87906
0.00011055	2.02409	1.49299	2.87906
0.00011075	2.09638	1.45264	2.99738
0.00011095	2.16866	1.45264	2.99738
0.00011115	2.20481	1.53335	3.07626
0.00011135	2.2771	1.49299	3.1157
0.00011155	2.31324	1.45264	3.23401
0.00011175	2.34939	1.45264	3.27345
0.00011195	2.38553	1.45264	3.27345
0.00011215	2.45782	1.49299	3.35233
0.00011235	2.49396	1.49299	3.39177
0.00011255	2.6024	1.49299	3.43121
0.00011275	2.63854	1.49299	3.47065
0.00011295	2.67469	1.45264	3.39177
0.00011315	2.45782	1.33159	2.16916
0.00011335	2.45782	1.29124	1.65645
0.00011355	2.45782	1.33159	1.49869
0.00011375	2.49396	1.37194	1.38037
0.00011395	2.6024	1.53335	1.49869
0.00011415	2.67469	1.5737	1.41981
0.00011435	2.71083	1.69475	1.49869
0.00011455	2.74697	1.77545	1.45925
0.00011475	2.78312	1.85616	1.49869
0.00011495	2.89155	1.93686	1.41981
0.00011515	2.96384	2.01756	1.45925
0.00011535	2.9277	2.05791	1.49869
0.00011555	2.96384	2.17897	1.45925
0.00011575	3.03613	2.21932	1.45925
0.00011595	3.14456	2.30002	1.41981
0.00011615	3.18071	2.30002	1.49869
0.00011635	3.18071	2.42107	1.45925
0.00011655	3.21685	2.42107	1.45925
0.00011675	3.28914	2.54213	1.45925
0.00011695	3.28914	2.58248	1.45925
0.00011715	3.36143	2.66318	1.45925
0.00011735	3.32529	2.70353	1.45925
0.00011755	3.43372	2.74388	1.49869
0.00011775	3.43372	2.78423	1.41981
0.00011795	3.46986	2.82458	1.45925
0.00011815	3.50601	2.90529	1.41981
0.00011835	3.50601	2.98599	1.45925
0.00011855	3.21685	2.86494	1.38037
0.00011875	2.67469	2.86494	1.38037
0.00011895	2.2771	2.86494	1.38037
0.00011915	2.06023	2.82458	1.45925
0.00011935	1.9518	2.90529	1.53813
0.00011955	1.91565	2.90529	1.65645
0.00011975	1.91565	2.98599	1.77476
0.00011995	1.91565	3.10704	1.8142
0.00012015	1.91565	3.10704	1.93252
0.00012035	1.9518	3.18775	2.0114
0.00012055	1.91565	3.2281	2.16916
0.00012075	1.91565	3.26845	2.24803
0.00012095	1.87951	3.34915	2.28747
0.00012115	1.91565	3.3895	2.44523
0.00012135	1.91565	3.42985	2.52411
0.00012155	1.91565	3.4702	2.56355
0.00012175	1.91565	3.55091	2.60299
0.00012195	1.87951	3.55091	2.72131
0.00012215	1.87951	3.55091	2.80018
0.00012235	1.87951	3.59126	2.83962
0.00012255	1.80722	2.74388	2.68187
0.00012275	1.66264	2.30002	2.56355
0.00012295	1.73493	1.97721	2.52411
0.00012315	1.73493	1.77545	2.64243
0.00012335	1.84336	1.61405	2.60299
0.00012355	1.84336	1.61405	2.68187
0.00012375	1.9518	1.53335	2.76074
0.00012395	1.98794	1.5737	2.80018
0.00012415	2.06023	1.53335	2.83962
0.00012435	2.09638	1.49299	2.95794
0.00012455	2.20481	1.45264	3.03682
0.00012475	2.20481	1.49299	3.07626
0.00012495	2.2771	1.45264	3.07626
0.00012515	2.2771	1.45264	3.1157
0.00012535	2.34939	1.49299	3.19458
0.00012555	2.45782	1.45264	3.19458
0.00012575	2.45782	1.49299	3.27345
0.00012595	2.53011	1.49299	3.31289
0.00012615	2.6024	1.53335	3.39177
0.00012635	2.67469	1.49299	3.39177
0.00012655	2.67469	1.49299	3.39177
0.00012675	2.6024	1.45264	3.1157
0.00012695	2.53011	1.33159	1.97196
0.00012715	2.49396	1.29124	1.61701
0.00012735	2.56625	1.33159	1.41981
0.00012755	2.63854	1.41229	1.41981
0.00012775	2.67469	1.53335	1.45925
0.00012795	2.71083	1.61405	1.41981
0.00012815	2.78312	1.69475	1.45925
0.00012835	2.81926	1.85616	1.45925
0.00012855	2.85541	1.93686	1.49869
0.00012875	2.96384	1.93686	1.41981
0.00012895	2.99999	2.05791	1.45925
0.00012915	2.99999	2.09826	1.45925
0.00012935	3.07227	2.21932	1.41981
0.00012955	3.10842	2.25967	1.38037
0.00012975	3.14456	2.30002	1.45925
0.00012995	3.18071	2.38072	1.38037
0.00013015	3.253	2.42107	1.41981
0.00013035	3.21685	2.50178	1.45925
0.00013055	3.32529	2.54213	1.45925
0.00013075	3.32529	2.62283	1.45925
0.00013095	3.39757	2.62283	1.45925
0.00013115	3.43372	2.66318	1.49869
0.00013135	3.43372	2.78423	1.45925
0.00013155	3.46986	2.78423	1.41981
0.00013175	3.50601	2.86494	1.41981
0.00013195	3.54215	2.86494	1.45925
0.00013215	2.81926	2.82458	1.34093
0.00013235	2.38553	2.78423	1.38037
0.00013255	2.16866	2.78423	1.45925
0.00013275	2.02409	2.82458	1.53813
0.00013295	1.9518	2.86494	1.65645
0.00013315	1.91565	2.98599	1.73533
0.00013335	1.87951	2.98599	1.85364
0.00013355	1.9518	3.02634	1.89308
0.00013375	1.91565	3.10704	2.0114
0.00013395	1.87951	3.14739	2.09028
0.00013415	1.87951	3.26845	2.16916
0.00013435	1.87951	3.2281	2.32691
0.00013455	1.91565	3.3088	2.36635
0.00013475	1.84336	3.34915	2.44523
0.00013495	1.87951	3.3895	2.56355
0.00013515	1.91565	3.3895	2.64243
0.00013535	1.9518	3.51056	2.72131
0.00013555	1.87951	3.51056	2.76074
0.00013575	1.87951	3.59126	2.83962
0.00013595	1.91565	3.63161	2.87906
0.00013615	1.84336	2.94564	2.72131
0.00013635	1.77108	2.42107	2.64243
0.00013655	1.73493	2.05791	2.60299
0.00013675	1.73493	1.77545	2.64243
0.00013695	1.80722	1.69475	2.64243
0.00013715	1.84336	1.61405	2.72131
0.00013735	1.84336	1.5737	2.80018
0.00013755	1.9518	1.5737	2.83962
0.00013775	1.98794	1.53335	2.87906
0.00013795	2.09638	1.5737	2.9185
0.00013815	2.16866	1.49299	2.99738
0.00013835	2.24095	1.49299	3.07626
0.00013855	2.24095	1.49299	3.07626
0.00013875	2.2771	1.49299	3.19458
0.00013895	2.34939	1.49299	3.23401
0.00013915	2.42168	1.49299	3.27345
0.00013935	2.53011	1.49299	3.31289
0.00013955	2.53011	1.49299	3.35233
0.00013975	2.53011	1.49299	3.43121
0.00013995	2.6024	1.49299	3.43121
0.00014015	2.67469	1.45264	3.47065
0.00014035	2.74697	1.49299	3.51009
0.00014055	2.56625	1.29124	2.28747
0.00014075	2.49396	1.29124	1.69589
0.00014095	2.49396	1.33159	1.45925
0.00014115	2.56625	1.41229	1.45925
0.00014135	2.6024	1.53335	1.41981
0.00014155	2.74697	1.61405	1.45925
0.00014175	2.71083	1.7351	1.45925
0.00014195	2.78312	1.77545	1.49869
0.00014215	2.85541	1.8158	1.49869
0.00014235	2.9277	1.97721	1.45925
0.00014255	2.99999	1.97721	1.45925
0.00014275	2.99999	2.05791	1.45925
0.00014295	3.07227	2.17897	1.45925
0.00014315	3.07227	2.17897	1.49869
0.00014335	3.10842	2.30002	1.45925
0.00014355	3.18071	2.34037	1.45925
0.00014375	3.21685	2.38072	1.41981
0.00014395	3.28914	2.46142	1.45925
0.00014415	3.32529	2.54213	1.49869
0.00014435	3.32529	2.58248	1.45925
0.00014455	3.36143	2.66318	1.45925
0.00014475	3.39757	2.70353	1.45925
0.00014495	3.39757	2.74388	1.45925
0.00014515	3.46986	2.78423	1.53813
0.00014535	3.46986	2.86494	1.45925
0.00014555	3.50601	2.94564	1.38037
0.00014575	2.96384	2.78423	1.30149
0.00014595	2.42168	2.78423	1.38037
0.00014615	2.16866	2.78423	1.41981
0.00014635	1.98794	2.82458	1.49869
0.00014655	1.9518	2.86494	1.57757
0.00014675	1.87951	2.94564	1.73533
0.00014695	1.9518	2.98599	1.8142
0.00014715	1.91565	3.06669	1.93252
0.00014735	1.87951	3.06669	2.12972
0.00014755	1.91565	3.14739	2.12972
0.00014775	1.91565	3.18775	2.12972
0.00014795	1.87951	3.26845	2.28747
0.00014815	1.87951	3.34915	2.44523
0.00014835	1.84336	3.34915	2.48467
0.00014855	1.91565	3.34915	2.52411
0.00014875	1.9518	3.42985	2.64243
0.00014895	1.91565	3.4702	2.68187
0.00014915	1.84336	3.55091	2.76074
0.00014935	1.84336	3.59126	2.80018
0.00014955	1.91565	3.59126	2.9185
0.00014975	1.77108	3.06669	2.76074
0.00014995	1.73493	2.46142	2.68187
0.00015015	1.73493	2.13861	2.64243
0.00015035	1.73493	1.85616	2.68187
0.00015055	1.80722	1.69475	2.72131
0.00015075	1.84336	1.6544	2.72131
0.00015095	1.91565	1.53335	2.76074
0.00015115	1.9518	1.61405	2.83962
0.00015135	2.02409	1.49299	2.83962
0.00015155	2.06023	1.53335	2.95794
0.00015175	2.13252	1.53335	2.99738
0.00015195	2.20481	1.53335	3.03682
0.00015215	2.24095	1.53335	3.1157
0.00015235	2.34939	1.49299	3.1157
0.00015255	2.38553	1.53335	3.23401
0.00015275	2.45782	1.45264	3.27345
0.00015295	2.49396	1.45264	3.31289
0.00015315	2.53011	1.49299	3.35233
0.00015335	2.56625	1.49299	3.35233
0.00015355	2.67469	1.49299	3.39177
0.00015375	2.71083	1.53335	3.47065
0.00015395	2.56625	1.37194	2.68187
0.00015415	2.49396	1.29124	1.89308
0.00015435	2.53011	1.29124	1.57757
0.00015455	2.53011	1.37194	1.45925
0.00015475	2.56625	1.45264	1.45925
0.00015495	2.63854	1.5737	1.49869
0.00015515	2.63854	1.61405	1.41981
0.00015535	2.78312	1.7351	1.41981
0.00015555	2.81926	1.77545	1.41981
0.00015575	2.85541	1.85616	1.53813
0.00015595	2.96384	1.93686	1.45925
0.00015615	2.96384	2.05791	1.49869
0.00015635	2.99999	2.13861	1.49869
0.00015655	2.99999	2.17897	1.41981
0.00015675	3.10842	2.21932	1.49869
0.00015695	3.10842	2.34037	1.45925
0.00015715	3.14456	2.42107	1.45925
0.00015735	3.18071	2.42107	1.45925
0.00015755	3.28914	2.50178	1.41981
0.00015775	3.28914	2.54213	1.45925
0.00015795	3.32529	2.58248	1.41981
0.00015815	3.36143	2.66318	1.49869
0.00015835	3.43372	2.74388	1.49869
0.00015855	3.43372	2.82458	1.45925
0.00015875	3.46986	2.86494	1.49869
0.00015895	3.46986	2.86494	1.45925
0.00015915	3.54215	2.94564	1.49869
0.00015935	2.74697	2.82458	1.41981
0.00015955	2.34939	2.82458	1.38037
0.00015975	2.09638	2.86494	1.45925
0.00015995	1.9518	2.90529	1.53813
0.00016015	1.87951	2.94564	1.65645
0.00016035	1.9518	2.94564	1.73533
0.00016055	1.87951	3.02634	1.89308
0.00016075	1.91565	3.06669	1.97196
0.00016095	1.9518	3.10704	2.0114
0.00016115	1.91565	3.18775	2.16916
0.00016135	1.9518	3.18775	2.2086
0.00016155	1.84336	3.3088	2.32691
0.00016175	1.91565	3.34915	2.40579
0.00016195	1.87951	3.3895	2.48467
0.00016215	1.91565	3.42985	2.56355
0.00016235	1.91565	3.4702	2.64243
0.00016255	1.91565	3.4702	2.68187
0.00016275	1.87951	3.55091	2.80018
0.00016295	1.87951	3.59126	2.83962
0.00016315	1.91565	3.63161	2.87906
0.00016335	1.80722	2.82458	2.72131
0.00016355	1.77108	2.38072	2.72131
0.00016375	1.73493	2.01756	2.60299
0.00016395	1.80722	1.8158	2.68187
0.00016415	1.80722	1.61405	2.68187
0.00016435	1.87951	1.61405	2.76074
0.00016455	1.9518	1.53335	2.76074
0.00016475	1.98794	1.5737	2.83962
0.00016495	2.02409	1.53335	2.9185
0.00016515	2.09638	1.53335	2.95794
0.00016535	2.24095	1.53335	3.03682
0.00016555	2.2771	1.53335	3.07626
0.00016575	2.31324	1.45264	3.15514
0.00016595	2.34939	1.53335	3.15514
0.00016615	2.38553	1.49299	3.19458
0.00016635	2.45782	1.49299	3.23401
0.00016655	2.53011	1.49299	3.35233
0.00016675	2.56625	1.49299	3.35233
0.00016695	2.63854	1.49299	3.43121
0.00016715	2.63854	1.49299	3.47065
0.00016735	2.71083	1.45264	3.47065
0.00016755	2.63854	1.29124	2.36635
0.00016775	2.45782	1.29124	1.77476
0.00016795	2.53011	1.33159	1.53813
0.00016815	2.53011	1.45264	1.45925
0.00016835	2.56625	1.49299	1.49869
0.00016855	2.71083	1.6544	1.49869
0.00016875	2.78312	1.69475	1.49869
0.00016895	2.78312	1.8158	1.53813
0.00016915	2.85541	1.8158	1.45925
0.00016935	2.89155	1.93686	1.45925
0.00016955	2.89155	2.01756	1.45925
0.00016975	3.03613	2.09826	1.49869
0.00016995	3.03613	2.17897	1.45925
0.00017015	3.07227	2.25967	1.45925
0.00017035	3.10842	2.34037	1.53813
0.00017055	3.21685	2.46142	1.53813
0.00017075	3.18071	2.46142	1.45925
0.00017095	3.253	2.46142	1.45925
0.00017115	3.28914	2.58248	1.49869
0.00017135	3.32529	2.58248	1.49869
0.00017155	3.32529	2.62283	1.45925
0.00017175	3.43372	2.70353	1.45925
0.00017195	3.43372	2.78423	1.49869
0.00017215	3.46986	2.82458	1.49869
0.00017235	3.50601	2.86494	1.53813
0.00017255	3.46986	2.86494	1.53813
0.00017275	2.96384	2.82458	1.41981
0.00017295	2.42168	2.78423	1.41981
0.00017315	2.20481	2.78423	1.41981
0.00017335	2.02409	2.90529	1.57757
0.00017355	1.9518	2.86494	1.61701
0.00017375	1.91565	2.98599	1.69589
0.00017395	1.9518	2.98599	1.85364
0.00017415	1.9518	3.06669	1.97196
0.00017435	1.87951	3.10704	2.0114
0.00017455	1.87951	3.14739	2.16916
0.00017475	1.9518	3.2281	2.28747
0.00017495	1.9518	3.2281	2.36635
0.00017515	1.91565	3.34915	2.36635
0.00017535	1.87951	3.3088	2.48467
0.00017555	1.9518	3.34915	2.48467
0.00017575	1.91565	3.4702	2.60299
0.00017595	1.9518	3.51056	2.68187
0.00017615	1.91565	3.55091	2.80018
0.00017635	1.87951	3.59126	2.80018
0.00017655	1.84336	3.3895	2.87906
0.00017675	1.77108	2.62283	2.72131
0.00017695	1.73493	2.21932	2.60299
0.00017715	1.77108	1.97721	2.64243
0.00017735	1.80722	1.8158	2.64243
0.00017755	1.84336	1.6544	2.68187
0.00017775	1.87951	1.5737	2.76074
0.00017795	1.9518	1.5737	2.80018
0.00017815	2.02409	1.53335	2.87906
0.00017835	2.09638	1.5737	2.9185
0.00017855	2.09638	1.5737	2.99738
0.00017875	2.20481	1.53335	3.03682
0.00017895	2.24095	1.53335	3.07626
0.00017915	2.34939	1.53335	3.15514
0.00017935	2.34939	1.5737	3.23401
0.00017955	2.38553	1.53335	3.23401
0.00017975	2.49396	1.49299	3.31289
0.00017995	2.56625	1.49299	3.31289
0.00018015	2.56625	1.53335	3.39177
0.00018035	2.63854	1.53335	3.47065
0.00018055	2.71083	1.5737	3.43121
0.00018075	2.74697	1.5737	3.51009
0.00018095	2.63854	1.33159	2.60299
0.00018115	2.53011	1.29124	1.85364
0.00018135	2.56625	1.33159	1.49869
0.00018155	2.56625	1.41229	1.41981
0.00018175	2.63854	1.49299	1.45925
0.00018195	2.71083	1.6544	1.45925
0.00018215	2.74697	1.69475	1.53813
0.00018235	2.81926	1.8158	1.49869
0.00018255	2.85541	1.8158	1.45925
0.00018275	2.96384	1.93686	1.49869
0.00018295	2.99999	2.01756	1.53813
0.00018315	2.99999	2.05791	1.53813
0.00018335	3.07227	2.09826	1.49869
0.00018355	3.10842	2.21932	1.49869
0.00018375	3.18071	2.25967	1.49869
0.00018395	3.18071	2.38072	1.45925
0.00018415	3.253	2.42107	1.45925
0.00018435	3.253	2.46142	1.49869
0.00018455	3.32529	2.50178	1.45925
0.00018475	3.32529	2.58248	1.45925
0.00018495	3.36143	2.66318	1.45925
0.00018515	3.39757	2.78423	1.49869
0.00018535	3.43372	2.74388	1.45925
0.00018555	3.43372	2.82458	1.49869
0.00018575	3.50601	2.82458	1.45925
0.00018595	3.54215	2.86494	1.49869
0.00018615	3.07227	2.86494	1.38037
0.00018635	2.49396	2.78423	1.38037
0.00018655	2.20481	2.82458	1.41981
0.00018675	2.06023	2.82458	1.57757
0.00018695	1.9518	2.86494	1.61701
0.00018715	1.9518	2.90529	1.73533
0.00018735	1.91565	2.98599	1.8142
0.00018755	1.9518	3.06669	1.93252
0.00018775	1.9518	3.10704	2.05084
0.00018795	1.87951	3.14739	2.09028
0.00018815	1.91565	3.26845	2.2086
0.00018835	1.87951	3.26845	2.28747
0.00018855	1.91565	3.3088	2.40579
0.00018875	1.87951	3.34915	2.48467
0.00018895	1.87951	3.3895	2.52411
0.00018915	1.9518	3.4702	2.60299
0.00018935	1.9518	3.55091	2.68187
0.00018955	1.87951	3.51056	2.72131
0.00018975	1.87951	3.59126	2.83962
0.00018995	1.91565	3.63161	2.9185
0.00019015	1.80722	3.02634	2.72131
0.00019035	1.80722	2.42107	2.64243
0.00019055	1.73493	2.13861	2.68187
0.00019075	1.77108	1.8158	2.64243
0.00019095	1.84336	1.7351	2.68187
0.00019115	1.84336	1.69475	2.72131
0.00019135	1.9518	1.6544	2.80018
0.00019155	1.98794	1.61405	2.87906
0.00019175	2.06023	1.53335	2.87906
0.00019195	2.09638	1.49299	2.95794
0.00019215	2.20481	1.53335	3.03682
0.00019235	2.2771	1.53335	3.07626
0.00019255	2.31324	1.5737	3.1157
0.00019275	2.34939	1.53335	3.15514
0.00019295	2.42168	1.5737	3.23401
0.00019315	2.42168	1.53335	3.27345
0.00019335	2.49396	1.53335	3.31289
0.00019355	2.53011	1.53335	3.35233
0.00019375	2.6024	1.53335	3.43121
0.00019395	2.63854	1.53335	3.47065
0.00019415	2.71083	1.49299	3.47065
0.00019435	2.71083	1.49299	3.51009
0.00019455	2.6024	1.33159	2.24803
0.00019475	2.53011	1.29124	1.73533
0.00019495	2.6024	1.37194	1.49869
0.00019515	2.63854	1.41229	1.41981
0.00019535	2.63854	1.53335	1.45925
0.00019555	2.71083	1.61405	1.45925
0.00019575	2.74697	1.69475	1.45925
0.00019595	2.78312	1.77545	1.49869
0.00019615	2.85541	1.89651	1.49869
0.00019635	2.9277	1.93686	1.49869
0.00019655	2.99999	2.01756	1.49869
0.00019675	3.03613	2.09826	1.49869
0.00019695	3.07227	2.13861	1.45925
0.00019715	3.10842	2.21932	1.49869
0.00019735	3.14456	2.30002	1.45925
0.00019755	3.14456	2.38072	1.49869
0.00019775	3.18071	2.42107	1.45925
0.00019795	3.28914	2.46142	1.41981
0.00019815	3.36143	2.54213	1.45925
0.00019835	3.28914	2.62283	1.49869
0.00019855	3.43372	2.66318	1.45925
0.00019875	3.39757	2.70353	1.49869
0.00019895	3.46986	2.82458	1.45925
0.00019915	3.54215	2.74388	1.45925
0.00019935	3.54215	2.86494	1.45925
0.00019955	3.50601	2.86494	1.45925
0.00019975	3.39757	2.94564	1.45925
0.00019995	2.81926	2.86494	1.38037
0.00020015	2.38553	2.82458	1.41981
0.00020035	2.13252	2.86494	1.49869
0.00020055	2.02409	2.90529	1.57757
0.00020075	1.9518	2.90529	1.61701
0.00020095	1.9518	2.94564	1.77476
0.00020115	1.9518	3.10704	1.89308
0.00020135	1.9518	3.14739	1.93252
0.00020155	1.9518	3.18775	2.05084
0.00020175	1.91565	3.2281	2.16916
0.00020195	1.91565	3.26845	2.24803
0.00020215	1.91565	3.3088	2.32691
0.00020235	1.91565	3.34915	2.44523
0.00020255	1.91565	3.3895	2.56355
0.00020275	1.91565	3.3895	2.60299
0.00020295	1.91565	3.51056	2.64243
0.00020315	1.9518	3.51056	2.72131
0.00020335	1.91565	3.59126	2.80018
0.00020355	1.87951	3.59126	2.83962
0.00020375	1.80722	3.34915	2.83962
0.00020395	1.80722	2.66318	2.68187
0.00020415	1.73493	2.17897	2.56355
0.00020435	1.73493	1.89651	2.60299
0.00020455	1.80722	1.7351	2.64243
0.00020475	1.84336	1.6544	2.64243
0.00020495	1.91565	1.5737	2.76074
0.00020515	1.9518	1.61405	2.80018
0.00020535	2.02409	1.5737	2.87906
0.00020555	2.13252	1.53335	2.9185
0.00020575	2.13252	1.53335	3.03682
0.00020595	2.24095	1.53335	2.99738
0.00020615	2.2771	1.5737	3.07626
0.00020635	2.34939	1.53335	3.15514
0.00020655	2.42168	1.53335	3.19458
0.00020675	2.49396	1.49299	3.23401
0.00020695	2.53011	1.53335	3.31289
0.00020715	2.49396	1.53335	3.35233
0.00020735	2.53011	1.5737	3.43121
0.00020755	2.67469	1.53335	3.43121
0.00020775	2.63854	1.49299	3.47065
0.00020795	2.74697	1.49299	3.43121
0.00020815	2.56625	1.37194	2.68187
0.00020835	2.49396	1.29124	1.89308
0.00020855	2.49396	1.33159	1.57757
0.00020875	2.6024	1.41229	1.41981
0.00020895	2.6024	1.49299	1.53813
0.00020915	2.71083	1.61405	1.49869
0.00020935	2.81926	1.69475	1.49869
0.00020955	2.81926	1.8158	1.45925
0.00020975	2.89155	1.85616	1.41981
0.00020995	2.89155	1.89651	1.49869
0.00021015	2.99999	2.01756	1.49869
0.00021035	2.99999	2.01756	1.49869
0.00021055	3.07227	2.09826	1.49869
0.00021075	3.10842	2.21932	1.45925
0.00021095	3.14456	2.25967	1.49869
0.00021115	3.14456	2.38072	1.49869
0.00021135	3.21685	2.42107	1.45925
0.00021155	3.28914	2.46142	1.49869
0.00021175	3.28914	2.54213	1.49869
0.00021195	3.28914	2.58248	1.41981
0.00021215	3.36143	2.62283	1.49869
0.00021235	3.43372	2.74388	1.45925
0.00021255	3.46986	2.74388	1.41981
0.00021275	3.50601	2.82458	1.45925
0.00021295	3.46986	2.82458	1.49869
0.00021315	3.253	2.86494	1.45925
0.00021335	2.63854	2.78423	1.38037
0.00021355	2.31324	2.78423	1.41981
0.00021375	2.09638	2.82458	1.49869
0.00021395	1.9518	2.78423	1.53813
0.00021415	1.91565	2.90529	1.69589
0.00021435	1.9518	2.90529	1.77476
0.00021455	1.91565	2.98599	1.93252
0.00021475	1.91565	3.06669	1.97196
0.00021495	1.91565	3.14739	2.12972
0.00021515	1.91565	3.14739	2.2086
0.00021535	1.91565	3.2281	2.28747
0.00021555	1.87951	3.3088	2.36635
0.00021575	1.91565	3.3088	2.40579
0.00021595	1.91565	3.34915	2.56355
0.00021615	1.9518	3.3895	2.60299
0.00021635	1.91565	3.42985	2.64243
0.00021655	1.9518	3.4702	2.76074
0.00021675	1.87951	3.55091	2.80018
0.00021695	1.91565	3.55091	2.83962
0.00021715	1.91565	3.63161	2.9185
0.00021735	1.84336	3.18775	2.83962
0.00021755	1.77108	2.62283	2.72131
0.00021775	1.77108	2.13861	2.72131
0.00021795	1.80722	1.89651	2.68187
0.00021815	1.80722	1.77545	2.76074
0.00021835	1.84336	1.61405	2.80018
0.00021855	1.9518	1.61405	2.83962
0.00021875	1.9518	1.5737	2.87906
0.00021895	2.02409	1.53335	2.95794
0.00021915	2.06023	1.49299	2.95794
0.00021935	2.13252	1.5737	2.99738
0.00021955	2.20481	1.53335	3.1157
0.00021975	2.2771	1.53335	3.19458
0.00021995	2.34939	1.53335	3.23401
0.00022015	2.38553	1.49299	3.23401
0.00022035	2.45782	1.53335	3.31289
0.00022055	2.49396	1.53335	3.35233
0.00022075	2.56625	1.53335	3.39177
0.00022095	2.6024	1.5737	3.39177
0.00022115	2.67469	1.53335	3.43121
0.00022135	2.63854	1.45264	3.03682
0.00022155	2.49396	1.37194	2.05084
0.00022175	2.42168	1.33159	1.65645
0.00022195	2.53011	1.45264	1.45925
0.00022215	2.53011	1.45264	1.49869
0.00022235	2.63854	1.5737	1.49869
0.00022255	2.67469	1.6544	1.49869
0.00022275	2.74697	1.8158	1.49869
0.00022295	2.81926	1.89651	1.49869
0.00022315	2.81926	1.89651	1.41981
0.00022335	2.9277	2.01756	1.49869
0.00022355	2.99999	2.05791	1.49869
0.00022375	2.99999	2.17897	1.49869
0.00022395	2.99999	2.21932	1.49869
0.00022415	3.07227	2.30002	1.49869
0.00022435	3.10842	2.34037	1.53813
0.00022455	3.18071	2.42107	1.45925
0.00022475	3.21685	2.50178	1.49869
0.00022495	3.21685	2.54213	1.49869
0.00022515	3.253	2.58248	1.45925
0.00022535	3.32529	2.62283	1.49869
0.00022555	3.32529	2.70353	1.49869
0.00022575	3.39757	2.74388	1.45925
0.00022595	3.36143	2.78423	1.45925
0.00022615	3.46986	2.82458	1.49869
0.00022635	3.43372	2.86494	1.49869
0.00022655	3.54215	2.94564	1.45925
0.00022675	3.50601	3.02634	1.45925
0.00022695	3.07227	2.90529	1.41981
0.00022715	2.56625	2.90529	1.41981
0.00022735	2.2771	2.94564	1.41981
0.00022755	2.06023	2.90529	1.49869
0.00022775	1.98794	2.94564	1.57757
0.00022795	1.9518	2.98599	1.65645
0.00022815	1.91565	3.10704	1.89308
0.00022835	1.9518	3.14739	1.89308
0.00022855	1.9518	3.10704	2.0114
0.00022875	1.91565	3.26845	2.12972
0.00022895	1.91565	3.26845	2.16916
0.00022915	1.9518	3.34915	2.28747
0.00022935	1.9518	3.34915	2.36635
0.00022955	1.87951	3.42985	2.48467
0.00022975	1.91565	3.42985	2.52411
0.00022995	1.9518	3.55091	2.64243
0.00023015	1.91565	3.59126	2.68187
0.00023035	1.91565	3.55091	2.76074
0.00023055	1.87951	3.63161	2.80018
0.00023075	1.84336	3.3088	2.76074
0.00023095	1.69879	2.66318	2.60299
0.00023115	1.73493	2.25967	2.60299
0.00023135	1.77108	1.97721	2.64243
0.00023155	1.80722	1.8158	2.64243
0.00023175	1.84336	1.6544	2.64243
0.00023195	1.91565	1.6544	2.72131
0.00023215	1.98794	1.61405	2.76074
0.00023235	2.02409	1.5737	2.87906
0.00023255	2.06023	1.53335	2.87906
0.00023275	2.13252	1.5737	2.95794
0.00023295	2.20481	1.53335	3.03682
0.00023315	2.2771	1.5737	2.99738
0.00023335	2.34939	1.53335	3.1157
0.00023355	2.38553	1.53335	3.19458
0.00023375	2.45782	1.5737	3.23401
0.00023395	2.45782	1.53335	3.27345
0.00023415	2.56625	1.53335	3.31289
0.00023435	2.6024	1.53335	3.35233
0.00023455	2.63854	1.53335	3.43121
0.00023475	2.71083	1.53335	3.47065
0.00023495	2.71083	1.49299	3.47065
0.00023515	2.56625	1.37194	2.32691
0.00023535	2.56625	1.33159	1.77476
0.00023555	2.56625	1.37194	1.53813
0.00023575	2.6024	1.45264	1.49869
0.00023595	2.67469	1.5737	1.45925
0.00023615	2.71083	1.6544	1.45925
0.00023635	2.78312	1.69475	1.49869
0.00023655	2.81926	1.8158	1.49869
0.00023675	2.9277	1.85616	1.45925
0.00023695	2.96384	1.97721	1.49869
0.00023715	2.99999	2.05791	1.49869
0.00023735	3.03613	2.13861	1.49869
0.00023755	3.10842	2.17897	1.49869
0.00023775	3.14456	2.30002	1.53813
0.00023795	3.14456	2.34037	1.49869
0.00023815	3.18071	2.34037	1.49869
0.00023835	3.21685	2.42107	1.45925
0.00023855	3.253	2.50178	1.45925
0.00023875	3.28914	2.58248	1.49869
0.00023895	3.28914	2.66318	1.49869
0.00023915	3.43372	2.74388	1.49869
0.00023935	3.43372	2.74388	1.45925
0.00023955	3.43372	2.78423	1.49869
0.00023975	3.46986	2.78423	1.49869
0.00023995	3.03613	2.78423	1.38037
0.00024015	2.53011	2.74388	1.45925
0.00024035	2.24095	2.82458	1.41981
0.00024055	2.02409	2.74388	1.53813
0.00024075	1.9518	2.86494	1.65645
0.00024095	1.9518	2.86494	1.69589
0.00024115	1.9518	2.98599	1.85364
0.00024135	1.9518	3.02634	1.93252
0.00024155	1.9518	3.06669	2.05084
0.00024175	1.91565	3.10704	2.16916
0.00024195	1.91565	3.18775	2.2086
0.00024215	1.9518	3.2281	2.32691
0.00024235	1.91565	3.26845	2.36635
0.00024255	1.91565	3.3088	2.52411
0.00024275	1.91565	3.3895	2.52411
0.00024295	1.98794	3.3895	2.60299
0.00024315	1.87951	3.4702	2.64243
0.00024335	1.84336	3.51056	2.80018
0.00024355	1.9518	3.51056	2.87906
0.00024375	1.91565	3.59126	2.9185
0.00024395	1.91565	3.59126	2.99738
0.00024415	1.80722	3.34915	2.95794
0.00024435	1.73493	2.70353	2.80018
0.00024455	1.73493	2.25967	2.72131
0.00024475	1.73493	1.93686	2.72131
0.00024495	1.80722	1.77545	2.72131
0.00024515	1.84336	1.69475	2.80018
0.00024535	1.87951	1.6544	2.83962
0.00024555	1.9518	1.53335	2.87906
0.00024575	2.02409	1.5737	2.9185
0.00024595	2.06023	1.61405	3.03682
0.00024615	2.16866	1.53335	3.07626
0.00024635	2.20481	1.49299	3.07626
0.00024655	2.2771	1.49299	3.19458
0.00024675	2.38553	1.5737	3.23401
0.00024695	2.38553	1.5737	3.23401
0.00024715	2.42168	1.61405	3.31289
0.00024735	2.49396	1.49299	3.35233
0.00024755	2.49396	1.53335	3.35233
0.00024775	2.56625	1.53335	3.43121
0.00024795	2.67469	1.49299	3.51009
0.00024815	2.56625	1.41229	2.76074
0.00024835	2.45782	1.37194	2.0114
0.00024855	2.49396	1.33159	1.61701
0.00024875	2.49396	1.45264	1.49869
0.00024895	2.6024	1.49299	1.45925
0.00024915	2.6024	1.61405	1.45925
0.00024935	2.67469	1.6544	1.49869
0.00024955	2.78312	1.77545	1.45925
0.00024975	2.81926	1.85616	1.57757
0.00024995	2.85541	1.93686	1.49869
0.00025015	2.85541	2.01756	1.49869
0.00025035	2.89155	2.09826	1.45925
0.00025055	3.03613	2.17897	1.49869
0.00025075	3.10842	2.17897	1.49869
0.00025095	3.14456	2.34037	1.49869
0.00025115	3.10842	2.38072	1.49869
0.00025135	3.21685	2.46142	1.49869
0.00025155	3.18071	2.50178	1.49869
0.00025175	3.21685	2.58248	1.45925
0.00025195	3.253	2.58248	1.41981
0.00025215	3.32529	2.58248	1.53813
0.00025235	3.36143	2.70353	1.49869
0.00025255	3.39757	2.82458	1.49869
0.00025275	3.43372	2.78423	1.45925
0.00025295	3.43372	2.86494	1.49869
0.00025315	3.50601	2.94564	1.49869
0.00025335	3.50601	2.98599	1.49869
0.00025355	3.54215	2.98599	1.41981
0.00025375	2.99999	2.94564	1.38037
0.00025395	2.49396	2.94564	1.41981
0.00025415	2.20481	2.94564	1.45925
0.00025435	2.06023	2.94564	1.49869
0.00025455	1.9518	3.06669	1.61701
0.00025475	1.91565	3.02634	1.69589
0.00025495	1.9518	3.10704	1.85364
0.00025515	1.9518	3.10704	1.93252
0.00025535	1.98794	3.2281	2.0114
0.00025555	1.9518	3.2281	2.12972
0.00025575	1.91565	3.26845	2.16916
0.00025595	1.9518	3.3088	2.28747
0.00025615	1.9518	3.42985	2.36635
0.00025635	1.91565	3.4702	2.48467
0.00025655	1.91565	3.51056	2.56355
0.00025675	1.91565	3.55091	2.60299
0.00025695	1.91565	3.55091	2.72131
0.00025715	1.9518	3.59126	2.80018
0.00025735	1.84336	3.02634	2.64243
0.00025755	1.77108	2.50178	2.60299
0.00025775	1.73493	2.09826	2.52411
0.00025795	1.77108	1.93686	2.52411
0.00025815	1.84336	1.7351	2.60299
0.00025835	1.84336	1.69475	2.64243
0.00025855	1.91565	1.6544	2.72131
0.00025875	1.98794	1.6544	2.80018
0.00025895	2.06023	1.5737	2.80018
0.00025915	2.09638	1.5737	2.87906
0.00025935	2.16866	1.5737	2.9185
0.00025955	2.2771	1.49299	2.99738
0.00025975	2.2771	1.53335	3.07626
0.00025995	2.38553	1.5737	3.15514
0.00026015	2.42168	1.53335	3.1157
0.00026035	2.49396	1.53335	3.19458
0.00026055	2.53011	1.5737	3.27345
0.00026075	2.56625	1.5737	3.31289
0.00026095	2.6024	1.5737	3.31289
0.00026115	2.71083	1.49299	3.39177
0.00026135	2.67469	1.53335	3.43121
0.00026155	2.74697	1.53335	3.47065
0.00026175	2.78312	1.53335	3.51009
0.00026195	2.71083	1.33159	2.24803
0.00026215	2.56625	1.33159	1.73533
0.00026235	2.56625	1.37194	1.49869
0.00026255	2.63854	1.45264	1.49869
0.00026275	2.74697	1.5737	1.45925
0.00026295	2.81926	1.61405	1.53813
0.00026315	2.81926	1.77545	1.49869
0.00026335	2.89155	1.85616	1.49869
0.00026355	2.96384	1.89651	1.53813
0.00026375	2.96384	1.97721	1.45925
0.00026395	3.07227	2.05791	1.49869
0.00026415	3.07227	2.09826	1.45925
0.00026435	3.10842	2.21932	1.49869
0.00026455	3.18071	2.21932	1.49869
0.00026475	3.18071	2.38072	1.53813
0.00026495	3.253	2.38072	1.45925
0.00026515	3.253	2.46142	1.45925
0.00026535	3.28914	2.54213	1.49869
0.00026555	3.36143	2.54213	1.49869
0.00026575	3.39757	2.58248	1.49869
0.00026595	3.46986	2.66318	1.45925
0.00026615	3.54215	2.70353	1.53813
0.00026635	3.43372	2.78423	1.49869
0.00026655	3.07227	2.66318	1.45925
0.00026675	2.49396	2.66318	1.41981
0.00026695	2.20481	2.66318	1.45925
0.00026715	2.02409	2.78423	1.53813
0.00026735	1.9518	2.78423	1.61701
0.00026755	1.9518	2.86494	1.73533
0.00026775	1.91565	2.90529	1.8142
0.00026795	1.91565	2.98599	1.97196
0.00026815	1.9518	3.02634	2.05084
0.00026835	1.9518	3.06669	2.16916
0.00026855	1.87951	3.10704	2.24803
0.00026875	1.91565	3.10704	2.28747
0.00026895	1.9518	3.2281	2.40579
0.00026915	1.91565	3.2281	2.52411
0.00026935	1.9518	3.34915	2.52411
0.00026955	1.91565	3.3895	2.60299
0.00026975	1.91565	3.42985	2.68187
0.00026995	1.87951	3.4702	2.80018
0.00027015	1.91565	3.51056	2.87906
0.00027035	1.9518	3.55091	2.9185
0.00027055	1.91565	3.59126	2.99738
0.00027075	1.91565	3.63161	2.99738
0.00027095	1.73493	3.3895	3.03682
0.00027115	1.77108	2.66318	2.9185
0.00027135	1.77108	2.25967	2.80018
0.00027155	1.73493	1.97721	2.80018
0.00027175	1.80722	1.77545	2.80018
0.00027195	1.80722	1.69475	2.9185
0.00027215	1.87951	1.61405	2.87906
0.00027235	1.91565	1.5737	2.9185
0.00027255	1.98794	1.5737	2.95794
0.00027275	2.06023	1.5737	3.07626
0.00027295	2.13252	1.53335	3.1157
0.00027315	2.20481	1.53335	3.1157
0.00027335	2.24095	1.49299	3.19458
0.00027355	2.31324	1.49299	3.23401
0.00027375	2.34939	1.5737	3.31289
0.00027395	2.42168	1.49299	3.35233
0.00027415	2.45782	1.49299	3.39177
0.00027435	2.49396	1.53335	3.43121
0.00027455	2.6024	1.49299	3.43121
0.00027475	2.49396	1.37194	2.56355
0.00027495	2.38553	1.33159	1.85364
0.00027515	2.42168	1.37194	1.53813
0.00027535	2.45782	1.37194	1.49869
0.00027555	2.49396	1.53335	1.49869
0.00027575	2.6024	1.6544	1.45925
0.00027595	2.63854	1.69475	1.49869
0.00027615	2.67469	1.77545	1.49869
0.00027635	2.78312	1.85616	1.49869
0.00027655	2.78312	1.93686	1.49869
0.00027675	2.81926	2.01756	1.53813
0.00027695	2.9277	2.05791	1.49869
0.00027715	2.89155	2.13861	1.49869
0.00027735	2.99999	2.21932	1.49869
0.00027755	3.03613	2.30002	1.49869
0.00027775	3.10842	2.38072	1.49869
0.00027795	3.18071	2.42107	1.49869
0.00027815	3.14456	2.46142	1.49869
0.00027835	3.21685	2.58248	1.45925
0.00027855	3.253	2.62283	1.53813
0.00027875	3.253	2.70353	1.53813
0.00027895	3.28914	2.70353	1.49869
0.00027915	3.32529	2.74388	1.45925
0.00027935	3.36143	2.82458	1.53813
0.00027955	3.43372	2.90529	1.45925
0.00027975	3.46986	2.98599	1.45925
0.00027995	3.46986	2.94564	1.49869
0.00028015	3.50601	3.02634	1.45925
0.00028035	2.89155	2.94564	1.38037
0.00028055	2.45782	2.90529	1.41981
0.00028075	2.20481	2.86494	1.45925
0.00028095	2.06023	2.98599	1.53813
0.00028115	1.9518	2.94564	1.65645
0.00028135	1.9518	3.06669	1.69589
0.00028155	1.91565	3.10704	1.8142
0.00028175	1.91565	3.14739	1.93252
0.00028195	1.9518	3.2281	2.05084
0.00028215	1.9518	3.3088	2.12972
0.00028235	1.91565	3.34915	2.24803
[truncated: 3,000 more rows]

## Sheet: k
-0.00014105	0.03614	0	0
-0.00014085	0.03614	-0.04035	-0.03944
-0.00014065	0.03614	0	0
-0.00014045	0.03614	0	0
-0.00014025	0.03614	0.04035	0
-0.00014005	0.07229	0.04035	0
-0.00013985	0.07229	0.04035	0.03944
-0.00013965	0.03614	0	-0.03944
-0.00013945	0.03614	-0.04035	0
-0.00013925	0.10843	0	0
-0.00013905	0.03614	-0.0807	-0.03944
-0.00013885	0.07229	0	-0.07888
-0.00013865	0.03614	0.04035	0
-0.00013845	0.07229	0.04035	0
-0.00013825	0.03614	0	0.03944
-0.00013805	0.07229	0	-0.03944
-0.00013785	0.03614	0	-0.03944
-0.00013765	0.03614	0	0.03944
-0.00013745	0.03614	0	-0.03944
-0.00013725	0.03614	0	-0.03944
-0.00013705	0.03614	0	0
-0.00013685	0.03614	0	0
-0.00013665	0.03614	-0.04035	0
-0.00013645	0.07229	0.04035	0
-0.00013625	0.07229	0	0.03944
-0.00013605	0.03614	0	-0.03944
-0.00013585	0.07229	0	0
-0.00013565	0.03614	0	0
-0.00013545	0.03614	0	0
-0.00013525	0.10843	-0.04035	-0.03944
-0.00013505	0.03614	0	-0.03944
-0.00013485	0.03614	0	-0.03944
-0.00013465	0.10843	0	-0.03944
-0.00013445	0.07229	0.04035	-0.03944
-0.00013425	0.07229	0.04035	-0.03944
-0.00013405	0.07229	0	0.07888
-0.00013385	0.07229	0	0
-0.00013365	0.03614	0	0
-0.00013345	0.07229	0	0
-0.00013325	0.03614	-0.0807	-0.03944
-0.00013305	0.07229	-0.04035	0
-0.00013285	0.03614	0.0807	0
-0.00013265	0.07229	0	-0.03944
-0.00013245	0.03614	0.04035	0.03944
-0.00013225	0.07229	0	-0.03944
-0.00013205	0.07229	0	-0.03944
-0.00013185	0.07229	0	0
-0.00013165	0.07229	0	0.03944
-0.00013145	0.10843	0	0
-0.00013125	0.07229	-0.04035	-0.03944
-0.00013105	0.03614	-0.04035	0
-0.00013085	0.03614	0	-0.03944
-0.00013065	0.07229	-0.04035	0
-0.00013045	0.07229	0.04035	-0.03944
-0.00013025	0.10843	0	-0.03944
-0.00013005	0.03614	0	0
-0.00012985	0.03614	0	-0.03944
-0.00012965	0.03614	0.04035	0
-0.00012945	0.07229	0.04035	0
-0.00012925	0.07229	0	-0.03944
-0.00012905	0.03614	0.04035	-0.03944
-0.00012885	0.03614	-0.04035	-0.03944
-0.00012865	0.10843	0	0
-0.00012845	0.07229	0	0
-0.00012825	0.07229	0	-0.03944
-0.00012805	0.10843	-0.04035	-0.03944
-0.00012785	0.07229	0	0.03944
-0.00012765	0.07229	-0.04035	-0.03944
-0.00012745	0.07229	0	0
-0.00012725	0.03614	0.04035	-0.03944
-0.00012705	0.07229	0	-0.03944
-0.00012685	0.03614	0.0807	0
-0.00012665	0.07229	-0.04035	0
-0.00012645	0	0	-0.03944
-0.00012625	0.07229	0	0
-0.00012605	0.10843	-0.04035	0.03944
-0.00012585	0.03614	0	0
-0.00012565	0.03614	-0.04035	0
-0.00012545	0.07229	0	-0.03944
-0.00012525	0.07229	0	0
-0.00012505	0.07229	0.04035	-0.03944
-0.00012485	0.03614	0	-0.03944
-0.00012465	0.03614	0.04035	0
-0.00012445	0.07229	0	-0.03944
-0.00012425	0.03614	0.04035	0
-0.00012405	0.10843	-0.04035	0
-0.00012385	0.07229	0.04035	-0.03944
-0.00012365	0.07229	0	0
-0.00012345	0.03614	0	-0.07888
-0.00012325	0.07229	-0.04035	-0.03944
-0.00012305	0.03614	0	-0.03944
-0.00012285	0.03614	0.04035	0
-0.00012265	0.07229	-0.04035	-0.03944
-0.00012245	0.03614	0.0807	-0.03944
-0.00012225	0.03614	0	0
-0.00012205	0.07229	0	0
-0.00012185	0.10843	0	-0.07888
-0.00012165	0.10843	0.04035	-0.03944
-0.00012145	0.07229	0	0
-0.00012125	0.07229	0.04035	0
-0.00012105	0.07229	0.04035	-0.03944
-0.00012085	0.07229	0.04035	0
-0.00012065	0.03614	0	-0.03944
-0.00012045	0.03614	0	0
-0.00012025	0.07229	0	0
-0.00012005	0.07229	0	-0.03944
-0.00011985	0.03614	0	-0.07888
-0.00011965	0.07229	0	-0.03944
-0.00011945	0.03614	0	-0.03944
-0.00011925	0.07229	0.04035	-0.03944
-0.00011905	0.07229	0.04035	0
-0.00011885	0.03614	0	0.03944
-0.00011865	0.03614	0.04035	0
-0.00011845	0.07229	0	0
-0.00011825	0.03614	0	0
-0.00011805	0.03614	0	-0.03944
-0.00011785	0.03614	0.04035	-0.07888
-0.00011765	0.03614	0	0.03944
-0.00011745	0.07229	0	0
-0.00011725	0	0	0
-0.00011705	0.07229	-0.04035	0.03944
-0.00011685	0.07229	0.04035	-0.03944
-0.00011665	0.10843	0.04035	0
-0.00011645	0.07229	0.04035	-0.07888
-0.00011625	0.03614	0	0
-0.00011605	0.03614	0.0807	0
-0.00011585	0.03614	0	-0.03944
-0.00011565	0.03614	0	0
-0.00011545	0.03614	0	0
-0.00011525	0.03614	0.04035	-0.03944
-0.00011505	0.03614	0	-0.03944
-0.00011485	0.03614	0	-0.03944
-0.00011465	0.07229	0	0.03944
-0.00011445	0.03614	-0.04035	0.03944
-0.00011425	0.03614	-0.04035	-0.03944
-0.00011405	0.03614	0	0
-0.00011385	0.03614	0	0
-0.00011365	0.03614	0.04035	0
-0.00011345	0.03614	0	-0.03944
-0.00011325	0.03614	0	-0.03944
-0.00011305	0.07229	0	-0.03944
-0.00011285	0.03614	-0.04035	-0.03944
-0.00011265	0.07229	0.04035	0
-0.00011245	0.03614	0	-0.03944
-0.00011225	0.07229	0.04035	0
-0.00011205	0.03614	0	0
-0.00011185	0.03614	0	0
-0.00011165	0.03614	0	0
-0.00011145	0.03614	0.04035	0
-0.00011125	0.07229	0	0
-0.00011105	0.03614	0	-0.03944
-0.00011085	0.03614	0	-0.03944
-0.00011065	0.03614	0	0
-0.00011045	0.07229	0	-0.03944
-0.00011025	0.07229	0.04035	0
-0.00011005	0.03614	0.04035	0
-0.00010985	0.10843	-0.04035	0
-0.00010965	0.10843	0	0.03944
-0.00010945	0.03614	-0.04035	-0.03944
-0.00010925	0.03614	-0.0807	-0.03944
-0.00010905	0.03614	0	-0.03944
-0.00010885	0	0	-0.03944
-0.00010865	0.03614	0	0
-0.00010845	0.07229	0	-0.03944
-0.00010825	0	0	0
-0.00010805	0.03614	-0.04035	-0.03944
-0.00010785	0.03614	0	0
-0.00010765	0.03614	0	0.03944
-0.00010745	0.03614	0	0.03944
-0.00010725	0.03614	0	-0.03944
-0.00010705	0.03614	0	0
-0.00010685	0.07229	0	-0.03944
-0.00010665	0.03614	0	0
-0.00010645	0.03614	0	-0.03944
-0.00010625	0.03614	0.04035	0
-0.00010605	0.03614	-0.04035	-0.03944
-0.00010585	0.07229	0.04035	0
-0.00010565	0.07229	0.04035	-0.03944
-0.00010545	0.03614	0	0
-0.00010525	0.03614	-0.04035	-0.03944
-0.00010505	0.07229	0	-0.03944
-0.00010485	0.07229	0	0
-0.00010465	0.03614	0	0
-0.00010445	0.03614	0	0
-0.00010425	0.03614	0.04035	-0.03944
-0.00010405	0.07229	-0.04035	0.03944
-0.00010385	0	0	0
-0.00010365	0.03614	0	0
-0.00010345	0.03614	0	0
-0.00010325	0.03614	0	-0.03944
-0.00010305	0	0	-0.03944
-0.00010285	0.07229	-0.04035	-0.03944
-0.00010265	0.03614	0	0
-0.00010245	0.07229	0.04035	0
-0.00010225	0.03614	0	0
-0.00010205	0.03614	0	0
-0.00010185	0.07229	-0.04035	-0.03944
-0.00010165	0.03614	0.04035	-0.03944
-0.00010145	0	0.04035	-0.03944
-0.00010125	0.07229	0.04035	0
-0.00010105	0.07229	-0.04035	-0.03944
-0.00010085	0.03614	-0.0807	-0.03944
-0.00010065	0.07229	0	-0.03944
-0.00010045	0.07229	0	-0.03944
-0.00010025	0.07229	-0.04035	0
-0.00010005	0.03614	-0.04035	-0.03944
-9.99e-05	0.03614	0.04035	-0.03944
-9.97e-05	0.03614	0	-0.03944
-9.95e-05	0.03614	0	0
-9.93e-05	0.07229	-0.04035	-0.03944
-9.91e-05	0.03614	0.04035	0
-9.89e-05	0.07229	0.04035	-0.03944
-9.87e-05	0.07229	0	-0.03944
-9.85e-05	0.03614	-0.04035	-0.03944
-9.83e-05	0.07229	0.04035	-0.03944
-9.81e-05	0.03614	-0.04035	-0.03944
-9.79e-05	0.03614	0	0
-9.77e-05	-0.03614	0	0
-9.75e-05	0.10843	0	-0.03944
-9.73e-05	0.07229	0	-0.11832
-9.71e-05	0.03614	0	-0.03944
-9.69e-05	0.07229	0	-0.03944
-9.67e-05	0.03614	0	-0.03944
-9.65e-05	0.03614	0.04035	0
-9.63e-05	0.07229	0	0
-9.61e-05	0.03614	0	0
-9.59e-05	0.03614	0	0.03944
-9.57e-05	0.07229	0	0
-9.55e-05	0.03614	0.04035	-0.03944
-9.53e-05	0	0.04035	0
-9.51e-05	0.03614	0	0
-9.49e-05	0.03614	0	0.03944
-9.47e-05	0.03614	0	-0.07888
-9.45e-05	0.03614	0	-0.03944
-9.43e-05	0.07229	0	-0.07888
-9.41e-05	0.10843	0	0
-9.39e-05	0.07229	0	-0.03944
-9.37e-05	0.07229	0	0
-9.35e-05	0.03614	0.04035	0
-9.33e-05	0.03614	0	-0.03944
-9.31e-05	0.07229	0	0.03944
-9.29e-05	0.07229	-0.04035	0
-9.27e-05	0.07229	0.04035	0
-9.25e-05	0.07229	-0.04035	0
-9.23e-05	0	0	0
-9.21e-05	0.03614	0	-0.03944
-9.19e-05	0.07229	0	-0.03944
-9.17e-05	0.07229	0	0
-9.15e-05	0.07229	0	-0.03944
-9.13e-05	0.10843	0	0
-9.11e-05	0.10843	0.04035	-0.03944
-9.09e-05	0.07229	0.04035	-0.03944
-9.07e-05	0.07229	-0.04035	-0.03944
-9.05e-05	0.10843	0.04035	0
-9.03e-05	0.03614	0	0
-9.01e-05	0.07229	0.04035	-0.03944
-8.99e-05	0.07229	-0.0807	-0.03944
-8.97e-05	0.07229	0	0
-8.95e-05	0.07229	0	-0.03944
-8.93e-05	0.03614	0	-0.03944
-8.91e-05	0.03614	-0.04035	0.03944
-8.89e-05	0.03614	-0.04035	0
-8.87e-05	0.07229	0	-0.03944
-8.85e-05	0.07229	0	-0.03944
-8.83e-05	0.03614	0.04035	0
-8.81e-05	0.03614	0	-0.03944
-8.79e-05	0.03614	-0.04035	0
-8.77e-05	0.07229	0	0
-8.75e-05	0.03614	0	0
-8.73e-05	0.07229	0	0
-8.71e-05	0.07229	0	0
-8.69e-05	0.03614	0	-0.03944
-8.67e-05	0.07229	0	0
-8.65e-05	0.07229	-0.04035	0
-8.63e-05	0.07229	0	-0.03944
-8.61e-05	0.07229	0	-0.03944
-8.59e-05	0.07229	0	-0.03944
-8.57e-05	0.07229	0	0
-8.55e-05	0.07229	0	-0.03944
-8.53e-05	0.07229	-0.04035	-0.03944
-8.51e-05	0.07229	0	-0.03944
-8.49e-05	0.03614	0	0
-8.47e-05	0.03614	0	-0.03944
-8.45e-05	0.03614	0	0
-8.43e-05	0.03614	0	-0.07888
-8.41e-05	0.07229	0	-0.03944
-8.39e-05	0.03614	-0.04035	0
-8.37e-05	0.07229	0	-0.03944
-8.35e-05	0.03614	0.04035	-0.03944
-8.33e-05	0.03614	0	0
-8.31e-05	0.07229	0.04035	0
-8.29e-05	0.03614	0	0
-8.27e-05	0.10843	0	0
-8.25e-05	0.07229	0	0
-8.23e-05	0.03614	0	0
-8.21e-05	0.03614	0	-0.03944
-8.19e-05	0.07229	0	0
-8.17e-05	0.03614	-0.04035	0
-8.15e-05	0.07229	-0.04035	-0.03944
-8.13e-05	0.07229	0	-0.03944
-8.11e-05	0.03614	0.04035	0
-8.09e-05	0.03614	0.04035	0
-8.07e-05	0.03614	0	-0.03944
-8.05e-05	0.10843	0	-0.07888
-8.03e-05	0.03614	0	-0.03944
-8.01e-05	0.10843	0.04035	-0.03944
-7.99e-05	0.03614	0	-0.03944
-7.97e-05	0	0	-0.03944
-7.95e-05	0.03614	0.04035	-0.03944
-7.93e-05	0.03614	0	-0.03944
-7.91e-05	0.07229	0	-0.03944
-7.89e-05	0.07229	0	-0.03944
-7.87e-05	0.07229	0	0.03944
-7.85e-05	0.07229	0	-0.03944
-7.83e-05	0.07229	0.04035	-0.03944
-7.81e-05	0.07229	0	-0.03944
-7.79e-05	0.03614	0	0
-7.77e-05	0.03614	0.04035	0
-7.75e-05	0.03614	0	0
-7.73e-05	0.07229	0	0.03944
-7.71e-05	0.03614	0	0
-7.69e-05	0.07229	-0.04035	0
-7.67e-05	0.07229	-0.04035	0.03944
-7.65e-05	0.07229	0	-0.03944
-7.63e-05	0.07229	0	0.03944
-7.61e-05	0.07229	0	-0.03944
-7.59e-05	0.03614	-0.04035	0
-7.57e-05	0.07229	0	-0.03944
-7.55e-05	0.10843	-0.04035	0
-7.53e-05	0.03614	-0.04035	0
-7.51e-05	0.03614	0	0.03944
-7.49e-05	0.07229	0	-0.03944
-7.47e-05	0	-0.04035	0
-7.45e-05	0.03614	0	0
-7.43e-05	0.03614	0	-0.03944
-7.41e-05	0	0	0
-7.39e-05	0.03614	0	0
-7.37e-05	0.03614	0.04035	0
-7.35e-05	0.03614	-0.04035	-0.07888
-7.33e-05	0.03614	0	0
-7.31e-05	0.07229	0	0.03944
-7.29e-05	0.03614	0.04035	-0.03944
-7.27e-05	0.10843	0	-0.03944
-7.25e-05	0.03614	0	0
-7.23e-05	0.07229	0.04035	-0.03944
-7.21e-05	0.10843	0	0
-7.19e-05	0.10843	0	0
-7.17e-05	0.07229	0	-0.03944
-7.15e-05	0.10843	0	0
-7.13e-05	0.07229	0.04035	-0.03944
-7.11e-05	0.03614	0	-0.03944
-7.09e-05	0.10843	0	-0.03944
-7.07e-05	0.07229	0	-0.03944
-7.05e-05	0.10843	0	0
-7.03e-05	0.03614	0	-0.03944
-7.01e-05	0.03614	-0.0807	-0.03944
-6.99e-05	0.10843	0	0
-6.97e-05	0.03614	0	0
-6.95e-05	0.03614	0.04035	0
-6.93e-05	0.03614	0	0
-6.91e-05	0.03614	-0.04035	0
-6.89e-05	0.03614	-0.04035	0
-6.87e-05	0.07229	0	0
-6.85e-05	0.10843	0.04035	0
-6.83e-05	0.07229	0	-0.03944
-6.81e-05	0.07229	0	-0.03944
-6.79e-05	0.07229	-0.04035	-0.03944
-6.77e-05	0.07229	0.04035	0
-6.75e-05	0.07229	0	0
-6.73e-05	0	0.04035	-0.03944
-6.71e-05	0.07229	0	0
-6.69e-05	0.03614	0.04035	0
-6.67e-05	0.03614	0	-0.03944
-6.65e-05	0.03614	0.04035	0
-6.63e-05	0.03614	0	-0.03944
-6.61e-05	0.07229	-0.0807	-0.07888
-6.59e-05	0.03614	0.04035	0
-6.57e-05	0.07229	0	-0.03944
-6.55e-05	0.03614	0	-0.03944
-6.53e-05	0.03614	0	0
-6.51e-05	0.10843	0	0
-6.49e-05	0.07229	0	0.03944
-6.47e-05	0.03614	0	-0.03944
-6.45e-05	0.03614	0	0.03944
-6.43e-05	0.07229	0	0
-6.41e-05	0	0	0
-6.39e-05	0.03614	-0.0807	-0.03944
-6.37e-05	0.03614	0	-0.03944
-6.35e-05	0	0	0
-6.33e-05	0.07229	-0.04035	-0.03944
-6.31e-05	0.03614	0	0
-6.29e-05	0.07229	-0.04035	0.03944
-6.27e-05	0.07229	0.04035	0
-6.25e-05	0.07229	0	-0.03944
-6.23e-05	0.07229	0	-0.03944
-6.21e-05	0	0	0
-6.19e-05	0.10843	0	0
-6.17e-05	0.03614	0	0
-6.15e-05	0.03614	0	-0.03944
-6.13e-05	0.07229	0	0
-6.11e-05	0.03614	0	0
-6.09e-05	0.07229	0	0
-6.07e-05	0.07229	0	0
-6.05e-05	0.07229	0	0
-6.03e-05	0.07229	0	0.03944
-6.01e-05	0.07229	0.04035	0
-5.99e-05	0.07229	0	0.03944
-5.97e-05	0.03614	0	0
-5.95e-05	0.07229	0	0
-5.93e-05	0.07229	0.04035	0
-5.91e-05	0.07229	0	0
-5.89e-05	0.07229	0	-0.03944
-5.87e-05	0.03614	0	0
-5.85e-05	0.07229	0	0.03944
-5.83e-05	0.07229	0.04035	0
-5.81e-05	0.07229	0	0.03944
-5.79e-05	0.07229	0.04035	0
-5.77e-05	0.03614	0	-0.03944
-5.75e-05	0.07229	-0.04035	0
-5.73e-05	0.03614	0	0
-5.71e-05	0.03614	-0.04035	-0.03944
-5.69e-05	0.07229	0	-0.07888
-5.67e-05	0.07229	-0.04035	0
-5.65e-05	0.03614	0	-0.03944
-5.63e-05	0	0	0
-5.61e-05	0.07229	-0.04035	0
-5.59e-05	0.10843	0	0
-5.57e-05	0.03614	0	0
-5.55e-05	0.07229	-0.04035	-0.03944
-5.53e-05	0.03614	0	0
-5.51e-05	0.03614	0.04035	0
-5.49e-05	0.03614	0	-0.03944
-5.47e-05	0.03614	0	-0.03944
-5.45e-05	0.03614	0	0.03944
-5.43e-05	0.07229	0	0
-5.41e-05	0.07229	-0.04035	-0.03944
-5.39e-05	0.03614	0	-0.03944
-5.37e-05	0.03614	0.04035	0
-5.35e-05	0.07229	0.04035	-0.03944
-5.33e-05	0.03614	0	0
-5.31e-05	0.10843	0	-0.03944
-5.29e-05	0.03614	0.04035	-0.03944
-5.27e-05	0.03614	0.04035	0
-5.25e-05	0.07229	0.04035	0
-5.23e-05	0.07229	0.04035	0
-5.21e-05	0.10843	-0.04035	0
-5.19e-05	0.07229	0	0
-5.17e-05	0.03614	0	0.03944
-5.15e-05	0.03614	0	0.03944
-5.13e-05	0.07229	0	0
-5.11e-05	0.03614	-0.04035	-0.03944
-5.09e-05	0.03614	0	0.03944
-5.07e-05	0.03614	0	0
-5.05e-05	0.03614	0	-0.03944
-5.03e-05	0.03614	0.04035	0.03944
-5.01e-05	0.03614	-0.04035	0
-4.99e-05	0.07229	0	-0.03944
-4.97e-05	0.07229	-0.04035	-0.03944
-4.95e-05	0.07229	0	0
-4.93e-05	0.03614	0	0
-4.91e-05	0.03614	0	0
-4.89e-05	0.07229	0.04035	0.03944
-4.87e-05	0.07229	0	0
-4.85e-05	0.03614	0	-0.03944
-4.83e-05	0.07229	0	-0.03944
-4.81e-05	0.10843	0	0
-4.79e-05	0.10843	0	0
-4.77e-05	0.07229	0	0
-4.75e-05	0.07229	0	0
-4.73e-05	0.07229	0	0.03944
-4.71e-05	0.07229	0.04035	0
-4.69e-05	0.03614	0	0
-4.67e-05	0.03614	0	0
-4.65e-05	0.03614	0.04035	0
-4.63e-05	0.03614	0	0.03944
-4.61e-05	0.03614	0	0
-4.59e-05	0.03614	0.04035	0
-4.57e-05	0.03614	0	-0.03944
-4.55e-05	0.10843	0	0
-4.53e-05	0.07229	0	0.03944
-4.51e-05	0.07229	0.04035	-0.03944
-4.49e-05	0.07229	0	0
-4.47e-05	0.07229	0	0
-4.45e-05	0.03614	0	0
-4.43e-05	0.03614	0	0
-4.41e-05	0.07229	0	0
-4.39e-05	0.07229	0	0
-4.37e-05	0.07229	0.04035	0
-4.35e-05	0.07229	0.04035	0
-4.33e-05	0.07229	0	-0.03944
-4.31e-05	0.03614	0	0
-4.29e-05	0.07229	0.04035	0
-4.27e-05	0.07229	0.04035	-0.03944
-4.25e-05	0.03614	0	0
-4.23e-05	0.03614	0	0
-4.21e-05	0.07229	0	-0.03944
-4.19e-05	0.03614	0	0
-4.17e-05	0.07229	0.04035	0.03944
-4.15e-05	0.07229	-0.04035	0
-4.13e-05	0.03614	0	0.03944
-4.11e-05	0.07229	0	0
-4.09e-05	0.07229	-0.04035	-0.03944
-4.07e-05	0.07229	0	0
-4.05e-05	0.03614	-0.04035	-0.03944
-4.03e-05	0.03614	0	0
-4.01e-05	0.03614	0	0
-3.99e-05	0.03614	0.04035	0.03944
-3.97e-05	0.10843	0.04035	-0.03944
-3.95e-05	0.10843	0.0807	-0.03944
-3.93e-05	0.07229	0.04035	0.03944
-3.91e-05	0.07229	0	0
-3.89e-05	0.03614	0	-0.03944
-3.87e-05	0.07229	0.04035	-0.03944
-3.85e-05	0.07229	-0.04035	0
-3.83e-05	0.07229	0	0.03944
-3.81e-05	0.07229	0.04035	0.03944
-3.79e-05	0.07229	0.04035	-0.03944
-3.77e-05	0.07229	-0.04035	-0.03944
-3.75e-05	0.03614	0	0
-3.73e-05	0.07229	0	0.03944
-3.71e-05	0.03614	0.04035	0
-3.69e-05	0.07229	0.04035	0
-3.67e-05	0.03614	-0.04035	0
-3.65e-05	0.07229	0.0807	-0.03944
-3.63e-05	0.03614	0	0
-3.61e-05	0.03614	-0.04035	-0.03944
-3.59e-05	0.07229	0	0
-3.57e-05	0	0.04035	0
-3.55e-05	0.10843	0	-0.03944
-3.53e-05	0.10843	0.04035	-0.03944
-3.51e-05	0.03614	0.04035	0
-3.49e-05	0.07229	0	0
-3.47e-05	0.03614	0	0
-3.45e-05	0.07229	-0.04035	-0.03944
-3.43e-05	0.03614	-0.0807	-0.07888
-3.41e-05	0.07229	0	0.03944
-3.39e-05	0.03614	0.04035	-0.03944
-3.37e-05	0.10843	0.04035	0
-3.35e-05	0.07229	-0.04035	0
-3.33e-05	0.03614	0	-0.03944
-3.31e-05	0.03614	0	-0.03944
-3.29e-05	0.07229	0	-0.03944
-3.27e-05	0.03614	-0.04035	-0.07888
-3.25e-05	0.07229	0.04035	0.03944
-3.23e-05	0.03614	0	0
-3.21e-05	0.03614	0	-0.03944
-3.19e-05	0.07229	0.04035	0
-3.17e-05	0.03614	0	0
-3.15e-05	0.07229	0.04035	0
-3.13e-05	0.07229	0.04035	-0.03944
-3.11e-05	0.10843	0	-0.03944
-3.09e-05	0.03614	0.04035	0
-3.07e-05	0.07229	0	0
-3.05e-05	0.10843	-0.04035	0
-3.03e-05	0.07229	0.04035	-0.03944
-3.01e-05	0.07229	0	-0.03944
-2.99e-05	0.07229	0	0
-2.97e-05	0.07229	0	-0.03944
-2.95e-05	0.07229	0.04035	-0.03944
-2.93e-05	0.10843	0.04035	-0.03944
-2.91e-05	0.03614	0	0
-2.89e-05	0.07229	0	-0.03944
-2.87e-05	0.03614	0.0807	0
-2.85e-05	0.07229	0	-0.03944
-2.83e-05	0.07229	0	0
-2.81e-05	0.03614	-0.04035	0.03944
-2.79e-05	0.07229	0	-0.03944
-2.77e-05	0.07229	0	-0.03944
-2.75e-05	0.10843	0	0.03944
-2.73e-05	0.07229	0	0
-2.71e-05	0.10843	0	0
-2.69e-05	0.07229	0	0
-2.67e-05	0.07229	0.04035	-0.03944
-2.65e-05	0.03614	0.04035	-0.03944
-2.63e-05	0.07229	0.04035	0
-2.61e-05	0.03614	0	0
-2.59e-05	0.03614	0.04035	-0.03944
-2.57e-05	0.03614	0.04035	0
-2.55e-05	0.03614	0	0
-2.53e-05	0.03614	0	0
-2.51e-05	0.10843	0	0.03944
-2.49e-05	0.07229	0	0
-2.47e-05	0.07229	0.04035	0
-2.45e-05	0.07229	0	0
-2.43e-05	0.07229	0	0
-2.41e-05	0.07229	0	-0.03944
-2.39e-05	0.03614	0	0
-2.37e-05	0.07229	0.04035	0.03944
-2.35e-05	0.03614	0	-0.03944
-2.33e-05	0.07229	0.04035	0
-2.31e-05	0.10843	0.04035	0.03944
-2.29e-05	0.07229	-0.04035	-0.03944
-2.27e-05	0.03614	0	0
-2.25e-05	0.03614	0	0
-2.23e-05	0.03614	-0.04035	-0.03944
-2.21e-05	0.03614	0	0
-2.19e-05	0.07229	0	0
-2.17e-05	0.10843	0	0
-2.15e-05	0.07229	0.04035	0
-2.13e-05	0.07229	0	-0.03944
-2.11e-05	0.07229	0.04035	-0.03944
-2.09e-05	0.07229	0	-0.03944
-2.07e-05	0.10843	0	0
-2.05e-05	0.03614	0	0
-2.03e-05	0.03614	0	0
-2.01e-05	0.07229	0.04035	0
-1.99e-05	0.03614	0.04035	0
-1.97e-05	0.07229	0	0
-1.95e-05	0.03614	0.04035	0
-1.93e-05	0.03614	0	0
-1.91e-05	0.07229	0	-0.03944
-1.89e-05	0.03614	0	0
-1.87e-05	0.10843	0.04035	0
-1.85e-05	0.07229	0	0.03944
-1.83e-05	0.07229	0.04035	-0.03944
-1.81e-05	0.03614	0	-0.03944
-1.79e-05	0.03614	-0.04035	0.03944
-1.77e-05	0.03614	-0.04035	0
-1.75e-05	0.03614	0	-0.03944
-1.73e-05	0.07229	0	0
-1.71e-05	0.03614	0	0
-1.69e-05	0	-0.04035	0
-1.67e-05	0.07229	0.04035	-0.03944
-1.65e-05	0.03614	0	-0.07888
-1.63e-05	0.03614	0.04035	-0.03944
-1.61e-05	0.07229	0	-0.03944
-1.59e-05	0.10843	-0.04035	0.03944
-1.57e-05	0.03614	0	0
-1.55e-05	0.07229	0	-0.03944
-1.53e-05	0.03614	0	0
-1.51e-05	0.07229	0	0.03944
-1.49e-05	0.07229	0	0.03944
-1.47e-05	0.03614	0.04035	0
-1.45e-05	0.03614	0	-0.03944
-1.43e-05	0.07229	0.04035	0
-1.41e-05	0.03614	0.04035	0
-1.39e-05	0.07229	0.04035	0
-1.37e-05	0.07229	0	0
-1.35e-05	0.03614	0	0.03944
-1.33e-05	0.07229	0	-0.03944
-1.31e-05	0.03614	-0.04035	-0.03944
-1.29e-05	0.10843	0	-0.03944
-1.27e-05	0.07229	0	0
-1.25e-05	0.07229	0.04035	-0.03944
-1.23e-05	0.03614	0	0
-1.21e-05	0.07229	-0.04035	0.03944
-1.19e-05	0.07229	0	-0.03944
-1.17e-05	0.10843	0.04035	0
-1.15e-05	0.07229	0	0.03944
-1.13e-05	0.03614	0	-0.03944
-1.11e-05	0.03614	0	-0.03944
-1.09e-05	0.07229	-0.04035	0
-1.07e-05	0.07229	0.04035	0.03944
-1.05e-05	0.03614	0	-0.07888
-1.03e-05	0.07229	-0.0807	0
-1.01e-05	0.03614	0	0
-9.85e-06	0.07229	0	-0.03944
-9.65e-06	0.03614	0	-0.03944
-9.45e-06	0.07229	0	0
-9.25e-06	0.07229	0.04035	0
-9.05e-06	0.03614	0	0
-8.85e-06	0.03614	0	-0.03944
-8.65e-06	0.10843	0	0
-8.45e-06	0.03614	0.04035	-0.03944
-8.25e-06	0.03614	0.0807	0
-8.05e-06	0.07229	0.04035	-0.03944
-7.85e-06	0.07229	0	-0.03944
-7.65e-06	0.10843	0	0
-7.45e-06	0.07229	-0.04035	0
-7.25e-06	0.07229	0	0
-7.05e-06	0.03614	0	-0.07888
-6.85e-06	0.03614	0	-0.03944
-6.65e-06	0.03614	-0.04035	-0.03944
-6.45e-06	0.07229	0	0
-6.25e-06	0.10843	0	0.03944
-6.05e-06	0.03614	0	0
-5.85e-06	0.07229	-0.04035	0
-5.65e-06	0.03614	0	0
-5.45e-06	0.07229	-0.04035	-0.03944
-5.25e-06	0.07229	0	0
-5.05e-06	0.10843	0.04035	-0.03944
-4.85e-06	0.03614	0	0
-4.65e-06	0.07229	0	-0.03944
-4.45e-06	0.03614	0	-0.07888
-4.25e-06	0.07229	0.04035	0
-4.05e-06	0.07229	0.04035	-0.03944
-3.85e-06	0.07229	0.04035	-0.03944
-3.65e-06	0.03614	0	-0.03944
-3.45e-06	0.07229	0	0
-3.25e-06	0.03614	0	-0.07888
-3.05e-06	0.03614	0	-0.03944
-2.85e-06	0.03614	0.04035	0
-2.65e-06	0.07229	0.04035	0.03944
-2.45e-06	0.07229	0	-0.03944
-2.25e-06	0.03614	0	0
-2.05e-06	0.10843	0.04035	0.03944
-1.85e-06	0.14458	0.04035	0.11832
-1.65e-06	0.21687	0.20176	0.1972
-1.45e-06	0.3253	0.24211	0.31551
-1.25e-06	0.43373	0.36316	0.39439
-1.05e-06	0.50602	0.52457	0.55215
-8.5e-07	0.6506	0.64562	0.67047
-6.5e-07	0.72289	0.76667	0.9071
-4.5e-07	0.90361	0.96843	1.06486
-2.5e-07	1.04819	1.12983	1.18318
-5e-08	1.15662	1.21054	1.38037
1.5e-07	1.33734	1.41229	1.57757
3.5e-07	1.44578	1.5737	1.77476
5.5e-07	1.55421	1.7351	1.85364
7.5e-07	1.66264	1.85616	2.0114
9.5e-07	1.87951	1.93686	2.16916
1.15e-06	1.91565	2.01756	2.28747
1.35e-06	2.02409	2.17897	2.36635
1.55e-06	2.13252	2.25967	2.48467
1.75e-06	2.16866	2.34037	2.56355
1.95e-06	2.31324	2.50178	2.72131
2.15e-06	2.38553	2.58248	2.80018
2.35e-06	2.49396	2.70353	2.83962
2.55e-06	2.49396	2.74388	2.95794
2.75e-06	2.63854	2.78423	3.07626
2.95e-06	2.71083	2.90529	3.15514
3.15e-06	2.78312	2.98599	3.19458
3.35e-06	2.78312	3.06669	3.31289
3.55e-06	2.9277	3.14739	3.39177
3.75e-06	2.99999	3.2281	3.47065
3.95e-06	3.03613	3.2281	3.47065
4.15e-06	3.10842	3.3088	3.54953
4.35e-06	3.10842	3.42985	3.54953
4.55e-06	3.14456	3.42985	3.62841
4.75e-06	3.10842	2.86494	3.51009
4.95e-06	2.9277	2.13861	3.35233
5.15e-06	2.9277	1.7351	3.23401
5.35e-06	2.89155	1.53335	3.23401
5.55e-06	2.96384	1.41229	3.19458
5.75e-06	2.9277	1.37194	3.27345
5.95e-06	2.99999	1.29124	3.31289
6.15e-06	3.03613	1.29124	3.35233
6.35e-06	2.99999	1.25089	3.35233
6.55e-06	3.10842	1.25089	3.39177
6.75e-06	3.14456	1.29124	3.47065
6.95e-06	3.14456	1.29124	3.51009
7.15e-06	3.18071	1.25089	3.54953
7.35e-06	3.21685	1.25089	3.58897
7.55e-06	3.21685	1.29124	3.54953
7.75e-06	3.28914	1.29124	3.62841
7.95e-06	3.32529	1.25089	3.58897
8.15e-06	3.43372	1.29124	3.62841
8.35e-06	3.39757	1.29124	3.62841
8.55e-06	3.43372	1.29124	3.66785
8.75e-06	3.43372	1.29124	3.70729
8.95e-06	3.28914	1.12983	2.76074
9.15e-06	3.21685	1.08948	2.0114
9.35e-06	3.18071	1.00878	1.69589
9.55e-06	3.21685	1.17019	1.53813
9.75e-06	3.21685	1.25089	1.53813
9.95e-06	3.253	1.37194	1.49869
1.02e-05	3.32529	1.37194	1.45925
1.04e-05	3.36143	1.53335	1.53813
1.06e-05	3.43372	1.6544	1.53813
1.08e-05	3.43372	1.7351	1.49869
1.1e-05	3.46986	1.77545	1.45925
1.12e-05	3.54215	1.89651	1.53813
1.14e-05	3.54215	1.93686	1.45925
1.16e-05	3.5783	2.05791	1.53813
1.18e-05	3.21685	2.05791	1.45925
1.2e-05	2.53011	1.93686	1.38037
1.22e-05	2.24095	1.93686	1.45925
1.24e-05	1.98794	2.01756	1.45925
1.26e-05	1.91565	2.05791	1.57757
1.28e-05	1.91565	2.17897	1.69589
1.3e-05	1.91565	2.25967	1.8142
1.32e-05	1.98794	2.34037	1.89308
1.34e-05	1.9518	2.42107	2.0114
1.36e-05	1.9518	2.50178	2.09028
1.38e-05	1.9518	2.62283	2.2086
1.4e-05	1.87951	2.58248	2.32691
1.42e-05	1.87951	2.70353	2.32691
1.44e-05	1.91565	2.78423	2.48467
1.46e-05	1.91565	2.82458	2.56355
1.48e-05	1.87951	2.94564	2.64243
1.5e-05	1.9518	2.98599	2.68187
1.52e-05	1.91565	3.06669	2.76074
1.54e-05	1.91565	3.06669	2.83962
1.56e-05	1.87951	3.14739	2.9185
1.58e-05	1.91565	3.18775	2.95794
1.6e-05	1.9518	3.18775	3.03682
1.62e-05	1.80722	2.50178	2.83962
1.64e-05	1.69879	1.93686	2.80018
1.66e-05	1.69879	1.61405	2.72131
1.68e-05	1.80722	1.45264	2.80018
1.7e-05	1.84336	1.37194	2.80018
1.72e-05	1.91565	1.37194	2.87906
1.74e-05	1.9518	1.33159	2.95794
1.76e-05	2.06023	1.33159	2.99738
1.78e-05	2.09638	1.33159	3.03682
1.8e-05	2.13252	1.29124	3.1157
1.82e-05	2.2771	1.29124	3.15514
1.84e-05	2.31324	1.29124	3.19458
1.86e-05	2.38553	1.25089	3.27345
1.88e-05	2.42168	1.33159	3.31289
1.9e-05	2.45782	1.29124	3.31289
1.92e-05	2.53011	1.25089	3.31289
1.94e-05	2.56625	1.29124	3.43121
1.96e-05	2.6024	1.29124	3.47065
1.98e-05	2.67469	1.29124	3.51009
2e-05	2.71083	1.33159	3.54953
2.02e-05	2.74697	1.29124	3.58897
2.04e-05	2.63854	1.12983	2.60299
2.06e-05	2.56625	1.08948	1.93252
2.08e-05	2.56625	1.08948	1.61701
2.1e-05	2.56625	1.21054	1.53813
2.12e-05	2.63854	1.21054	1.53813
2.14e-05	2.71083	1.37194	1.45925
2.16e-05	2.74697	1.49299	1.45925
2.18e-05	2.81926	1.61405	1.49869
2.2e-05	2.9277	1.69475	1.49869
2.22e-05	2.96384	1.77545	1.49869
2.24e-05	2.99999	1.89651	1.49869
2.26e-05	3.10842	1.97721	1.53813
2.28e-05	3.10842	2.01756	1.53813
2.3e-05	3.18071	2.09826	1.49869
2.32e-05	3.18071	2.13861	1.53813
2.34e-05	3.253	2.25967	1.49869
2.36e-05	3.253	2.30002	1.53813
2.38e-05	3.32529	2.38072	1.49869
2.4e-05	3.32529	2.42107	1.49869
2.42e-05	3.43372	2.54213	1.45925
2.44e-05	3.46986	2.58248	1.49869
2.46e-05	3.46986	2.62283	1.53813
2.48e-05	3.50601	2.70353	1.45925
2.5e-05	3.10842	2.66318	1.41981
2.52e-05	2.53011	2.58248	1.38037
2.54e-05	2.20481	2.50178	1.41981
2.56e-05	2.02409	2.62283	1.53813
2.58e-05	1.9518	2.66318	1.61701
2.6e-05	1.91565	2.74388	1.69589
2.62e-05	1.91565	2.82458	1.77476
2.64e-05	1.9518	2.86494	1.93252
2.66e-05	1.91565	2.94564	1.97196
2.68e-05	1.91565	3.02634	2.09028
2.7e-05	1.91565	3.02634	2.2086
2.72e-05	1.91565	3.10704	2.32691
2.74e-05	1.87951	3.18775	2.36635
2.76e-05	1.91565	3.14739	2.44523
2.78e-05	1.77108	2.34037	2.24803
2.8e-05	1.73493	1.8158	2.24803
2.82e-05	1.73493	1.53335	2.24803
2.84e-05	1.80722	1.49299	2.24803
2.86e-05	1.87951	1.33159	2.32691
2.88e-05	1.91565	1.37194	2.44523
2.9e-05	2.02409	1.33159	2.48467
2.92e-05	2.06023	1.33159	2.52411
2.94e-05	2.13252	1.33159	2.60299
2.96e-05	2.2771	1.29124	2.68187
2.98e-05	2.34939	1.29124	2.76074
3e-05	2.2771	1.29124	2.83962
3.02e-05	2.38553	1.29124	2.87906
3.04e-05	2.45782	1.21054	2.9185
3.06e-05	2.56625	1.33159	2.99738
3.08e-05	2.56625	1.33159	3.07626
3.1e-05	2.63854	1.29124	3.1157
3.12e-05	2.71083	1.29124	3.19458
3.14e-05	2.74697	1.25089	3.19458
3.16e-05	2.81926	1.25089	3.23401
3.18e-05	2.85541	1.29124	3.39177
3.2e-05	2.85541	1.29124	3.31289
3.22e-05	2.89155	1.33159	3.39177
3.24e-05	2.99999	1.25089	3.35233
3.26e-05	2.99999	1.29124	3.47065
3.28e-05	3.03613	1.29124	3.51009
3.3e-05	3.10842	1.29124	3.51009
3.32e-05	3.03613	1.29124	3.43121
3.34e-05	2.96384	1.12983	2.32691
3.36e-05	2.89155	1.08948	1.8142
3.38e-05	2.89155	1.12983	1.57757
3.4e-05	2.96384	1.21054	1.53813
3.42e-05	2.99999	1.33159	1.49869
3.44e-05	3.07227	1.41229	1.49869
3.46e-05	3.18071	1.53335	1.53813
3.48e-05	3.18071	1.6544	1.49869
3.5e-05	3.21685	1.7351	1.53813
3.52e-05	3.253	1.8158	1.53813
3.54e-05	3.28914	1.89651	1.53813
3.56e-05	3.28914	1.97721	1.49869
3.58e-05	3.43372	2.01756	1.49869
3.6e-05	3.39757	2.01756	1.49869
3.62e-05	3.46986	2.17897	1.49869
3.64e-05	3.46986	2.30002	1.53813
3.66e-05	2.78312	2.21932	1.41981
3.68e-05	2.31324	2.17897	1.41981
3.7e-05	2.02409	2.21932	1.49869
3.72e-05	1.91565	2.25967	1.61701
3.74e-05	1.91565	2.30002	1.69589
3.76e-05	1.91565	2.42107	1.77476
3.78e-05	1.9518	2.42107	1.89308
3.8e-05	1.91565	2.54213	2.0114
3.82e-05	1.9518	2.66318	2.12972
3.84e-05	1.91565	2.74388	2.2086
3.86e-05	1.9518	2.78423	2.24803
3.88e-05	1.9518	2.82458	2.36635
3.9e-05	1.91565	2.90529	2.48467
3.92e-05	1.91565	2.98599	2.52411
3.94e-05	1.91565	3.06669	2.64243
3.96e-05	1.87951	3.10704	2.68187
3.98e-05	1.91565	3.18775	2.76074
4e-05	1.9518	3.2281	2.83962
4.02e-05	1.9518	3.2281	2.87906
4.04e-05	1.80722	2.46142	2.72131
4.06e-05	1.69879	1.89651	2.60299
4.08e-05	1.77108	1.61405	2.60299
4.1e-05	1.77108	1.45264	2.64243
4.12e-05	1.84336	1.41229	2.72131
4.14e-05	1.91565	1.37194	2.72131
4.16e-05	1.98794	1.33159	2.83962
4.18e-05	2.02409	1.37194	2.87906
4.2e-05	2.13252	1.33159	2.95794
4.22e-05	2.16866	1.29124	3.03682
4.24e-05	2.24095	1.33159	3.07626
4.26e-05	2.34939	1.33159	3.15514
4.28e-05	2.34939	1.29124	3.15514
4.3e-05	2.38553	1.29124	3.27345
4.32e-05	2.45782	1.25089	3.27345
4.34e-05	2.53011	1.25089	3.27345
4.36e-05	2.6024	1.33159	3.35233
4.38e-05	2.67469	1.29124	3.39177
4.4e-05	2.71083	1.29124	3.39177
4.42e-05	2.78312	1.29124	3.47065
4.44e-05	2.85541	1.29124	3.43121
4.46e-05	2.85541	1.29124	3.54953
4.48e-05	2.71083	1.17019	2.60299
4.5e-05	2.67469	1.08948	1.97196
4.52e-05	2.63854	1.12983	1.69589
4.54e-05	2.71083	1.25089	1.57757
4.56e-05	2.74697	1.25089	1.49869
4.58e-05	2.81926	1.41229	1.53813
4.6e-05	2.89155	1.53335	1.53813
4.62e-05	2.96384	1.6544	1.49869
4.64e-05	2.99999	1.7351	1.49869
4.66e-05	3.03613	1.77545	1.49869
4.68e-05	3.07227	1.85616	1.57757
4.7e-05	3.10842	1.93686	1.53813
4.72e-05	3.18071	2.05791	1.45925
4.74e-05	3.21685	2.13861	1.49869
4.76e-05	3.32529	2.21932	1.53813
4.78e-05	3.32529	2.25967	1.53813
4.8e-05	3.36143	2.34037	1.53813
4.82e-05	3.36143	2.42107	1.53813
4.84e-05	3.39757	2.46142	1.49869
4.86e-05	3.46986	2.50178	1.53813
4.88e-05	3.50601	2.54213	1.45925
4.9e-05	3.32529	2.62283	1.53813
4.92e-05	2.63854	2.54213	1.41981
4.94e-05	2.2771	2.46142	1.41981
4.96e-05	2.09638	2.58248	1.45925
4.98e-05	1.98794	2.58248	1.57757
5e-05	1.9518	2.62283	1.73533
5.02e-05	1.9518	2.74388	1.8142
5.04e-05	1.9518	2.78423	1.89308
5.06e-05	1.91565	2.82458	2.0114
5.08e-05	1.9518	2.90529	2.09028
5.1e-05	1.9518	3.02634	2.16916
5.12e-05	1.91565	3.02634	2.28747
5.14e-05	1.9518	3.10704	2.36635
5.16e-05	1.9518	3.18775	2.48467
5.18e-05	1.91565	3.2281	2.56355
5.2e-05	1.84336	2.50178	2.36635
5.22e-05	1.77108	1.89651	2.28747
5.24e-05	1.84336	1.61405	2.28747
5.26e-05	1.80722	1.45264	2.32691
5.28e-05	1.87951	1.41229	2.36635
5.3e-05	1.9518	1.33159	2.44523
5.32e-05	2.02409	1.33159	2.56355
5.34e-05	2.06023	1.33159	2.60299
5.36e-05	2.16866	1.29124	2.68187
5.38e-05	2.20481	1.33159	2.76074
5.4e-05	2.31324	1.29124	2.83962
5.42e-05	2.31324	1.33159	2.9185
5.44e-05	2.38553	1.33159	2.95794
5.46e-05	2.45782	1.29124	3.03682
5.48e-05	2.53011	1.33159	3.03682
5.5e-05	2.6024	1.29124	3.15514
5.52e-05	2.6024	1.33159	3.15514
5.54e-05	2.67469	1.29124	3.23401
5.56e-05	2.71083	1.29124	3.27345
5.58e-05	2.78312	1.29124	3.27345
5.6e-05	2.81926	1.29124	3.35233
5.62e-05	2.85541	1.33159	3.39177
5.64e-05	2.9277	1.29124	3.43121
5.66e-05	2.96384	1.33159	3.47065
5.68e-05	3.07227	1.33159	3.54953
5.7e-05	3.03613	1.33159	3.58897
5.72e-05	3.03613	1.29124	3.27345
5.74e-05	2.89155	1.12983	2.28747
5.76e-05	2.89155	1.04913	1.77476
5.78e-05	2.85541	1.17019	1.65645
5.8e-05	2.89155	1.29124	1.53813
5.82e-05	2.96384	1.41229	1.53813
5.84e-05	3.03613	1.49299	1.53813
5.86e-05	3.07227	1.53335	1.49869
5.88e-05	3.14456	1.6544	1.49869
5.9e-05	3.18071	1.77545	1.49869
5.92e-05	3.18071	1.8158	1.49869
5.94e-05	3.28914	1.89651	1.53813
5.96e-05	3.28914	2.01756	1.53813
5.98e-05	3.36143	2.09826	1.49869
6e-05	3.43372	2.13861	1.53813
6.02e-05	3.46986	2.21932	1.53813
6.04e-05	3.46986	2.34037	1.53813
6.06e-05	3.21685	2.30002	1.49869
6.08e-05	2.56625	2.25967	1.45925
6.1e-05	2.24095	2.21932	1.41981
6.12e-05	2.02409	2.30002	1.49869
6.14e-05	2.02409	2.30002	1.61701
6.16e-05	1.91565	2.42107	1.69589
6.18e-05	1.9518	2.54213	1.8142
6.2e-05	1.9518	2.58248	1.93252
6.22e-05	1.98794	2.62283	2.05084
6.24e-05	1.98794	2.74388	2.16916
6.26e-05	1.91565	2.82458	2.24803
6.28e-05	1.9518	2.86494	2.32691
6.3e-05	1.98794	2.94564	2.48467
6.32e-05	1.9518	2.98599	2.48467
6.34e-05	1.98794	3.06669	2.56355
6.36e-05	1.91565	3.10704	2.68187
6.38e-05	1.91565	3.10704	2.76074
6.4e-05	1.91565	3.2281	2.80018
6.42e-05	1.84336	2.98599	2.9185
6.44e-05	1.77108	2.25967	2.64243
6.46e-05	1.77108	1.77545	2.56355
6.48e-05	1.73493	1.53335	2.60299
6.5e-05	1.80722	1.49299	2.68187
6.52e-05	1.91565	1.37194	2.68187
6.54e-05	1.98794	1.41229	2.76074
6.56e-05	2.02409	1.33159	2.80018
6.58e-05	2.06023	1.29124	2.9185
6.6e-05	2.16866	1.33159	2.95794
6.62e-05	2.24095	1.33159	2.99738
6.64e-05	2.24095	1.37194	3.07626
6.66e-05	2.38553	1.33159	3.15514
6.68e-05	2.45782	1.33159	3.15514
6.7e-05	2.45782	1.33159	3.23401
6.72e-05	2.53011	1.33159	3.27345
6.74e-05	2.6024	1.33159	3.35233
6.76e-05	2.63854	1.33159	3.35233
6.78e-05	2.71083	1.33159	3.43121
6.8e-05	2.78312	1.33159	3.47065
6.82e-05	2.81926	1.29124	3.51009
6.84e-05	2.89155	1.33159	3.47065
6.86e-05	2.89155	1.33159	3.47065
6.88e-05	2.74697	1.17019	2.68187
6.9e-05	2.67469	1.12983	2.05084
6.92e-05	2.71083	1.17019	1.65645
6.94e-05	2.67469	1.21054	1.61701
6.96e-05	2.78312	1.29124	1.53813
6.98e-05	2.89155	1.41229	1.57757
7e-05	2.9277	1.53335	1.53813
7.02e-05	2.96384	1.6544	1.53813
7.04e-05	3.03613	1.69475	1.53813
7.06e-05	3.10842	1.8158	1.53813
7.08e-05	3.10842	1.85616	1.53813
7.1e-05	3.18071	1.97721	1.57757
7.12e-05	3.18071	2.05791	1.53813
7.14e-05	3.21685	2.09826	1.53813
7.16e-05	3.28914	2.21932	1.53813
7.18e-05	3.32529	2.25967	1.61701
7.2e-05	3.39757	2.38072	1.49869
7.22e-05	3.46986	2.42107	1.53813
7.24e-05	3.43372	2.46142	1.53813
7.26e-05	3.54215	2.58248	1.49869
7.28e-05	3.21685	2.58248	1.49869
7.3e-05	2.56625	2.46142	1.45925
7.32e-05	2.20481	2.50178	1.49869
7.34e-05	2.02409	2.46142	1.53813
7.36e-05	1.9518	2.50178	1.65645
7.38e-05	1.98794	2.66318	1.73533
7.4e-05	1.98794	2.70353	1.8142
7.42e-05	1.9518	2.78423	1.97196
7.44e-05	1.9518	2.90529	2.0114
7.46e-05	1.98794	2.90529	2.12972
7.48e-05	1.9518	2.98599	2.28747
7.5e-05	1.9518	3.02634	2.32691
7.52e-05	1.9518	3.10704	2.36635
7.54e-05	1.98794	3.14739	2.48467
7.56e-05	1.9518	3.14739	2.60299
7.58e-05	1.9518	3.2281	2.64243
7.6e-05	1.77108	2.38072	2.48467
7.62e-05	1.84336	1.89651	2.36635
7.64e-05	1.77108	1.61405	2.44523
7.66e-05	1.80722	1.49299	2.44523
7.68e-05	1.91565	1.41229	2.52411
7.7e-05	2.02409	1.37194	2.56355
7.72e-05	2.06023	1.33159	2.64243
7.74e-05	2.09638	1.33159	2.68187
7.76e-05	2.16866	1.33159	2.80018
7.78e-05	2.20481	1.33159	2.83962
7.8e-05	2.31324	1.33159	2.87906
7.82e-05	2.34939	1.33159	2.95794
7.84e-05	2.42168	1.37194	3.03682
7.86e-05	2.45782	1.33159	3.1157
7.88e-05	2.56625	1.33159	3.15514
7.9e-05	2.56625	1.33159	3.19458
7.92e-05	2.71083	1.29124	3.27345
7.94e-05	2.71083	1.33159	3.27345
7.96e-05	2.81926	1.33159	3.39177
7.98e-05	2.81926	1.33159	3.39177
8e-05	2.89155	1.33159	3.43121
8.02e-05	2.89155	1.33159	3.43121
8.04e-05	2.9277	1.37194	3.47065
8.06e-05	3.03613	1.33159	3.47065
8.08e-05	3.07227	1.29124	3.58897
8.1e-05	2.96384	1.17019	2.72131
8.12e-05	2.85541	1.12983	2.0114
8.14e-05	2.78312	1.17019	1.73533
8.16e-05	2.89155	1.21054	1.57757
8.18e-05	2.89155	1.33159	1.57757
8.2e-05	2.9277	1.41229	1.53813
8.22e-05	3.07227	1.53335	1.53813
8.24e-05	3.07227	1.6544	1.57757
8.26e-05	3.14456	1.69475	1.53813
8.28e-05	3.18071	1.85616	1.53813
8.3e-05	3.253	1.89651	1.53813
8.32e-05	3.253	1.93686	1.53813
8.34e-05	3.32529	2.05791	1.53813
8.36e-05	3.32529	2.09826	1.53813
8.38e-05	3.43372	2.21932	1.61701
8.4e-05	3.43372	2.25967	1.61701
8.42e-05	3.43372	2.30002	1.53813
8.44e-05	3.03613	2.25967	1.45925
8.46e-05	2.42168	2.21932	1.45925
8.48e-05	2.16866	2.25967	1.49869
8.5e-05	1.98794	2.30002	1.57757
8.52e-05	1.9518	2.38072	1.65645
8.54e-05	1.91565	2.50178	1.85364
8.56e-05	1.98794	2.58248	1.93252
8.58e-05	1.98794	2.66318	2.05084
8.6e-05	1.9518	2.70353	2.09028
8.62e-05	1.9518	2.78423	2.16916
8.64e-05	1.9518	2.82458	2.24803
8.66e-05	1.91565	2.94564	2.36635
8.68e-05	1.9518	2.98599	2.44523
8.7e-05	1.91565	3.06669	2.56355
8.72e-05	1.9518	3.10704	2.64243
8.74e-05	1.9518	3.14739	2.68187
8.76e-05	1.98794	3.18775	2.76074
8.78e-05	1.84336	3.02634	2.80018
8.8e-05	1.80722	2.25967	2.60299
8.82e-05	1.77108	1.85616	2.60299
8.84e-05	1.80722	1.61405	2.60299
8.86e-05	1.87951	1.49299	2.60299
8.88e-05	1.9518	1.45264	2.68187
8.9e-05	1.98794	1.37194	2.76074
8.92e-05	2.06023	1.37194	2.80018
8.94e-05	2.06023	1.37194	2.83962
8.96e-05	2.16866	1.33159	2.95794
8.98e-05	2.24095	1.37194	2.95794
9e-05	2.34939	1.33159	3.07626
9.02e-05	2.38553	1.33159	3.07626
9.04e-05	2.45782	1.29124	3.1157
9.06e-05	2.49396	1.33159	3.23401
9.08e-05	2.56625	1.37194	3.27345
9.1e-05	2.56625	1.33159	3.31289
9.12e-05	2.71083	1.29124	3.35233
9.14e-05	2.74697	1.33159	3.39177
9.16e-05	2.78312	1.33159	3.47065
9.18e-05	2.85541	1.29124	3.47065
9.2e-05	2.85541	1.37194	3.51009
9.22e-05	2.9277	1.33159	3.51009
9.24e-05	2.89155	1.37194	3.47065
9.26e-05	2.78312	1.17019	2.40579
9.28e-05	2.71083	1.21054	1.85364
9.3e-05	2.71083	1.21054	1.65645
9.32e-05	2.81926	1.25089	1.53813
9.34e-05	2.85541	1.33159	1.53813
9.36e-05	2.89155	1.45264	1.53813
9.38e-05	2.99999	1.5737	1.57757
9.4e-05	3.03613	1.6544	1.53813
9.42e-05	3.07227	1.77545	1.57757
9.44e-05	3.14456	1.8158	1.53813
9.46e-05	3.18071	1.93686	1.57757
9.48e-05	3.21685	1.93686	1.57757
9.5e-05	3.253	2.09826	1.53813
9.52e-05	3.32529	2.17897	1.53813
9.54e-05	3.36143	2.25967	1.53813
9.56e-05	3.39757	2.30002	1.49869
9.58e-05	3.43372	2.34037	1.53813
9.6e-05	3.46986	2.46142	1.49869
9.62e-05	3.46986	2.50178	1.53813
9.64e-05	2.78312	2.42107	1.45925
9.66e-05	2.34939	2.34037	1.45925
9.68e-05	2.13252	2.42107	1.49869
9.7e-05	2.02409	2.46142	1.61701
9.72e-05	1.9518	2.54213	1.69589
9.74e-05	1.98794	2.66318	1.85364
9.76e-05	1.9518	2.70353	1.93252
9.78e-05	1.9518	2.82458	2.0114
9.8e-05	1.9518	2.86494	2.09028
9.82e-05	1.98794	2.82458	2.24803
9.84e-05	1.9518	3.02634	2.32691
9.86e-05	1.91565	3.06669	2.40579
9.88e-05	1.9518	3.10704	2.48467
9.9e-05	1.98794	3.18775	2.56355
9.92e-05	1.98794	3.2281	2.60299
9.94e-05	1.9518	3.2281	2.76074
9.96e-05	1.84336	2.38072	2.48467
9.98e-05	1.77108	1.8158	2.48467
0.0001	1.80722	1.6544	2.48467
0.00010015	1.87951	1.49299	2.56355
0.00010035	1.9518	1.37194	2.56355
0.00010055	1.98794	1.41229	2.64243
0.00010075	2.02409	1.37194	2.72131
0.00010095	2.09638	1.33159	2.80018
0.00010115	2.20481	1.33159	2.80018
0.00010135	2.2771	1.33159	2.9185
0.00010155	2.31324	1.33159	2.95794
0.00010175	2.42168	1.37194	3.03682
0.00010195	2.42168	1.33159	3.07626
0.00010215	2.49396	1.33159	3.19458
0.00010235	2.56625	1.33159	3.15514
0.00010255	2.6024	1.33159	3.27345
0.00010275	2.67469	1.29124	3.27345
0.00010295	2.71083	1.29124	3.35233
0.00010315	2.78312	1.29124	3.39177
0.00010335	2.78312	1.29124	3.39177
0.00010355	2.89155	1.33159	3.43121
0.00010375	2.89155	1.33159	3.47065
0.00010395	2.96384	1.29124	3.54953
0.00010415	3.07227	1.33159	3.58897
0.00010435	2.9277	1.17019	2.68187
0.00010455	2.81926	1.12983	2.09028
0.00010475	2.78312	1.12983	1.77476
0.00010495	2.81926	1.21054	1.65645
0.00010515	2.9277	1.33159	1.57757
0.00010535	2.96384	1.41229	1.53813
0.00010555	2.99999	1.49299	1.61701
0.00010575	3.03613	1.61405	1.57757
0.00010595	3.10842	1.7351	1.57757
0.00010615	3.10842	1.85616	1.53813
0.00010635	3.18071	1.85616	1.57757
0.00010655	3.28914	1.97721	1.61701
0.00010675	3.32529	2.05791	1.53813
0.00010695	3.36143	2.13861	1.57757
0.00010715	3.43372	2.21932	1.53813
0.00010735	3.36143	2.30002	1.57757
0.00010755	3.43372	2.34037	1.53813
0.00010775	3.50601	2.46142	1.53813
0.00010795	3.253	2.46142	1.49869
0.00010815	2.56625	2.38072	1.45925
0.00010835	2.2771	2.38072	1.45925
0.00010855	2.06023	2.42107	1.53813
0.00010875	2.02409	2.46142	1.65645
0.00010895	1.98794	2.58248	1.73533
0.00010915	1.9518	2.62283	1.89308
0.00010935	2.02409	2.70353	2.0114
0.00010955	1.98794	2.78423	2.09028
0.00010975	1.98794	2.82458	2.16916
0.00010995	1.98794	2.90529	2.28747
0.00011015	1.91565	2.94564	2.36635
0.00011035	1.98794	3.02634	2.48467
0.00011055	1.98794	3.14739	2.52411
0.00011075	1.98794	3.18775	2.60299
0.00011095	1.98794	3.2281	2.68187
0.00011115	2.02409	3.2281	2.80018
0.00011135	1.84336	2.66318	2.64243
0.00011155	1.80722	2.01756	2.56355
0.00011175	1.77108	1.69475	2.56355
0.00011195	1.80722	1.5737	2.56355
0.00011215	1.87951	1.45264	2.60299
0.00011235	1.98794	1.41229	2.68187
0.00011255	2.02409	1.45264	2.68187
0.00011275	2.09638	1.37194	2.76074
0.00011295	2.20481	1.37194	2.9185
0.00011315	2.24095	1.37194	2.95794
0.00011335	2.2771	1.33159	2.99738
0.00011355	2.38553	1.33159	3.03682
0.00011375	2.45782	1.33159	3.1157
0.00011395	2.49396	1.37194	3.15514
0.00011415	2.6024	1.33159	3.19458
0.00011435	2.63854	1.33159	3.23401
0.00011455	2.6024	1.33159	3.31289
0.00011475	2.67469	1.33159	3.35233
0.00011495	2.74697	1.37194	3.39177
0.00011515	2.85541	1.33159	3.47065
0.00011535	2.89155	1.33159	3.47065
0.00011555	2.89155	1.29124	3.51009
0.00011575	2.96384	1.33159	3.51009
0.00011595	3.03613	1.37194	3.58897
0.00011615	2.89155	1.21054	2.83962
0.00011635	2.74697	1.12983	2.12972
0.00011655	2.74697	1.17019	1.77476
0.00011675	2.74697	1.21054	1.61701
0.00011695	2.89155	1.33159	1.61701
0.00011715	2.9277	1.45264	1.57757
0.00011735	2.99999	1.53335	1.53813
0.00011755	3.03613	1.6544	1.57757
0.00011775	3.07227	1.77545	1.57757
0.00011795	3.14456	1.8158	1.57757
0.00011815	3.253	1.89651	1.53813
0.00011835	3.253	1.97721	1.57757
0.00011855	3.28914	2.05791	1.57757
0.00011875	3.32529	2.13861	1.53813
0.00011895	3.36143	2.17897	1.53813
0.00011915	3.36143	2.30002	1.53813
0.00011935	3.46986	2.38072	1.53813
0.00011955	3.50601	2.46142	1.53813
0.00011975	3.39757	2.50178	1.53813
0.00011995	2.74697	2.38072	1.53813
0.00012015	2.34939	2.34037	1.45925
0.00012035	2.13252	2.46142	1.53813
0.00012055	2.02409	2.46142	1.61701
0.00012075	1.98794	2.54213	1.73533
0.00012095	2.02409	2.62283	1.85364
0.00012115	1.98794	2.70353	1.97196
0.00012135	1.98794	2.82458	2.05084
0.00012155	1.9518	2.78423	2.16916
0.00012175	1.98794	2.90529	2.28747
0.00012195	2.02409	2.94564	2.28747
0.00012215	2.02409	3.06669	2.44523
0.00012235	2.02409	3.06669	2.52411
0.00012255	1.9518	3.10704	2.56355
0.00012275	2.02409	3.18775	2.68187
0.00012295	1.98794	3.2281	2.72131
0.00012315	1.87951	2.70353	2.64243
0.00012335	1.80722	2.09826	2.52411
0.00012355	1.80722	1.7351	2.52411
0.00012375	1.84336	1.5737	2.52411
0.00012395	1.91565	1.53335	2.60299
0.00012415	1.9518	1.49299	2.64243
0.00012435	1.98794	1.41229	2.72131
0.00012455	2.06023	1.41229	2.72131
0.00012475	2.16866	1.37194	2.83962
0.00012495	2.20481	1.37194	2.9185
0.00012515	2.31324	1.45264	2.95794
0.00012535	2.34939	1.41229	3.07626
0.00012555	2.42168	1.37194	3.07626
0.00012575	2.53011	1.37194	3.07626
0.00012595	2.49396	1.37194	3.15514
0.00012615	2.56625	1.33159	3.27345
0.00012635	2.67469	1.37194	3.27345
0.00012655	2.74697	1.33159	3.39177
0.00012675	2.78312	1.29124	3.39177
0.00012695	2.85541	1.37194	3.43121
0.00012715	2.85541	1.29124	3.43121
0.00012735	2.9277	1.29124	3.51009
0.00012755	2.96384	1.29124	3.51009
0.00012775	2.96384	1.33159	3.58897
0.00012795	2.89155	1.17019	2.68187
0.00012815	2.81926	1.12983	2.05084
0.00012835	2.78312	1.12983	1.73533
0.00012855	2.85541	1.29124	1.57757
0.00012875	2.85541	1.37194	1.57757
0.00012895	2.96384	1.41229	1.57757
0.00012915	2.96384	1.5737	1.53813
0.00012935	3.07227	1.61405	1.57757
0.00012955	3.10842	1.7351	1.53813
0.00012975	3.14456	1.8158	1.53813
0.00012995	3.21685	1.89651	1.57757
0.00013015	3.253	2.01756	1.57757
0.00013035	3.253	2.09826	1.57757
0.00013055	3.32529	2.17897	1.57757
0.00013075	3.39757	2.21932	1.57757
0.00013095	3.43372	2.34037	1.57757
0.00013115	3.46986	2.34037	1.57757
0.00013135	3.46986	2.38072	1.57757
0.00013155	3.36143	2.46142	1.53813
0.00013175	2.74697	2.38072	1.45925
0.00013195	2.34939	2.42107	1.41981
0.00013215	2.16866	2.38072	1.53813
0.00013235	2.02409	2.50178	1.65645
0.00013255	2.02409	2.58248	1.77476
0.00013275	1.98794	2.62283	1.8142
0.00013295	1.98794	2.70353	1.97196
0.00013315	1.9518	2.74388	2.12972
0.00013335	1.9518	2.86494	2.16916
0.00013355	1.98794	2.94564	2.28747
0.00013375	1.98794	2.98599	2.32691
0.00013395	1.9518	3.06669	2.40579
0.00013415	1.98794	3.10704	2.48467
0.00013435	1.9518	3.18775	2.60299
0.00013455	1.98794	3.2281	2.64243
0.00013475	1.9518	3.2281	2.72131
0.00013495	1.9518	2.54213	2.60299
0.00013515	1.80722	1.97721	2.52411
0.00013535	1.84336	1.7351	2.48467
0.00013555	1.87951	1.49299	2.56355
0.00013575	1.9518	1.41229	2.52411
0.00013595	1.9518	1.45264	2.64243
0.00013615	2.06023	1.41229	2.76074
0.00013635	2.09638	1.45264	2.80018
0.00013655	2.20481	1.33159	2.9185
0.00013675	2.24095	1.37194	2.87906
0.00013695	2.34939	1.37194	2.95794
0.00013715	2.42168	1.41229	3.07626
0.00013735	2.42168	1.37194	3.1157
0.00013755	2.45782	1.33159	3.1157
0.00013775	2.56625	1.33159	3.19458
0.00013795	2.63854	1.37194	3.27345
0.00013815	2.67469	1.41229	3.27345
0.00013835	2.74697	1.37194	3.35233
0.00013855	2.74697	1.37194	3.39177
0.00013875	2.78312	1.33159	3.43121
0.00013895	2.89155	1.33159	3.47065
0.00013915	2.9277	1.29124	3.51009
0.00013935	2.99999	1.29124	3.54953
0.00013955	3.03613	1.37194	3.58897
0.00013975	2.89155	1.25089	2.9185
0.00013995	2.85541	1.17019	2.12972
0.00014015	2.81926	1.21054	1.77476
0.00014035	2.85541	1.25089	1.61701
0.00014055	2.89155	1.29124	1.65645
0.00014075	2.96384	1.45264	1.53813
0.00014095	2.96384	1.5737	1.57757
0.00014115	3.07227	1.61405	1.53813
0.00014135	3.14456	1.69475	1.61701
0.00014155	3.14456	1.77545	1.57757
0.00014175	3.21685	1.89651	1.61701
0.00014195	3.253	1.93686	1.53813
0.00014215	3.32529	2.09826	1.61701
0.00014235	3.36143	2.13861	1.57757
0.00014255	3.39757	2.21932	1.53813
0.00014275	3.43372	2.30002	1.53813
0.00014295	3.43372	2.42107	1.61701
0.00014315	3.46986	2.46142	1.61701
0.00014335	3.32529	2.50178	1.57757
0.00014355	2.71083	2.38072	1.49869
0.00014375	2.2771	2.34037	1.49869
0.00014395	2.09638	2.42107	1.57757
0.00014415	2.02409	2.50178	1.65645
0.00014435	2.02409	2.54213	1.8142
0.00014455	2.02409	2.62283	1.89308
0.00014475	1.98794	2.66318	1.97196
0.00014495	1.98794	2.74388	2.09028
0.00014515	1.98794	2.82458	2.16916
0.00014535	1.98794	2.90529	2.24803
0.00014555	1.98794	3.02634	2.36635
0.00014575	1.98794	3.02634	2.48467
0.00014595	1.98794	3.10704	2.52411
0.00014615	1.9518	3.10704	2.60299
0.00014635	2.06023	3.2281	2.68187
0.00014655	1.9518	3.2281	2.80018
0.00014675	1.91565	2.90529	2.72131
0.00014695	1.84336	2.25967	2.60299
0.00014715	1.87951	1.77545	2.56355
0.00014735	1.87951	1.61405	2.52411
0.00014755	1.91565	1.49299	2.60299
0.00014775	1.9518	1.49299	2.72131
0.00014795	2.02409	1.41229	2.76074
0.00014815	2.13252	1.41229	2.80018
0.00014835	2.13252	1.41229	2.83962
0.00014855	2.20481	1.37194	2.87906
0.00014875	2.2771	1.37194	2.95794
0.00014895	2.38553	1.41229	3.03682
0.00014915	2.42168	1.37194	3.1157
0.00014935	2.42168	1.41229	3.1157
0.00014955	2.56625	1.37194	3.23401
0.00014975	2.56625	1.33159	3.23401
0.00014995	2.63854	1.41229	3.31289
0.00015015	2.74697	1.37194	3.35233
0.00015035	2.78312	1.33159	3.35233
0.00015055	2.85541	1.37194	3.47065
0.00015075	2.89155	1.37194	3.51009
0.00015095	2.89155	1.37194	3.51009
0.00015115	2.9277	1.33159	3.51009
0.00015135	3.03613	1.33159	3.58897
0.00015155	2.89155	1.21054	2.83962
0.00015175	2.78312	1.12983	2.09028
0.00015195	2.78312	1.21054	1.77476
0.00015215	2.81926	1.25089	1.65645
0.00015235	2.85541	1.33159	1.57757
0.00015255	2.89155	1.41229	1.53813
0.00015275	2.99999	1.5737	1.53813
0.00015295	3.07227	1.61405	1.57757
0.00015315	3.10842	1.7351	1.57757
0.00015335	3.18071	1.85616	1.57757
0.00015355	3.18071	1.93686	1.53813
0.00015375	3.21685	1.97721	1.61701
0.00015395	3.28914	2.05791	1.57757
0.00015415	3.36143	2.17897	1.53813
0.00015435	3.36143	2.25967	1.53813
0.00015455	3.39757	2.30002	1.57757
0.00015475	3.46986	2.38072	1.57757
0.00015495	3.43372	2.38072	1.53813
0.00015515	3.5783	2.46142	1.57757
0.00015535	3.54215	2.58248	1.57757
0.00015555	3.03613	2.46142	1.49869
0.00015575	2.49396	2.50178	1.45925
0.00015595	2.20481	2.46142	1.53813
0.00015615	2.02409	2.54213	1.61701
0.00015635	1.9518	2.62283	1.69589
0.00015655	1.98794	2.66318	1.8142
0.00015675	2.06023	2.74388	1.89308
0.00015695	1.98794	2.82458	2.0114
0.00015715	1.98794	2.90529	2.09028
0.00015735	1.98794	2.94564	2.2086
0.00015755	1.98794	3.02634	2.36635
0.00015775	1.98794	3.10704	2.40579
0.00015795	1.98794	3.14739	2.44523
0.00015815	1.98794	3.18775	2.60299
0.00015835	1.98794	3.18775	2.64243
0.00015855	1.9518	3.2281	2.72131
0.00015875	1.84336	2.34037	2.52411
0.00015895	1.80722	1.89651	2.44523
0.00015915	1.80722	1.61405	2.48467
0.00015935	1.84336	1.45264	2.52411
0.00015955	1.9518	1.49299	2.52411
0.00015975	2.02409	1.49299	2.68187
0.00015995	2.13252	1.41229	2.72131
0.00016015	2.09638	1.37194	2.83962
0.00016035	2.20481	1.41229	2.83962
0.00016055	2.2771	1.41229	2.95794
0.00016075	2.34939	1.41229	2.9185
0.00016095	2.34939	1.33159	3.07626
0.00016115	2.45782	1.33159	3.07626
0.00016135	2.56625	1.37194	3.1157
0.00016155	2.56625	1.37194	3.19458
0.00016175	2.67469	1.37194	3.27345
0.00016195	2.67469	1.33159	3.35233
0.00016215	2.74697	1.37194	3.31289
0.00016235	2.81926	1.33159	3.39177
0.00016255	2.81926	1.37194	3.47065
0.00016275	2.89155	1.29124	3.47065
0.00016295	2.96384	1.37194	3.51009
0.00016315	3.03613	1.41229	3.58897
0.00016335	2.99999	1.33159	3.62841
0.00016355	2.9277	1.21054	2.83962
0.00016375	2.81926	1.17019	2.09028
0.00016395	2.81926	1.21054	1.77476
0.00016415	2.85541	1.21054	1.61701
0.00016435	2.9277	1.29124	1.61701
0.00016455	2.96384	1.45264	1.57757
0.00016475	2.99999	1.53335	1.53813
0.00016495	3.10842	1.61405	1.61701
0.00016515	3.14456	1.7351	1.57757
0.00016535	3.21685	1.8158	1.57757
0.00016555	3.18071	1.93686	1.57757
0.00016575	3.253	1.97721	1.53813
0.00016595	3.32529	2.05791	1.53813
0.00016615	3.36143	2.13861	1.57757
0.00016635	3.43372	2.21932	1.57757
0.00016655	3.46986	2.34037	1.57757
0.00016675	3.54215	2.38072	1.57757
0.00016695	3.50601	2.46142	1.57757
0.00016715	3.03613	2.30002	1.49869
0.00016735	2.45782	2.34037	1.45925
0.00016755	2.20481	2.34037	1.49869
0.00016775	2.09638	2.38072	1.57757
0.00016795	1.98794	2.50178	1.69589
0.00016815	1.98794	2.62283	1.85364
0.00016835	1.98794	2.62283	1.93252
0.00016855	2.02409	2.74388	2.05084
0.00016875	2.02409	2.78423	2.09028
0.00016895	2.02409	2.86494	2.24803
0.00016915	1.9518	2.90529	2.32691
0.00016935	2.06023	2.98599	2.40579
0.00016955	1.98794	3.06669	2.48467
0.00016975	1.98794	3.10704	2.56355
0.00016995	2.02409	3.14739	2.68187
0.00017015	1.9518	3.18775	2.72131
0.00017035	1.98794	3.26845	2.83962
0.00017055	1.91565	2.50178	2.60299
0.00017075	1.84336	2.01756	2.60299
0.00017095	1.84336	1.7351	2.60299
0.00017115	1.84336	1.61405	2.56355
0.00017135	1.9518	1.45264	2.68187
0.00017155	1.9518	1.37194	2.64243
0.00017175	2.02409	1.41229	2.76074
0.00017195	2.13252	1.41229	2.83962
0.00017215	2.20481	1.37194	2.87906
0.00017235	2.24095	1.37194	2.95794
0.00017255	2.34939	1.33159	2.95794
0.00017275	2.42168	1.37194	3.07626
0.00017295	2.45782	1.41229	3.15514
0.00017315	2.53011	1.41229	3.15514
0.00017335	2.56625	1.41229	3.19458
0.00017355	2.67469	1.41229	3.31289
0.00017375	2.71083	1.33159	3.35233
0.00017395	2.74697	1.41229	3.43121
0.00017415	2.78312	1.37194	3.43121
0.00017435	2.85541	1.33159	3.43121
0.00017455	2.85541	1.33159	3.47065
0.00017475	2.9277	1.33159	3.51009
0.00017495	2.99999	1.37194	3.54953
0.00017515	2.85541	1.17019	2.52411
0.00017535	2.71083	1.17019	1.93252
0.00017555	2.78312	1.25089	1.69589
0.00017575	2.85541	1.33159	1.61701
0.00017595	2.85541	1.37194	1.61701
0.00017615	2.96384	1.49299	1.57757
0.00017635	2.96384	1.5737	1.57757
0.00017655	3.07227	1.7351	1.61701
0.00017675	3.10842	1.7351	1.57757
0.00017695	3.18071	1.85616	1.57757
0.00017715	3.18071	1.93686	1.61701
0.00017735	3.253	2.05791	1.57757
0.00017755	3.253	2.09826	1.53813
0.00017775	3.32529	2.21932	1.57757
0.00017795	3.32529	2.25967	1.57757
0.00017815	3.39757	2.38072	1.57757
0.00017835	3.46986	2.38072	1.57757
0.00017855	3.46986	2.46142	1.53813
0.00017875	3.54215	2.54213	1.57757
0.00017895	2.85541	2.46142	1.45925
0.00017915	2.38553	2.42107	1.49869
0.00017935	2.16866	2.46142	1.53813
0.00017955	2.02409	2.46142	1.61701
0.00017975	1.98794	2.54213	1.73533
0.00017995	2.02409	2.70353	1.85364
0.00018015	1.98794	2.74388	1.93252
0.00018035	1.98794	2.78423	2.05084
0.00018055	1.98794	2.86494	2.12972
0.00018075	1.98794	2.90529	2.2086
0.00018095	1.98794	3.02634	2.32691
0.00018115	2.02409	3.10704	2.40579
0.00018135	1.98794	3.10704	2.52411
0.00018155	2.02409	3.14739	2.56355
0.00018175	1.98794	3.2281	2.68187
0.00018195	1.98794	3.14739	2.68187
0.00018215	1.84336	2.38072	2.52411
0.00018235	1.77108	1.89651	2.56355
0.00018255	1.80722	1.61405	2.48467
0.00018275	1.87951	1.49299	2.52411
0.00018295	1.91565	1.45264	2.60299
0.00018315	1.98794	1.41229	2.64243
0.00018335	2.06023	1.45264	2.76074
0.00018355	2.16866	1.41229	2.76074
0.00018375	2.16866	1.41229	2.87906
0.00018395	2.2771	1.41229	2.9185
0.00018415	2.34939	1.37194	2.95794
0.00018435	2.42168	1.45264	3.03682
0.00018455	2.45782	1.37194	3.07626
0.00018475	2.53011	1.33159	3.15514
0.00018495	2.56625	1.37194	3.23401
0.00018515	2.67469	1.37194	3.27345
0.00018535	2.71083	1.33159	3.35233
0.00018555	2.71083	1.37194	3.35233
0.00018575	2.78312	1.41229	3.39177
0.00018595	2.85541	1.33159	3.47065
0.00018615	2.9277	1.33159	3.47065
0.00018635	2.96384	1.33159	3.51009
0.00018655	2.99999	1.37194	3.54953
0.00018675	2.99999	1.33159	3.51009
0.00018695	2.81926	1.21054	2.40579
0.00018715	2.81926	1.17019	1.89308
0.00018735	2.81926	1.25089	1.69589
0.00018755	2.85541	1.33159	1.57757
0.00018775	2.85541	1.41229	1.57757
0.00018795	2.96384	1.45264	1.57757
0.00018815	3.03613	1.53335	1.57757
0.00018835	3.07227	1.69475	1.53813
0.00018855	3.14456	1.77545	1.57757
0.00018875	3.14456	1.85616	1.53813
0.00018895	3.253	1.93686	1.57757
0.00018915	3.28914	2.05791	1.57757
0.00018935	3.36143	2.13861	1.53813
0.00018955	3.39757	2.17897	1.61701
0.00018975	3.39757	2.25967	1.57757
0.00018995	3.46986	2.34037	1.57757
0.00019015	3.54215	2.42107	1.57757
0.00019035	3.28914	2.42107	1.57757
0.00019055	2.63854	2.34037	1.45925
0.00019075	2.2771	2.34037	1.49869
0.00019095	2.09638	2.38072	1.57757
0.00019115	2.02409	2.46142	1.65645
0.00019135	2.02409	2.54213	1.77476
0.00019155	2.02409	2.62283	1.89308
0.00019175	2.06023	2.62283	1.97196
0.00019195	2.02409	2.82458	2.12972
0.00019215	1.98794	2.82458	2.2086
0.00019235	1.98794	2.94564	2.28747
0.00019255	2.06023	2.98599	2.36635
0.00019275	2.02409	3.02634	2.44523
0.00019295	1.98794	3.10704	2.52411
0.00019315	2.02409	3.10704	2.64243
0.00019335	2.02409	3.2281	2.64243
0.00019355	1.98794	3.26845	2.80018
0.00019375	1.91565	3.02634	2.80018
0.00019395	1.87951	2.21932	2.64243
0.00019415	1.84336	1.89651	2.60299
0.00019435	1.84336	1.5737	2.60299
0.00019455	1.91565	1.5737	2.60299
0.00019475	1.98794	1.45264	2.68187
0.00019495	2.02409	1.45264	2.76074
0.00019515	2.13252	1.41229	2.80018
0.00019535	2.13252	1.41229	2.9185
0.00019555	2.24095	1.41229	2.9185
0.00019575	2.31324	1.37194	2.99738
0.00019595	2.38553	1.41229	3.03682
0.00019615	2.42168	1.41229	3.1157
0.00019635	2.45782	1.37194	3.15514
0.00019655	2.6024	1.37194	3.19458
0.00019675	2.6024	1.37194	3.27345
0.00019695	2.63854	1.41229	3.31289
0.00019715	2.74697	1.37194	3.39177
0.00019735	2.74697	1.37194	3.39177
0.00019755	2.85541	1.33159	3.47065
0.00019775	2.89155	1.37194	3.47065
0.00019795	2.9277	1.41229	3.54953
0.00019815	2.9277	1.37194	3.58897
0.00019835	2.85541	1.25089	2.72131
0.00019855	2.78312	1.12983	2.05084
0.00019875	2.78312	1.17019	1.73533
0.00019895	2.78312	1.29124	1.61701
0.00019915	2.89155	1.33159	1.57757
0.00019935	2.9277	1.45264	1.57757
0.00019955	2.96384	1.53335	1.53813
0.00019975	2.99999	1.6544	1.57757
0.00019995	3.03613	1.8158	1.53813
0.00020015	3.14456	1.8158	1.53813
0.00020035	3.18071	1.89651	1.61701
0.00020055	3.253	2.01756	1.57757
0.00020075	3.28914	2.09826	1.53813
0.00020095	3.28914	2.21932	1.53813
0.00020115	3.36143	2.25967	1.61701
0.00020135	3.39757	2.30002	1.57757
0.00020155	3.43372	2.34037	1.53813
0.00020175	3.46986	2.46142	1.53813
0.00020195	3.50601	2.58248	1.57757
0.00020215	3.253	2.54213	1.53813
0.00020235	2.6024	2.46142	1.49869
0.00020255	2.31324	2.46142	1.53813
0.00020275	2.06023	2.50178	1.57757
0.00020295	2.02409	2.62283	1.61701
0.00020315	2.02409	2.66318	1.77476
0.00020335	1.98794	2.66318	1.89308
0.00020355	1.98794	2.78423	2.0114
0.00020375	2.02409	2.82458	2.09028
0.00020395	2.02409	2.90529	2.16916
0.00020415	1.98794	2.98599	2.28747
0.00020435	1.98794	3.10704	2.36635
0.00020455	2.02409	3.10704	2.48467
0.00020475	2.02409	3.14739	2.56355
0.00020495	1.98794	3.2281	2.60299
0.00020515	2.02409	3.2281	2.68187
0.00020535	1.91565	2.54213	2.52411
0.00020555	1.84336	1.93686	2.44523
0.00020575	1.80722	1.69475	2.48467
0.00020595	1.87951	1.5737	2.48467
0.00020615	1.9518	1.53335	2.56355
0.00020635	2.02409	1.41229	2.56355
0.00020655	2.06023	1.41229	2.64243
0.00020675	2.13252	1.41229	2.76074
0.00020695	2.20481	1.37194	2.76074
0.00020715	2.31324	1.41229	2.9185
0.00020735	2.34939	1.41229	2.99738
0.00020755	2.42168	1.41229	3.03682
0.00020775	2.42168	1.41229	3.03682
0.00020795	2.56625	1.33159	3.15514
0.00020815	2.53011	1.37194	3.19458
0.00020835	2.67469	1.37194	3.27345
0.00020855	2.71083	1.37194	3.27345
0.00020875	2.78312	1.37194	3.31289
0.00020895	2.78312	1.37194	3.35233
0.00020915	2.85541	1.37194	3.39177
0.00020935	2.9277	1.33159	3.47065
0.00020955	2.96384	1.37194	3.51009
0.00020975	2.99999	1.41229	3.54953
0.00020995	3.03613	1.33159	3.54953
0.00021015	2.99999	1.25089	3.19458
0.00021035	2.85541	1.21054	2.28747
0.00021055	2.81926	1.21054	1.8142
0.00021075	2.89155	1.21054	1.69589
0.00021095	2.9277	1.33159	1.61701
0.00021115	2.96384	1.49299	1.57757
0.00021135	2.99999	1.53335	1.53813
0.00021155	3.07227	1.6544	1.61701
0.00021175	3.07227	1.7351	1.57757
0.00021195	3.14456	1.77545	1.57757
0.00021215	3.18071	1.93686	1.57757
0.00021235	3.28914	2.01756	1.61701
0.00021255	3.28914	2.05791	1.57757
0.00021275	3.36143	2.13861	1.57757
0.00021295	3.39757	2.21932	1.57757
0.00021315	3.43372	2.25967	1.57757
0.00021335	3.46986	2.38072	1.57757
0.00021355	3.50601	2.42107	1.53813
0.00021375	2.9277	2.34037	1.45925
0.00021395	2.45782	2.34037	1.45925
0.00021415	2.24095	2.34037	1.57757
0.00021435	2.02409	2.38072	1.61701
0.00021455	2.02409	2.46142	1.73533
0.00021475	1.98794	2.54213	1.8142
0.00021495	2.02409	2.66318	1.93252
0.00021515	1.98794	2.74388	2.05084
0.00021535	2.02409	2.82458	2.12972
0.00021555	2.02409	2.82458	2.24803
0.00021575	1.98794	2.90529	2.32691
0.00021595	1.9518	2.98599	2.40579
0.00021615	1.98794	3.02634	2.52411
0.00021635	1.98794	3.14739	2.64243
0.00021655	1.9518	3.14739	2.64243
0.00021675	2.06023	3.18775	2.76074
0.00021695	2.02409	3.26845	2.83962
0.00021715	1.87951	2.70353	2.64243
0.00021735	1.84336	2.05791	2.56355
0.00021755	1.77108	1.7351	2.56355
0.00021775	1.84336	1.61405	2.60299
0.00021795	1.9518	1.49299	2.64243
0.00021815	2.02409	1.41229	2.64243
0.00021835	2.06023	1.41229	2.76074
0.00021855	2.13252	1.41229	2.83962
0.00021875	2.20481	1.37194	2.87906
0.00021895	2.2771	1.37194	2.95794
0.00021915	2.31324	1.33159	3.03682
0.00021935	2.38553	1.37194	3.07626
0.00021955	2.42168	1.37194	3.1157
0.00021975	2.53011	1.33159	3.15514
0.00021995	2.6024	1.33159	3.19458
0.00022015	2.53011	1.37194	3.27345
0.00022035	2.67469	1.37194	3.35233
0.00022055	2.74697	1.37194	3.43121
0.00022075	2.81926	1.37194	3.39177
0.00022095	2.85541	1.33159	3.47065
0.00022115	2.85541	1.33159	3.51009
0.00022135	2.96384	1.37194	3.54953
0.00022155	3.03613	1.37194	3.58897
0.00022175	2.89155	1.25089	2.76074
0.00022195	2.78312	1.17019	2.0114
0.00022215	2.78312	1.17019	1.73533
0.00022235	2.78312	1.29124	1.57757
0.00022255	2.81926	1.41229	1.57757
0.00022275	2.89155	1.49299	1.57757
0.00022295	2.99999	1.5737	1.61701
0.00022315	2.99999	1.69475	1.61701
0.00022335	3.10842	1.7351	1.57757
0.00022355	3.10842	1.85616	1.57757
0.00022375	3.21685	1.93686	1.57757
0.00022395	3.253	1.97721	1.61701
0.00022415	3.253	2.13861	1.61701
0.00022435	3.32529	2.21932	1.53813
0.00022455	3.32529	2.25967	1.57757
0.00022475	3.43372	2.34037	1.57757
0.00022495	3.50601	2.42107	1.53813
0.00022515	3.50601	2.46142	1.57757
0.00022535	3.28914	2.50178	1.57757
0.00022555	2.67469	2.38072	1.53813
0.00022575	2.31324	2.42107	1.49869
0.00022595	2.09638	2.46142	1.57757
0.00022615	2.06023	2.50178	1.73533
0.00022635	2.02409	2.58248	1.77476
0.00022655	2.02409	2.66318	1.89308
0.00022675	1.98794	2.74388	2.0114
0.00022695	2.02409	2.82458	2.12972
0.00022715	2.02409	2.90529	2.2086
0.00022735	2.06023	2.94564	2.32691
0.00022755	2.02409	3.02634	2.40579
0.00022775	1.98794	3.06669	2.48467
0.00022795	1.98794	3.18775	2.48467
0.00022815	1.98794	3.18775	2.64243
0.00022835	1.98794	3.2281	2.68187
0.00022855	1.9518	2.82458	2.64243
0.00022875	1.80722	2.13861	2.52411
0.00022895	1.84336	1.77545	2.52411
0.00022915	1.84336	1.5737	2.52411
0.00022935	1.91565	1.49299	2.56355
0.00022955	1.9518	1.45264	2.64243
0.00022975	2.06023	1.45264	2.72131
0.00022995	2.16866	1.41229	2.76074
0.00023015	2.20481	1.41229	2.83962
0.00023035	2.24095	1.41229	2.83962
0.00023055	2.31324	1.33159	2.95794
0.00023075	2.38553	1.37194	2.99738
0.00023095	2.45782	1.37194	3.15514
0.00023115	2.53011	1.37194	3.07626
0.00023135	2.6024	1.41229	3.15514
0.00023155	2.63854	1.41229	3.23401
0.00023175	2.71083	1.37194	3.27345
0.00023195	2.78312	1.37194	3.35233
0.00023215	2.78312	1.41229	3.35233
0.00023235	2.85541	1.33159	3.39177
0.00023255	2.89155	1.41229	3.47065
0.00023275	2.96384	1.37194	3.47065
0.00023295	2.99999	1.41229	3.54953
0.00023315	2.99999	1.33159	3.58897
0.00023335	2.96384	1.29124	3.1157
0.00023355	2.85541	1.21054	2.2086
0.00023375	2.85541	1.12983	1.8142
0.00023395	2.85541	1.29124	1.65645
0.00023415	2.89155	1.33159	1.61701
0.00023435	2.96384	1.41229	1.57757
0.00023455	3.07227	1.61405	1.57757
0.00023475	3.10842	1.6544	1.57757
0.00023495	3.14456	1.77545	1.61701
0.00023515	3.18071	1.8158	1.53813
0.00023535	3.18071	1.93686	1.57757
0.00023555	3.21685	2.01756	1.61701
0.00023575	3.32529	2.09826	1.57757
0.00023595	3.39757	2.13861	1.53813
0.00023615	3.39757	2.25967	1.57757
0.00023635	3.39757	2.25967	1.57757
0.00023655	3.50601	2.42107	1.57757
0.00023675	3.54215	2.42107	1.53813
0.00023695	2.99999	2.38072	1.49869
0.00023715	2.45782	2.34037	1.53813
0.00023735	2.24095	2.34037	1.53813
0.00023755	2.02409	2.42107	1.61701
0.00023775	2.02409	2.54213	1.73533
0.00023795	2.02409	2.50178	1.8142
0.00023815	2.06023	2.70353	1.93252
0.00023835	2.02409	2.74388	2.05084
0.00023855	2.02409	2.78423	2.12972
0.00023875	1.98794	2.90529	2.24803
0.00023895	2.02409	2.90529	2.36635
0.00023915	1.9518	2.98599	2.44523
0.00023935	1.98794	3.06669	2.48467
0.00023955	2.02409	3.10704	2.60299
0.00023975	1.98794	3.18775	2.64243
0.00023995	2.02409	3.26845	2.72131
0.00024015	2.02409	3.26845	2.83962
0.00024035	1.87951	2.50178	2.56355
0.00024055	1.84336	2.05791	2.56355
0.00024075	1.80722	1.6544	2.56355
0.00024095	1.87951	1.49299	2.64243
0.00024115	1.9518	1.49299	2.68187
0.00024135	1.98794	1.49299	2.72131
0.00024155	2.06023	1.45264	2.80018
0.00024175	2.09638	1.45264	2.80018
0.00024195	2.20481	1.41229	2.9185
0.00024215	2.31324	1.41229	2.95794
0.00024235	2.38553	1.41229	3.03682
0.00024255	2.42168	1.37194	3.1157
0.00024275	2.45782	1.33159	3.15514
0.00024295	2.56625	1.37194	3.19458
0.00024315	2.56625	1.37194	3.27345
0.00024335	2.63854	1.41229	3.35233
0.00024355	2.71083	1.37194	3.35233
0.00024375	2.74697	1.37194	3.35233
0.00024395	2.81926	1.37194	3.39177
0.00024415	2.89155	1.37194	3.43121
0.00024435	2.89155	1.37194	3.51009
0.00024455	2.9277	1.37194	3.58897
0.00024475	2.89155	1.33159	3.35233
0.00024495	2.81926	1.21054	2.32691
0.00024515	2.81926	1.21054	1.97196
0.00024535	2.78312	1.25089	1.65645
0.00024555	2.81926	1.29124	1.61701
0.00024575	2.89155	1.41229	1.61701
0.00024595	2.96384	1.53335	1.61701
0.00024615	2.96384	1.61405	1.57757
0.00024635	3.03613	1.7351	1.57757
0.00024655	3.10842	1.8158	1.57757
0.00024675	3.14456	1.85616	1.61701
0.00024695	3.21685	1.97721	1.57757
0.00024715	3.32529	2.05791	1.53813
0.00024735	3.28914	2.09826	1.57757
0.00024755	3.39757	2.21932	1.61701
0.00024775	3.39757	2.30002	1.61701
0.00024795	3.46986	2.34037	1.57757
0.00024815	3.46986	2.50178	1.57757
0.00024835	3.50601	2.50178	1.57757
0.00024855	3.32529	2.50178	1.61701
0.00024875	2.71083	2.50178	1.45925
0.00024895	2.31324	2.50178	1.49869
0.00024915	2.16866	2.46142	1.57757
0.00024935	1.98794	2.54213	1.69589
0.00024955	2.02409	2.62283	1.77476
0.00024975	1.98794	2.66318	1.85364
0.00024995	1.98794	2.78423	1.97196
0.00025015	2.02409	2.82458	2.09028
0.00025035	2.06023	2.86494	2.16916
0.00025055	2.02409	2.94564	2.28747
0.00025075	1.98794	3.06669	2.32691
0.00025095	2.02409	3.06669	2.48467
0.00025115	2.02409	3.10704	2.56355
0.00025135	1.98794	3.2281	2.64243
0.00025155	1.98794	3.3088	2.64243
0.00025175	1.9518	2.98599	2.68187
0.00025195	1.84336	2.25967	2.52411
0.00025215	1.80722	1.8158	2.48467
0.00025235	1.84336	1.6544	2.52411
0.00025255	1.9518	1.53335	2.52411
0.00025275	2.02409	1.49299	2.60299
0.00025295	2.02409	1.45264	2.72131
0.00025315	2.09638	1.45264	2.68187
0.00025335	2.16866	1.33159	2.76074
0.00025355	2.24095	1.41229	2.9185
0.00025375	2.34939	1.37194	2.95794
0.00025395	2.38553	1.41229	3.03682
0.00025415	2.45782	1.37194	3.07626
0.00025435	2.53011	1.41229	3.1157
0.00025455	2.56625	1.41229	3.19458
0.00025475	2.63854	1.37194	3.23401
0.00025495	2.71083	1.41229	3.27345
0.00025515	2.74697	1.37194	3.27345
0.00025535	2.78312	1.37194	3.39177
0.00025555	2.85541	1.41229	3.43121
0.00025575	2.9277	1.41229	3.43121
0.00025595	2.96384	1.33159	3.47065
0.00025615	2.99999	1.33159	3.51009
0.00025635	3.10842	1.37194	3.54953
0.00025655	3.07227	1.33159	3.58897
0.00025675	2.85541	1.21054	2.52411
0.00025695	2.85541	1.21054	1.93252
0.00025715	2.81926	1.21054	1.69589
0.00025735	2.89155	1.29124	1.61701
0.00025755	2.96384	1.41229	1.57757
0.00025775	3.03613	1.45264	1.57757
0.00025795	3.07227	1.61405	1.61701
0.00025815	3.10842	1.6544	1.65645
0.00025835	3.14456	1.8158	1.57757
0.00025855	3.18071	1.89651	1.57757
0.00025875	3.28914	1.97721	1.61701
[truncated: 3,000 more rows]

## Sheet: m
-0.00014875	0.07229	0.04035	0
-0.00014855	0.10843	0	0
-0.00014835	0.07229	0	0.03944
-0.00014815	0.03614	0	0
-0.00014795	0.03614	0	0
-0.00014775	0.03614	0	0.03944
-0.00014755	0.03614	0	0
-0.00014735	0.03614	-0.04035	0
-0.00014715	0.07229	-0.04035	0.03944
-0.00014695	0	0.04035	0
-0.00014675	0.07229	0	0
-0.00014655	0.07229	0	0.07888
-0.00014635	0	-0.04035	0.03944
-0.00014615	0.07229	0.04035	0
-0.00014595	0.07229	0.04035	-0.03944
-0.00014575	0.10843	-0.04035	0.03944
-0.00014555	0.07229	0	0
-0.00014535	0.07229	0	0
-0.00014515	0	0	0
-0.00014495	0.03614	0	0
-0.00014475	0.07229	0.04035	0
-0.00014455	0	0	0.03944
-0.00014435	0.03614	0	0.03944
-0.00014415	0.03614	0	0.03944
-0.00014395	0.07229	0	0.03944
-0.00014375	0.07229	0	0.03944
-0.00014355	0.07229	0	0
-0.00014335	0.03614	0	0
-0.00014315	0.07229	0	-0.03944
-0.00014295	0.03614	0	0.03944
-0.00014275	0.03614	0	0.03944
-0.00014255	0.10843	0.04035	0.03944
-0.00014235	0.03614	0	0.03944
-0.00014215	0.03614	0.04035	-0.03944
-0.00014195	0.03614	0.04035	0
-0.00014175	0.03614	-0.04035	0
-0.00014155	0.07229	0	0.03944
-0.00014135	0.03614	-0.04035	0
-0.00014115	0.07229	-0.04035	0
-0.00014095	0.07229	-0.04035	0.03944
-0.00014075	0.03614	0.0807	0.03944
-0.00014055	0.07229	-0.04035	0.03944
-0.00014035	0.07229	0	0
-0.00014015	0.10843	0	0.03944
-0.00013995	0.07229	0	0.03944
-0.00013975	0.07229	0.04035	0.03944
-0.00013955	0	-0.04035	0.03944
-0.00013935	0.03614	0	0
-0.00013915	0	-0.04035	0
-0.00013895	0.07229	0.04035	0.03944
-0.00013875	0.03614	0.04035	0.07888
-0.00013855	0.03614	0	0.03944
-0.00013835	0.07229	0	0.03944
-0.00013815	0.10843	-0.04035	0
-0.00013795	0.03614	0.04035	0
-0.00013775	0.07229	0	0
-0.00013755	0.03614	0	-0.03944
-0.00013735	0.03614	0	0
-0.00013715	0	-0.04035	0.03944
-0.00013695	0.07229	0	0
-0.00013675	0.10843	0	0.03944
-0.00013655	0.07229	0	0
-0.00013635	0.03614	0.04035	0
-0.00013615	0.07229	0	0.03944
-0.00013595	0.03614	0.04035	0
-0.00013575	0.03614	0.04035	-0.03944
-0.00013555	0	-0.04035	-0.03944
-0.00013535	0.07229	-0.04035	0.03944
-0.00013515	0.07229	0.04035	0
-0.00013495	0.14458	0	0
-0.00013475	0.03614	0.04035	0
-0.00013455	0.07229	0.04035	0
-0.00013435	0.07229	0	0
-0.00013415	0.03614	0	0.03944
-0.00013395	0.03614	0	0.03944
-0.00013375	0.10843	0	0
-0.00013355	0.07229	-0.04035	0
-0.00013335	0.03614	-0.04035	0.03944
-0.00013315	0.07229	0	0.03944
-0.00013295	0.10843	0	-0.03944
-0.00013275	0.07229	0	0
-0.00013255	0.03614	0.0807	0.03944
-0.00013235	0.07229	0	0.03944
-0.00013215	0.03614	0.04035	0.03944
-0.00013195	0.03614	0	0.03944
-0.00013175	0.07229	0	-0.03944
-0.00013155	0.03614	0	0.03944
-0.00013135	0.10843	0	0
-0.00013115	0.03614	0	0
-0.00013095	0	0	-0.03944
-0.00013075	0.03614	0	0.03944
-0.00013055	0.03614	0	0.03944
-0.00013035	0.03614	0	0.03944
-0.00013015	0.07229	-0.04035	0.03944
-0.00012995	0.07229	0	0.03944
-0.00012975	0.07229	0	0
-0.00012955	0.07229	0.04035	0
-0.00012935	0.03614	0.12105	0.03944
-0.00012915	0.07229	0	0.03944
-0.00012895	0.07229	0	0.03944
-0.00012875	0.07229	-0.04035	0
-0.00012855	0.07229	-0.04035	0
-0.00012835	0.03614	0	0
-0.00012815	0.03614	0	0
-0.00012795	0.10843	0	0
-0.00012775	0.07229	0	0.07888
-0.00012755	0.03614	0	0.03944
-0.00012735	0.07229	0	0.03944
-0.00012715	0.07229	0	0.07888
-0.00012695	0.07229	0.04035	0.03944
-0.00012675	0.03614	0	-0.03944
-0.00012655	0.07229	-0.04035	0
-0.00012635	0.07229	0.04035	0.03944
-0.00012615	0.03614	0	0.03944
-0.00012595	0.07229	0.04035	0.03944
-0.00012575	0.07229	0.04035	0.03944
-0.00012555	0.07229	-0.04035	0.03944
[truncated: 4,883 more rows]

## Sheet: o
-6.975e-05	0.03614	0.04035	0
[truncated: 4,999 more rows]

## Sheet: b
0	33.4137	33.4137	33.4137	33.4137	33.4137	33.4137	33.4137	33.4137
[truncated: 2,606 more rows]

[truncated: 7 more sheets: d, f, h, j, l, n, p]
