# Supplementary material for: High-order sensory processing nanocircuit based on coupled VO2 oscillators
Source: Nat Commun. 2024 Feb 24;15:1693. doi: 10.1038/s41467-024-45992-8 (PMC10894221; doi:10.1038/s41467-024-45992-8)
Supplement: Supplementary file 3 — Source Data [file 41467_2024_45992_MOESM3_ESM.zip › NCOMMS-23-18953B/figure4f&g.xlsx]

## Sheet: Sheet1
-4.0016e-05	0	0	0	8.8167	8.8167	8.8167
-4.0008e-05	0	0	0	8.72412	8.72412	8.72412
-4e-05	0	0	0	8.63422	8.63422	8.63422
-3.9992e-05	0	0	0	8.5469	8.5469	8.5469
-3.9984e-05	0	0	0	8.46205	8.46205	8.46205
-3.9976e-05	0	0	0	8.37957	8.37957	8.37957
-3.9968e-05	0	0	0	8.29938	8.29938	8.29938
-3.996e-05	0	0	0	8.22138	8.22138	8.22138
-3.9952e-05	0	0	0	8.14549	8.14549	8.14549
-3.9944e-05	0	0	0	8.07163	8.07163	8.07163
-3.9936e-05	0	0	0	7.99972	7.99972	7.99972
-3.9928e-05	0	0	0	7.9297	7.9297	7.9297
-3.992e-05	0	0	0	7.86149	7.86149	7.86149
-3.9912e-05	0	0	0	7.79503	7.79503	7.79503
-3.9904e-05	0	0	0	7.73026	7.73026	7.73026
-3.9896e-05	0	0	0	7.66711	7.66711	7.66711
-3.9888e-05	0	0	0	7.60554	7.60554	7.60554
-3.988e-05	0	0	0	7.54549	7.54549	7.54549
-3.9872e-05	0	0	0	7.4869	7.4869	7.4869
-3.9864e-05	0	0	0	7.42972	7.42972	7.42972
-3.9856e-05	0	0	0	7.37392	7.37392	7.37392
-3.9848e-05	0	0	0	7.31943	7.31943	7.31943
-3.984e-05	0	0	0	7.26624	7.26624	7.26624
-3.9832e-05	0	0	0	7.21428	7.21428	7.21428
-3.9824e-05	0	0	0	7.16352	7.16352	7.16352
-3.9816e-05	0	0	0	7.11392	7.11392	7.11392
-3.9808e-05	0	0	0	7.06544	7.06544	7.06544
-3.98e-05	0	0	0	7.01807	7.01807	7.01807
-3.9792e-05	0	0	0	6.97174	6.97174	6.97174
-3.9784e-05	0	0	0	6.92644	6.92644	6.92644
-3.9776e-05	0	0	0	6.88214	6.88214	6.88214
-3.9768e-05	0	0	0	6.8388	6.8388	6.8388
-3.976e-05	0	0	0	6.7964	6.7964	6.7964
-3.9752e-05	0	0	0	6.7549	6.7549	6.7549
-3.9744e-05	0	0	0	6.71429	6.71429	6.71429
-3.9736e-05	0	0	0	6.67454	6.67454	6.67454
-3.9728e-05	0	0	0	6.63562	6.63562	6.63562
-3.972e-05	0	0	0	6.59751	6.59751	6.59751
-3.9712e-05	0	0	0	6.56018	6.56018	6.56018
-3.9704e-05	0	0	0	6.52362	6.52362	6.52362
-3.9696e-05	0	0	0	6.48781	6.48781	6.48781
-3.9688e-05	0	0	0	6.45271	6.45271	6.45271
-3.968e-05	0	0	0	6.41833	6.41833	6.41833
-3.9672e-05	0	0	0	6.38462	6.38462	6.38462
-3.9664e-05	0	0	0	6.35159	6.35159	6.35159
-3.9656e-05	0	0	0	6.3192	6.3192	6.3192
-3.9648e-05	0	0	0	6.28744	6.28744	6.28744
-3.964e-05	0	0	0	6.2563	6.2563	6.2563
-3.9632e-05	0	0	0	6.22576	6.22576	6.22576
-3.9624e-05	0	0	0	6.19581	6.19581	6.19581
-3.9616e-05	0	0	0	6.16642	6.16642	6.16642
-3.9608e-05	0	0	0	6.13759	6.13759	6.13759
-3.96e-05	0	0	0	6.10931	6.10931	6.10931
-3.9592e-05	0	0	0	6.08155	6.08155	6.08155
-3.9584e-05	0	0	0	6.0543	6.0543	6.0543
-3.9576e-05	0	0	0	6.02756	6.02756	6.02756
-3.9568e-05	0	0	0	6.00131	6.00131	6.00131
-3.956e-05	0	0	0	5.97554	5.97554	5.97554
-3.9552e-05	0	0	0	5.95024	5.95024	5.95024
-3.9544e-05	0	0	0	5.92538	5.92538	5.92538
-3.9536e-05	0	0	0	5.90098	5.90098	5.90098
-3.9528e-05	0	0	0	5.87701	5.87701	5.87701
-3.952e-05	0	0	0	5.85347	5.85347	5.85347
-3.9512e-05	0	0	0	5.83034	5.83034	5.83034
-3.9504e-05	0	0	0	5.80762	5.80762	5.80762
-3.9496e-05	0	0	0	5.78529	5.78529	5.78529
-3.9488e-05	0	0	0	5.76335	5.76335	5.76335
-3.948e-05	0	0	0	5.7418	5.7418	5.7418
-3.9472e-05	0	0	0	5.7206	5.7206	5.7206
-3.9464e-05	0	0	0	5.69978	5.69978	5.69978
-3.9456e-05	0	0	0	5.67931	5.67931	5.67931
-3.9448e-05	0	0	0	5.65918	5.65918	5.65918
-3.944e-05	0	0	0	5.63939	5.63939	5.63939
-3.9432e-05	0	0	0	5.61994	5.61994	5.61994
-3.9424e-05	0	0	0	5.6008	5.6008	5.6008
-3.9416e-05	0	0	0	5.58199	5.58199	5.58199
-3.9408e-05	0	0	0	5.56349	5.56349	5.56349
-3.94e-05	0	0	0	5.54529	5.54529	5.54529
-3.9392e-05	0	0	0	5.52739	5.52739	5.52739
-3.9384e-05	0	0	0	5.50978	5.50978	5.50978
-3.9376e-05	0	0	0	5.49246	5.49246	5.49246
-3.9368e-05	0	0	0	5.47541	5.47541	5.47541
-3.936e-05	0	0	0	5.45865	5.45865	5.45865
-3.9352e-05	0	0	0	5.44214	5.44214	5.44214
-3.9344e-05	0	0	0	5.4259	5.4259	5.4259
-3.9336e-05	0	0	0	5.40993	5.40993	5.40993
-3.9328e-05	0	0	0	5.3942	5.3942	5.3942
-3.932e-05	0	0	0	5.37872	5.37872	5.37872
-3.9312e-05	0	0	0	5.36349	5.36349	5.36349
-3.9304e-05	0	0	0	5.34849	5.34849	5.34849
-3.9296e-05	0	0	0	5.33372	5.33372	5.33372
-3.9288e-05	0	0	0	5.31919	5.31919	5.31919
-3.928e-05	0	0	0	5.30488	5.30488	5.30488
-3.9272e-05	0	0	0	5.29079	5.29079	5.29079
-3.9264e-05	0	0	0	5.27691	5.27691	5.27691
-3.9256e-05	0	0	0	5.26325	5.26325	5.26325
-3.9248e-05	0	0	0	5.24979	5.24979	5.24979
-3.924e-05	0	0	0	5.23654	5.23654	5.23654
-3.9232e-05	0	0	0	5.22349	5.22349	5.22349
-3.9224e-05	0	0	0	5.21063	5.21063	5.21063
-3.9216e-05	0	0	0	5.19797	5.19797	5.19797
-3.9208e-05	0	0	0	5.1855	5.1855	5.1855
-3.92e-05	0	0	0	5.17322	5.17322	5.17322
-3.9192e-05	0	0	0	5.16111	5.16111	5.16111
-3.9184e-05	0	0	0	5.14918	5.14918	5.14918
-3.9176e-05	0	0	0	5.13743	5.13743	5.13743
-3.9168e-05	0	0	0	5.12585	5.12585	5.12585
-3.916e-05	0	0	0	5.11445	5.11445	5.11445
-3.9152e-05	0	0	0	5.10321	5.10321	5.10321
-3.9144e-05	0	0	0	5.09213	5.09213	5.09213
-3.9136e-05	0	0	0	5.08121	5.08121	5.08121
-3.9128e-05	0	0	0	5.07045	5.07045	5.07045
-3.912e-05	0	0	0	5.05985	5.05985	5.05985
-3.9112e-05	0	0	0	5.0494	5.0494	5.0494
-3.9104e-05	0	0	0	5.03909	5.03909	5.03909
-3.9096e-05	0	0	0	5.02894	5.02894	5.02894
-3.9088e-05	0	0	0	5.01893	5.01893	5.01893
-3.908e-05	0	0	0	5.00906	5.00906	5.00906
-3.9072e-05	0	0	0	4.99933	4.99933	4.99933
-3.9064e-05	0	0	0	4.98974	4.98974	4.98974
-3.9056e-05	0	0	0	4.98028	4.98028	4.98028
-3.9048e-05	0	0	0	4.97096	4.97096	4.97096
-3.904e-05	0	0	0	4.96177	4.96177	4.96177
-3.9032e-05	0	0	0	4.9527	4.9527	4.9527
-3.9024e-05	0	0	0	4.94377	4.94377	4.94377
-3.9016e-05	0	0	0	4.93495	4.93495	4.93495
-3.9008e-05	0	0	0	4.92626	4.92626	4.92626
-3.9e-05	0	0	0	4.91769	4.91769	4.91769
-3.8992e-05	0	0	0	4.90923	4.90923	4.90923
-3.8984e-05	0	0	0	4.90089	4.90089	4.90089
-3.8976e-05	0	0	0	4.89267	4.89267	4.89267
-3.8968e-05	0	0	0	4.88456	4.88456	4.88456
-3.896e-05	0	0	0	4.87656	4.87656	4.87656
-3.8952e-05	0	0	0	4.86867	4.86867	4.86867
-3.8944e-05	0	0	0	4.86088	4.86088	4.86088
-3.8936e-05	0	0	0	4.8532	4.8532	4.8532
-3.8928e-05	0	0	0	4.84563	4.84563	4.84563
-3.892e-05	0	0	0	4.83815	4.83815	4.83815
-3.8912e-05	0	0	0	4.83078	4.83078	4.83078
-3.8904e-05	0	0	0	4.82351	4.82351	4.82351
-3.8896e-05	0	0	0	4.81633	4.81633	4.81633
-3.8888e-05	0	0	0	4.80925	4.80925	4.80925
-3.888e-05	0	0	0	4.80226	4.80226	4.80226
-3.8872e-05	0	0	0	4.79537	4.79537	4.79537
-3.8864e-05	0	0	0	4.78857	4.78857	4.78857
-3.8856e-05	0	0	0	4.78185	4.78185	4.78185
-3.8848e-05	0	0	0	4.77523	4.77523	4.77523
-3.884e-05	0	0	0	4.76869	4.76869	4.76869
-3.8832e-05	0	0	0	4.76224	4.76224	4.76224
-3.8824e-05	0	0	0	4.75588	4.75588	4.75588
-3.8816e-05	0	0	0	4.74959	4.74959	4.74959
-3.8808e-05	0	0	0	4.74339	4.74339	4.74339
-3.88e-05	0	0	0	4.73727	4.73727	4.73727
-3.8792e-05	0	0	0	4.73123	4.73123	4.73123
-3.8784e-05	0	0	0	4.72527	4.72527	4.72527
-3.8776e-05	0	0	0	4.71939	4.71939	4.71939
-3.8768e-05	0	0	0	4.71358	4.71358	4.71358
-3.876e-05	0	0	0	4.70785	4.70785	4.70785
-3.8752e-05	0	0	0	4.70219	4.70219	4.70219
-3.8744e-05	0	0	0	4.6966	4.6966	4.6966
-3.8736e-05	0	0	0	4.69109	4.69109	4.69109
-3.8728e-05	0	0	0	4.68565	4.68565	4.68565
-3.872e-05	0	0	0	4.68028	4.68028	4.68028
-3.8712e-05	0	0	0	4.67497	4.67497	4.67497
-3.8704e-05	0	0	0	4.66973	4.66973	4.66973
-3.8696e-05	0	0	0	4.66456	4.66456	4.66456
-3.8688e-05	0	0	0	4.65945	4.65945	4.65945
-3.868e-05	0	0	0	4.65442	4.65442	4.65442
-3.8672e-05	0	0	0	4.64944	4.64944	4.64944
-3.8664e-05	0	0	0	4.64453	4.64453	4.64453
-3.8656e-05	0	0	0	4.63968	4.63968	4.63968
-3.8648e-05	0	0	0	4.63489	4.63489	4.63489
-3.864e-05	0	0	0	4.63016	4.63016	4.63016
-3.8632e-05	0	0	0	4.62548	4.62548	4.62548
-3.8624e-05	0	0	0	4.62087	4.62087	4.62087
-3.8616e-05	0	0	0	4.61632	4.61632	4.61632
-3.8608e-05	0	0	0	4.61182	4.61182	4.61182
-3.86e-05	0	0	0	4.60738	4.60738	4.60738
-3.8592e-05	0	0	0	4.603	4.603	4.603
-3.8584e-05	0	0	0	4.59866	4.59866	4.59866
-3.8576e-05	0	0	0	4.59439	4.59439	4.59439
-3.8568e-05	0	0	0	4.59017	4.59017	4.59017
-3.856e-05	0	0	0	4.586	4.586	4.586
-3.8552e-05	0	0	0	4.58187	4.58187	4.58187
-3.8544e-05	0	0	0	4.57781	4.57781	4.57781
-3.8536e-05	0	0	0	4.57379	4.57379	4.57379
-3.8528e-05	0	0	0	4.56982	4.56982	4.56982
-3.852e-05	0	0	0	4.5659	4.5659	4.5659
-3.8512e-05	0	0	0	4.56202	4.56202	4.56202
-3.8504e-05	0	0	0	4.5582	4.5582	4.5582
-3.8496e-05	0	0	0	4.55443	4.55443	4.55443
-3.8488e-05	0	0	0	4.55069	4.55069	4.55069
-3.848e-05	0	0	0	4.54701	4.54701	4.54701
-3.8472e-05	0	0	0	4.54337	4.54337	4.54337
-3.8464e-05	0	0	0	4.53977	4.53977	4.53977
-3.8456e-05	0	0	0	4.53622	4.53622	4.53622
-3.8448e-05	0	0	0	4.53271	4.53271	4.53271
-3.844e-05	0	0	0	4.52924	4.52924	4.52924
-3.8432e-05	0	0	0	4.52582	4.52582	4.52582
-3.8424e-05	0	0	0	4.52243	4.52243	4.52243
-3.8416e-05	0	0	0	4.5191	4.5191	4.5191
-3.8408e-05	0	0	0	4.5158	4.5158	4.5158
-3.84e-05	0	0	0	4.51253	4.51253	4.51253
-3.8392e-05	0	0	0	4.50931	4.50931	4.50931
-3.8384e-05	0	0	0	4.50612	4.50612	4.50612
-3.8376e-05	0	0	0	4.50298	4.50298	4.50298
-3.8368e-05	0	0	0	4.49988	4.49988	4.49988
-3.836e-05	0	0	0	4.49681	4.49681	4.49681
-3.8352e-05	0	0	0	4.49377	4.49377	4.49377
-3.8344e-05	0	0	0	4.49078	4.49078	4.49078
-3.8336e-05	0	0	0	4.48781	4.48781	4.48781
-3.8328e-05	0	0	0	4.48489	4.48489	4.48489
-3.832e-05	0	0	0	4.482	4.482	4.482
-3.8312e-05	0	0	0	4.47914	4.47914	4.47914
-3.8304e-05	0	0	0	4.47632	4.47632	4.47632
-3.8296e-05	0	0	0	4.47353	4.47353	4.47353
-3.8288e-05	0	0	0	4.47078	4.47078	4.47078
-3.828e-05	0	0	0	4.46806	4.46806	4.46806
-3.8272e-05	0	0	0	4.46537	4.46537	4.46537
-3.8264e-05	0	0	0	4.46271	4.46271	4.46271
-3.8256e-05	0	0	0	4.46009	4.46009	4.46009
-3.8248e-05	0	0	0	4.45749	4.45749	4.45749
-3.824e-05	0	0	0	4.45493	4.45493	4.45493
-3.8232e-05	0	0	0	4.45239	4.45239	4.45239
-3.8224e-05	0	0	0	4.44989	4.44989	4.44989
-3.8216e-05	0	0	0	4.44741	4.44741	4.44741
-3.8208e-05	0	0	0	4.44497	4.44497	4.44497
-3.82e-05	0	0	0	4.44255	4.44255	4.44255
-3.8192e-05	0	0	0	4.44016	4.44016	4.44016
-3.8184e-05	0	0	0	4.4378	4.4378	4.4378
-3.8176e-05	0	0	0	4.43547	4.43547	4.43547
-3.8168e-05	0	0	0	4.43317	4.43317	4.43317
-3.816e-05	0	0	0	4.43089	4.43089	4.43089
-3.8152e-05	0	0	0	4.42864	4.42864	4.42864
-3.8144e-05	0	0	0	4.42642	4.42642	4.42642
-3.8136e-05	0	0	0	4.42421	4.42421	4.42421
-3.8128e-05	0	0	0	4.42204	4.42204	4.42204
-3.812e-05	0	0	0	4.4199	4.4199	4.4199
-3.8112e-05	0	0	0	4.41777	4.41777	4.41777
-3.8104e-05	0	0	0	4.41567	4.41567	4.41567
-3.8096e-05	0	0	0	4.4136	4.4136	4.4136
-3.8088e-05	0	0	0	4.41155	4.41155	4.41155
-3.808e-05	0	0	0	4.40953	4.40953	4.40953
-3.8072e-05	0	0	0	4.40753	4.40753	4.40753
-3.8064e-05	0	0	0	4.40555	4.40555	4.40555
-3.8056e-05	0	0	0	4.40359	4.40359	4.40359
-3.8048e-05	0	0	0	4.40166	4.40166	4.40166
-3.804e-05	0	0	0	4.39975	4.39975	4.39975
-3.8032e-05	0	0	0	4.39786	4.39786	4.39786
-3.8024e-05	0	0	0	4.396	4.396	4.396
-3.8016e-05	0	0	0	4.39415	4.39415	4.39415
-3.8008e-05	0	0	0	4.39233	4.39233	4.39233
-3.8e-05	0	0	0	4.39052	4.39052	4.39052
-3.7992e-05	0	0	0	4.38875	4.38875	4.38875
-3.7984e-05	0	0	0	4.38698	4.38698	4.38698
-3.7976e-05	0	0	0	4.38524	4.38524	4.38524
-3.7968e-05	0	0	0	4.38353	4.38353	4.38353
-3.796e-05	0	0	0	4.38182	4.38182	4.38182
-3.7952e-05	0	0	0	4.38014	4.38014	4.38014
-3.7944e-05	0	0	0	4.37848	4.37848	4.37848
-3.7936e-05	0	0	0	4.37684	4.37684	4.37684
-3.7928e-05	0	0	0	4.37522	4.37522	4.37522
-3.792e-05	0	0	0	4.37361	4.37361	4.37361
-3.7912e-05	0	0	0	4.37202	4.37202	4.37202
-3.7904e-05	0	0	0	4.37045	4.37045	4.37045
-3.7896e-05	0	0	0	4.3689	4.3689	4.3689
-3.7888e-05	0	0	0	4.36737	4.36737	4.36737
-3.788e-05	0	0	0	4.36586	4.36586	4.36586
-3.7872e-05	0	0	0	4.36436	4.36436	4.36436
-3.7864e-05	0	0	0	4.36288	4.36288	4.36288
-3.7856e-05	0	0	0	4.36142	4.36142	4.36142
-3.7848e-05	0	0	0	4.35997	4.35997	4.35997
-3.784e-05	0	0	0	4.35854	4.35854	4.35854
-3.7832e-05	0	0	0	4.35712	4.35712	4.35712
-3.7824e-05	0	0	0	4.35573	4.35573	4.35573
-3.7816e-05	0	0	0	4.35434	4.35434	4.35434
-3.7808e-05	0	0	0	4.35298	4.35298	4.35298
-3.78e-05	0	0	0	4.35163	4.35163	4.35163
-3.7792e-05	0	0	0	4.35029	4.35029	4.35029
-3.7784e-05	0	0	0	4.34897	4.34897	4.34897
-3.7776e-05	0	0	0	4.34767	4.34767	4.34767
-3.7768e-05	0	0	0	4.34638	4.34638	4.34638
-3.776e-05	0	0	0	4.3451	4.3451	4.3451
-3.7752e-05	0	0	0	4.34384	4.34384	4.34384
-3.7744e-05	0	0	0	4.34259	4.34259	4.34259
-3.7736e-05	0	0	0	4.34136	4.34136	4.34136
-3.7728e-05	0	0	0	4.34014	4.34014	4.34014
-3.772e-05	0	0	0	4.33894	4.33894	4.33894
-3.7712e-05	0	0	0	4.33775	4.33775	4.33775
-3.7704e-05	0	0	0	4.33657	4.33657	4.33657
-3.7696e-05	0	0	0	4.33541	4.33541	4.33541
-3.7688e-05	0	0	0	4.33426	4.33426	4.33426
-3.768e-05	0	0	0	4.33312	4.33312	4.33312
-3.7672e-05	0	0	0	4.33199	4.33199	4.33199
-3.7664e-05	0	0	0	4.33088	4.33088	4.33088
-3.7656e-05	0	0	0	4.32978	4.32978	4.32978
-3.7648e-05	0	0	0	4.32869	4.32869	4.32869
-3.764e-05	0	0	0	4.32762	4.32762	4.32762
-3.7632e-05	0	0	0	4.32655	4.32655	4.32655
-3.7624e-05	0	0	0	4.32551	4.32551	4.32551
-3.7616e-05	0	0	0	4.32447	4.32447	4.32447
-3.7608e-05	0	0	0	4.32344	4.32344	4.32344
-3.76e-05	0	0	0	4.32242	4.32242	4.32242
-3.7592e-05	0	0	0	4.32142	4.32142	4.32142
-3.7584e-05	0	0	0	4.32043	4.32043	4.32043
-3.7576e-05	0	0	0	4.31944	4.31944	4.31944
-3.7568e-05	0	0	0	4.31847	4.31847	4.31847
-3.756e-05	0	0	0	4.31751	4.31751	4.31751
-3.7552e-05	0	0	0	4.31656	4.31656	4.31656
-3.7544e-05	0	0	0	4.31562	4.31562	4.31562
-3.7536e-05	0	0	0	4.31469	4.31469	4.31469
-3.7528e-05	0	0	0	4.31378	4.31378	4.31378
-3.752e-05	0	0	0	4.31287	4.31287	4.31287
-3.7512e-05	0	0	0	4.31198	4.31198	4.31198
-3.7504e-05	0	0	0	4.31109	4.31109	4.31109
-3.7496e-05	0	0	0	4.31021	4.31021	4.31021
-3.7488e-05	0	0	0	4.30934	4.30934	4.30934
-3.748e-05	0	0	0	4.30849	4.30849	4.30849
-3.7472e-05	0	0	0	4.30764	4.30764	4.30764
-3.7464e-05	0	0	0	4.3068	4.3068	4.3068
-3.7456e-05	0	0	0	4.30597	4.30597	4.30597
-3.7448e-05	0	0	0	4.30515	4.30515	4.30515
-3.744e-05	0	0	0	4.30434	4.30434	4.30434
-3.7432e-05	0	0	0	4.30354	4.30354	4.30354
-3.7424e-05	0	0	0	4.30275	4.30275	4.30275
-3.7416e-05	0	0	0	4.30196	4.30196	4.30196
-3.7408e-05	0	0	0	4.30119	4.30119	4.30119
-3.74e-05	0	0	0	4.30042	4.30042	4.30042
-3.7392e-05	0	0	0	4.29966	4.29966	4.29966
-3.7384e-05	0	0	0	4.29892	4.29892	4.29892
-3.7376e-05	0	0	0	4.29817	4.29817	4.29817
-3.7368e-05	0	0	0	4.29744	4.29744	4.29744
-3.736e-05	0	0	0	4.29672	4.29672	4.29672
-3.7352e-05	0	0	0	4.296	4.296	4.296
-3.7344e-05	0	0	0	4.29529	4.29529	4.29529
-3.7336e-05	0	0	0	4.29459	4.29459	4.29459
-3.7328e-05	0	0	0	4.2939	4.2939	4.2939
-3.732e-05	0	0	0	4.29322	4.29322	4.29322
-3.7312e-05	0	0	0	4.29254	4.29254	4.29254
-3.7304e-05	0	0	0	4.29187	4.29187	4.29187
-3.7296e-05	0	0	0	4.29121	4.29121	4.29121
-3.7288e-05	0	0	0	4.29055	4.29055	4.29055
-3.728e-05	0	0	0	4.2899	4.2899	4.2899
-3.7272e-05	0	0	0	4.28926	4.28926	4.28926
-3.7264e-05	0	0	0	4.28863	4.28863	4.28863
-3.7256e-05	0	0	0	4.288	4.288	4.288
-3.7248e-05	0	0	0	4.28739	4.28739	4.28739
-3.724e-05	0	0	0	4.28677	4.28677	4.28677
-3.7232e-05	0	0	0	4.28616	4.28616	4.28616
-3.7224e-05	0	0	0	4.28556	4.28556	4.28556
-3.7216e-05	0	0	0	4.28497	4.28497	4.28497
-3.7208e-05	0	0	0	4.28439	4.28439	4.28439
-3.72e-05	0	0	0	4.28381	4.28381	4.28381
-3.7192e-05	0	0	0	4.28324	4.28324	4.28324
-3.7184e-05	0	0	0	4.28267	4.28267	4.28267
-3.7176e-05	0	0	0	4.28211	4.28211	4.28211
-3.7168e-05	0	0	0	4.28156	4.28156	4.28156
-3.716e-05	0	0	0	4.28101	4.28101	4.28101
-3.7152e-05	0	0	0	4.28047	4.28047	4.28047
-3.7144e-05	0	0	0	4.27993	4.27993	4.27993
-3.7136e-05	0	0	0	4.2794	4.2794	4.2794
-3.7128e-05	0	0	0	4.27888	4.27888	4.27888
-3.712e-05	0	0	0	4.27836	4.27836	4.27836
-3.7112e-05	0	0	0	4.27785	4.27785	4.27785
-3.7104e-05	0	0	0	4.27734	4.27734	4.27734
-3.7096e-05	0	0	0	4.27684	4.27684	4.27684
-3.7088e-05	0	0	0	4.27634	4.27634	4.27634
-3.708e-05	0	0	0	4.27586	4.27586	4.27586
-3.7072e-05	0	0	0	4.27537	4.27537	4.27537
-3.7064e-05	0	0	0	4.27489	4.27489	4.27489
-3.7056e-05	0	0	0	4.27442	4.27442	4.27442
-3.7048e-05	0	0	0	4.27395	4.27395	4.27395
-3.704e-05	0	0	0	4.27349	4.27349	4.27349
-3.7032e-05	0	0	0	4.27303	4.27303	4.27303
-3.7024e-05	0	0	0	4.27257	4.27257	4.27257
-3.7016e-05	0	0	0	4.27213	4.27213	4.27213
-3.7008e-05	0	0	0	4.27168	4.27168	4.27168
-3.7e-05	0	0	0	4.27125	4.27125	4.27125
-3.6992e-05	0	0	0	4.27081	4.27081	4.27081
-3.6984e-05	0	0	0	4.27038	4.27038	4.27038
-3.6976e-05	0	0	0	4.26996	4.26996	4.26996
-3.6968e-05	0	0	0	4.26954	4.26954	4.26954
-3.696e-05	0	0	0	4.26912	4.26912	4.26912
-3.6952e-05	0	0	0	4.26871	4.26871	4.26871
-3.6944e-05	0	0	0	4.26831	4.26831	4.26831
-3.6936e-05	0	0	0	4.26791	4.26791	4.26791
-3.6928e-05	0	0	0	4.26751	4.26751	4.26751
-3.692e-05	0	0	0	4.26712	4.26712	4.26712
-3.6912e-05	0	0	0	4.26673	4.26673	4.26673
-3.6904e-05	0	0	0	4.26635	4.26635	4.26635
-3.6896e-05	0	0	0	4.26597	4.26597	4.26597
-3.6888e-05	0	0	0	4.26559	4.26559	4.26559
-3.688e-05	0	0	0	4.26522	4.26522	4.26522
-3.6872e-05	0	0	0	4.26485	4.26485	4.26485
-3.6864e-05	0	0	0	4.26449	4.26449	4.26449
-3.6856e-05	0	0	0	4.26413	4.26413	4.26413
-3.6848e-05	0	0	0	4.26378	4.26378	4.26378
-3.684e-05	0	0	0	4.26342	4.26342	4.26342
-3.6832e-05	0	0	0	4.26308	4.26308	4.26308
-3.6824e-05	0	0	0	4.26273	4.26273	4.26273
-3.6816e-05	0	0	0	4.26239	4.26239	4.26239
-3.6808e-05	0	0	0	4.26206	4.26206	4.26206
-3.68e-05	0	0	0	4.26173	4.26173	4.26173
-3.6792e-05	0	0	0	4.2614	4.2614	4.2614
-3.6784e-05	0	0	0	4.26107	4.26107	4.26107
-3.6776e-05	0	0	0	4.26075	4.26075	4.26075
-3.6768e-05	0	0	0	4.26043	4.26043	4.26043
-3.676e-05	0	0	0	4.26012	4.26012	4.26012
-3.6752e-05	0	0	0	4.25981	4.25981	4.25981
-3.6744e-05	0	0	0	4.2595	4.2595	4.2595
-3.6736e-05	0	0	0	4.25919	4.25919	4.25919
-3.6728e-05	0	0	0	4.25889	4.25889	4.25889
-3.672e-05	0	0	0	4.2586	4.2586	4.2586
-3.6712e-05	0	0	0	4.2583	4.2583	4.2583
-3.6704e-05	0	0	0	4.25801	4.25801	4.25801
-3.6696e-05	0	0	0	4.25772	4.25772	4.25772
-3.6688e-05	0	0	0	4.25744	4.25744	4.25744
-3.668e-05	0	0	0	4.25716	4.25716	4.25716
-3.6672e-05	0	0	0	4.25688	4.25688	4.25688
-3.6664e-05	0	0	0	4.2566	4.2566	4.2566
-3.6656e-05	0	0	0	4.25633	4.25633	4.25633
-3.6648e-05	0	0	0	4.25606	4.25606	4.25606
-3.664e-05	0	0	0	4.2558	4.2558	4.2558
-3.6632e-05	0	0	0	4.25553	4.25553	4.25553
-3.6624e-05	0	0	0	4.25527	4.25527	4.25527
-3.6616e-05	0	0	0	4.25501	4.25501	4.25501
-3.6608e-05	0	0	0	4.25476	4.25476	4.25476
-3.66e-05	0	0	0	4.25451	4.25451	4.25451
-3.6592e-05	0	0	0	4.25426	4.25426	4.25426
-3.6584e-05	0	0	0	4.25401	4.25401	4.25401
-3.6576e-05	0	0	0	4.25377	4.25377	4.25377
-3.6568e-05	0	0	0	4.25353	4.25353	4.25353
-3.656e-05	0	0	0	4.25329	4.25329	4.25329
-3.6552e-05	0	0	0	4.25305	4.25305	4.25305
-3.6544e-05	0	0	0	4.25282	4.25282	4.25282
-3.6536e-05	0	0	0	4.25259	4.25259	4.25259
-3.6528e-05	0	0	0	4.25236	4.25236	4.25236
-3.652e-05	0	0	0	4.25214	4.25214	4.25214
-3.6512e-05	0	0	0	4.25191	4.25191	4.25191
-3.6504e-05	0	0	0	4.25169	4.25169	4.25169
-3.6496e-05	0	0	0	4.25147	4.25147	4.25147
-3.6488e-05	0	0	0	4.25126	4.25126	4.25126
-3.648e-05	0	0	0	4.25104	4.25104	4.25104
-3.6472e-05	0	0	0	4.25083	4.25083	4.25083
-3.6464e-05	0	0	0	4.25062	4.25062	4.25062
-3.6456e-05	0	0	0	4.25042	4.25042	4.25042
-3.6448e-05	0	0	0	4.25021	4.25021	4.25021
-3.644e-05	0	0	0	4.25001	4.25001	4.25001
-3.6432e-05	0	0	0	4.24981	4.24981	4.24981
-3.6424e-05	0	0	0	4.24961	4.24961	4.24961
-3.6416e-05	0	0	0	4.24942	4.24942	4.24942
-3.6408e-05	0	0	0	4.24922	4.24922	4.24922
-3.64e-05	0	0	0	4.24903	4.24903	4.24903
-3.6392e-05	0	0	0	4.24884	4.24884	4.24884
-3.6384e-05	0	0	0	4.24865	4.24865	4.24865
-3.6376e-05	0	0	0	4.24847	4.24847	4.24847
-3.6368e-05	0	0	0	4.24829	4.24829	4.24829
-3.636e-05	0	0	0	4.24811	4.24811	4.24811
-3.6352e-05	0	0	0	4.24793	4.24793	4.24793
-3.6344e-05	0	0	0	4.24775	4.24775	4.24775
-3.6336e-05	0	0	0	4.24757	4.24757	4.24757
-3.6328e-05	0	0	0	4.2474	4.2474	4.2474
-3.632e-05	0	0	0	4.24723	4.24723	4.24723
-3.6312e-05	0	0	0	4.24706	4.24706	4.24706
-3.6304e-05	0	0	0	4.24689	4.24689	4.24689
-3.6296e-05	0	0	0	4.24673	4.24673	4.24673
-3.6288e-05	0	0	0	4.24656	4.24656	4.24656
-3.628e-05	0	0	0	4.2464	4.2464	4.2464
-3.6272e-05	0	0	0	4.24624	4.24624	4.24624
-3.6264e-05	0	0	0	4.24608	4.24608	4.24608
-3.6256e-05	0	0	0	4.24592	4.24592	4.24592
-3.6248e-05	0	0	0	4.24577	4.24577	4.24577
-3.624e-05	0	0	0	4.24561	4.24561	4.24561
-3.6232e-05	0	0	0	4.24546	4.24546	4.24546
-3.6224e-05	0	0	0	4.24531	4.24531	4.24531
-3.6216e-05	0	0	0	4.24516	4.24516	4.24516
-3.6208e-05	0	0	0	4.24502	4.24502	4.24502
-3.62e-05	0	0	0	4.24487	4.24487	4.24487
-3.6192e-05	0	0	0	4.24473	4.24473	4.24473
-3.6184e-05	0	0	0	4.24459	4.24459	4.24459
-3.6176e-05	0	0	0	4.24445	4.24445	4.24445
-3.6168e-05	0	0	0	4.24431	4.24431	4.24431
-3.616e-05	0	0	0	4.24417	4.24417	4.24417
-3.6152e-05	0	0	0	4.24403	4.24403	4.24403
-3.6144e-05	0	0	0	4.2439	4.2439	4.2439
-3.6136e-05	0	0	0	4.24377	4.24377	4.24377
-3.6128e-05	0	0	0	4.24363	4.24363	4.24363
-3.612e-05	0	0	0	4.2435	4.2435	4.2435
-3.6112e-05	0	0	0	4.24338	4.24338	4.24338
-3.6104e-05	0	0	0	4.24325	4.24325	4.24325
-3.6096e-05	0	0	0	4.24312	4.24312	4.24312
-3.6088e-05	0	0	0	4.243	4.243	4.243
-3.608e-05	0	0	0	4.24287	4.24287	4.24287
-3.6072e-05	0	0	0	4.24275	4.24275	4.24275
-3.6064e-05	0	0	0	4.24263	4.24263	4.24263
-3.6056e-05	0	0	0	4.24251	4.24251	4.24251
-3.6048e-05	0	0	0	4.24239	4.24239	4.24239
-3.604e-05	0	0	0	4.24228	4.24228	4.24228
-3.6032e-05	0	0	0	4.24216	4.24216	4.24216
-3.6024e-05	0	0	0	4.24205	4.24205	4.24205
-3.6016e-05	0	0	0	4.24194	4.24194	4.24194
-3.6008e-05	0	0	0	4.24182	4.24182	4.24182
-3.6e-05	0	0	0	4.24171	4.24171	4.24171
-3.5992e-05	0	0	0	4.2416	4.2416	4.2416
-3.5984e-05	0	0	0	4.2415	4.2415	4.2415
-3.5976e-05	0	0	0	4.24139	4.24139	4.24139
-3.5968e-05	0	0	0	4.24128	4.24128	4.24128
-3.596e-05	0	0	0	4.24118	4.24118	4.24118
-3.5952e-05	0	0	0	4.24108	4.24108	4.24108
-3.5944e-05	0	0	0	4.24097	4.24097	4.24097
-3.5936e-05	0	0	0	4.24087	4.24087	4.24087
-3.5928e-05	0	0	0	4.24077	4.24077	4.24077
-3.592e-05	0	0	0	4.24067	4.24067	4.24067
-3.5912e-05	0	0	0	4.24058	4.24058	4.24058
-3.5904e-05	0	0	0	4.24048	4.24048	4.24048
-3.5896e-05	0	0	0	4.24038	4.24038	4.24038
-3.5888e-05	0	0	0	4.24029	4.24029	4.24029
-3.588e-05	0	0	0	4.24019	4.24019	4.24019
-3.5872e-05	0	0	0	4.2401	4.2401	4.2401
-3.5864e-05	0	0	0	4.24001	4.24001	4.24001
-3.5856e-05	0	0	0	4.23992	4.23992	4.23992
-3.5848e-05	0	0	0	4.23983	4.23983	4.23983
-3.584e-05	0	0	0	4.23974	4.23974	4.23974
-3.5832e-05	0	0	0	4.23965	4.23965	4.23965
-3.5824e-05	0	0	0	4.23957	4.23957	4.23957
-3.5816e-05	0	0	0	4.23948	4.23948	4.23948
-3.5808e-05	0	0	0	4.2394	4.2394	4.2394
-3.58e-05	0	0	0	4.23931	4.23931	4.23931
-3.5792e-05	0	0	0	4.23923	4.23923	4.23923
-3.5784e-05	0	0	0	4.23915	4.23915	4.23915
-3.5776e-05	0	0	0	4.23907	4.23907	4.23907
-3.5768e-05	0	0	0	4.23899	4.23899	4.23899
-3.576e-05	0	0	0	4.23891	4.23891	4.23891
-3.5752e-05	0	0	0	4.23883	4.23883	4.23883
-3.5744e-05	0	0	0	4.23875	4.23875	4.23875
-3.5736e-05	0	0	0	4.23868	4.23868	4.23868
-3.5728e-05	0	0	0	4.2386	4.2386	4.2386
-3.572e-05	0	0	0	4.23853	4.23853	4.23853
-3.5712e-05	0	0	0	4.23845	4.23845	4.23845
-3.5704e-05	0	0	0	4.23838	4.23838	4.23838
-3.5696e-05	0	0	0	4.2383	4.2383	4.2383
-3.5688e-05	0	0	0	4.23823	4.23823	4.23823
-3.568e-05	0	0	0	4.23816	4.23816	4.23816
-3.5672e-05	0	0	0	4.23809	4.23809	4.23809
-3.5664e-05	0	0	0	4.23802	4.23802	4.23802
-3.5656e-05	0	0	0	4.23795	4.23795	4.23795
-3.5648e-05	0	0	0	4.23788	4.23788	4.23788
-3.564e-05	0	0	0	4.23781	4.23781	4.23781
-3.5632e-05	0	0	0	4.23775	4.23775	4.23775
-3.5624e-05	0	0	0	4.23768	4.23768	4.23768
-3.5616e-05	0	0	0	4.23762	4.23762	4.23762
-3.5608e-05	0	0	0	4.23755	4.23755	4.23755
-3.56e-05	0	0	0	4.23749	4.23749	4.23749
-3.5592e-05	0	0	0	4.23743	4.23743	4.23743
-3.5584e-05	0	0	0	4.23736	4.23736	4.23736
-3.5576e-05	0	0	0	4.2373	4.2373	4.2373
-3.5568e-05	0	0	0	4.23724	4.23724	4.23724
-3.556e-05	0	0	0	4.23718	4.23718	4.23718
-3.5552e-05	0	0	0	4.23712	4.23712	4.23712
-3.5544e-05	0	0	0	4.23706	4.23706	4.23706
-3.5536e-05	0	0	0	4.237	4.237	4.237
-3.5528e-05	0	0	0	4.23694	4.23694	4.23694
-3.552e-05	0	0	0	4.23689	4.23689	4.23689
-3.5512e-05	0	0	0	4.23683	4.23683	4.23683
-3.5504e-05	0	0	0	4.23678	4.23678	4.23678
-3.5496e-05	0	0	0	4.23672	4.23672	4.23672
-3.5488e-05	0	0	0	4.23666	4.23666	4.23666
-3.548e-05	0	0	0	4.23661	4.23661	4.23661
-3.5472e-05	0	0	0	4.23656	4.23656	4.23656
-3.5464e-05	0	0	0	4.23651	4.23651	4.23651
-3.5456e-05	0	0	0	4.23645	4.23645	4.23645
-3.5448e-05	0	0	0	4.2364	4.2364	4.2364
-3.544e-05	0	0	0	4.23635	4.23635	4.23635
-3.5432e-05	0	0	0	4.2363	4.2363	4.2363
-3.5424e-05	0	0	0	4.23625	4.23625	4.23625
-3.5416e-05	0	0	0	4.2362	4.2362	4.2362
-3.5408e-05	0	0	0	4.23615	4.23615	4.23615
-3.54e-05	0	0	0	4.2361	4.2361	4.2361
-3.5392e-05	0	0	0	4.23606	4.23606	4.23606
-3.5384e-05	0	0	0	4.236	4.236	4.236
-3.5376e-05	0	0	0	4.23596	4.23596	4.23596
-3.5368e-05	0	0	0	4.23591	4.23591	4.23591
-3.536e-05	0	0	0	4.23587	4.23587	4.23587
-3.5352e-05	0	0	0	4.23582	4.23582	4.23582
-3.5344e-05	0	0	0	4.23578	4.23578	4.23578
-3.5336e-05	0	0	0	4.23573	4.23573	4.23573
-3.5328e-05	0	0	0	4.23569	4.23569	4.23569
-3.532e-05	0	0	0	4.23564	4.23564	4.23564
-3.5312e-05	0	0	0	4.2356	4.2356	4.2356
-3.5304e-05	0	0	0	4.23556	4.23556	4.23556
-3.5296e-05	0	0	0	4.23551	4.23551	4.23551
-3.5288e-05	0	0	0	4.23548	4.23548	4.23548
-3.528e-05	0	0	0	4.23543	4.23543	4.23543
-3.5272e-05	0	0	0	4.23539	4.23539	4.23539
-3.5264e-05	0	0	0	4.23535	4.23535	4.23535
-3.5256e-05	0	0	0	4.23531	4.23531	4.23531
-3.5248e-05	0	0	0	4.23527	4.23527	4.23527
-3.524e-05	0	0	0	4.23524	4.23524	4.23524
-3.5232e-05	0	0	0	4.2352	4.2352	4.2352
-3.5224e-05	0	0	0	4.23516	4.23516	4.23516
-3.5216e-05	0	0	0	4.23512	4.23512	4.23512
-3.5208e-05	0	0	0	4.23508	4.23508	4.23508
-3.52e-05	0	0	0	4.23505	4.23505	4.23505
-3.5192e-05	0	0	0	4.23501	4.23501	4.23501
-3.5184e-05	0	0	0	4.23497	4.23497	4.23497
-3.5176e-05	0	0	0	4.23494	4.23494	4.23494
-3.5168e-05	0	0	0	4.2349	4.2349	4.2349
-3.516e-05	0	0	0	4.23487	4.23487	4.23487
-3.5152e-05	0	0	0	4.23483	4.23483	4.23483
-3.5144e-05	0	0	0	4.2348	4.2348	4.2348
-3.5136e-05	0	0	0	4.23476	4.23476	4.23476
-3.5128e-05	0	0	0	4.23473	4.23473	4.23473
-3.512e-05	0	0	0	4.2347	4.2347	4.2347
-3.5112e-05	0	0	0	4.23467	4.23467	4.23467
-3.5104e-05	0	0	0	4.23463	4.23463	4.23463
-3.5096e-05	0	0	0	4.2346	4.2346	4.2346
-3.5088e-05	0	0	0	4.23457	4.23457	4.23457
-3.508e-05	0	0	0	4.23454	4.23454	4.23454
-3.5072e-05	0	0	0	4.23451	4.23451	4.23451
-3.5064e-05	0	0	0	4.23448	4.23448	4.23448
-3.5056e-05	0	0	0	4.23445	4.23445	4.23445
-3.5048e-05	0	0	0	4.23442	4.23442	4.23442
-3.504e-05	0	0	0	4.23439	4.23439	4.23439
-3.5032e-05	0	0	0	4.23436	4.23436	4.23436
-3.5024e-05	0	0	0	4.23433	4.23433	4.23433
-3.5016e-05	0	0	0	4.2343	4.2343	4.2343
-3.5008e-05	0	0	0	4.23427	4.23427	4.23427
-3.5e-05	0	0	0	4.23424	4.23424	4.23424
-3.4992e-05	0	0	0	4.23422	4.23422	4.23422
-3.4984e-05	0	0	0	4.23419	4.23419	4.23419
-3.4976e-05	0	0	0	4.23416	4.23416	4.23416
-3.4968e-05	0	0	0	4.23413	4.23413	4.23413
-3.496e-05	0	0	0	4.23411	4.23411	4.23411
-3.4952e-05	0	0	0	4.23408	4.23408	4.23408
-3.4944e-05	0	0	0	4.23406	4.23406	4.23406
-3.4936e-05	0	0	0	4.23403	4.23403	4.23403
-3.4928e-05	0	0	0	4.234	4.234	4.234
-3.492e-05	0	0	0	4.23398	4.23398	4.23398
-3.4912e-05	0	0	0	4.23395	4.23395	4.23395
-3.4904e-05	0	0	0	4.23393	4.23393	4.23393
-3.4896e-05	0	0	0	4.23391	4.23391	4.23391
-3.4888e-05	0	0	0	4.23388	4.23388	4.23388
-3.488e-05	0	0	0	4.23386	4.23386	4.23386
-3.4872e-05	0	0	0	4.23383	4.23383	4.23383
-3.4864e-05	0	0	0	4.23381	4.23381	4.23381
-3.4856e-05	0	0	0	4.23379	4.23379	4.23379
-3.4848e-05	0	0	0	4.23376	4.23376	4.23376
-3.484e-05	0	0	0	4.23374	4.23374	4.23374
-3.4832e-05	0	0	0	4.23372	4.23372	4.23372
-3.4824e-05	0	0	0	4.2337	4.2337	4.2337
-3.4816e-05	0	0	0	4.23367	4.23367	4.23367
-3.4808e-05	0	0	0	4.23365	4.23365	4.23365
-3.48e-05	0	0	0	4.23363	4.23363	4.23363
-3.4792e-05	0	0	0	4.23361	4.23361	4.23361
-3.4784e-05	0	0	0	4.23359	4.23359	4.23359
-3.4776e-05	0	0	0	4.23357	4.23357	4.23357
-3.4768e-05	0	0	0	4.23355	4.23355	4.23355
-3.476e-05	0	0	0	4.23353	4.23353	4.23353
-3.4752e-05	0	0	0	4.23351	4.23351	4.23351
-3.4744e-05	0	0	0	4.23349	4.23349	4.23349
-3.4736e-05	0	0	0	4.23347	4.23347	4.23347
-3.4728e-05	0	0	0	4.23345	4.23345	4.23345
-3.472e-05	0	0	0	4.23343	4.23343	4.23343
-3.4712e-05	0	0	0	4.23341	4.23341	4.23341
-3.4704e-05	0	0	0	4.2334	4.2334	4.2334
-3.4696e-05	0	0	0	4.23337	4.23337	4.23337
-3.4688e-05	0	0	0	4.23336	4.23336	4.23336
-3.468e-05	0	0	0	4.23334	4.23334	4.23334
-3.4672e-05	0	0	0	4.23332	4.23332	4.23332
-3.4664e-05	0	0	0	4.23331	4.23331	4.23331
-3.4656e-05	0	0	0	4.23328	4.23328	4.23328
-3.4648e-05	0	0	0	4.23327	4.23327	4.23327
-3.464e-05	0	0	0	4.23325	4.23325	4.23325
-3.4632e-05	0	0	0	4.23323	4.23323	4.23323
-3.4624e-05	0	0	0	4.23322	4.23322	4.23322
-3.4616e-05	0	0	0	4.2332	4.2332	4.2332
-3.4608e-05	0	0	0	4.23319	4.23319	4.23319
-3.46e-05	0	0	0	4.23317	4.23317	4.23317
-3.4592e-05	0	0	0	4.23316	4.23316	4.23316
-3.4584e-05	0	0	0	4.23314	4.23314	4.23314
-3.4576e-05	0	0	0	4.23312	4.23312	4.23312
-3.4568e-05	0	0	0	4.23311	4.23311	4.23311
-3.456e-05	0	0	0	4.23309	4.23309	4.23309
-3.4552e-05	0	0	0	4.23307	4.23307	4.23307
-3.4544e-05	0	0	0	4.23306	4.23306	4.23306
-3.4536e-05	0	0	0	4.23304	4.23304	4.23304
-3.4528e-05	0	0	0	4.23303	4.23303	4.23303
-3.452e-05	0	0	0	4.23302	4.23302	4.23302
-3.4512e-05	0	0	0	4.233	4.233	4.233
-3.4504e-05	0	0	0	4.23299	4.23299	4.23299
-3.4496e-05	0	0	0	4.23298	4.23298	4.23298
-3.4488e-05	0	0	0	4.23296	4.23296	4.23296
-3.448e-05	0	0	0	4.23295	4.23295	4.23295
-3.4472e-05	0	0	0	4.23293	4.23293	4.23293
-3.4464e-05	0	0	0	4.23292	4.23292	4.23292
-3.4456e-05	0	0	0	4.23291	4.23291	4.23291
-3.4448e-05	0	0	0	4.23289	4.23289	4.23289
-3.444e-05	0	0	0	4.23288	4.23288	4.23288
-3.4432e-05	0	0	0	4.23286	4.23286	4.23286
-3.4424e-05	0	0	0	4.23286	4.23286	4.23286
-3.4416e-05	0	0	0	4.23284	4.23284	4.23284
-3.4408e-05	0	0	0	4.23283	4.23283	4.23283
-3.44e-05	0	0	0	4.23282	4.23282	4.23282
-3.4392e-05	0	0	0	4.2328	4.2328	4.2328
-3.4384e-05	0	0	0	4.23279	4.23279	4.23279
-3.4376e-05	0	0	0	4.23278	4.23278	4.23278
-3.4368e-05	0	0	0	4.23277	4.23277	4.23277
-3.436e-05	0	0	0	4.23276	4.23276	4.23276
-3.4352e-05	0	0	0	4.23274	4.23274	4.23274
-3.4344e-05	0	0	0	4.23274	4.23274	4.23274
-3.4336e-05	0	0	0	4.23272	4.23272	4.23272
-3.4328e-05	0	0	0	4.23271	4.23271	4.23271
-3.432e-05	0	0	0	4.2327	4.2327	4.2327
-3.4312e-05	0	0	0	4.23269	4.23269	4.23269
-3.4304e-05	0	0	0	4.23268	4.23268	4.23268
-3.4296e-05	0	0	0	4.23267	4.23267	4.23267
-3.4288e-05	0	0	0	4.23266	4.23266	4.23266
-3.428e-05	0	0	0	4.23265	4.23265	4.23265
-3.4272e-05	0	0	0	4.23264	4.23264	4.23264
-3.4264e-05	0	0	0	4.23262	4.23262	4.23262
-3.4256e-05	0	0	0	4.23262	4.23262	4.23262
-3.4248e-05	0	0	0	4.23261	4.23261	4.23261
-3.424e-05	0	0	0	4.2326	4.2326	4.2326
-3.4232e-05	0	0	0	4.23258	4.23258	4.23258
-3.4224e-05	0	0	0	4.23258	4.23258	4.23258
-3.4216e-05	0	0	0	4.23257	4.23257	4.23257
-3.4208e-05	0	0	0	4.23255	4.23255	4.23255
-3.42e-05	0	0	0	4.23255	4.23255	4.23255
-3.4192e-05	0	0	0	4.23254	4.23254	4.23254
-3.4184e-05	0	0	0	4.23253	4.23253	4.23253
-3.4176e-05	0	0	0	4.23252	4.23252	4.23252
-3.4168e-05	0	0	0	4.23251	4.23251	4.23251
-3.416e-05	0	0	0	4.2325	4.2325	4.2325
-3.4152e-05	0	0	0	4.23249	4.23249	4.23249
-3.4144e-05	0	0	0	4.23249	4.23249	4.23249
-3.4136e-05	0	0	0	4.23248	4.23248	4.23248
-3.4128e-05	0	0	0	4.23247	4.23247	4.23247
-3.412e-05	0	0	0	4.23246	4.23246	4.23246
-3.4112e-05	0	0	0	4.23245	4.23245	4.23245
-3.4104e-05	0	0	0	4.23244	4.23244	4.23244
-3.4096e-05	0	0	0	4.23243	4.23243	4.23243
-3.4088e-05	0	0	0	4.23243	4.23243	4.23243
-3.408e-05	0	0	0	4.23242	4.23242	4.23242
-3.4072e-05	0	0	0	4.23241	4.23241	4.23241
-3.4064e-05	0	0	0	4.2324	4.2324	4.2324
-3.4056e-05	0	0	0	4.2324	4.2324	4.2324
-3.4048e-05	0	0	0	4.23239	4.23239	4.23239
-3.404e-05	0	0	0	4.23238	4.23238	4.23238
-3.4032e-05	0	0	0	4.23237	4.23237	4.23237
-3.4024e-05	0	0	0	4.23237	4.23237	4.23237
-3.4016e-05	0	0	0	4.23236	4.23236	4.23236
-3.4008e-05	0	0	0	4.23235	4.23235	4.23235
-3.4e-05	0	0	0	4.23234	4.23234	4.23234
-3.3992e-05	0	0	0	4.23234	4.23234	4.23234
-3.3984e-05	0	0	0	4.23233	4.23233	4.23233
-3.3976e-05	0	0	0	4.23232	4.23232	4.23232
-3.3968e-05	0	0	0	4.23231	4.23231	4.23231
-3.396e-05	0	0	0	4.23231	4.23231	4.23231
-3.3952e-05	0	0	0	4.2323	4.2323	4.2323
-3.3944e-05	0	0	0	4.2323	4.2323	4.2323
-3.3936e-05	0	0	0	4.23229	4.23229	4.23229
-3.3928e-05	0	0	0	4.23228	4.23228	4.23228
-3.392e-05	0	0	0	4.23228	4.23228	4.23228
-3.3912e-05	0	0	0	4.23227	4.23227	4.23227
-3.3904e-05	0	0	0	4.23226	4.23226	4.23226
-3.3896e-05	0	0	0	4.23226	4.23226	4.23226
-3.3888e-05	0	0	0	4.23225	4.23225	4.23225
-3.388e-05	0	0	0	4.23225	4.23225	4.23225
-3.3872e-05	0	0	0	4.23224	4.23224	4.23224
-3.3864e-05	0	0	0	4.23223	4.23223	4.23223
-3.3856e-05	0	0	0	4.23223	4.23223	4.23223
-3.3848e-05	0	0	0	4.23222	4.23222	4.23222
-3.384e-05	0	0	0	4.23222	4.23222	4.23222
-3.3832e-05	0	0	0	4.23221	4.23221	4.23221
-3.3824e-05	0	0	0	4.2322	4.2322	4.2322
-3.3816e-05	0	0	0	4.2322	4.2322	4.2322
-3.3808e-05	0	0	0	4.23219	4.23219	4.23219
-3.38e-05	0	0	0	4.23219	4.23219	4.23219
-3.3792e-05	0	0	0	4.23218	4.23218	4.23218
-3.3784e-05	0	0	0	4.23218	4.23218	4.23218
-3.3776e-05	0	0	0	4.23217	4.23217	4.23217
-3.3768e-05	0	0	0	4.23217	4.23217	4.23217
-3.376e-05	0	0	0	4.23216	4.23216	4.23216
-3.3752e-05	0	0	0	4.23216	4.23216	4.23216
-3.3744e-05	0	0	0	4.23215	4.23215	4.23215
-3.3736e-05	0	0	0	4.23215	4.23215	4.23215
-3.3728e-05	0	0	0	4.23214	4.23214	4.23214
-3.372e-05	0	0	0	4.23214	4.23214	4.23214
-3.3712e-05	0	0	0	4.23213	4.23213	4.23213
-3.3704e-05	0	0	0	4.23213	4.23213	4.23213
-3.3696e-05	0	0	0	4.23212	4.23212	4.23212
-3.3688e-05	0	0	0	4.23212	4.23212	4.23212
-3.368e-05	0	0	0	4.23211	4.23211	4.23211
-3.3672e-05	0	0	0	4.23211	4.23211	4.23211
-3.3664e-05	0	0	0	4.2321	4.2321	4.2321
-3.3656e-05	0	0	0	4.2321	4.2321	4.2321
-3.3648e-05	0	0	0	4.2321	4.2321	4.2321
-3.364e-05	0	0	0	4.23209	4.23209	4.23209
-3.3632e-05	0	0	0	4.23209	4.23209	4.23209
-3.3624e-05	0	0	0	4.23208	4.23208	4.23208
-3.3616e-05	0	0	0	4.23208	4.23208	4.23208
-3.3608e-05	0	0	0	4.23207	4.23207	4.23207
-3.36e-05	0	0	0	4.23207	4.23207	4.23207
-3.3592e-05	0	0	0	4.23207	4.23207	4.23207
-3.3584e-05	0	0	0	4.23206	4.23206	4.23206
-3.3576e-05	0	0	0	4.23206	4.23206	4.23206
-3.3568e-05	0	0	0	4.23205	4.23205	4.23205
-3.356e-05	0	0	0	4.23205	4.23205	4.23205
-3.3552e-05	0	0	0	4.23204	4.23204	4.23204
-3.3544e-05	0	0	0	4.23204	4.23204	4.23204
-3.3536e-05	0	0	0	4.23204	4.23204	4.23204
-3.3528e-05	0	0	0	4.23204	4.23204	4.23204
-3.352e-05	0	0	0	4.23203	4.23203	4.23203
-3.3512e-05	0	0	0	4.23203	4.23203	4.23203
-3.3504e-05	0	0	0	4.23202	4.23202	4.23202
-3.3496e-05	0	0	0	4.23202	4.23202	4.23202
-3.3488e-05	0	0	0	4.23201	4.23201	4.23201
-3.348e-05	0	0	0	4.23201	4.23201	4.23201
-3.3472e-05	0	0	0	4.23201	4.23201	4.23201
-3.3464e-05	0	0	0	4.23201	4.23201	4.23201
-3.3456e-05	0	0	0	4.232	4.232	4.232
-3.3448e-05	0	0	0	4.232	4.232	4.232
-3.344e-05	0	0	0	4.232	4.232	4.232
-3.3432e-05	0	0	0	4.23199	4.23199	4.23199
-3.3424e-05	0	0	0	4.23199	4.23199	4.23199
-3.3416e-05	0	0	0	4.23199	4.23199	4.23199
-3.3408e-05	0	0	0	4.23198	4.23198	4.23198
-3.34e-05	0	0	0	4.23198	4.23198	4.23198
-3.3392e-05	0	0	0	4.23198	4.23198	4.23198
-3.3384e-05	0	0	0	4.23197	4.23197	4.23197
-3.3376e-05	0	0	0	4.23197	4.23197	4.23197
-3.3368e-05	0	0	0	4.23197	4.23197	4.23197
-3.336e-05	0	0	0	4.23196	4.23196	4.23196
-3.3352e-05	0	0	0	4.23196	4.23196	4.23196
-3.3344e-05	0	0	0	4.23196	4.23196	4.23196
-3.3336e-05	0	0	0	4.23195	4.23195	4.23195
-3.3328e-05	0	0	0	4.23195	4.23195	4.23195
-3.332e-05	0	0	0	4.23195	4.23195	4.23195
-3.3312e-05	0	0	0	4.23195	4.23195	4.23195
-3.3304e-05	0	0	0	4.23195	4.23195	4.23195
-3.3296e-05	0	0	0	4.23194	4.23194	4.23194
-3.3288e-05	0	0	0	4.23194	4.23194	4.23194
-3.328e-05	0	0	0	4.23194	4.23194	4.23194
-3.3272e-05	0	0	0	4.23193	4.23193	4.23193
-3.3264e-05	0	0	0	4.23193	4.23193	4.23193
-3.3256e-05	0	0	0	4.23193	4.23193	4.23193
-3.3248e-05	0	0	0	4.23193	4.23193	4.23193
-3.324e-05	0	0	0	4.23192	4.23192	4.23192
-3.3232e-05	0	0	0	4.23192	4.23192	4.23192
-3.3224e-05	0	0	0	4.23192	4.23192	4.23192
-3.3216e-05	0	0	0	4.23192	4.23192	4.23192
-3.3208e-05	0	0	0	4.23192	4.23192	4.23192
-3.32e-05	0	0	0	4.23191	4.23191	4.23191
-3.3192e-05	0	0	0	4.23191	4.23191	4.23191
-3.3184e-05	0	0	0	4.23191	4.23191	4.23191
-3.3176e-05	0	0	0	4.2319	4.2319	4.2319
-3.3168e-05	0	0	0	4.2319	4.2319	4.2319
-3.316e-05	0	0	0	4.2319	4.2319	4.2319
-3.3152e-05	0	0	0	4.2319	4.2319	4.2319
-3.3144e-05	0	0	0	4.23189	4.23189	4.23189
-3.3136e-05	0	0	0	4.23189	4.23189	4.23189
-3.3128e-05	0	0	0	4.23189	4.23189	4.23189
-3.312e-05	0	0	0	4.23189	4.23189	4.23189
-3.3112e-05	0	0	0	4.23189	4.23189	4.23189
-3.3104e-05	0	0	0	4.23189	4.23189	4.23189
-3.3096e-05	0	0	0	4.23188	4.23188	4.23188
-3.3088e-05	0	0	0	4.23188	4.23188	4.23188
-3.308e-05	0	0	0	4.23188	4.23188	4.23188
-3.3072e-05	0	0	0	4.23188	4.23188	4.23188
-3.3064e-05	0	0	0	4.23188	4.23188	4.23188
-3.3056e-05	0	0	0	4.23187	4.23187	4.23187
-3.3048e-05	0	0	0	4.23187	4.23187	4.23187
-3.304e-05	0	0	0	4.23187	4.23187	4.23187
-3.3032e-05	0	0	0	4.23187	4.23187	4.23187
-3.3024e-05	0	0	0	4.23186	4.23186	4.23186
-3.3016e-05	0	0	0	4.23186	4.23186	4.23186
-3.3008e-05	0	0	0	4.23186	4.23186	4.23186
-3.3e-05	0	0	0	4.23186	4.23186	4.23186
-3.2992e-05	0	0	0	4.23186	4.23186	4.23186
-3.2984e-05	0	0	0	4.23186	4.23186	4.23186
-3.2976e-05	0	0	0	4.23186	4.23186	4.23186
-3.2968e-05	0	0	0	4.23185	4.23185	4.23185
-3.296e-05	0	0	0	4.23185	4.23185	4.23185
-3.2952e-05	0	0	0	4.23185	4.23185	4.23185
-3.2944e-05	0	0	0	4.23185	4.23185	4.23185
-3.2936e-05	0	0	0	4.23185	4.23185	4.23185
-3.2928e-05	0	0	0	4.23184	4.23184	4.23184
-3.292e-05	0	0	0	4.23184	4.23184	4.23184
-3.2912e-05	0	0	0	4.23184	4.23184	4.23184
-3.2904e-05	0	0	0	4.23184	4.23184	4.23184
-3.2896e-05	0	0	0	4.23184	4.23184	4.23184
-3.2888e-05	0	0	0	4.23184	4.23184	4.23184
-3.288e-05	0	0	0	4.23183	4.23183	4.23183
-3.2872e-05	0	0	0	4.23183	4.23183	4.23183
-3.2864e-05	0	0	0	4.23183	4.23183	4.23183
-3.2856e-05	0	0	0	4.23183	4.23183	4.23183
-3.2848e-05	0	0	0	4.23183	4.23183	4.23183
-3.284e-05	0	0	0	4.23183	4.23183	4.23183
-3.2832e-05	0	0	0	4.23183	4.23183	4.23183
-3.2824e-05	0	0	0	4.23183	4.23183	4.23183
-3.2816e-05	0	0	0	4.23182	4.23182	4.23182
-3.2808e-05	0	0	0	4.23182	4.23182	4.23182
-3.28e-05	0	0	0	4.23182	4.23182	4.23182
-3.2792e-05	0	0	0	4.23182	4.23182	4.23182
-3.2784e-05	0	0	0	4.23182	4.23182	4.23182
-3.2776e-05	0	0	0	4.23182	4.23182	4.23182
-3.2768e-05	0	0	0	4.23182	4.23182	4.23182
-3.276e-05	0	0	0	4.23181	4.23181	4.23181
-3.2752e-05	0	0	0	4.23181	4.23181	4.23181
-3.2744e-05	0	0	0	4.23181	4.23181	4.23181
-3.2736e-05	0	0	0	4.23181	4.23181	4.23181
-3.2728e-05	0	0	0	4.23181	4.23181	4.23181
-3.272e-05	0	0	0	4.23181	4.23181	4.23181
-3.2712e-05	0	0	0	4.2318	4.2318	4.2318
-3.2704e-05	0	0	0	4.2318	4.2318	4.2318
-3.2696e-05	0	0	0	4.2318	4.2318	4.2318
-3.2688e-05	0	0	0	4.2318	4.2318	4.2318
-3.268e-05	0	0	0	4.2318	4.2318	4.2318
-3.2672e-05	0	0	0	4.2318	4.2318	4.2318
-3.2664e-05	0	0	0	4.2318	4.2318	4.2318
-3.2656e-05	0	0	0	4.2318	4.2318	4.2318
-3.2648e-05	0	0	0	4.2318	4.2318	4.2318
-3.264e-05	0	0	0	4.2318	4.2318	4.2318
-3.2632e-05	0	0	0	4.2318	4.2318	4.2318
-3.2624e-05	0	0	0	4.23179	4.23179	4.23179
-3.2616e-05	0	0	0	4.23179	4.23179	4.23179
-3.2608e-05	0	0	0	4.23179	4.23179	4.23179
-3.26e-05	0	0	0	4.23179	4.23179	4.23179
-3.2592e-05	0	0	0	4.23179	4.23179	4.23179
-3.2584e-05	0	0	0	4.23179	4.23179	4.23179
-3.2576e-05	0	0	0	4.23179	4.23179	4.23179
-3.2568e-05	0	0	0	4.23179	4.23179	4.23179
-3.256e-05	0	0	0	4.23179	4.23179	4.23179
-3.2552e-05	0	0	0	4.23178	4.23178	4.23178
-3.2544e-05	0	0	0	4.23178	4.23178	4.23178
-3.2536e-05	0	0	0	4.23178	4.23178	4.23178
-3.2528e-05	0	0	0	4.23178	4.23178	4.23178
-3.252e-05	0	0	0	4.23178	4.23178	4.23178
-3.2512e-05	0	0	0	4.23178	4.23178	4.23178
-3.2504e-05	0	0	0	4.23178	4.23178	4.23178
-3.2496e-05	0	0	0	4.23178	4.23178	4.23178
-3.2488e-05	0	0	0	4.23178	4.23178	4.23178
-3.248e-05	0	0	0	4.23177	4.23177	4.23177
-3.2472e-05	0	0	0	4.23177	4.23177	4.23177
-3.2464e-05	0	0	0	4.23177	4.23177	4.23177
-3.2456e-05	0	0	0	4.23177	4.23177	4.23177
-3.2448e-05	0	0	0	4.23177	4.23177	4.23177
-3.244e-05	0	0	0	4.23177	4.23177	4.23177
-3.2432e-05	0	0	0	4.23177	4.23177	4.23177
-3.2424e-05	0	0	0	4.23177	4.23177	4.23177
-3.2416e-05	0	0	0	4.23177	4.23177	4.23177
-3.2408e-05	0	0	0	4.23177	4.23177	4.23177
-3.24e-05	0	0	0	4.23177	4.23177	4.23177
-3.2392e-05	0	0	0	4.23177	4.23177	4.23177
-3.2384e-05	0	0	0	4.23177	4.23177	4.23177
-3.2376e-05	0	0	0	4.23177	4.23177	4.23177
-3.2368e-05	0	0	0	4.23177	4.23177	4.23177
-3.236e-05	0	0	0	4.23177	4.23177	4.23177
-3.2352e-05	0	0	0	4.23176	4.23176	4.23176
-3.2344e-05	0	0	0	4.23176	4.23176	4.23176
-3.2336e-05	0	0	0	4.23176	4.23176	4.23176
-3.2328e-05	0	0	0	4.23176	4.23176	4.23176
-3.232e-05	0	0	0	4.23176	4.23176	4.23176
-3.2312e-05	0	0	0	4.23176	4.23176	4.23176
-3.2304e-05	0	0	0	4.23176	4.23176	4.23176
-3.2296e-05	0	0	0	4.23176	4.23176	4.23176
-3.2288e-05	0	0	0	4.23176	4.23176	4.23176
-3.228e-05	0	0	0	4.23176	4.23176	4.23176
-3.2272e-05	0	0	0	4.23176	4.23176	4.23176
-3.2264e-05	0	0	0	4.23176	4.23176	4.23176
-3.2256e-05	0	0	0	4.23176	4.23176	4.23176
-3.2248e-05	0	0	0	4.23176	4.23176	4.23176
-3.224e-05	0	0	0	4.23175	4.23175	4.23175
-3.2232e-05	0	0	0	4.23175	4.23175	4.23175
-3.2224e-05	0	0	0	4.23175	4.23175	4.23175
-3.2216e-05	0	0	0	4.23175	4.23175	4.23175
-3.2208e-05	0	0	0	4.23175	4.23175	4.23175
-3.22e-05	0	0	0	4.23175	4.23175	4.23175
-3.2192e-05	0	0	0	4.23175	4.23175	4.23175
-3.2184e-05	0	0	0	4.23175	4.23175	4.23175
-3.2176e-05	0	0	0	4.23175	4.23175	4.23175
-3.2168e-05	0	0	0	4.23175	4.23175	4.23175
-3.216e-05	0	0	0	4.23175	4.23175	4.23175
-3.2152e-05	0	0	0	4.23175	4.23175	4.23175
-3.2144e-05	0	0	0	4.23175	4.23175	4.23175
-3.2136e-05	0	0	0	4.23174	4.23174	4.23174
-3.2128e-05	0	0	0	4.23174	4.23174	4.23174
-3.212e-05	0	0	0	4.23174	4.23174	4.23174
-3.2112e-05	0	0	0	4.23174	4.23174	4.23174
-3.2104e-05	0	0	0	4.23174	4.23174	4.23174
-3.2096e-05	0	0	0	4.23174	4.23174	4.23174
-3.2088e-05	0	0	0	4.23174	4.23174	4.23174
-3.208e-05	0	0	0	4.23174	4.23174	4.23174
-3.2072e-05	0	0	0	4.23174	4.23174	4.23174
-3.2064e-05	0	0	0	4.23174	4.23174	4.23174
-3.2056e-05	0	0	0	4.23174	4.23174	4.23174
-3.2048e-05	0	0	0	4.23174	4.23174	4.23174
-3.204e-05	0	0	0	4.23174	4.23174	4.23174
-3.2032e-05	0	0	0	4.23174	4.23174	4.23174
-3.2024e-05	0	0	0	4.23174	4.23174	4.23174
-3.2016e-05	0	0	0	4.23174	4.23174	4.23174
-3.2008e-05	0	0	0	4.23174	4.23174	4.23174
-3.2e-05	0	0	0	4.23174	4.23174	4.23174
-3.1992e-05	0	0	0	4.23174	4.23174	4.23174
-3.1984e-05	0	0	0	4.23174	4.23174	4.23174
-3.1976e-05	0	0	0	4.23174	4.23174	4.23174
-3.1968e-05	0	0	0	4.23174	4.23174	4.23174
-3.196e-05	0	0	0	4.23174	4.23174	4.23174
-3.1952e-05	0	0	0	4.23174	4.23174	4.23174
-3.1944e-05	0	0	0	4.23174	4.23174	4.23174
-3.1936e-05	0	0	0	4.23174	4.23174	4.23174
-3.1928e-05	0	0	0	4.23173	4.23173	4.23173
-3.192e-05	0	0	0	4.23173	4.23173	4.23173
-3.1912e-05	0	0	0	4.23173	4.23173	4.23173
-3.1904e-05	0	0	0	4.23173	4.23173	4.23173
-3.1896e-05	0	0	0	4.23173	4.23173	4.23173
-3.1888e-05	0	0	0	4.23173	4.23173	4.23173
-3.188e-05	0	0	0	4.23173	4.23173	4.23173
-3.1872e-05	0	0	0	4.23173	4.23173	4.23173
-3.1864e-05	0	0	0	4.23173	4.23173	4.23173
-3.1856e-05	0	0	0	4.23173	4.23173	4.23173
-3.1848e-05	0	0	0	4.23173	4.23173	4.23173
-3.184e-05	0	0	0	4.23173	4.23173	4.23173
-3.1832e-05	0	0	0	4.23173	4.23173	4.23173
-3.1824e-05	0	0	0	4.23173	4.23173	4.23173
-3.1816e-05	0	0	0	4.23173	4.23173	4.23173
-3.1808e-05	0	0	0	4.23173	4.23173	4.23173
-3.18e-05	0	0	0	4.23173	4.23173	4.23173
-3.1792e-05	0	0	0	4.23173	4.23173	4.23173
-3.1784e-05	0	0	0	4.23173	4.23173	4.23173
-3.1776e-05	0	0	0	4.23173	4.23173	4.23173
-3.1768e-05	0	0	0	4.23173	4.23173	4.23173
-3.176e-05	0	0	0	4.23173	4.23173	4.23173
-3.1752e-05	0	0	0	4.23173	4.23173	4.23173
-3.1744e-05	0	0	0	4.23173	4.23173	4.23173
-3.1736e-05	0	0	0	4.23173	4.23173	4.23173
-3.1728e-05	0	0	0	4.23173	4.23173	4.23173
-3.172e-05	0	0	0	4.23173	4.23173	4.23173
-3.1712e-05	0	0	0	4.23172	4.23172	4.23172
-3.1704e-05	0	0	0	4.23172	4.23172	4.23172
-3.1696e-05	0	0	0	4.23172	4.23172	4.23172
-3.1688e-05	0	0	0	4.23172	4.23172	4.23172
-3.168e-05	0	0	0	4.23172	4.23172	4.23172
-3.1672e-05	0	0	0	4.23172	4.23172	4.23172
-3.1664e-05	0	0	0	4.23172	4.23172	4.23172
-3.1656e-05	0	0	0	4.23172	4.23172	4.23172
-3.1648e-05	0	0	0	4.23172	4.23172	4.23172
-3.164e-05	0	0	0	4.23172	4.23172	4.23172
-3.1632e-05	0	0	0	4.23172	4.23172	4.23172
-3.1624e-05	0	0	0	4.23172	4.23172	4.23172
-3.1616e-05	0	0	0	4.23172	4.23172	4.23172
-3.1608e-05	0	0	0	4.23172	4.23172	4.23172
-3.16e-05	0	0	0	4.23172	4.23172	4.23172
-3.1592e-05	0	0	0	4.23172	4.23172	4.23172
-3.1584e-05	0	0	0	4.23172	4.23172	4.23172
-3.1576e-05	0	0	0	4.23172	4.23172	4.23172
-3.1568e-05	0	0	0	4.23172	4.23172	4.23172
-3.156e-05	0	0	0	4.23172	4.23172	4.23172
-3.1552e-05	0	0	0	4.23172	4.23172	4.23172
-3.1544e-05	0	0	0	4.23172	4.23172	4.23172
-3.1536e-05	0	0	0	4.23172	4.23172	4.23172
-3.1528e-05	0	0	0	4.23172	4.23172	4.23172
-3.152e-05	0	0	0	4.23172	4.23172	4.23172
-3.1512e-05	0	0	0	4.23172	4.23172	4.23172
-3.1504e-05	0	0	0	4.23172	4.23172	4.23172
-3.1496e-05	0	0	0	4.23171	4.23171	4.23171
-3.1488e-05	0	0	0	4.23171	4.23171	4.23171
-3.148e-05	0	0	0	4.23171	4.23171	4.23171
-3.1472e-05	0	0	0	4.23171	4.23171	4.23171
-3.1464e-05	0	0	0	4.23171	4.23171	4.23171
-3.1456e-05	0	0	0	4.23171	4.23171	4.23171
-3.1448e-05	0	0	0	4.23171	4.23171	4.23171
-3.144e-05	0	0	0	4.23171	4.23171	4.23171
-3.1432e-05	0	0	0	4.23171	4.23171	4.23171
-3.1424e-05	0	0	0	4.23171	4.23171	4.23171
-3.1416e-05	0	0	0	4.23171	4.23171	4.23171
-3.1408e-05	0	0	0	4.23171	4.23171	4.23171
-3.14e-05	0	0	0	4.23171	4.23171	4.23171
-3.1392e-05	0	0	0	4.23171	4.23171	4.23171
-3.1384e-05	0	0	0	4.23171	4.23171	4.23171
-3.1376e-05	0	0	0	4.23171	4.23171	4.23171
-3.1368e-05	0	0	0	4.23171	4.23171	4.23171
-3.136e-05	0	0	0	4.23171	4.23171	4.23171
-3.1352e-05	0	0	0	4.23171	4.23171	4.23171
-3.1344e-05	0	0	0	4.23171	4.23171	4.23171
-3.1336e-05	0	0	0	4.23171	4.23171	4.23171
-3.1328e-05	0	0	0	4.23171	4.23171	4.23171
-3.132e-05	0	0	0	4.23171	4.23171	4.23171
-3.1312e-05	0	0	0	4.23171	4.23171	4.23171
-3.1304e-05	0	0	0	4.23171	4.23171	4.23171
-3.1296e-05	0	0	0	4.23171	4.23171	4.23171
-3.1288e-05	0	0	0	4.23171	4.23171	4.23171
-3.128e-05	0	0	0	4.23171	4.23171	4.23171
-3.1272e-05	0	0	0	4.23171	4.23171	4.23171
-3.1264e-05	0	0	0	4.23171	4.23171	4.23171
-3.1256e-05	0	0	0	4.23171	4.23171	4.23171
-3.1248e-05	0	0	0	4.23171	4.23171	4.23171
-3.124e-05	0	0	0	4.23171	4.23171	4.23171
-3.1232e-05	0	0	0	4.23171	4.23171	4.23171
-3.1224e-05	0	0	0	4.23171	4.23171	4.23171
-3.1216e-05	0	0	0	4.23171	4.23171	4.23171
-3.1208e-05	0	0	0	4.23171	4.23171	4.23171
-3.12e-05	0	0	0	4.23171	4.23171	4.23171
-3.1192e-05	0	0	0	4.23171	4.23171	4.23171
-3.1184e-05	0	0	0	4.23171	4.23171	4.23171
-3.1176e-05	0	0	0	4.23171	4.23171	4.23171
-3.1168e-05	0	0	0	4.23171	4.23171	4.23171
-3.116e-05	0	0	0	4.23171	4.23171	4.23171
-3.1152e-05	0	0	0	4.23171	4.23171	4.23171
-3.1144e-05	0	0	0	4.23171	4.23171	4.23171
-3.1136e-05	0	0	0	4.23171	4.23171	4.23171
-3.1128e-05	0	0	0	4.23171	4.23171	4.23171
-3.112e-05	0	0	0	4.23171	4.23171	4.23171
-3.1112e-05	0	0	0	4.23171	4.23171	4.23171
-3.1104e-05	0	0	0	4.23171	4.23171	4.23171
-3.1096e-05	0	0	0	4.23171	4.23171	4.23171
-3.1088e-05	0	0	0	4.23171	4.23171	4.23171
-3.108e-05	0	0	0	4.23171	4.23171	4.23171
-3.1072e-05	0	0	0	4.23171	4.23171	4.23171
-3.1064e-05	0	0	0	4.23171	4.23171	4.23171
-3.1056e-05	0	0	0	4.23171	4.23171	4.23171
-3.1048e-05	0	0	0	4.23171	4.23171	4.23171
-3.104e-05	0	0	0	4.23171	4.23171	4.23171
-3.1032e-05	0	0	0	4.23171	4.23171	4.23171
-3.1024e-05	0	0	0	4.23171	4.23171	4.23171
-3.1016e-05	0	0	0	4.23171	4.23171	4.23171
-3.1008e-05	0	0	0	4.23171	4.23171	4.23171
-3.1e-05	0	0	0	4.23171	4.23171	4.23171
-3.0992e-05	0	0	0	4.23171	4.23171	4.23171
-3.0984e-05	0	0	0	4.23171	4.23171	4.23171
-3.0976e-05	0	0	0	4.23171	4.23171	4.23171
-3.0968e-05	0	0	0	4.23171	4.23171	4.23171
-3.096e-05	0	0	0	4.23171	4.23171	4.23171
-3.0952e-05	0	0	0	4.23171	4.23171	4.23171
-3.0944e-05	0	0	0	4.23171	4.23171	4.23171
-3.0936e-05	0	0	0	4.23171	4.23171	4.23171
-3.0928e-05	0	0	0	4.23171	4.23171	4.23171
-3.092e-05	0	0	0	4.23171	4.23171	4.23171
-3.0912e-05	0	0	0	4.23171	4.23171	4.23171
-3.0904e-05	0	0	0	4.23171	4.23171	4.23171
-3.0896e-05	0	0	0	4.23171	4.23171	4.23171
-3.0888e-05	0	0	0	4.23171	4.23171	4.23171
-3.088e-05	0	0	0	4.23171	4.23171	4.23171
-3.0872e-05	0	0	0	4.23171	4.23171	4.23171
-3.0864e-05	0	0	0	4.23171	4.23171	4.23171
-3.0856e-05	0	0	0	4.23171	4.23171	4.23171
-3.0848e-05	0	0	0	4.23171	4.23171	4.23171
-3.084e-05	0	0	0	4.23171	4.23171	4.23171
-3.0832e-05	0	0	0	4.23171	4.23171	4.23171
-3.0824e-05	0	0	0	4.23171	4.23171	4.23171
-3.0816e-05	0	0	0	4.23171	4.23171	4.23171
-3.0808e-05	0	0	0	4.23171	4.23171	4.23171
-3.08e-05	0	0	0	4.23171	4.23171	4.23171
-3.0792e-05	0	0	0	4.23171	4.23171	4.23171
-3.0784e-05	0	0	0	4.23171	4.23171	4.23171
-3.0776e-05	0	0	0	4.23171	4.23171	4.23171
-3.0768e-05	0	0	0	4.23171	4.23171	4.23171
-3.076e-05	0	0	0	4.23171	4.23171	4.23171
-3.0752e-05	0	0	0	4.23171	4.23171	4.23171
-3.0744e-05	0	0	0	4.23171	4.23171	4.23171
-3.0736e-05	0	0	0	4.23171	4.23171	4.23171
-3.0728e-05	0	0	0	4.23171	4.23171	4.23171
-3.072e-05	0	0	0	4.23171	4.23171	4.23171
-3.0712e-05	0	0	0	4.23171	4.23171	4.23171
-3.0704e-05	0	0	0	4.23171	4.23171	4.23171
-3.0696e-05	0	0	0	4.23171	4.23171	4.23171
-3.0688e-05	0	0	0	4.23171	4.23171	4.23171
-3.068e-05	0	0	0	4.23171	4.23171	4.23171
-3.0672e-05	0	0	0	4.23171	4.23171	4.23171
-3.0664e-05	0	0	0	4.23171	4.23171	4.23171
-3.0656e-05	0	0	0	4.23171	4.23171	4.23171
-3.0648e-05	0	0	0	4.23171	4.23171	4.23171
-3.064e-05	0	0	0	4.23171	4.23171	4.23171
-3.0632e-05	0	0	0	4.23171	4.23171	4.23171
-3.0624e-05	0	0	0	4.23171	4.23171	4.23171
-3.0616e-05	0	0	0	4.23171	4.23171	4.23171
-3.0608e-05	0	0	0	4.23171	4.23171	4.23171
-3.06e-05	0	0	0	4.23171	4.23171	4.23171
-3.0592e-05	0	0	0	4.23171	4.23171	4.23171
-3.0584e-05	0	0	0	4.23171	4.23171	4.23171
-3.0576e-05	0	0	0	4.23171	4.23171	4.23171
-3.0568e-05	0	0	0	4.23171	4.23171	4.23171
-3.056e-05	0	0	0	4.23171	4.23171	4.23171
-3.0552e-05	0	0	0	4.23171	4.23171	4.23171
-3.0544e-05	0	0	0	4.23171	4.23171	4.23171
-3.0536e-05	0	0	0	4.23171	4.23171	4.23171
-3.0528e-05	0	0	0	4.23171	4.23171	4.23171
-3.052e-05	0	0	0	4.23171	4.23171	4.23171
-3.0512e-05	0	0	0	4.23171	4.23171	4.23171
-3.0504e-05	0	0	0	4.23171	4.23171	4.23171
-3.0496e-05	0	0	0	4.23171	4.23171	4.23171
-3.0488e-05	0	0	0	4.23171	4.23171	4.23171
-3.048e-05	0	0	0	4.23171	4.23171	4.23171
-3.0472e-05	0	0	0	4.23171	4.23171	4.23171
-3.0464e-05	0	0	0	4.23171	4.23171	4.23171
-3.0456e-05	0	0	0	4.23171	4.23171	4.23171
-3.0448e-05	0	0	0	4.23171	4.23171	4.23171
-3.044e-05	0	0	0	4.23171	4.23171	4.23171
-3.0432e-05	0	0	0	4.23171	4.23171	4.23171
-3.0424e-05	0	0	0	4.23171	4.23171	4.23171
-3.0416e-05	0	0	0	4.23171	4.23171	4.23171
-3.0408e-05	0	0	0	4.23171	4.23171	4.23171
-3.04e-05	0	0	0	4.23171	4.23171	4.23171
-3.0392e-05	0	0	0	4.23171	4.23171	4.23171
-3.0384e-05	0	0	0	4.23171	4.23171	4.23171
-3.0376e-05	0	0	0	4.23171	4.23171	4.23171
-3.0368e-05	0	0	0	4.23171	4.23171	4.23171
-3.036e-05	0	0	0	4.23171	4.23171	4.23171
-3.0352e-05	0	0	0	4.23171	4.23171	4.23171
-3.0344e-05	0	0	0	4.23171	4.23171	4.23171
-3.0336e-05	0	0	0	4.23171	4.23171	4.23171
-3.0328e-05	0	0	0	4.23171	4.23171	4.23171
-3.032e-05	0	0	0	4.23171	4.23171	4.23171
-3.0312e-05	0	0	0	4.23171	4.23171	4.23171
-3.0304e-05	0	0	0	4.23171	4.23171	4.23171
-3.0296e-05	0	0	0	4.23171	4.23171	4.23171
-3.0288e-05	0	0	0	4.23171	4.23171	4.23171
-3.028e-05	0	0	0	4.23171	4.23171	4.23171
-3.0272e-05	0	0	0	4.23171	4.23171	4.23171
-3.0264e-05	0	0	0	4.23171	4.23171	4.23171
-3.0256e-05	0	0	0	4.23171	4.23171	4.23171
-3.0248e-05	0	0	0	4.23171	4.23171	4.23171
-3.024e-05	0	0	0	4.23171	4.23171	4.23171
-3.0232e-05	0	0	0	4.23171	4.23171	4.23171
-3.0224e-05	0	0	0	4.23171	4.23171	4.23171
-3.0216e-05	0	0	0	4.23171	4.23171	4.23171
-3.0208e-05	0	0	0	4.23171	4.23171	4.23171
-3.02e-05	0	0	0	4.23171	4.23171	4.23171
-3.0192e-05	0	0	0	4.23171	4.23171	4.23171
-3.0184e-05	0	0	0	4.23171	4.23171	4.23171
-3.0176e-05	0	0	0	4.23171	4.23171	4.23171
-3.0168e-05	0	0	0	4.23171	4.23171	4.23171
-3.016e-05	0	0	0	4.23171	4.23171	4.23171
-3.0152e-05	0	0	0	4.23171	4.23171	4.23171
-3.0144e-05	0	0	0	4.23171	4.23171	4.23171
-3.0136e-05	0	0	0	4.23171	4.23171	4.23171
-3.0128e-05	0	0	0	4.23171	4.23171	4.23171
-3.012e-05	0	0	0	4.23171	4.23171	4.23171
-3.0112e-05	0	0	0	4.23171	4.23171	4.23171
-3.0104e-05	0	0	0	4.23171	4.23171	4.23171
-3.0096e-05	0	0	0	4.23171	4.23171	4.23171
-3.0088e-05	0	0	0	4.23171	4.23171	4.23171
-3.008e-05	0	0	0	4.23171	4.23171	4.23171
-3.0072e-05	0	0	0	4.23171	4.23171	4.23171
-3.0064e-05	0	0	0	4.23171	4.23171	4.23171
-3.0056e-05	0	0	0	4.23171	4.23171	4.23171
-3.0048e-05	0	0	0	4.23171	4.23171	4.23171
-3.004e-05	0	0	0	4.23171	4.23171	4.23171
-3.0032e-05	0	0	0	4.23171	4.23171	4.23171
-3.0024e-05	0	0	0	4.23171	4.23171	4.23171
-3.0016e-05	0	0	0	4.23171	4.23171	4.23171
-3.0008e-05	0	0	0	4.23171	4.23171	4.23171
-3e-05	0	0	0	4.23171	4.23171	4.23171
-2.9992e-05	0	0	0	4.23171	4.23171	4.23171
-2.9984e-05	0	0	0	4.23171	4.23171	4.23171
-2.9976e-05	0	0	0	4.23171	4.23171	4.23171
-2.9968e-05	0	0	0	4.23171	4.23171	4.23171
-2.996e-05	0	0	0	4.23171	4.23171	4.23171
-2.9952e-05	0	0	0	4.23171	4.23171	4.23171
-2.9944e-05	0	0	0	4.23171	4.23171	4.23171
-2.9936e-05	0	0	0	4.23171	4.23171	4.23171
-2.9928e-05	0	0	0	4.23171	4.23171	4.23171
-2.992e-05	0	0	0	4.23171	4.23171	4.23171
-2.9912e-05	0	0	0	4.23171	4.23171	4.23171
-2.9904e-05	0	0	0	4.23171	4.23171	4.23171
-2.9896e-05	0	0	0	4.23171	4.23171	4.23171
-2.9888e-05	0	0	0	4.23171	4.23171	4.23171
-2.988e-05	0	0	0	4.23171	4.23171	4.23171
-2.9872e-05	0	0	0	4.23171	4.23171	4.23171
-2.9864e-05	0	0	0	4.23171	4.23171	4.23171
-2.9856e-05	0	0	0	4.23171	4.23171	4.23171
-2.9848e-05	0	0	0	4.23171	4.23171	4.23171
-2.984e-05	0	0	0	4.23171	4.23171	4.23171
-2.9832e-05	0	0	0	4.23171	4.23171	4.23171
-2.9824e-05	0	0	0	4.23171	4.23171	4.23171
-2.9816e-05	0	0	0	4.23171	4.23171	4.23171
-2.9808e-05	0	0	0	4.23171	4.23171	4.23171
-2.98e-05	0	0	0	4.23171	4.23171	4.23171
-2.9792e-05	0	0	0	4.23171	4.23171	4.23171
-2.9784e-05	0	0	0	4.23171	4.23171	4.23171
-2.9776e-05	0	0	0	4.23171	4.23171	4.23171
-2.9768e-05	0	0	0	4.23171	4.23171	4.23171
-2.976e-05	0	0	0	4.23171	4.23171	4.23171
-2.9752e-05	0	0	0	4.23171	4.23171	4.23171
-2.9744e-05	0	0	0	4.23171	4.23171	4.23171
-2.9736e-05	0	0	0	4.23171	4.23171	4.23171
-2.9728e-05	0	0	0	4.23171	4.23171	4.23171
-2.972e-05	0	0	0	4.23171	4.23171	4.23171
-2.9712e-05	0	0	0	4.23171	4.23171	4.23171
-2.9704e-05	0	0	0	4.23171	4.23171	4.23171
-2.9696e-05	0	0	0	4.23171	4.23171	4.23171
-2.9688e-05	0	0	0	4.23171	4.23171	4.23171
-2.968e-05	0	0	0	4.23171	4.23171	4.23171
-2.9672e-05	0	0	0	4.23171	4.23171	4.23171
-2.9664e-05	0	0	0	4.23171	4.23171	4.23171
-2.9656e-05	0	0	0	4.23171	4.23171	4.23171
-2.9648e-05	0	0	0	4.23171	4.23171	4.23171
-2.964e-05	0	0	0	4.23171	4.23171	4.23171
-2.9632e-05	0	0	0	4.23171	4.23171	4.23171
-2.9624e-05	0	0	0	4.23171	4.23171	4.23171
-2.9616e-05	0	0	0	4.23171	4.23171	4.23171
-2.9608e-05	0	0	0	4.23171	4.23171	4.23171
-2.96e-05	0	0	0	4.23171	4.23171	4.23171
-2.9592e-05	0	0	0	4.23171	4.23171	4.23171
-2.9584e-05	0	0	0	4.23171	4.23171	4.23171
-2.9576e-05	0	0	0	4.23171	4.23171	4.23171
-2.9568e-05	0	0	0	4.23171	4.23171	4.23171
-2.956e-05	0	0	0	4.23171	4.23171	4.23171
-2.9552e-05	0	0	0	4.23171	4.23171	4.23171
-2.9544e-05	0	0	0	4.23171	4.23171	4.23171
-2.9536e-05	0	0	0	4.23171	4.23171	4.23171
-2.9528e-05	0	0	0	4.23171	4.23171	4.23171
-2.952e-05	0	0	0	4.23171	4.23171	4.23171
-2.9512e-05	0	0	0	4.23171	4.23171	4.23171
-2.9504e-05	0	0	0	4.23171	4.23171	4.23171
-2.9496e-05	0	0	0	4.23171	4.23171	4.23171
-2.9488e-05	0	0	0	4.23171	4.23171	4.23171
-2.948e-05	0	0	0	4.23171	4.23171	4.23171
-2.9472e-05	0	0	0	4.23171	4.23171	4.23171
-2.9464e-05	0	0	0	4.23171	4.23171	4.23171
-2.9456e-05	0	0	0	4.23171	4.23171	4.23171
-2.9448e-05	0	0	0	4.23171	4.23171	4.23171
-2.944e-05	0	0	0	4.23171	4.23171	4.23171
-2.9432e-05	0	0	0	4.23171	4.23171	4.23171
-2.9424e-05	0	0	0	4.23171	4.23171	4.23171
-2.9416e-05	0	0	0	4.23171	4.23171	4.23171
-2.9408e-05	0	0	0	4.23171	4.23171	4.23171
-2.94e-05	0	0	0	4.23171	4.23171	4.23171
-2.9392e-05	0	0	0	4.23171	4.23171	4.23171
-2.9384e-05	0	0	0	4.23171	4.23171	4.23171
-2.9376e-05	0	0	0	4.23171	4.23171	4.23171
-2.9368e-05	0	0	0	4.23171	4.23171	4.23171
-2.936e-05	0	0	0	4.23171	4.23171	4.23171
-2.9352e-05	0	0	0	4.23171	4.23171	4.23171
-2.9344e-05	0	0	0	4.23171	4.23171	4.23171
-2.9336e-05	0	0	0	4.23171	4.23171	4.23171
-2.9328e-05	0	0	0	4.23171	4.23171	4.23171
-2.932e-05	0	0	0	4.23171	4.23171	4.23171
-2.9312e-05	0	0	0	4.23171	4.23171	4.23171
-2.9304e-05	0	0	0	4.23171	4.23171	4.23171
-2.9296e-05	0	0	0	4.23171	4.23171	4.23171
-2.9288e-05	0	0	0	4.23171	4.23171	4.23171
-2.928e-05	0	0	0	4.23171	4.23171	4.23171
-2.9272e-05	0	0	0	4.23171	4.23171	4.23171
-2.9264e-05	0	0	0	4.23171	4.23171	4.23171
-2.9256e-05	0	0	0	4.23171	4.23171	4.23171
-2.9248e-05	0	0	0	4.23171	4.23171	4.23171
-2.924e-05	0	0	0	4.23171	4.23171	4.23171
-2.9232e-05	0	0	0	4.23171	4.23171	4.23171
-2.9224e-05	0	0	0	4.23171	4.23171	4.23171
-2.9216e-05	0	0	0	4.23171	4.23171	4.23171
-2.9208e-05	0	0	0	4.23171	4.23171	4.23171
-2.92e-05	0	0	0	4.23171	4.23171	4.23171
-2.9192e-05	0	0	0	4.23171	4.23171	4.23171
-2.9184e-05	0	0	0	4.23171	4.23171	4.23171
-2.9176e-05	0	0	0	4.23171	4.23171	4.23171
-2.9168e-05	0	0	0	4.23171	4.23171	4.23171
-2.916e-05	0	0	0	4.23171	4.23171	4.23171
-2.9152e-05	0	0	0	4.23171	4.23171	4.23171
-2.9144e-05	0	0	0	4.23171	4.23171	4.23171
-2.9136e-05	0	0	0	4.23171	4.23171	4.23171
-2.9128e-05	0	0	0	4.23171	4.23171	4.23171
-2.912e-05	0	0	0	4.23171	4.23171	4.23171
-2.9112e-05	0	0	0	4.23171	4.23171	4.23171
-2.9104e-05	0	0	0	4.23171	4.23171	4.23171
-2.9096e-05	0	0	0	4.23171	4.23171	4.23171
-2.9088e-05	0	0	0	4.23171	4.23171	4.23171
-2.908e-05	0	0	0	4.23171	4.23171	4.23171
-2.9072e-05	0	0	0	4.23171	4.23171	4.23171
-2.9064e-05	0	0	0	4.23171	4.23171	4.23171
-2.9056e-05	0	0	0	4.23171	4.23171	4.23171
-2.9048e-05	0	0	0	4.23171	4.23171	4.23171
-2.904e-05	0	0	0	4.23171	4.23171	4.23171
-2.9032e-05	0	0	0	4.23171	4.23171	4.23171
-2.9024e-05	0	0	0	4.23171	4.23171	4.23171
-2.9016e-05	0	0	0	4.23171	4.23171	4.23171
-2.9008e-05	0	0	0	4.23171	4.23171	4.23171
-2.9e-05	0	0	0	4.23171	4.23171	4.23171
-2.8992e-05	0	0	0	4.23171	4.23171	4.23171
-2.8984e-05	0	0	0	4.23171	4.23171	4.23171
-2.8976e-05	0	0	0	4.23171	4.23171	4.23171
-2.8968e-05	0	0	0	4.23171	4.23171	4.23171
-2.896e-05	0	0	0	4.23171	4.23171	4.23171
-2.8952e-05	0	0	0	4.23171	4.23171	4.23171
-2.8944e-05	0	0	0	4.23171	4.23171	4.23171
-2.8936e-05	0	0	0	4.23171	4.23171	4.23171
-2.8928e-05	0	0	0	4.23171	4.23171	4.23171
-2.892e-05	0	0	0	4.23171	4.23171	4.23171
-2.8912e-05	0	0	0	4.23171	4.23171	4.23171
-2.8904e-05	0	0	0	4.23171	4.23171	4.23171
-2.8896e-05	0	0	0	4.23171	4.23171	4.23171
-2.8888e-05	0	0	0	4.23171	4.23171	4.23171
-2.888e-05	0	0	0	4.23171	4.23171	4.23171
-2.8872e-05	0	0	0	4.23171	4.23171	4.23171
-2.8864e-05	0	0	0	4.23171	4.23171	4.23171
-2.8856e-05	0	0	0	4.23171	4.23171	4.23171
-2.8848e-05	0	0	0	4.23171	4.23171	4.23171
-2.884e-05	0	0	0	4.23171	4.23171	4.23171
-2.8832e-05	0	0	0	4.23171	4.23171	4.23171
-2.8824e-05	0	0	0	4.23171	4.23171	4.23171
-2.8816e-05	0	0	0	4.23171	4.23171	4.23171
-2.8808e-05	0	0	0	4.23171	4.23171	4.23171
-2.88e-05	0	0	0	4.23171	4.23171	4.23171
-2.8792e-05	0	0	0	4.23171	4.23171	4.23171
-2.8784e-05	0	0	0	4.23171	4.23171	4.23171
-2.8776e-05	0	0	0	4.23171	4.23171	4.23171
-2.8768e-05	0	0	0	4.23171	4.23171	4.23171
-2.876e-05	0	0	0	4.23171	4.23171	4.23171
-2.8752e-05	0	0	0	4.23171	4.23171	4.23171
-2.8744e-05	0	0	0	4.23171	4.23171	4.23171
-2.8736e-05	0	0	0	4.23171	4.23171	4.23171
-2.8728e-05	0	0	0	4.23171	4.23171	4.23171
-2.872e-05	0	0	0	4.23171	4.23171	4.23171
-2.8712e-05	0	0	0	4.23171	4.23171	4.23171
-2.8704e-05	0	0	0	4.23171	4.23171	4.23171
-2.8696e-05	0	0	0	4.23171	4.23171	4.23171
-2.8688e-05	0	0	0	4.23171	4.23171	4.23171
-2.868e-05	0	0	0	4.23171	4.23171	4.23171
-2.8672e-05	0	0	0	4.23171	4.23171	4.23171
-2.8664e-05	0	0	0	4.23171	4.23171	4.23171
-2.8656e-05	0	0	0	4.23171	4.23171	4.23171
-2.8648e-05	0	0	0	4.23171	4.23171	4.23171
-2.864e-05	0	0	0	4.23171	4.23171	4.23171
-2.8632e-05	0	0	0	4.23171	4.23171	4.23171
-2.8624e-05	0	0	0	4.23171	4.23171	4.23171
-2.8616e-05	0	0	0	4.23171	4.23171	4.23171
-2.8608e-05	0	0	0	4.23171	4.23171	4.23171
-2.86e-05	0	0	0	4.23171	4.23171	4.23171
-2.8592e-05	0	0	0	4.23171	4.23171	4.23171
-2.8584e-05	0	0	0	4.23171	4.23171	4.23171
-2.8576e-05	0	0	0	4.23171	4.23171	4.23171
-2.8568e-05	0	0	0	4.23171	4.23171	4.23171
-2.856e-05	0	0	0	4.23171	4.23171	4.23171
-2.8552e-05	0	0	0	4.23171	4.23171	4.23171
-2.8544e-05	0	0	0	4.23171	4.23171	4.23171
-2.8536e-05	0	0	0	4.23171	4.23171	4.23171
-2.8528e-05	0	0	0	4.23171	4.23171	4.23171
-2.852e-05	0	0	0	4.23171	4.23171	4.23171
-2.8512e-05	0	0	0	4.23171	4.23171	4.23171
-2.8504e-05	0	0	0	4.23171	4.23171	4.23171
-2.8496e-05	0	0	0	4.23171	4.23171	4.23171
-2.8488e-05	0	0	0	4.23171	4.23171	4.23171
-2.848e-05	0	0	0	4.23171	4.23171	4.23171
-2.8472e-05	0	0	0	4.23171	4.23171	4.23171
-2.8464e-05	0	0	0	4.23171	4.23171	4.23171
-2.8456e-05	0	0	0	4.23171	4.23171	4.23171
-2.8448e-05	0	0	0	4.23171	4.23171	4.23171
-2.844e-05	0	0	0	4.23171	4.23171	4.23171
-2.8432e-05	0	0	0	4.23171	4.23171	4.23171
-2.8424e-05	0	0	0	4.23171	4.23171	4.23171
-2.8416e-05	0	0	0	4.23171	4.23171	4.23171
-2.8408e-05	0	0	0	4.23171	4.23171	4.23171
-2.84e-05	0	0	0	4.23171	4.23171	4.23171
-2.8392e-05	0	0	0	4.23171	4.23171	4.23171
-2.8384e-05	0	0	0	4.23171	4.23171	4.23171
-2.8376e-05	0	0	0	4.23171	4.23171	4.23171
-2.8368e-05	0	0	0	4.23171	4.23171	4.23171
-2.836e-05	0	0	0	4.23171	4.23171	4.23171
-2.8352e-05	0	0	0	4.23171	4.23171	4.23171
-2.8344e-05	0	0	0	4.23171	4.23171	4.23171
-2.8336e-05	0	0	0	4.23171	4.23171	4.23171
-2.8328e-05	0	0	0	4.23171	4.23171	4.23171
-2.832e-05	0	0	0	4.23171	4.23171	4.23171
-2.8312e-05	0	0	0	4.23171	4.23171	4.23171
-2.8304e-05	0	0	0	4.23171	4.23171	4.23171
-2.8296e-05	0	0	0	4.23171	4.23171	4.23171
-2.8288e-05	0	0	0	4.23171	4.23171	4.23171
-2.828e-05	0	0	0	4.23171	4.23171	4.23171
-2.8272e-05	0	0	0	4.23171	4.23171	4.23171
-2.8264e-05	0	0	0	4.23171	4.23171	4.23171
-2.8256e-05	0	0	0	4.23171	4.23171	4.23171
-2.8248e-05	0	0	0	4.23171	4.23171	4.23171
-2.824e-05	0	0	0	4.23171	4.23171	4.23171
-2.8232e-05	0	0	0	4.23171	4.23171	4.23171
-2.8224e-05	0	0	0	4.23171	4.23171	4.23171
-2.8216e-05	0	0	0	4.23171	4.23171	4.23171
-2.8208e-05	0	0	0	4.23171	4.23171	4.23171
-2.82e-05	0	0	0	4.23171	4.23171	4.23171
-2.8192e-05	0	0	0	4.23171	4.23171	4.23171
-2.8184e-05	0	0	0	4.23171	4.23171	4.23171
-2.8176e-05	0	0	0	4.23171	4.23171	4.23171
-2.8168e-05	0	0	0	4.23171	4.23171	4.23171
-2.816e-05	0	0	0	4.23171	4.23171	4.23171
-2.8152e-05	0	0	0	4.23171	4.23171	4.23171
-2.8144e-05	0	0	0	4.23171	4.23171	4.23171
-2.8136e-05	0	0	0	4.23171	4.23171	4.23171
-2.8128e-05	0	0	0	4.23171	4.23171	4.23171
-2.812e-05	0	0	0	4.23171	4.23171	4.23171
-2.8112e-05	0	0	0	4.23171	4.23171	4.23171
-2.8104e-05	0	0	0	4.23171	4.23171	4.23171
-2.8096e-05	0	0	0	4.23171	4.23171	4.23171
-2.8088e-05	0	0	0	4.23171	4.23171	4.23171
-2.808e-05	0	0	0	4.23171	4.23171	4.23171
-2.8072e-05	0	0	0	4.23171	4.23171	4.23171
-2.8064e-05	0	0	0	4.23171	4.23171	4.23171
-2.8056e-05	0	0	0	4.23171	4.23171	4.23171
-2.8048e-05	0	0	0	4.23171	4.23171	4.23171
-2.804e-05	0	0	0	4.23171	4.23171	4.23171
-2.8032e-05	0	0	0	4.23171	4.23171	4.23171
-2.8024e-05	0	0	0	4.23171	4.23171	4.23171
-2.8016e-05	0	0	0	4.23171	4.23171	4.23171
-2.8008e-05	0	0	0	4.23171	4.23171	4.23171
-2.8e-05	0	0	0	4.23171	4.23171	4.23171
-2.7992e-05	0	0	0	4.23171	4.23171	4.23171
-2.7984e-05	0	0	0	4.23171	4.23171	4.23171
-2.7976e-05	0	0	0	4.23171	4.23171	4.23171
-2.7968e-05	0	0	0	4.23171	4.23171	4.23171
-2.796e-05	0	0	0	4.23171	4.23171	4.23171
-2.7952e-05	0	0	0	4.23171	4.23171	4.23171
-2.7944e-05	0	0	0	4.23171	4.23171	4.23171
-2.7936e-05	0	0	0	4.23171	4.23171	4.23171
-2.7928e-05	0	0	0	4.23171	4.23171	4.23171
-2.792e-05	0	0	0	4.23171	4.23171	4.23171
-2.7912e-05	0	0	0	4.23171	4.23171	4.23171
-2.7904e-05	0	0	0	4.23171	4.23171	4.23171
-2.7896e-05	0	0	0	4.23171	4.23171	4.23171
-2.7888e-05	0	0	0	4.23171	4.23171	4.23171
-2.788e-05	0	0	0	4.23171	4.23171	4.23171
-2.7872e-05	0	0	0	4.23171	4.23171	4.23171
-2.7864e-05	0	0	0	4.23171	4.23171	4.23171
-2.7856e-05	0	0	0	4.23171	4.23171	4.23171
-2.7848e-05	0	0	0	4.23171	4.23171	4.23171
-2.784e-05	0	0	0	4.23171	4.23171	4.23171
-2.7832e-05	0	0	0	4.23171	4.23171	4.23171
-2.7824e-05	0	0	0	4.23171	4.23171	4.23171
-2.7816e-05	0	0	0	4.23171	4.23171	4.23171
-2.7808e-05	0	0	0	4.23171	4.23171	4.23171
-2.78e-05	0	0	0	4.23171	4.23171	4.23171
-2.7792e-05	0	0	0	4.23171	4.23171	4.23171
-2.7784e-05	0	0	0	4.23171	4.23171	4.23171
-2.7776e-05	0	0	0	4.23171	4.23171	4.23171
-2.7768e-05	0	0	0	4.23171	4.23171	4.23171
-2.776e-05	0	0	0	4.23171	4.23171	4.23171
-2.7752e-05	0	0	0	4.23171	4.23171	4.23171
-2.7744e-05	0	0	0	4.23171	4.23171	4.23171
-2.7736e-05	0	0	0	4.23171	4.23171	4.23171
-2.7728e-05	0	0	0	4.23171	4.23171	4.23171
-2.772e-05	0	0	0	4.23171	4.23171	4.23171
-2.7712e-05	0	0	0	4.23171	4.23171	4.23171
-2.7704e-05	0	0	0	4.23171	4.23171	4.23171
-2.7696e-05	0	0	0	4.23171	4.23171	4.23171
-2.7688e-05	0	0	0	4.23171	4.23171	4.23171
-2.768e-05	0	0	0	4.23171	4.23171	4.23171
-2.7672e-05	0	0	0	4.23171	4.23171	4.23171
-2.7664e-05	0	0	0	4.23171	4.23171	4.23171
-2.7656e-05	0	0	0	4.23171	4.23171	4.23171
-2.7648e-05	0	0	0	4.23171	4.23171	4.23171
-2.764e-05	0	0	0	4.23171	4.23171	4.23171
-2.7632e-05	0	0	0	4.23171	4.23171	4.23171
-2.7624e-05	0	0	0	4.23171	4.23171	4.23171
-2.7616e-05	0	0	0	4.23171	4.23171	4.23171
-2.7608e-05	0	0	0	4.23171	4.23171	4.23171
-2.76e-05	0	0	0	4.23171	4.23171	4.23171
-2.7592e-05	0	0	0	4.23171	4.23171	4.23171
-2.7584e-05	0	0	0	4.23171	4.23171	4.23171
-2.7576e-05	0	0	0	4.23171	4.23171	4.23171
-2.7568e-05	0	0	0	4.23171	4.23171	4.23171
-2.756e-05	0	0	0	4.23171	4.23171	4.23171
-2.7552e-05	0	0	0	4.23171	4.23171	4.23171
-2.7544e-05	0	0	0	4.23171	4.23171	4.23171
-2.7536e-05	0	0	0	4.23171	4.23171	4.23171
-2.7528e-05	0	0	0	4.23171	4.23171	4.23171
-2.752e-05	0	0	0	4.23171	4.23171	4.23171
-2.7512e-05	0	0	0	4.23171	4.23171	4.23171
-2.7504e-05	0	0	0	4.23171	4.23171	4.23171
-2.7496e-05	0	0	0	4.23171	4.23171	4.23171
-2.7488e-05	0	0	0	4.23171	4.23171	4.23171
-2.748e-05	0	0	0	4.23171	4.23171	4.23171
-2.7472e-05	0	0	0	4.23171	4.23171	4.23171
-2.7464e-05	0	0	0	4.23171	4.23171	4.23171
-2.7456e-05	0	0	0	4.23171	4.23171	4.23171
-2.7448e-05	0	0	0	4.23171	4.23171	4.23171
-2.744e-05	0	0	0	4.23171	4.23171	4.23171
-2.7432e-05	0	0	0	4.23171	4.23171	4.23171
-2.7424e-05	0	0	0	4.23171	4.23171	4.23171
-2.7416e-05	0	0	0	4.23171	4.23171	4.23171
-2.7408e-05	0	0	0	4.23171	4.23171	4.23171
-2.74e-05	0	0	0	4.23171	4.23171	4.23171
-2.7392e-05	0	0	0	4.23171	4.23171	4.23171
-2.7384e-05	0	0	0	4.23171	4.23171	4.23171
-2.7376e-05	0	0	0	4.23171	4.23171	4.23171
-2.7368e-05	0	0	0	4.23171	4.23171	4.23171
-2.736e-05	0	0	0	4.23171	4.23171	4.23171
-2.7352e-05	0	0	0	4.23171	4.23171	4.23171
-2.7344e-05	0	0	0	4.23171	4.23171	4.23171
-2.7336e-05	0	0	0	4.23171	4.23171	4.23171
-2.7328e-05	0	0	0	4.23171	4.23171	4.23171
-2.732e-05	0	0	0	4.23171	4.23171	4.23171
-2.7312e-05	0	0	0	4.23171	4.23171	4.23171
-2.7304e-05	0	0	0	4.23171	4.23171	4.23171
-2.7296e-05	0	0	0	4.23171	4.23171	4.23171
-2.7288e-05	0	0	0	4.23171	4.23171	4.23171
-2.728e-05	0	0	0	4.23171	4.23171	4.23171
-2.7272e-05	0	0	0	4.23171	4.23171	4.23171
-2.7264e-05	0	0	0	4.23171	4.23171	4.23171
-2.7256e-05	0	0	0	4.23171	4.23171	4.23171
-2.7248e-05	0	0	0	4.23171	4.23171	4.23171
-2.724e-05	0	0	0	4.23171	4.23171	4.23171
-2.7232e-05	0	0	0	4.23171	4.23171	4.23171
-2.7224e-05	0	0	0	4.23171	4.23171	4.23171
-2.7216e-05	0	0	0	4.23171	4.23171	4.23171
-2.7208e-05	0	0	0	4.23171	4.23171	4.23171
-2.72e-05	0	0	0	4.23171	4.23171	4.23171
-2.7192e-05	0	0	0	4.23171	4.23171	4.23171
-2.7184e-05	0	0	0	4.23171	4.23171	4.23171
-2.7176e-05	0	0	0	4.23171	4.23171	4.23171
-2.7168e-05	0	0	0	4.23171	4.23171	4.23171
-2.716e-05	0	0	0	4.23171	4.23171	4.23171
-2.7152e-05	0	0	0	4.23171	4.23171	4.23171
-2.7144e-05	0	0	0	4.23171	4.23171	4.23171
-2.7136e-05	0	0	0	4.23171	4.23171	4.23171
-2.7128e-05	0	0	0	4.23171	4.23171	4.23171
-2.712e-05	0	0	0	4.23171	4.23171	4.23171
-2.7112e-05	0	0	0	4.23171	4.23171	4.23171
-2.7104e-05	0	0	0	4.23171	4.23171	4.23171
-2.7096e-05	0	0	0	4.23171	4.23171	4.23171
-2.7088e-05	0	0	0	4.23171	4.23171	4.23171
-2.708e-05	0	0	0	4.23171	4.23171	4.23171
-2.7072e-05	0	0	0	4.23171	4.23171	4.23171
-2.7064e-05	0	0	0	4.23171	4.23171	4.23171
-2.7056e-05	0	0	0	4.23171	4.23171	4.23171
-2.7048e-05	0	0	0	4.23171	4.23171	4.23171
-2.704e-05	0	0	0	4.23171	4.23171	4.23171
-2.7032e-05	0	0	0	4.23171	4.23171	4.23171
-2.7024e-05	0	0	0	4.23171	4.23171	4.23171
-2.7016e-05	0	0	0	4.23171	4.23171	4.23171
-2.7008e-05	0	0	0	4.23171	4.23171	4.23171
-2.7e-05	0	0	0	4.23171	4.23171	4.23171
-2.6992e-05	0	0	0	4.23171	4.23171	4.23171
-2.6984e-05	0	0	0	4.23171	4.23171	4.23171
-2.6976e-05	0	0	0	4.23171	4.23171	4.23171
-2.6968e-05	0	0	0	4.23171	4.23171	4.23171
-2.696e-05	0	0	0	4.23171	4.23171	4.23171
-2.6952e-05	0	0	0	4.23171	4.23171	4.23171
-2.6944e-05	0	0	0	4.23171	4.23171	4.23171
-2.6936e-05	0	0	0	4.23171	4.23171	4.23171
-2.6928e-05	0	0	0	4.23171	4.23171	4.23171
-2.692e-05	0	0	0	4.23171	4.23171	4.23171
-2.6912e-05	0	0	0	4.23171	4.23171	4.23171
-2.6904e-05	0	0	0	4.23171	4.23171	4.23171
-2.6896e-05	0	0	0	4.23171	4.23171	4.23171
-2.6888e-05	0	0	0	4.23171	4.23171	4.23171
-2.688e-05	0	0	0	4.23171	4.23171	4.23171
-2.6872e-05	0	0	0	4.23171	4.23171	4.23171
-2.6864e-05	0	0	0	4.23171	4.23171	4.23171
-2.6856e-05	0	0	0	4.23171	4.23171	4.23171
-2.6848e-05	0	0	0	4.23171	4.23171	4.23171
-2.684e-05	0	0	0	4.23171	4.23171	4.23171
-2.6832e-05	0	0	0	4.23171	4.23171	4.23171
-2.6824e-05	0	0	0	4.23171	4.23171	4.23171
-2.6816e-05	0	0	0	4.23171	4.23171	4.23171
-2.6808e-05	0	0	0	4.23171	4.23171	4.23171
-2.68e-05	0	0	0	4.23171	4.23171	4.23171
-2.6792e-05	0	0	0	4.23171	4.23171	4.23171
-2.6784e-05	0	0	0	4.23171	4.23171	4.23171
-2.6776e-05	0	0	0	4.23171	4.23171	4.23171
-2.6768e-05	0	0	0	4.23171	4.23171	4.23171
-2.676e-05	0	0	0	4.23171	4.23171	4.23171
-2.6752e-05	0	0	0	4.23171	4.23171	4.23171
-2.6744e-05	0	0	0	4.23171	4.23171	4.23171
-2.6736e-05	0	0	0	4.23171	4.23171	4.23171
-2.6728e-05	0	0	0	4.23171	4.23171	4.23171
-2.672e-05	0	0	0	4.23171	4.23171	4.23171
-2.6712e-05	0	0	0	4.23171	4.23171	4.23171
-2.6704e-05	0	0	0	4.23171	4.23171	4.23171
-2.6696e-05	0	0	0	4.23171	4.23171	4.23171
-2.6688e-05	0	0	0	4.23171	4.23171	4.23171
-2.668e-05	0	0	0	4.23171	4.23171	4.23171
-2.6672e-05	0	0	0	4.23171	4.23171	4.23171
-2.6664e-05	0	0	0	4.23171	4.23171	4.23171
-2.6656e-05	0	0	0	4.23171	4.23171	4.23171
-2.6648e-05	0	0	0	4.23171	4.23171	4.23171
-2.664e-05	0	0	0	4.23171	4.23171	4.23171
-2.6632e-05	0	0	0	4.23171	4.23171	4.23171
-2.6624e-05	0	0	0	4.23171	4.23171	4.23171
-2.6616e-05	0	0	0	4.23171	4.23171	4.23171
-2.6608e-05	0	0	0	4.23171	4.23171	4.23171
-2.66e-05	0	0	0	4.23171	4.23171	4.23171
-2.6592e-05	0	0	0	4.23171	4.23171	4.23171
-2.6584e-05	0	0	0	4.23171	4.23171	4.23171
-2.6576e-05	0	0	0	4.23171	4.23171	4.23171
-2.6568e-05	0	0	0	4.23171	4.23171	4.23171
-2.656e-05	0	0	0	4.23171	4.23171	4.23171
-2.6552e-05	0	0	0	4.23171	4.23171	4.23171
-2.6544e-05	0	0	0	4.23171	4.23171	4.23171
-2.6536e-05	0	0	0	4.23171	4.23171	4.23171
-2.6528e-05	0	0	0	4.23171	4.23171	4.23171
-2.652e-05	0	0	0	4.23171	4.23171	4.23171
-2.6512e-05	0	0	0	4.23171	4.23171	4.23171
-2.6504e-05	0	0	0	4.23171	4.23171	4.23171
-2.6496e-05	0	0	0	4.23171	4.23171	4.23171
-2.6488e-05	0	0	0	4.23171	4.23171	4.23171
-2.648e-05	0	0	0	4.23171	4.23171	4.23171
-2.6472e-05	0	0	0	4.23171	4.23171	4.23171
-2.6464e-05	0	0	0	4.23171	4.23171	4.23171
-2.6456e-05	0	0	0	4.23171	4.23171	4.23171
-2.6448e-05	0	0	0	4.23171	4.23171	4.23171
-2.644e-05	0	0	0	4.23171	4.23171	4.23171
-2.6432e-05	0	0	0	4.23171	4.23171	4.23171
-2.6424e-05	0	0	0	4.23171	4.23171	4.23171
-2.6416e-05	0	0	0	4.23171	4.23171	4.23171
-2.6408e-05	0	0	0	4.23171	4.23171	4.23171
-2.64e-05	0	0	0	4.23171	4.23171	4.23171
-2.6392e-05	0	0	0	4.23171	4.23171	4.23171
-2.6384e-05	0	0	0	4.23171	4.23171	4.23171
-2.6376e-05	0	0	0	4.23171	4.23171	4.23171
-2.6368e-05	0	0	0	4.23171	4.23171	4.23171
-2.636e-05	0	0	0	4.23171	4.23171	4.23171
-2.6352e-05	0	0	0	4.23171	4.23171	4.23171
-2.6344e-05	0	0	0	4.23171	4.23171	4.23171
-2.6336e-05	0	0	0	4.23171	4.23171	4.23171
-2.6328e-05	0	0	0	4.23171	4.23171	4.23171
-2.632e-05	0	0	0	4.23171	4.23171	4.23171
-2.6312e-05	0	0	0	4.23171	4.23171	4.23171
-2.6304e-05	0	0	0	4.23171	4.23171	4.23171
-2.6296e-05	0	0	0	4.23171	4.23171	4.23171
-2.6288e-05	0	0	0	4.23171	4.23171	4.23171
-2.628e-05	0	0	0	4.23171	4.23171	4.23171
-2.6272e-05	0	0	0	4.23171	4.23171	4.23171
-2.6264e-05	0	0	0	4.23171	4.23171	4.23171
-2.6256e-05	0	0	0	4.23171	4.23171	4.23171
-2.6248e-05	0	0	0	4.23171	4.23171	4.23171
-2.624e-05	0	0	0	4.23171	4.23171	4.23171
-2.6232e-05	0	0	0	4.23171	4.23171	4.23171
-2.6224e-05	0	0	0	4.23171	4.23171	4.23171
-2.6216e-05	0	0	0	4.23171	4.23171	4.23171
-2.6208e-05	0	0	0	4.23171	4.23171	4.23171
-2.62e-05	0	0	0	4.23171	4.23171	4.23171
-2.6192e-05	0	0	0	4.23171	4.23171	4.23171
-2.6184e-05	0	0	0	4.23171	4.23171	4.23171
-2.6176e-05	0	0	0	4.23171	4.23171	4.23171
-2.6168e-05	0	0	0	4.23171	4.23171	4.23171
-2.616e-05	0	0	0	4.23171	4.23171	4.23171
-2.6152e-05	0	0	0	4.23171	4.23171	4.23171
-2.6144e-05	0	0	0	4.23171	4.23171	4.23171
-2.6136e-05	0	0	0	4.23171	4.23171	4.23171
-2.6128e-05	0	0	0	4.23171	4.23171	4.23171
-2.612e-05	0	0	0	4.23171	4.23171	4.23171
-2.6112e-05	0	0	0	4.23171	4.23171	4.23171
-2.6104e-05	0	0	0	4.23171	4.23171	4.23171
-2.6096e-05	0	0	0	4.23171	4.23171	4.23171
-2.6088e-05	0	0	0	4.23171	4.23171	4.23171
-2.608e-05	0	0	0	4.23171	4.23171	4.23171
-2.6072e-05	0	0	0	4.23171	4.23171	4.23171
-2.6064e-05	0	0	0	4.23171	4.23171	4.23171
-2.6056e-05	0	0	0	4.23171	4.23171	4.23171
-2.6048e-05	0	0	0	4.23171	4.23171	4.23171
-2.604e-05	0	0	0	4.23171	4.23171	4.23171
-2.6032e-05	0	0	0	4.23171	4.23171	4.23171
-2.6024e-05	0	0	0	4.23171	4.23171	4.23171
-2.6016e-05	0	0	0	4.23171	4.23171	4.23171
-2.6008e-05	0	0	0	4.23171	4.23171	4.23171
-2.6e-05	0	0	0	4.23171	4.23171	4.23171
-2.5992e-05	0	0	0	4.23171	4.23171	4.23171
-2.5984e-05	0	0	0	4.23171	4.23171	4.23171
-2.5976e-05	0	0	0	4.23171	4.23171	4.23171
-2.5968e-05	0	0	0	4.23171	4.23171	4.23171
-2.596e-05	0	0	0	4.23171	4.23171	4.23171
-2.5952e-05	0	0	0	4.23171	4.23171	4.23171
-2.5944e-05	0	0	0	4.23171	4.23171	4.23171
-2.5936e-05	0	0	0	4.23171	4.23171	4.23171
-2.5928e-05	0	0	0	4.23171	4.23171	4.23171
-2.592e-05	0	0	0	4.23171	4.23171	4.23171
-2.5912e-05	0	0	0	4.23171	4.23171	4.23171
-2.5904e-05	0	0	0	4.23171	4.23171	4.23171
-2.5896e-05	0	0	0	4.23171	4.23171	4.23171
-2.5888e-05	0	0	0	4.23171	4.23171	4.23171
-2.588e-05	0	0	0	4.23171	4.23171	4.23171
-2.5872e-05	0	0	0	4.23171	4.23171	4.23171
-2.5864e-05	0	0	0	4.23171	4.23171	4.23171
-2.5856e-05	0	0	0	4.23171	4.23171	4.23171
-2.5848e-05	0	0	0	4.23171	4.23171	4.23171
-2.584e-05	0	0	0	4.23171	4.23171	4.23171
-2.5832e-05	0	0	0	4.23171	4.23171	4.23171
-2.5824e-05	0	0	0	4.23171	4.23171	4.23171
-2.5816e-05	0	0	0	4.23171	4.23171	4.23171
-2.5808e-05	0	0	0	4.23171	4.23171	4.23171
-2.58e-05	0	0	0	4.23171	4.23171	4.23171
-2.5792e-05	0	0	0	4.23171	4.23171	4.23171
-2.5784e-05	0	0	0	4.23171	4.23171	4.23171
-2.5776e-05	0	0	0	4.23171	4.23171	4.23171
-2.5768e-05	0	0	0	4.23171	4.23171	4.23171
-2.576e-05	0	0	0	4.23171	4.23171	4.23171
-2.5752e-05	0	0	0	4.23171	4.23171	4.23171
-2.5744e-05	0	0	0	4.23171	4.23171	4.23171
-2.5736e-05	0	0	0	4.23171	4.23171	4.23171
-2.5728e-05	0	0	0	4.23171	4.23171	4.23171
-2.572e-05	0	0	0	4.23171	4.23171	4.23171
-2.5712e-05	0	0	0	4.23171	4.23171	4.23171
-2.5704e-05	0	0	0	4.23171	4.23171	4.23171
-2.5696e-05	0	0	0	4.23171	4.23171	4.23171
-2.5688e-05	0	0	0	4.23171	4.23171	4.23171
-2.568e-05	0	0	0	4.23171	4.23171	4.23171
-2.5672e-05	0	0	0	4.23171	4.23171	4.23171
-2.5664e-05	0	0	0	4.23171	4.23171	4.23171
-2.5656e-05	0	0	0	4.23171	4.23171	4.23171
-2.5648e-05	0	0	0	4.23171	4.23171	4.23171
-2.564e-05	0	0	0	4.23171	4.23171	4.23171
-2.5632e-05	0	0	0	4.23171	4.23171	4.23171
-2.5624e-05	0	0	0	4.23171	4.23171	4.23171
-2.5616e-05	0	0	0	4.23171	4.23171	4.23171
-2.5608e-05	0	0	0	4.23171	4.23171	4.23171
-2.56e-05	0	0	0	4.23171	4.23171	4.23171
-2.5592e-05	0	0	0	4.23171	4.23171	4.23171
-2.5584e-05	0	0	0	4.23171	4.23171	4.23171
-2.5576e-05	0	0	0	4.23171	4.23171	4.23171
-2.5568e-05	0	0	0	4.23171	4.23171	4.23171
-2.556e-05	0	0	0	4.23171	4.23171	4.23171
-2.5552e-05	0	0	0	4.23171	4.23171	4.23171
-2.5544e-05	0	0	0	4.23171	4.23171	4.23171
-2.5536e-05	0	0	0	4.23171	4.23171	4.23171
-2.5528e-05	0	0	0	4.23171	4.23171	4.23171
-2.552e-05	0	0	0	4.23171	4.23171	4.23171
-2.5512e-05	0	0	0	4.23171	4.23171	4.23171
-2.5504e-05	0	0	0	4.23171	4.23171	4.23171
-2.5496e-05	0	0	0	4.23171	4.23171	4.23171
-2.5488e-05	0	0	0	4.23171	4.23171	4.23171
-2.548e-05	0	0	0	4.23171	4.23171	4.23171
-2.5472e-05	0	0	0	4.23171	4.23171	4.23171
-2.5464e-05	0	0	0	4.23171	4.23171	4.23171
-2.5456e-05	0	0	0	4.23171	4.23171	4.23171
-2.5448e-05	0	0	0	4.23171	4.23171	4.23171
-2.544e-05	0	0	0	4.23171	4.23171	4.23171
-2.5432e-05	0	0	0	4.23171	4.23171	4.23171
-2.5424e-05	0	0	0	4.23171	4.23171	4.23171
-2.5416e-05	0	0	0	4.23171	4.23171	4.23171
-2.5408e-05	0	0	0	4.23171	4.23171	4.23171
-2.54e-05	0	0	0	4.23171	4.23171	4.23171
-2.5392e-05	0	0	0	4.23171	4.23171	4.23171
-2.5384e-05	0	0	0	4.23171	4.23171	4.23171
-2.5376e-05	0	0	0	4.23171	4.23171	4.23171
-2.5368e-05	0	0	0	4.23171	4.23171	4.23171
-2.536e-05	0	0	0	4.23171	4.23171	4.23171
-2.5352e-05	0	0	0	4.23171	4.23171	4.23171
-2.5344e-05	0	0	0	4.23171	4.23171	4.23171
-2.5336e-05	0	0	0	4.23171	4.23171	4.23171
-2.5328e-05	0	0	0	4.23171	4.23171	4.23171
-2.532e-05	0	0	0	4.23171	4.23171	4.23171
-2.5312e-05	0	0	0	4.23171	4.23171	4.23171
-2.5304e-05	0	0	0	4.23171	4.23171	4.23171
-2.5296e-05	0	0	0	4.23171	4.23171	4.23171
-2.5288e-05	0	0	0	4.23171	4.23171	4.23171
-2.528e-05	0	0	0	4.23171	4.23171	4.23171
-2.5272e-05	0	0	0	4.23171	4.23171	4.23171
-2.5264e-05	0	0	0	4.23171	4.23171	4.23171
-2.5256e-05	0	0	0	4.23171	4.23171	4.23171
-2.5248e-05	0	0	0	4.23171	4.23171	4.23171
-2.524e-05	0	0	0	4.23171	4.23171	4.23171
-2.5232e-05	0	0	0	4.23171	4.23171	4.23171
-2.5224e-05	0	0	0	4.23171	4.23171	4.23171
-2.5216e-05	0	0	0	4.23171	4.23171	4.23171
-2.5208e-05	0	0	0	4.23171	4.23171	4.23171
-2.52e-05	0	0	0	4.23171	4.23171	4.23171
-2.5192e-05	0	0	0	4.23171	4.23171	4.23171
-2.5184e-05	0	0	0	4.23171	4.23171	4.23171
-2.5176e-05	0	0	0	4.23171	4.23171	4.23171
-2.5168e-05	0	0	0	4.23171	4.23171	4.23171
-2.516e-05	0	0	0	4.23171	4.23171	4.23171
-2.5152e-05	0	0	0	4.23171	4.23171	4.23171
-2.5144e-05	0	0	0	4.23171	4.23171	4.23171
-2.5136e-05	0	0	0	4.23171	4.23171	4.23171
-2.5128e-05	0	0	0	4.23171	4.23171	4.23171
-2.512e-05	0	0	0	4.23171	4.23171	4.23171
-2.5112e-05	0	0	0	4.23171	4.23171	4.23171
-2.5104e-05	0	0	0	4.23171	4.23171	4.23171
-2.5096e-05	0	0	0	4.23171	4.23171	4.23171
-2.5088e-05	0	0	0	4.23171	4.23171	4.23171
-2.508e-05	0	0	0	4.23171	4.23171	4.23171
-2.5072e-05	0	0	0	4.23171	4.23171	4.23171
-2.5064e-05	0	0	0	4.23171	4.23171	4.23171
-2.5056e-05	0	0	0	4.23171	4.23171	4.23171
-2.5048e-05	0	0	0	4.23171	4.23171	4.23171
-2.504e-05	0	0	0	4.23171	4.23171	4.23171
-2.5032e-05	0	0	0	4.23171	4.23171	4.23171
-2.5024e-05	0	0	0	4.23171	4.23171	4.23171
-2.5016e-05	0	0	0	4.23171	4.23171	4.23171
-2.5008e-05	0	0	0	4.23171	4.23171	4.23171
-2.5e-05	0	0	0	4.23171	4.23171	4.23171
-2.4992e-05	0	0	0	4.23171	4.23171	4.23171
-2.4984e-05	0	0	0	4.23171	4.23171	4.23171
-2.4976e-05	0	0	0	4.23171	4.23171	4.23171
-2.4968e-05	0	0	0	4.23171	4.23171	4.23171
-2.496e-05	0	0	0	4.23171	4.23171	4.23171
-2.4952e-05	0	0	0	4.23171	4.23171	4.23171
-2.4944e-05	0	0	0	4.23171	4.23171	4.23171
-2.4936e-05	0	0	0	4.23171	4.23171	4.23171
-2.4928e-05	0	0	0	4.23171	4.23171	4.23171
-2.492e-05	0	0	0	4.23171	4.23171	4.23171
-2.4912e-05	0	0	0	4.23171	4.23171	4.23171
-2.4904e-05	0	0	0	4.23171	4.23171	4.23171
-2.4896e-05	0	0	0	4.23171	4.23171	4.23171
-2.4888e-05	0	0	0	4.23171	4.23171	4.23171
-2.488e-05	0	0	0	4.23171	4.23171	4.23171
-2.4872e-05	0	0	0	4.23171	4.23171	4.23171
-2.4864e-05	0	0	0	4.23171	4.23171	4.23171
-2.4856e-05	0	0	0	4.23171	4.23171	4.23171
-2.4848e-05	0	0	0	4.23171	4.23171	4.23171
-2.484e-05	0	0	0	4.23171	4.23171	4.23171
-2.4832e-05	0	0	0	4.23171	4.23171	4.23171
-2.4824e-05	0	0	0	4.23171	4.23171	4.23171
-2.4816e-05	0	0	0	4.23171	4.23171	4.23171
-2.4808e-05	0	0	0	4.23171	4.23171	4.23171
-2.48e-05	0	0	0	4.23171	4.23171	4.23171
-2.4792e-05	0	0	0	4.23171	4.23171	4.23171
-2.4784e-05	0	0	0	4.23171	4.23171	4.23171
-2.4776e-05	0	0	0	4.23171	4.23171	4.23171
-2.4768e-05	0	0	0	4.23171	4.23171	4.23171
-2.476e-05	0	0	0	4.23171	4.23171	4.23171
-2.4752e-05	0	0	0	4.23171	4.23171	4.23171
-2.4744e-05	0	0	0	4.23171	4.23171	4.23171
-2.4736e-05	0	0	0	4.23171	4.23171	4.23171
-2.4728e-05	0	0	0	4.23171	4.23171	4.23171
-2.472e-05	0	0	0	4.23171	4.23171	4.23171
-2.4712e-05	0	0	0	4.23171	4.23171	4.23171
-2.4704e-05	0	0	0	4.23171	4.23171	4.23171
-2.4696e-05	0	0	0	4.23171	4.23171	4.23171
-2.4688e-05	0	0	0	4.23171	4.23171	4.23171
-2.468e-05	0	0	0	4.23171	4.23171	4.23171
-2.4672e-05	0	0	0	4.23171	4.23171	4.23171
-2.4664e-05	0	0	0	4.23171	4.23171	4.23171
-2.4656e-05	0	0	0	4.23171	4.23171	4.23171
-2.4648e-05	0	0	0	4.23171	4.23171	4.23171
-2.464e-05	0	0	0	4.23171	4.23171	4.23171
-2.4632e-05	0	0	0	4.23171	4.23171	4.23171
-2.4624e-05	0	0	0	4.23171	4.23171	4.23171
-2.4616e-05	0	0	0	4.23171	4.23171	4.23171
-2.4608e-05	0	0	0	4.23171	4.23171	4.23171
-2.46e-05	0	0	0	4.23171	4.23171	4.23171
-2.4592e-05	0	0	0	4.23171	4.23171	4.23171
-2.4584e-05	0	0	0	4.23171	4.23171	4.23171
-2.4576e-05	0	0	0	4.23171	4.23171	4.23171
-2.4568e-05	0	0	0	4.23171	4.23171	4.23171
-2.456e-05	0	0	0	4.23171	4.23171	4.23171
-2.4552e-05	0	0	0	4.23171	4.23171	4.23171
-2.4544e-05	0	0	0	4.23171	4.23171	4.23171
-2.4536e-05	0	0	0	4.23171	4.23171	4.23171
-2.4528e-05	0	0	0	4.23171	4.23171	4.23171
-2.452e-05	0	0	0	4.23171	4.23171	4.23171
-2.4512e-05	0	0	0	4.23171	4.23171	4.23171
-2.4504e-05	0	0	0	4.23171	4.23171	4.23171
-2.4496e-05	0	0	0	4.23171	4.23171	4.23171
-2.4488e-05	0	0	0	4.23171	4.23171	4.23171
-2.448e-05	0	0	0	4.23171	4.23171	4.23171
-2.4472e-05	0	0	0	4.23171	4.23171	4.23171
-2.4464e-05	0	0	0	4.23171	4.23171	4.23171
-2.4456e-05	0	0	0	4.23171	4.23171	4.23171
-2.4448e-05	0	0	0	4.23171	4.23171	4.23171
-2.444e-05	0	0	0	4.23171	4.23171	4.23171
-2.4432e-05	0	0	0	4.23171	4.23171	4.23171
-2.4424e-05	0	0	0	4.23171	4.23171	4.23171
-2.4416e-05	0	0	0	4.23171	4.23171	4.23171
-2.4408e-05	0	0	0	4.23171	4.23171	4.23171
-2.44e-05	0	0	0	4.23171	4.23171	4.23171
-2.4392e-05	0	0	0	4.23171	4.23171	4.23171
-2.4384e-05	0	0	0	4.23171	4.23171	4.23171
-2.4376e-05	0	0	0	4.23171	4.23171	4.23171
-2.4368e-05	0	0	0	4.23171	4.23171	4.23171
-2.436e-05	0	0	0	4.23171	4.23171	4.23171
-2.4352e-05	0	0	0	4.23171	4.23171	4.23171
-2.4344e-05	0	0	0	4.23171	4.23171	4.23171
-2.4336e-05	0	0	0	4.23171	4.23171	4.23171
-2.4328e-05	0	0	0	4.23171	4.23171	4.23171
-2.432e-05	0	0	0	4.23171	4.23171	4.23171
-2.4312e-05	0	0	0	4.23171	4.23171	4.23171
-2.4304e-05	0	0	0	4.23171	4.23171	4.23171
-2.4296e-05	0	0	0	4.23171	4.23171	4.23171
-2.4288e-05	0	0	0	4.23171	4.23171	4.23171
-2.428e-05	0	0	0	4.23171	4.23171	4.23171
-2.4272e-05	0	0	0	4.23171	4.23171	4.23171
-2.4264e-05	0	0	0	4.23171	4.23171	4.23171
-2.4256e-05	0	0	0	4.23171	4.23171	4.23171
-2.4248e-05	0	0	0	4.23171	4.23171	4.23171
-2.424e-05	0	0	0	4.23171	4.23171	4.23171
-2.4232e-05	0	0	0	4.23171	4.23171	4.23171
-2.4224e-05	0	0	0	4.23171	4.23171	4.23171
-2.4216e-05	0	0	0	4.23171	4.23171	4.23171
-2.4208e-05	0	0	0	4.23171	4.23171	4.23171
-2.42e-05	0	0	0	4.23171	4.23171	4.23171
-2.4192e-05	0	0	0	4.23171	4.23171	4.23171
-2.4184e-05	0	0	0	4.23171	4.23171	4.23171
-2.4176e-05	0	0	0	4.23171	4.23171	4.23171
-2.4168e-05	0	0	0	4.23171	4.23171	4.23171
-2.416e-05	0	0	0	4.23171	4.23171	4.23171
-2.4152e-05	0	0	0	4.23171	4.23171	4.23171
-2.4144e-05	0	0	0	4.23171	4.23171	4.23171
-2.4136e-05	0	0	0	4.23171	4.23171	4.23171
-2.4128e-05	0	0	0	4.23171	4.23171	4.23171
-2.412e-05	0	0	0	4.23171	4.23171	4.23171
-2.4112e-05	0	0	0	4.23171	4.23171	4.23171
-2.4104e-05	0	0	0	4.23171	4.23171	4.23171
-2.4096e-05	0	0	0	4.23171	4.23171	4.23171
-2.4088e-05	0	0	0	4.23171	4.23171	4.23171
-2.408e-05	0	0	0	4.23171	4.23171	4.23171
-2.4072e-05	0	0	0	4.23171	4.23171	4.23171
-2.4064e-05	0	0	0	4.23171	4.23171	4.23171
-2.4056e-05	0	0	0	4.23171	4.23171	4.23171
-2.4048e-05	0	0	0	4.23171	4.23171	4.23171
-2.404e-05	0	0	0	4.23171	4.23171	4.23171
-2.4032e-05	0	0	0	4.23171	4.23171	4.23171
-2.4024e-05	0	0	0	4.23171	4.23171	4.23171
[truncated: 23,570 more rows]
